# Supplementary material for: Alternate splicing of transcripts shape macrophage response to Mycobacterium tuberculosis infection
Source: PLoS Pathog. 2017 Mar 3;13(3):e1006236. doi: 10.1371/journal.ppat.1006236 (PMC5352146; doi:10.1371/journal.ppat.1006236)
Supplement: S1 Table — (XLSX) [file ppat.1006236.s008.xlsx]

## Sheet: Table S1A
Sample	Timepoint	Q20 (%) Reads	Q30 (%) Reads
Uninfected	NA	95.23	89.25
H37Ra Infected	0 Hrs	95.06	89.14
H37Ra Infected	6 Hrs	94.49	87.91
H37Ra Infected	12 Hrs	94.97	88.8
H37Ra Infected	24 Hrs	94.93	88.92
H37Ra Infected	36 Hrs	95.19	89.28
H37Ra Infected	48 Hrs	95.58	90.16
H37Rv Infected	0 Hrs	95.64	90.24
H37Rv Infected	6 Hrs	96.15	91.26
H37Rv Infected	12 Hrs	95.51	90.14
H37Rv Infected	24 Hrs	96.66	92.69
H37Rv Infected	36 Hrs	96.57	92.45
H37Rv Infected	48 Hrs	95.4	89.94

## Sheet: Table S1B
Sample	Timepoints	% Aligned Reads	% Unalogned Reads
Uninfected	NA	75.2	24.8
H37Ra Infected	0 Hrs	76.75	23.25
H37Ra Infected	6 Hrs	73.58	26.42
H37Ra Infected	12 Hrs	76.34	23.66
H37Ra Infected	24 Hrs	73.82	26.18
H37Ra Infected	36 Hrs	75.02	24.98
H37Ra Infected	48 Hrs	71.29	28.71
H37Rv Infected	0 Hrs	72.96	27.04
H37Rv Infected	6 Hrs	78.73	21.27
H37Rv Infected	12 Hrs	73.94	26.06
H37Rv Infected	24 Hrs	75.99	24.01
H37Rv Infected	36 Hrs	72.75	27.25
H37Rv Infected	48 Hrs	76.21	23.79
