# Supplementary material for: Alternate splicing of transcripts shape macrophage response to Mycobacterium tuberculosis infection
Source: PLoS Pathog. 2017 Mar 3;13(3):e1006236. doi: 10.1371/journal.ppat.1006236 (PMC5352146; doi:10.1371/journal.ppat.1006236)
Supplement: S2 Table — (XLSX) [file ppat.1006236.s009.xlsx]

## Sheet: Gene_expression_all_sample
test_id	gene_id	gene	locus	Ra_0hr	p_value	Ra_6hr	p_value	Ra_12hr	p_value	Ra_24hr	p_value	Ra_36hr	p_value	Ra_48hr	p_value	Rv_0hr	p_value	Rv_6hr	p_value	Rv_12hr	p_value	Rv_24hr	p_value	Rv_36hr	p_value	Rv_48hr	p_value
ENSG00000000003	ENSG00000000003	TSPAN6	chrX:99883666-99894988	-0.253662	0.4855	-0.0166462	0.97565	-0.100046	0.86835	0.433093	0.519	0.45661	0.5547	0.822401	0.30785	-0.0942171	0.80055	-0.304709	0.54415	-0.15167	0.79375	0.419528	0.566	1.0415	0.21945	0.681721	0.4225
ENSG00000000005	ENSG00000000005	TNMD	chrX:99839798-99854882	0	1	0	1	0	1	0	1	0	1	0	1	0	1	0	1	0	1	0	1	0	1	0	1
ENSG00000000419	ENSG00000000419	DPM1	chr20:49551403-49575092	-0.117566	0.6416	0.316312	0.4252	-0.0394492	0.9216	0.00562634	0.9914	-0.394666	0.48595	-0.295592	0.6309	0.118605	0.68595	-0.352844	0.3173	-0.188794	0.63665	-0.155634	0.7414	-0.341235	0.565	-0.547483	0.40175
ENSG00000000457	ENSG00000000457	SCYL3	chr1:169631244-169863408	-0.0681313	0.8706	-0.307874	0.6511	-0.391768	0.5536	-0.181241	0.8106	-0.341777	0.71945	-0.587406	0.59775	0.073404	0.8723	-0.303701	0.6028	-0.383488	0.5812	-0.154441	0.8428	-0.242384	0.7977	-0.699704	0.5248
ENSG00000000460	ENSG00000000460	C1orf112	chr1:169631244-169863408	-0.446892	0.6474	0.245643	0.83555	0.737138	0.62675	0.594026	0.7033	1.11509	0.4637	1.20874	0.46505	0.693507	0.56205	0.537448	0.67835	0.76874	0.58605	1.00995	0.5466	0.879107	0.6055	0.910546	0.59685
ENSG00000000938	ENSG00000000938	FGR	chr1:27938574-27961788	0.0389585	0.8939	0.0247449	0.9538	-0.160881	0.7216	0.126574	0.81355	-0.0522576	0.9305	0.401881	0.5716	0.0324187	0.921	-0.018001	0.9657	0.048947	0.91695	0.0489834	0.9235	0.0947454	0.8799	0.337802	0.60525
ENSG00000000971	ENSG00000000971	CFH	chr1:196621007-196716634	0.326921	0.3952	-0.120725	0.8525	-0.667756	0.33925	-0.615114	0.4599	-1.5371	0.132	-1.57988	0.19565	0.296358	0.4597	-0.2962	0.59945	-0.621013	0.38115	-2.00781	0.018	-0.689953	0.54855	-1.40519	0.19755
ENSG00000001036	ENSG00000001036	FUCA2	chr6:143816613-143832827	-0.188815	0.4133	-0.134505	0.70725	-0.196315	0.5752	-0.362999	0.40445	-0.442746	0.37695	-0.589581	0.32785	-0.225938	0.4086	-0.247707	0.4148	-0.320542	0.3454	-0.323962	0.4359	-0.460394	0.366	-0.562657	0.34775
ENSG00000001084	ENSG00000001084	GCLC	chr6:53362138-53481768	-0.307088	0.1786	-1.08793	0.0024	-1.44361	5e-05	-1.67551	0.0002	-1.8653	0.0001	-1.99128	0.0005	-0.234816	0.39365	-0.865184	0.00405	-1.55537	5e-05	-1.76951	5e-05	-2.08577	0.0002	-2.27018	0.0003
ENSG00000001167	ENSG00000001167	NFYA	chr6:40994771-41067715	-0.207445	0.4429	-0.550502	0.17595	-0.313508	0.42375	-0.576987	0.2339	-0.217225	0.69335	-0.139348	0.82595	-0.131021	0.6753	-0.390493	0.28125	-0.385126	0.316	-0.572932	0.24105	-0.327333	0.5581	-0.111384	0.8625
ENSG00000001460	ENSG00000001460	STPG1	chr1:24645811-24799466	-0.0475491	0.9455	-0.332815	0.7445	0.10368	0.91405	0.522334	0.6541	0.401496	0.7613	0.545174	0.67295	-0.401534	0.6094	0.0192203	0.9832	0.280805	0.77125	0.56746	0.6431	-0.123608	0.92115	0.646667	0.62335
ENSG00000001461	ENSG00000001461	NIPAL3	chr1:24645811-24799466	-0.341323	0.34175	-0.342183	0.51045	-0.219561	0.6884	0.371926	0.5115	0.51768	0.4182	0.59195	0.42605	-0.168139	0.6713	-0.191094	0.6815	0.033644	0.9475	0.428366	0.45465	0.498696	0.43755	1.04126	0.1807
ENSG00000001497	ENSG00000001497	LAS1L	chrX:64732461-64754655	-0.0109446	0.96905	0.411468	0.32925	0.322174	0.45715	-0.211464	0.69315	0.135342	0.8202	-0.0207564	0.97825	-0.0233313	0.94225	0.374673	0.31275	0.320207	0.4661	-0.203265	0.6941	-0.092524	0.87915	-0.311841	0.6695
ENSG00000001561	ENSG00000001561	ENPP4	chr6:46097729-46114436	0.0279636	0.9102	-0.051368	0.8937	0.122844	0.75565	-0.25841	0.5861	-0.421052	0.44045	-0.622719	0.33395	0.233274	0.4193	0.207066	0.5481	0.0487989	0.8977	-0.762383	0.10745	-0.740049	0.18535	-0.733542	0.27045
ENSG00000001617	ENSG00000001617	SEMA3F	chr3:50192477-50226508	-0.0944161	0.85395	-0.325716	0.68915	-0.0556571	0.93905	0.72103	0.3945	0.788854	0.37075	0.896279	0.35725	-0.755196	0.10875	-0.578366	0.34695	-0.184087	0.8044	1.49485	0.0659	1.38981	0.1749	1.40915	0.17
ENSG00000001626	ENSG00000001626	CFTR	chr7:117105837-117514193	0	1	0	1	0	1	0	1	0	1	0	1	0	1	0	1	0	1	0	1	0	1	0	1
ENSG00000001629	ENSG00000001629	ANKIB1	chr7:91875547-92030698	0.138392	0.58615	-0.379103	0.3345	0.0300822	0.9384	0.426286	0.35235	0.3339	0.5016	0.389533	0.51245	0.413392	0.15295	0.115067	0.7309	0.243177	0.52615	0.169585	0.70975	-0.0699858	0.8887	0.511389	0.3815
ENSG00000001630	ENSG00000001630	CYP51A1	chr7:91741464-91808845	0.104715	0.70295	0.312409	0.4493	0.625226	0.1122	0.3761	0.44795	0.727148	0.18985	0.627768	0.3225	0.235418	0.4371	0.481298	0.1807	0.4849	0.2301	0.159373	0.7403	0.579303	0.29305	0.253409	0.67975
ENSG00000001631	ENSG00000001631	KRIT1	chr7:91828282-91875480	-0.208596	0.58385	-0.645718	0.1605	-0.402436	0.34985	-0.508514	0.29335	-0.211801	0.69315	-0.503089	0.3981	-0.250803	0.476	-0.504922	0.22295	-0.295614	0.5074	-0.420902	0.3975	-0.769631	0.17435	-0.0164227	0.97905
ENSG00000002016	ENSG00000002016	RAD52	chr12:1021242-1605090	0.153046	0.8461	-0.547939	0.501	0.380966	0.68995	-0.323145	0.69525	0.610495	0.4949	0.0581483	0.9529	0.72794	0.39335	0.0517457	0.95125	0.725018	0.4409	0.323655	0.73885	1.10728	0.3143	0.55454	0.57745
ENSG00000002330	ENSG00000002330	BAD	chr11:64037301-64056972	0.164461	0.7653	0.630781	0.5328	0.749242	0.4167	0.433297	0.6979	0.72866	0.58775	0.41691	0.75005	-0.216773	0.75645	0.42672	0.586	0.200846	0.8363	0.871335	0.38055	0.256618	0.86345	0.516856	0.6705
ENSG00000002549	ENSG00000002549	LAP3	chr4:17578814-17609595	0.00495744	0.9819	0.129552	0.7126	-0.029218	0.9326	-1.02886	0.0149	-1.23431	0.01415	-1.66887	0.004	-0.0988976	0.71425	0.0542342	0.85475	-0.0966187	0.77685	-0.906305	0.02645	-1.16643	0.02635	-1.55244	0.009
ENSG00000002586	ENSG00000002586	CD99	chrX:2609219-2659350	0.0634282	0.79135	0.0973319	0.7917	0.0127592	0.9737	-0.0206106	0.9632	-0.104426	0.83735	-0.17189	0.78115	-0.0360821	0.8961	-0.346566	0.27055	-0.489228	0.18365	-0.109359	0.80155	-0.590664	0.24535	0.211297	0.72975
ENSG00000002587	ENSG00000002587	HS3ST1	chr4:11394773-11431389	-1.26452	0.4026	-1.30976	0.62295	-3.91695	0.0457	-4.59371	0.042	-5.80613	0.08755	-2.3667	0.32165	-2.50654	0.09005	-2.81659	0.0823	-2.38687	0.4596	-2.96031	0.2825	-3.21971	0.15935	-3.56418	0.0801
ENSG00000002726	ENSG00000002726	ABP1	chr7:150521714-150558592	0.089585	0.80865	0.24809	0.67855	0.159434	0.7865	0.770835	0.27835	1.23839	0.11365	1.56577	0.0874	0.0929793	0.8044	0.0968769	0.84665	0.468927	0.4302	0.810644	0.23615	0.860896	0.3035	1.75799	0.04125
ENSG00000002745	ENSG00000002745	WNT16	chr7:120965420-120981158	0	1	0	1	0	1	0	1	0	1	0	1	0	1	0	1	0	1	0	1	0	1	0	1
ENSG00000002746	ENSG00000002746	HECW1	chr7:43152197-43602938	-5.01763	0.0216	-6.35227	0.01585	-3.24066	0.04745	-1.50464	0.327	-3.07985	0.05625	-0.388053	0.81875	-4.27948	0.01285	-3.62218	0.0175	-4.85822	0.04205	0	0.0109	0	0.0052	-4.02398	0.06525
ENSG00000002822	ENSG00000002822	MAD1L1	chr7:1855428-2272878	0.134307	0.7259	0.327386	0.5612	-0.40762	0.50705	-0.00246317	0.99695	-0.2127	0.77525	0.169485	0.8271	-0.152574	0.70775	-0.415491	0.4165	-0.399396	0.4913	0.418643	0.55245	0.271947	0.70955	-0.106014	0.8902
ENSG00000002834	ENSG00000002834	LASP1	chr17:37026111-37078023	-0.121377	0.6027	-0.13359	0.7059	-0.288601	0.3987	-0.392022	0.35915	-0.404078	0.4445	-0.454362	0.44025	-0.297312	0.2761	-0.04141	0.8941	-0.23689	0.4837	-0.287183	0.4795	-0.348108	0.50515	-0.388767	0.53955
ENSG00000002919	ENSG00000002919	SNX11	chr17:46180718-46200436	0.0455016	0.86335	0.239458	0.5534	0.183938	0.65855	-0.333581	0.49135	-0.473696	0.39125	-0.729521	0.2643	-0.0826189	0.7837	0.102101	0.7704	0.306418	0.44505	-0.0518892	0.9157	-0.167383	0.7592	-0.635647	0.3562
ENSG00000002933	ENSG00000002933	TMEM176A	chr7:150488372-150502208	-0.334814	0.7616	0.818115	0.57915	0.0997777	0.9488	-0.225603	0.8703	0.157722	0.89745	1.33685	0.4236	-0.0536699	0.9664	-0.122079	0.9403	0.0741133	0.9646	0.4674	0.76705	1.78497	0.3472	0.0681901	0.9598
ENSG00000003056	ENSG00000003056	M6PR	chr12:9066491-9102551	-0.0230426	0.9277	-0.164068	0.64275	-0.221019	0.5262	-0.387376	0.34675	-0.555222	0.26795	-0.550702	0.3556	-0.146597	0.5978	-0.0555843	0.86155	-0.227356	0.51105	-0.348389	0.3977	-0.37794	0.4546	-0.236148	0.688
ENSG00000003096	ENSG00000003096	KLHL13	chrX:117031775-117251303	0.311521	1	0.604284	1	-0.672126	1	0.765082	0.49245	-0.291945	1	0.613129	1	0.226057	1	1.54313	0.27155	-1.10311	1	-0.287178	1	-1.99583	1	0.798796	0.50835
ENSG00000003137	ENSG00000003137	CYP26B1	chr2:72356366-72375167	-0.136257	0.793	1.44517	0.0404	2.15314	0.0028	1.88447	0.02365	1.0814	0.2141	0.810285	0.44495	0.415389	0.3726	1.25153	0.0412	2.59569	0.00105	2.71212	0.00575	1.62982	0.15605	1.23898	0.2069
ENSG00000003147	ENSG00000003147	ICA1	chr7:8152813-8302317	-1.22108	0.017	-0.970249	0.1337	-0.188672	0.77405	-0.331228	0.65455	-0.804517	0.3257	-1.00236	0.33455	-1.07589	0.0239	-0.707528	0.2047	-0.564185	0.4167	-0.794216	0.26525	-0.613196	0.60035	-0.907006	0.3508
ENSG00000003249	ENSG00000003249	DBNDD1	chr16:90071272-90114181	0.384723	0.78665	0.45303	0.84315	0.141294	0.94805	2.13578	0.4567	0.93733	0.6322	1.46309	0.5555	-0.659664	0.6842	-0.633419	0.7756	1.40891	0.47735	1.44607	0.6073	0.837275	0.73455	1.58538	0.4184
ENSG00000003393	ENSG00000003393	ALS2	chr2:202565276-202645912	-0.0688184	0.82595	-0.774826	0.10535	-0.197904	0.69105	-0.158621	0.7726	-0.281407	0.62925	-0.510932	0.4439	0.049726	0.8896	-0.176228	0.6616	-0.291067	0.56555	-0.011097	0.9848	-0.376513	0.5329	0.445157	0.54765
ENSG00000003400	ENSG00000003400	CASP10	chr2:202047603-202094129	0.419567	0.2025	0.508713	0.31335	0.360328	0.486	0.223455	0.704	-0.0130768	0.98255	-0.18115	0.8091	0.451203	0.20465	0.708452	0.1039	0.410227	0.41595	0.431355	0.4879	-0.474765	0.5354	0.149856	0.84965
ENSG00000003402	ENSG00000003402	CFLAR	chr2:201980826-202029033	0.105231	0.78845	-0.0574321	0.90465	0.0816327	0.87185	0.13162	0.8187	-0.0499326	0.9309	-0.244531	0.7168	0.044522	0.9158	0.0486445	0.90525	0.296931	0.5433	0.133966	0.80485	-0.225045	0.70915	0.125881	0.83745
ENSG00000003436	ENSG00000003436	TFPI	chr2:188328956-188430487	0.256201	0.5614	0.445864	0.5723	0.496341	0.4349	1.39462	0.06345	1.02567	0.1719	2.22819	0.0137	0.79623	0.10085	0.0877034	0.8726	0.117792	0.8505	0.852821	0.2515	1.32404	0.12105	1.96267	0.02275
ENSG00000003509	ENSG00000003509	NDUFAF7	chr2:37394962-37551951	-0.0655539	0.9589	0.299966	0.8237	0.353382	0.77275	0.294397	0.82795	0.540489	0.6872	0.491194	0.7088	-0.012456	0.991	0.113369	0.9197	0.631854	0.59695	-0.0222872	0.9878	0.843484	0.46725	0.581962	0.6539
ENSG00000003756	ENSG00000003756	RBM5	chr3:49977439-50156454	-0.0898303	0.85135	-0.591133	0.27265	-0.526153	0.3537	-0.311041	0.62415	-0.252458	0.70205	-0.0919889	0.9109	0.108914	0.83165	-0.555866	0.25525	-0.186543	0.7593	-0.537486	0.37295	0.291489	0.731	0.252758	0.74845
ENSG00000003987	ENSG00000003987	MTMR7	chr8:17086736-17271037	-0.380692	0.8661	0.196991	0.9325	0.499869	0.82175	0.300398	0.889	0.294812	0.88055	-0.0257719	0.9882	-0.0262754	0.98775	0.065893	0.9734	-0.216215	0.89055	0.318088	0.87335	-0.0551714	0.9789	-0.399288	0.84325
ENSG00000003989	ENSG00000003989	SLC7A2	chr8:17354596-17428082	0.099904	0.8001	-0.553623	0.3965	-0.325207	0.62035	0.538485	0.4919	-0.339396	0.7125	0.621772	0.4993	0.642244	0.0939	-0.0962096	0.8635	-0.448247	0.517	0.697929	0.38035	0.132316	0.887	0.994549	0.2879
ENSG00000004059	ENSG00000004059	ARF5	chr7:127220671-127242198	0.194483	0.6162	0.68408	0.22525	0.152443	0.79065	0.16799	0.8142	-0.221039	0.79835	0.129075	0.89755	0.0172423	0.97365	-0.188455	0.70505	0.157637	0.8008	0.29178	0.6824	0.644511	0.38815	-0.532514	0.57635
ENSG00000004139	ENSG00000004139	SARM1	chr17:26684603-26734215	0.375052	0.8155	-0.0628163	0.97055	-1.0774	0.6101	-1.4469	0.45865	-0.776132	0.7132	-1.96006	0.39935	-0.613898	0.7346	-1.77267	0.3604	-0.670325	0.73795	-1.67772	0.46235	-1.01005	0.6433	0.42205	0.8228
ENSG00000004399	ENSG00000004399	PLXND1	chr3:129274017-129325661	-0.270894	0.39885	0.454216	0.3126	0.498151	0.2387	0.562346	0.20655	0.720173	0.12965	1.19224	0.022	-0.227514	0.54775	0.327001	0.38485	0.444785	0.2712	0.631184	0.1469	0.663982	0.19025	1.44203	0.01045
ENSG00000004455	ENSG00000004455	AK2	chr1:33473584-33546597	-0.162074	0.6072	-0.432775	0.38915	-0.228846	0.5963	-0.36107	0.5056	-0.475162	0.43465	-0.596691	0.3358	-0.216871	0.5717	-0.0801688	0.83425	-0.210005	0.6426	-0.0943514	0.86375	-0.600571	0.3109	-0.00500821	0.9932
ENSG00000004468	ENSG00000004468	CD38	chr4:15779897-15851069	-0.171686	0.5921	-0.459634	0.4105	-0.347594	0.5307	-0.571161	0.40435	-1.25254	0.1281	-1.06785	0.2323	0.00260208	0.99335	-0.219906	0.62905	-0.758547	0.18705	-0.413326	0.53825	-0.746199	0.39745	-0.509342	0.5724
ENSG00000004478	ENSG00000004478	FKBP4	chr12:2904118-2914576	-0.419712	0.109	0.23133	0.55115	0.640437	0.0915	0.209613	0.66	0.34514	0.5068	0.132621	0.83035	-0.393417	0.2617	-0.127506	0.71085	0.476411	0.2178	0.227885	0.6039	0.369811	0.48525	0.105968	0.8584
ENSG00000004487	ENSG00000004487	KDM1A	chr1:23345940-23410182	-0.159536	0.5325	0.229978	0.58065	0.188767	0.6294	0.22735	0.6206	0.116769	0.8346	0.167285	0.7903	-0.0318716	0.9122	0.116063	0.74945	0.0898511	0.81735	0.169662	0.7143	-0.0528357	0.92895	0.0587631	0.9256
ENSG00000004534	ENSG00000004534	RBM6	chr3:49977439-50156454	-0.257136	0.4725	-0.0704698	0.88755	0.187251	0.70845	0.284105	0.6667	0.305613	0.6588	0.72214	0.3635	0.22063	0.6304	0.154397	0.75355	0.44326	0.38385	-0.0419052	0.9487	0.476491	0.49675	0.78191	0.381
ENSG00000004660	ENSG00000004660	CAMKK1	chr17:3763608-3798185	-0.119117	0.68095	-0.0924785	0.8435	-0.923887	0.07315	-1.00177	0.118	-1.35227	0.0668	-1.015	0.20555	-0.121562	0.69755	-0.263751	0.519	-0.88366	0.08545	-0.871151	0.15105	-1.19859	0.1183	-0.842822	0.2869
ENSG00000004700	ENSG00000004700	RECQL	chr12:21590548-21654603	0.113453	0.7132	-0.293559	0.4712	-0.166828	0.67845	0.0477	0.921	0.156826	0.76935	0.193012	0.74315	0.257283	0.4799	-0.0851101	0.8165	-0.102449	0.81305	-0.0486322	0.9171	-0.0527375	0.9221	-0.0139007	0.9822
ENSG00000004766	ENSG00000004766	CCDC132	chr7:92861652-92988338	0.0411823	0.8895	-0.111186	0.79285	0.00204102	0.9964	-0.0808288	0.8744	-0.205115	0.70825	-0.0570203	0.93475	0.353627	0.27765	-0.142243	0.6969	0.301063	0.52435	-0.734774	0.1656	-0.302146	0.6069	-0.934489	0.164
ENSG00000004776	ENSG00000004776	HSPB6	chr19:36245468-36248980	0	1	0	1	0	1	0	1	0	1	0	1	0	1	0	1	0	1	0	1	0	1	0	1
ENSG00000004777	ENSG00000004777	ARHGAP33	chr19:36265433-36279724	6.23573	0.1082	-0.178701	0.8193	0.493099	0.6412	-0.29779	0.78675	0.710076	0.54995	0.768868	0.42335	-0.238714	0.7979	0.438843	0.61205	0.453489	0.6533	0.209992	0.82555	2.64569	0.0285	0.748439	0.4786
ENSG00000004779	ENSG00000004779	NDUFAB1	chr16:23592322-23607677	-0.162592	0.5195	0.0776426	0.8409	0.183253	0.6324	-0.317343	0.5128	-0.284465	0.6051	-0.477625	0.44905	-0.453717	0.12005	-0.180327	0.60105	-0.442806	0.27215	-0.373376	0.41905	-0.445979	0.415	-0.590629	0.34975
ENSG00000004799	ENSG00000004799	PDK4	chr7:95212810-95225803	0	1	0.648562	1	-0.0555356	1	0	1	1.78548	1	2.99056	1	3.16203	1	2.17069	1	0	1	0	1	0	1	-0.180609	1
ENSG00000004809	ENSG00000004809	SLC22A16	chr6:110745889-110797844	-0.190164	0.51395	0.100653	0.8142	-0.0234451	0.95875	-0.726274	0.1993	-0.805962	0.1865	-0.795751	0.28165	-0.0957766	0.76675	0.10332	0.78135	-0.272917	0.5375	-0.858062	0.15025	-0.579931	0.37585	-1.0907	0.13655
ENSG00000004838	ENSG00000004838	ZMYND10	chr3:50378540-50384283	-0.679876	1	-0.710579	1	0.583169	0.58545	1.03407	0.41205	1.41038	0.30705	0.387779	0.7858	0.174586	0.8656	0.836924	0.4425	-1.03086	1	1.22475	0.52735	-1.5386	1	1.74591	0.2416
ENSG00000004846	ENSG00000004846	ABCB5	chr7:20654829-20816658	0	1	0	1	-1.2175	1	0	1	0	1	0	1	-0.562197	1	0	1	0	1	0	1	0	1	0	1
ENSG00000004848	ENSG00000004848	ARX	chrX:25021810-25034065	-0.00166417	0.9807	0.904836	0.3725	0.0501093	0.9569	-1.97819	0.16435	-0.738168	0.52635	-3.06837	0.2175	-0.186341	0.7712	-0.523226	0.53325	-0.523697	0.6639	-1.21825	0.4213	-2.70744	0.1848	-1.44837	0.3284
ENSG00000004864	ENSG00000004864	SLC25A13	chr7:95749531-95951459	1.3556	0.2201	3.91088	0.09075	-0.15873	0.7639	0.472643	0.56975	1.54651	0.2121	-0.386043	0.636	0.128863	0.76465	-0.167874	0.6948	-0.61084	0.24825	1.85813	0.2097	0.449087	0.56245	-0.372345	0.66265
ENSG00000004866	ENSG00000004866	ST7	chr7:116593291-116870157	-0.371869	0.40725	-0.778778	0.21255	-0.419156	0.52285	-0.0959138	0.89675	-0.675794	0.3983	-0.175478	0.85165	-0.131254	0.7929	-0.839656	0.13905	-0.154309	0.8239	-0.544091	0.47	-0.218968	0.80615	0.0134371	0.99045
ENSG00000004897	ENSG00000004897	CDC27	chr17:45195068-45266788	-0.0702554	0.83165	-0.556195	0.1773	-0.245517	0.5634	0.190684	0.676	-0.169442	0.74295	-0.119333	0.83195	0.208548	0.56435	-0.0394115	0.9166	-0.0199442	0.96325	0.240189	0.61565	-0.178626	0.7646	0.198017	0.74265
ENSG00000004939	ENSG00000004939	SLC4A1	chr17:42325752-42355825	0	1	0	1	0	1	0	1	0	1	0	1	0	1	0	1	0	1	0	1	0	1	0	1
ENSG00000004948	ENSG00000004948	CALCR	chr7:93053798-93204042	0	1	0	1	0	1	0	1	0	1	0	1	0	1	0	1	0	1	0	1	0	1	0	1
ENSG00000004961	ENSG00000004961	HCCS	chrX:11129420-11683821	-0.0444913	0.8952	-0.0131994	0.9804	-0.0904561	0.8546	-0.343749	0.60695	-0.43543	0.5525	-0.550511	0.50075	-0.027804	0.9433	-0.13891	0.7612	-0.243338	0.6426	-0.387405	0.54575	-0.435867	0.56075	-0.413389	0.61975
ENSG00000004975	ENSG00000004975	DVL2	chr17:7128659-7137864	-0.102116	0.73335	-0.0729901	0.877	-0.0609652	0.89645	-0.172215	0.7634	-0.0327011	0.95785	-0.0493293	0.9465	-0.261627	0.4502	-0.0613324	0.88635	0.26159	0.57095	-0.0745595	0.90105	0.0287554	0.96525	-0.00637723	0.99255
ENSG00000005001	ENSG00000005001	PRSS22	chr16:2902727-2908171	-1.62944	0.1419	0.126836	0.90905	-0.592044	0.5948	-0.27612	0.82745	-0.575898	0.68795	-1.82078	0.27515	-0.948475	0.3361	-0.225556	0.83035	-1.1354	0.41965	-0.685625	0.5933	-0.454583	0.7482	-1.11736	0.47385
ENSG00000005007	ENSG00000005007	UPF1	chr19:18942746-18979045	0.0245532	0.9262	0.0698323	0.8728	0.0791145	0.8502	-0.278288	0.59925	0.0227211	0.96785	-0.358716	0.61415	0.132219	0.6987	0.256632	0.51605	0.333281	0.44405	-0.44286	0.3581	0.58481	0.36255	-0.160107	0.8062
ENSG00000005020	ENSG00000005020	SKAP2	chr7:26706680-27034858	-0.0695217	0.7823	-0.175503	0.6351	0.436205	0.23215	0.848973	0.05065	1.00695	0.04505	1.16814	0.0455	0.11082	0.7005	0.369748	0.31565	0.355868	0.33115	0.514132	0.2322	0.661413	0.1792	1.47139	0.0326
ENSG00000005022	ENSG00000005022	SLC25A5	chrX:118602362-118605282	0.0412477	0.8654	0.380967	0.2983	0.314882	0.3815	-0.0512005	0.9071	0.0640758	0.8986	0.0782765	0.89825	-0.0996893	0.72095	0.229298	0.47095	0.118257	0.74305	0.0702786	0.87125	-0.134168	0.7916	-0.150734	0.79395
ENSG00000005059	ENSG00000005059	CCDC109B	chr4:110481360-110624739	1.83042	0.00155	0.794418	0.30815	0.489853	0.4982	0.880307	0.38665	-0.583639	0.56835	0.216182	0.8592	1.74797	0.0034	-0.403445	0.4756	0.0833759	0.91225	0.968359	0.42375	1.83899	0.1272	-0.724807	0.57175
ENSG00000005073	ENSG00000005073	HOXA11	chr7:27221128-27224842	-0.0300851	0.95305	0.86991	0.23605	0.298547	0.7	1.1881	0.1745	1.25656	0.1928	1.24891	0.25255	0.253154	0.593	0.466317	0.46075	0.629728	0.4352	1.04479	0.25175	1.01703	0.3263	1.38685	0.2063
ENSG00000005075	ENSG00000005075	POLR2J	chr7:102105375-102119354	-0.355498	0.44165	-0.0121662	0.9857	-0.0658162	0.9262	-0.690126	0.4427	-0.227489	0.80935	-0.570983	0.63925	-0.639642	0.23015	1.1741	0.0365	-0.5919	0.44735	-0.702463	0.44735	0.0106853	0.99	0.793902	0.4041
ENSG00000005100	ENSG00000005100	DHX33	chr17:5185557-5372380	-0.101454	0.88165	-0.446336	0.72575	-0.31664	0.75095	-0.417728	0.74225	-0.373589	0.7972	-0.488867	0.78	0.0129828	0.98705	0.0337725	0.967	-0.195583	0.8467	-0.465789	0.73715	-0.564123	0.78235	-0.193187	0.909
ENSG00000005102	ENSG00000005102	MEOX1	chr17:41717755-41739322	0	1	0	1	0	1	0	1	0	1	0	1	0	1	0	1	0	1	0	1	0	1	0	1
ENSG00000005108	ENSG00000005108	THSD7A	chr7:11414246-11871824	0.304381	0.43705	-0.928285	0.1658	-0.779088	0.26935	-0.157616	0.84005	-0.0321957	0.96505	0.596051	0.49855	0.810495	0.0685	-0.0476725	0.937	-1.002	0.11315	-1.02603	0.148	0.0287903	0.9745	0.389451	0.62155
ENSG00000005156	ENSG00000005156	LIG3	chr17:33254877-33332083	1.48667	0.3485	-0.0279197	0.9742	-0.268634	0.7155	-0.623134	0.4514	-0.293028	0.7258	-0.693039	0.5182	-0.0619107	0.93525	-0.105534	0.8806	0.280465	0.67875	-0.174266	0.82905	1.5117	0.22615	0.189195	0.8462
ENSG00000005175	ENSG00000005175	RPAP3	chr12:48057069-48099844	0.237673	0.43455	0.61246	0.2298	0.440417	0.3024	0.577877	0.2404	0.129736	0.80385	0.458171	0.4495	0.503843	0.19955	0.123399	0.7595	0.307301	0.47685	0.427215	0.3986	-0.0414821	0.9359	0.370539	0.5739
ENSG00000005187	ENSG00000005187	ACSM3	chr16:20621564-20936328	0.984876	0.4517	-1.26111	0.401	0.419386	0.7719	0.600579	0.66775	0.911917	0.4742	0	1	0.42127	0.7717	0.294866	0.8091	1.7089	0.22835	-0.630694	0.7067	1.98187	0.2131	0.404634	0.79525
ENSG00000005189	ENSG00000005189	AC004381.6	chr16:20621564-20936328	-0.00633544	0.99575	1.35958	0.2886	0.581848	0.6339	1.23692	0.26735	1.06752	0.3508	0	1	0.570692	0.6127	0.572077	0.615	1.25741	0.3162	1.42902	0.2799	2.33399	0.0673	1.62809	0.1344
ENSG00000005194	ENSG00000005194	CIAPIN1	chr16:57462080-57495187	0.247158	0.4758	0.367047	0.48655	0.056603	0.91485	-0.339157	0.58815	-0.369723	0.56925	-0.690127	0.3792	0.00462719	0.99125	0.108493	0.8123	-0.256568	0.6197	-0.124217	0.8373	-0.214485	0.77675	-0.580129	0.4821
ENSG00000005238	ENSG00000005238	FAM214B	chr9:35104108-35116338	0.472949	0.10455	0.606834	0.1618	0.172794	0.7053	0.128367	0.8096	0.255655	0.68245	0.0136161	0.9845	0.203442	0.52485	0.821852	0.0514	0.306867	0.47675	0.538183	0.30555	0.413957	0.4662	0.71971	0.3072
ENSG00000005243	ENSG00000005243	COPZ2	chr17:46103532-46115392	0.0223191	0.96205	1.02897	0.25775	0.723054	0.4903	0.569407	0.57435	0.367307	0.68445	0.615903	0.5827	0.0236462	0.9664	1.61284	0.3552	0.623778	0.5813	0.551873	0.6537	0.439092	0.6226	0.460385	0.6465
ENSG00000005249	ENSG00000005249	PRKAR2B	chr7:106685093-106802256	0.0431922	0.91105	-0.609199	0.3257	-0.23024	0.7107	0.0585319	0.9386	0.560302	0.5023	0.682635	0.4584	-0.0677339	0.8624	-0.576158	0.28585	-0.756112	0.2635	-0.326687	0.67585	-0.366409	0.71705	1.03898	0.2537
ENSG00000005302	ENSG00000005302	MSL3	chrX:11776277-11793870	0.15083	0.6947	-0.425474	0.3758	0.11658	0.82495	-0.203412	0.7252	-0.172423	0.7901	-0.189653	0.8158	0.177422	0.67485	-0.125855	0.7803	-0.0230424	0.96535	-0.13843	0.8195	-0.296359	0.66645	0.0142227	0.98295
ENSG00000005339	ENSG00000005339	CREBBP	chr16:3775054-3930727	-0.108397	0.7004	-0.991139	0.00995	-0.891136	0.0248	-0.530648	0.23365	-0.395402	0.4349	-1.03168	0.07985	0.0196801	0.94525	0.186461	0.599	-0.607321	0.1019	-0.520079	0.22895	-0.863857	0.10035	-0.338282	0.58445
ENSG00000005379	ENSG00000005379	BZRAP1	chr17:56378591-56406152	0.778157	0.2783	0.975201	0.32755	1.38708	0.12325	1.98547	0.055	2.26094	0.036	2.65142	0.0426	1.12576	0.0723	0.780049	0.3454	1.35921	0.1709	2.45098	0.03355	2.04761	0.1254	2.72506	0.03225
ENSG00000005381	ENSG00000005381	MPO	chr17:56347216-56358296	0.864183	0.37165	-0.232694	1	-0.0343933	1	-0.557007	1	-3.5838	1	-0.241362	1	0.756917	0.548	-0.323032	1	0.662535	1	-1.12735	1	0.513575	1	-0.96487	1
ENSG00000005421	ENSG00000005421	PON1	chr7:94926987-95025680	0	1	0	1	0	1	0	1	0	1	0	1	0	1	0	1	0	1	0	1	0	1	0	1
ENSG00000005436	ENSG00000005436	GCFC2	chr2:75873908-75938115	-0.178584	0.7343	0.264848	0.73695	-0.137419	0.8539	-0.196653	0.81395	-0.503722	0.59015	-0.0268707	0.9782	0.0988352	0.85765	-0.124549	0.8475	-0.246258	0.7402	-0.458044	0.571	0.132705	0.8991	-0.776323	0.4789
ENSG00000005448	ENSG00000005448	WDR54	chr2:74648804-74652882	-0.299737	0.45065	-0.082741	0.88295	0.420125	0.47935	1.01655	0.14615	0.831781	0.2946	1.01416	0.25485	-0.19149	0.6285	-0.175841	0.75055	0.279883	0.6559	0.896388	0.20445	0.748375	0.3257	1.57834	0.0815
ENSG00000005469	ENSG00000005469	CROT	chr7:86974996-87029111	0.212017	0.6225	0.103123	0.88535	0.414405	0.54525	0.510573	0.5056	0.955029	0.27945	1.10861	0.2423	0.273317	0.52225	0.326167	0.5717	0.752762	0.2794	0.658713	0.3585	1.55124	0.132	0.805343	0.40945
ENSG00000005471	ENSG00000005471	ABCB4	chr7:87031012-87109751	0.154376	0.6109	-0.258845	0.61965	-0.155878	0.76095	0.461514	0.44195	0.218741	0.75815	0.921296	0.23105	0.405607	0.2193	0.408901	0.3438	0.226269	0.7012	0.154238	0.79445	0.030179	0.9699	1.13402	0.1512
ENSG00000005483	ENSG00000005483	MLL5	chr7:104654625-105039755	0.0302566	0.9387	-0.733277	0.16485	-0.376717	0.4546	0.566023	0.3434	0.42767	0.53075	0.51211	0.5067	0.283462	0.57845	0.0139333	0.97705	0.284292	0.57235	0.526736	0.36655	0.0637405	0.9318	1.03244	0.21625
ENSG00000005486	ENSG00000005486	RHBDD2	chr7:75471919-75518244	-0.221312	0.6583	0.0737292	0.89635	-0.436725	0.4335	-0.863026	0.19255	-0.740486	0.33825	-0.799879	0.31045	-0.257461	0.62775	0.36552	0.5842	-0.427031	0.506	2.25162	0.151	-0.167868	0.79945	-0.88178	0.2204
ENSG00000005513	ENSG00000005513	SOX8	chr16:1031807-1036979	0	1	0	1	0	1	0	1	0	1	0	1	0	1	0	1	0	1	0	1	0	1	0	1
ENSG00000005700	ENSG00000005700	IBTK	chr6:82879699-82957471	0.133213	0.5777	0.47999	0.2265	0.313708	0.4215	0.294775	0.50305	0.0979267	0.8517	0.170496	0.77615	0.426504	0.1334	0.100806	0.7518	0.212287	0.57085	0.0231014	0.95605	-0.0239576	0.96305	0.00676505	0.9909
ENSG00000005801	ENSG00000005801	ZNF195	chr11:3360490-3400448	0.128909	0.6916	-0.0201972	0.9647	-0.225843	0.59755	-0.225016	0.6767	-0.353481	0.5313	-0.488657	0.459	0.0584924	0.85975	-0.024769	0.94935	-0.377747	0.39715	-0.434738	0.4173	-0.215516	0.703	-0.250403	0.7055
ENSG00000005810	ENSG00000005810	MYCBP2	chr13:77618791-77901185	0.0301254	0.93795	-0.654299	0.1953	-0.240747	0.63855	0.288936	0.6328	0.0984563	0.883	0.235878	0.7364	0.109109	0.80315	0.0365292	0.94165	0.0661125	0.90945	0.098755	0.87305	0.0261331	0.97035	0.648371	0.40545
ENSG00000005812	ENSG00000005812	FBXL3	chr13:77564794-77601330	0.0783657	0.8611	-0.278321	0.64355	0.0825037	0.88805	0.332361	0.65115	0.265716	0.75645	0.315692	0.7356	0.213849	0.67705	-0.164908	0.7872	-0.228291	0.6832	0.142995	0.83925	-0.118946	0.89175	0.169261	0.8621
ENSG00000005844	ENSG00000005844	ITGAL	chr16:30483978-30534506	0.100873	0.6939	-0.208354	0.57225	-0.206521	0.5513	-0.300969	0.4682	-0.20359	0.67105	-0.39448	0.45815	-0.00247188	0.99285	0.113824	0.71205	0.129642	0.6959	-0.153438	0.70305	-0.235334	0.6401	-0.0310192	0.95635
ENSG00000005882	ENSG00000005882	PDK2	chr17:48172100-48207246	-0.145871	0.7641	0.212784	0.7783	0.1444	0.8477	0.557871	0.54565	0.461996	0.63125	0.451424	0.6564	-0.316295	0.55835	0.752652	0.3025	0.945335	0.1882	0.70539	0.43545	0.876205	0.3711	1.08171	0.3079
ENSG00000005884	ENSG00000005884	ITGA3	chr17:48133331-48167845	-0.0263728	0.95465	-0.10571	0.85085	0.515895	0.52675	0.428447	0.4736	1.12907	0.1023	2.27725	0.0078	-0.461751	0.3319	0.0243609	0.9632	0.85519	0.28595	0.83088	0.2219	1.73338	0.0695	1.69521	0.0216
ENSG00000005889	ENSG00000005889	ZFX	chrX:24167289-24234372	0.167291	0.5937	-0.575322	0.25385	-0.175126	0.68525	0.0729918	0.8854	0.0574261	0.911	0.448094	0.5626	0.207957	0.5101	0.0843317	0.8173	0.261282	0.59745	-0.0500723	0.91645	0.0847194	0.8905	-0.223111	0.73855
ENSG00000005893	ENSG00000005893	LAMP2	chrX:119561681-119603220	-0.0619971	0.8002	-0.28842	0.45285	0.139985	0.70715	0.422531	0.36615	0.404924	0.44945	0.63594	0.32145	0.139726	0.6367	-0.0515964	0.87745	0.0139661	0.969	0.23879	0.5856	0.302756	0.599	0.496065	0.43335
ENSG00000005955	ENSG00000005955	GGNBP2	chr17:34900736-34946278	-0.0865443	0.73835	-0.245661	0.506	-0.221753	0.57155	-0.00732289	0.9853	-0.105308	0.8269	-0.230607	0.67715	0.0691681	0.82665	-0.1763	0.5971	-0.195271	0.61325	-0.0222765	0.9617	-0.0858698	0.86	-0.0571937	0.9171
ENSG00000005961	ENSG00000005961	ITGA2B	chr17:42449547-42466873	-0.0446196	1	0.740916	0.4663	-2.06723	1	1.11758	0.3575	0.749957	1	1.42551	0.2644	0.333541	1	0.176232	1	0.962177	0.3706	-1.65623	1	0.209886	1	1.25536	0.3347
ENSG00000005981	ENSG00000005981	ASB4	chr7:95107755-95169544	0	1	0	1	0	1	0	1	0	1	0	1	0	1	0	1	0	1	0	1	0	1	0	1
ENSG00000006007	ENSG00000006007	GDE1	chr16:19513014-19533467	-0.376291	0.2647	-0.108194	0.81235	0.0754308	0.8732	-0.0405428	0.9362	0.116142	0.84995	-0.200692	0.78985	-0.295564	0.4606	-0.0716108	0.8718	-0.0947623	0.8423	-0.194356	0.73115	-0.086073	0.89015	-0.404057	0.5984
ENSG00000006015	ENSG00000006015	C19orf60	chr19:18682539-18731849	0.309175	0.8246	0.9113	0.51505	0.268114	0.85035	0.0632906	0.9598	-0.10649	0.93215	-0.231397	0.8435	-0.204579	0.88915	0.0612107	0.9668	0.0890254	0.9474	0.264933	0.84975	-0.270884	0.8153	-0.308747	0.78605
ENSG00000006016	ENSG00000006016	CRLF1	chr19:18682539-18731849	-0.387178	0.87715	0.292942	0.8876	-0.459691	0.83515	-0.835027	0.67865	-0.584196	0.75345	-1.19221	0.49495	-0.538679	0.83635	-0.258913	0.9066	-0.45164	0.82	-1.28742	0.4792	-0.96318	0.6614	-0.937688	0.5848
ENSG00000006025	ENSG00000006025	OSBPL7	chr17:45884737-45899200	-0.338361	0.44625	0.0656345	0.91395	0.121934	0.8487	0.0298939	0.96005	0.814111	0.31555	0.482846	0.53945	-0.640347	0.1382	-0.100145	0.85085	0.605428	0.3902	0.0115575	0.9864	0.872235	0.26095	1.04312	0.19525
ENSG00000006042	ENSG00000006042	TMEM98	chr17:31254927-31272124	0	1	0	1	0	1	0	1	0	1	0	1	0	1	0	1	0	1	0	1	0	1	0	1
ENSG00000006047	ENSG00000006047	YBX2	chr17:7184985-7197934	0	1	0	1	0	1	0	1	0	1	0	1	0	1	0	1	0	1	0	1	0	1	0	1
ENSG00000006059	ENSG00000006059	KRT33A	chr17:39502343-39507064	0	1	0	1	0	1	0	1	0	1	0	1	0	1	0	1	0	1	0	1	0	1	0	1
ENSG00000006071	ENSG00000006071	ABCC8	chr11:17414431-17498449	0	1	0	0.0003	0	1	0	1	0	1	0	1	0	1	0	1	0	1	0	1	0	1	0	1
ENSG00000006074	ENSG00000006074	CCL18	chr17:34391639-34399392	0.58573	0.24065	0.168166	0.81535	0.494342	0.53075	0.321499	0.72255	0.487389	0.6327	0.245016	0.8177	0.339565	0.47305	0.561159	0.38255	0.379933	0.6421	-0.100918	0.91595	0.893882	0.44465	0.813028	0.4904
ENSG00000006075	ENSG00000006075	CCL3	chr17:34415601-34417515	-0.25664	0.2714	-0.131931	0.71895	-0.702736	0.0497	-0.90305	0.04345	-1.29609	0.01285	-1.32636	0.03045	-0.480958	0.0855	-0.215533	0.4842	-0.727358	0.03665	-0.598286	0.1586	-0.660111	0.2013	-0.758341	0.2094
ENSG00000006114	ENSG00000006114	SYNRG	chr17:35874899-35969544	0.408	0.3615	-0.55183	0.20295	-0.220623	0.61685	0.0810068	0.8741	0.0719438	0.89465	-0.191556	0.75275	0.433879	0.31625	0.482471	0.2375	0.0374619	0.9312	0.0136297	0.9769	-0.0469094	0.93915	0.134861	0.8319
ENSG00000006116	ENSG00000006116	CACNG3	chr16:24266873-24374122	0	1	0	1	0	1	0	1	0	1	0	1	0	1	0	1	0	1	0	1	0	1	0	1
ENSG00000006118	ENSG00000006118	TMEM132A	chr11:60691934-60720002	0.0806724	0.92715	-0.191045	0.8768	0.166391	0.88565	0.382579	0.78985	0.484727	0.73765	0.720403	0.72185	-0.338837	0.7279	0.238168	0.8453	0.169499	0.8853	0.595798	0.6688	0.83548	0.60645	1.04464	0.4307
ENSG00000006125	ENSG00000006125	AP2B1	chr17:33901813-34053436	-0.126308	0.6189	-0.534368	0.15815	-0.189974	0.6052	0.126114	0.7757	0.199752	0.70315	0.221485	0.70345	0.0512942	0.8581	-0.0278709	0.93015	-0.10306	0.78255	-0.0645626	0.88125	0.00610356	0.99065	0.32173	0.61015
ENSG00000006128	ENSG00000006128	TAC1	chr7:97361219-97369784	0	1	0	1	0	1	0	1	0	1	0	1	0	1	0	1	0	1	0	1	0	1	0	1
ENSG00000006194	ENSG00000006194	ZNF263	chr16:3313742-3368852	0.194473	0.64615	-0.316331	0.5859	-0.636129	0.30095	-0.605148	0.38375	-0.605359	0.39955	-0.708754	0.3767	-0.224135	0.65745	-0.427112	0.4484	-0.364183	0.54535	-0.723281	0.28645	-0.765946	0.32385	-0.312355	0.7313
ENSG00000006210	ENSG00000006210	CX3CL1	chr16:57406369-57418960	0	1	0	1	0	1	0	1	0	1	0	1	0	1	0	1	0	1	0	1	0	1	0	1
ENSG00000006282	ENSG00000006282	SPATA20	chr17:48609903-48633213	0.182176	0.5605	0.235337	0.58	0.217463	0.61815	0.192972	0.7121	0.517849	0.35295	0.325144	0.60455	-0.114124	0.74885	0.100345	0.78585	0.0879946	0.8397	0.318113	0.5348	0.477182	0.3753	0.394437	0.5581
ENSG00000006283	ENSG00000006283	CACNA1G	chr17:48638428-48704835	-0.514784	0.2172	-0.0496046	0.94105	0.268653	0.66025	0.615342	0.4075	0.281146	0.72655	0.216922	0.7938	-0.877928	0.0504	-0.051353	0.92445	0.357384	0.5786	0.479238	0.55145	0.364973	0.6719	0.679772	0.44325
ENSG00000006327	ENSG00000006327	TNFRSF12A	chr16:3064712-3072384	-1.24491	0.3705	-1.61654	0.13035	-1.89662	0.08965	-1.5633	0.1705	-1.76127	0.12885	-1.76686	0.14655	-1.95303	0.1698	-1.6395	0.12195	-1.88742	0.0946	-1.18285	0.23845	-1.52791	0.16215	-1.36258	0.21885
ENSG00000006377	ENSG00000006377	DLX6	chr7:96634859-96640351	0	1	0	1	0	1	0	1	0	1	0	1	0	1	0	1	0	1	0	1	0	1	0	1
ENSG00000006432	ENSG00000006432	MAP3K9	chr14:71189242-71276251	-2.68582	1	-1.4686	1	-1.9611	1	-1.73784	0.2143	-1.85036	1	-0.794425	1	-1.59886	1	-0.319254	1	-0.304023	1	-1.15182	1	0.669488	0.7147	-2.49868	0.23385
ENSG00000006451	ENSG00000006451	RALA	chr7:39663081-39747723	0.155024	0.5202	0.0288772	0.9392	0.045306	0.9007	0.156803	0.71435	0.0543745	0.9159	0.0579713	0.91595	0.244516	0.3802	0.125626	0.6891	-0.057498	0.87175	0.0748629	0.85435	-0.16505	0.74625	0.0945437	0.86855
ENSG00000006453	ENSG00000006453	BAIAP2L1	chr7:97881690-98030380	0.327394	0.8185	-0.854326	0.7719	-0.509216	0.84775	1.50876	0.57865	0.940708	0.689	1.91794	0.46065	0.449916	0.8123	0.0697815	0.92565	-0.0104187	0.9401	0.938449	0.7451	2.93725	0.3803	2.01143	0.49305
ENSG00000006459	ENSG00000006459	JHDM1D	chr7:139784545-139876835	-0.408602	0.13135	-1.54144	0.0022	-1.02203	0.02745	-0.282604	0.59175	-0.462008	0.45315	-0.430886	0.54445	0.00604706	0.9849	-0.996611	0.01155	-1.00565	0.03285	-0.825424	0.127	-0.494245	0.42185	-0.564433	0.4343
ENSG00000006468	ENSG00000006468	ETV1	chr7:13930852-14031050	-0.927301	0.039	-1.23619	0.10845	-1.08304	0.07905	-0.210563	0.7407	-0.365866	0.6243	0.354449	0.6318	-0.601759	0.21205	-1.78826	0.0023	-1.64271	0.0104	-0.193906	0.76435	0.329439	0.73135	0.239716	0.74745
ENSG00000006530	ENSG00000006530	AGK	chr7:141250988-141355044	0.0248898	0.94585	-0.771423	0.13405	-0.573461	0.256	-0.618776	0.27555	-0.248735	0.71305	-0.586506	0.44415	0.0135677	0.9721	-0.369434	0.41705	-0.195784	0.7454	-0.52485	0.367	-0.378571	0.59015	-0.727505	0.3346
ENSG00000006534	ENSG00000006534	ALDH3B1	chr11:67776047-67796744	0.140533	0.57575	0.35272	0.3691	-0.00660919	0.98535	-0.0320959	0.9463	-0.45384	0.41785	-0.357889	0.5691	-0.0865817	0.76875	0.17079	0.61615	0.114936	0.77475	0.164036	0.7172	-0.111335	0.84185	-0.311235	0.63
ENSG00000006555	ENSG00000006555	TTC22	chr1:55245384-55266940	0	1	0	1	0	1	0	1	0	1	0	1	0	1	0	1	0	1	0	1	0	1	0	1
ENSG00000006576	ENSG00000006576	PHTF2	chr7:77428121-77586818	0.0693689	0.80935	-0.10362	0.8117	0.388521	0.393	0.429131	0.39165	0.313604	0.57105	0.723133	0.25795	0.314401	0.3531	0.300356	0.4208	0.0388906	0.92475	0.282198	0.58095	0.0930589	0.8736	0.424245	0.4811
ENSG00000006606	ENSG00000006606	CCL26	chr7:75398850-75419214	0	0.0034	0	0.00845	-2.5507	0.25485	-1.63875	0.3711	0	0.0098	0	0.00855	-2.38221	0.17585	-2.67757	0.24155	-0.643514	0.68755	0	0.02605	0	0.01185	-2.74274	0.36705
ENSG00000006607	ENSG00000006607	FARP2	chr2:242295657-242449145	-0.0843968	0.92775	-1.14466	0.33095	-1.2502	0.30705	-0.151658	0.92435	0.0706045	0.95655	-0.182387	0.8981	0.138342	0.8957	-0.070234	0.95025	-0.694664	0.5716	0.287443	0.84235	0.199315	0.8969	0.424074	0.764
ENSG00000006611	ENSG00000006611	USH1C	chr11:17515441-17565963	0	1	0	1	0	1	0	1	0	1	0	1	0	1	0	1	0	1	0	0.00155	0	1	0	1
ENSG00000006625	ENSG00000006625	GGCT	chr7:30536236-30591095	0.252132	0.38235	0.696009	0.1246	0.502043	0.2833	-0.181536	0.75195	0.205577	0.745	0.232765	0.76775	0.375319	0.2346	0.308082	0.4467	0.125004	0.79525	-0.0822109	0.89275	0.215866	0.7548	0.0412463	0.9519
ENSG00000006634	ENSG00000006634	DBF4	chr7:87462882-87538856	0.073901	0.8745	0.290178	0.6888	0.184418	0.7994	0.368727	0.6525	0.2126	0.82015	0.430186	0.6916	0.670485	0.18535	0.490819	0.4725	-0.0846035	0.9108	-0.085724	0.9192	-0.240582	0.80945	0.296481	0.7833
ENSG00000006638	ENSG00000006638	TBXA2R	chr19:3594503-3606838	0.0584778	0.87735	0.462625	0.41625	0.283185	0.62885	0.542015	0.44855	0.15755	0.838	0.495666	0.5767	-0.263871	0.48345	0.435318	0.36935	0.487631	0.4413	0.62313	0.3695	0.460979	0.57555	0.74824	0.411
ENSG00000006652	ENSG00000006652	IFRD1	chr7:112063022-112131117	0.28658	0.2663	0.231273	0.5596	-0.00777865	0.98555	-0.0816833	0.8655	-0.0640462	0.91105	0.337964	0.58695	0.299329	0.31065	0.105309	0.7689	-0.158227	0.69075	-0.0825749	0.8637	-0.155668	0.77575	0.272196	0.66435
ENSG00000006659	ENSG00000006659	LGALS14	chr19:40194945-40200084	0	1	0	1	0	1	0	1	0	1	0	1	0	1	0	1	0	1	0	1	0	1	0	1
ENSG00000006695	ENSG00000006695	COX10	chr17:13972812-14111994	-0.122738	0.69535	-0.419627	0.4133	-0.261239	0.58715	-0.229983	0.7027	-0.22727	0.74365	-0.347955	0.6514	0.014204	0.9678	-0.0255453	0.95085	-0.0155847	0.97335	-0.152833	0.79935	-0.363656	0.5959	-0.0910232	0.89495
ENSG00000006704	ENSG00000006704	GTF2IRD1	chr7:73868119-74016931	-0.46888	0.20645	0.131765	0.8332	-0.0387615	0.94605	0.227695	0.73495	0.194443	0.8003	0.187462	0.83635	-0.392045	0.3135	-0.189884	0.693	0.127994	0.8201	0.621789	0.4091	1.45675	0.1242	0.219809	0.79
ENSG00000006712	ENSG00000006712	PAF1	chr19:39876491-39881835	0.010888	0.97695	0.637856	0.15135	0.580522	0.22145	0.167987	0.7422	0.216811	0.71235	0.248006	0.72915	-0.0851488	0.83275	0.144357	0.69565	1.84159	0.0611	0.083772	0.8752	0.389885	0.52765	-0.120707	0.8524
ENSG00000006715	ENSG00000006715	VPS41	chr7:38762562-38971994	-0.131618	0.69545	-0.528454	0.2853	-0.62483	0.17145	-0.436622	0.3894	-0.395618	0.49865	-0.321071	0.63585	0.0141681	0.97225	-0.413623	0.3559	-0.650717	0.1492	-0.660914	0.2361	-0.308448	0.6265	-0.292746	0.68015
ENSG00000006740	ENSG00000006740	ARHGAP44	chr17:12692855-12894960	0.116148	0.82275	-1.06614	0.1925	0.360077	0.62975	0.954412	0.2554	0.927482	0.30475	1.56957	0.09555	-0.304096	0.56905	-0.0783875	0.90515	0.0976684	0.8983	0.972719	0.3015	0.922858	0.37235	1.70461	0.11715
ENSG00000006744	ENSG00000006744	ELAC2	chr17:12895707-12921504	0.173851	0.4982	0.325268	0.40185	-0.0848808	0.8274	-0.434697	0.3521	-0.183517	0.71785	-0.406746	0.4955	0.0217628	0.94255	0.231801	0.50715	0.169022	0.6608	-0.420645	0.3611	0.582571	0.31765	-0.344574	0.56105
ENSG00000006747	ENSG00000006747	SCIN	chr7:12610202-12693228	-0.030549	0.9207	-0.0492584	0.92555	0.278368	0.59915	0.0947441	0.8818	-1.1452	0.15495	-0.384191	0.6877	0.0632292	0.8499	0.138355	0.7769	0.000801503	0.9986	0.243751	0.73365	-0.154001	0.87325	-0.394546	0.65545
ENSG00000006756	ENSG00000006756	ARSD	chrX:2822010-2847392	0.0380595	0.88625	-0.113201	0.78515	-0.558017	0.1757	-0.782244	0.09745	-0.277759	0.5886	-0.330402	0.58355	0.120486	0.71545	-0.128539	0.725	-0.632093	0.12565	-0.761546	0.10565	-0.336613	0.5135	-0.334875	0.5605
ENSG00000006757	ENSG00000006757	PNPLA4	chrX:7866287-7895780	-0.223316	0.69245	0.25328	0.7744	-0.413266	0.6649	-0.434135	0.69055	-0.352862	0.7745	-0.153995	0.90825	0.355885	0.52045	-0.0512647	0.9453	-0.410452	0.70865	-0.800778	0.4462	-0.965104	0.5172	-0.207006	0.87145
ENSG00000006788	ENSG00000006788	MYH13	chr17:10201400-10276447	0	1	0	1	0	1	0	1	0	1	0	1	0	1	0	1	0	1	0	1	0	1	0	1
ENSG00000006831	ENSG00000006831	ADIPOR2	chr12:1797739-1897844	-0.0263748	0.91375	-0.0610183	0.88015	0.0488462	0.90455	0.0837824	0.85955	0.170487	0.7603	0.0621699	0.9215	0.0322082	0.91285	0.349137	0.3157	0.17432	0.6652	0.0896786	0.85645	0.104187	0.8505	0.148781	0.80715
ENSG00000006837	ENSG00000006837	CDKL3	chr5:133492081-133706738	0.578777	0.572	0.874183	0.37875	1.22763	0.1714	0.840346	0.342	0.72191	0.3942	1.25116	0.16975	0.0854452	0.9248	0.321931	0.69895	0.684697	0.48125	0.276971	0.756	0.0868917	0.93595	0.765902	0.36515
ENSG00000007001	ENSG00000007001	UPP2	chr2:158733213-158992666	0	1	0	1	0	1	0	1	0	1	0	1	0	1	0	1	0	1	0	1	0	1	0	1
ENSG00000007038	ENSG00000007038	PRSS21	chr16:2867163-2876305	0	1	0	1	0	1	0	1	0	1	0	1	0	1	0	1	0	1	0	0.0007	0	1	0	1
ENSG00000007047	ENSG00000007047	MARK4	chr19:45582452-45808541	0.17902	0.70035	0.406339	0.58765	0.592032	0.3731	0.890106	0.2326	0.654221	0.4731	0.952937	0.40445	0.271743	0.621	0.704797	0.24085	0.812181	0.2374	0.76909	0.3052	1.23947	0.20805	1.24784	0.257
ENSG00000007062	ENSG00000007062	PROM1	chr4:15961865-16086001	0	1	0	1	0	1	0	1	0	1	0	1	0	1	0	1	0	1	0	1	0	1	0	1
ENSG00000007080	ENSG00000007080	CCDC124	chr19:18043824-18054800	-0.0187789	0.954	0.827103	0.0892	0.266559	0.5991	-0.100739	0.8754	-0.235124	0.73355	-0.315307	0.7029	-0.2095	0.5519	0.0426754	0.92135	0.0415909	0.92935	0.178889	0.7769	0.0859097	0.9049	-0.402756	0.6194
ENSG00000007129	ENSG00000007129	CEACAM21	chr19:42055885-42093197	-0.539851	0.2683	-0.123886	0.8662	0.0407436	0.9561	0.00370505	0.9964	0.0240361	0.9808	0.139315	0.9032	-0.242802	0.58055	-0.0784792	0.89875	0.228378	0.77525	-0.431032	0.70425	0.313791	0.80435	-0.0784458	0.95595
ENSG00000007168	ENSG00000007168	PAFAH1B1	chr17:2496503-2588909	-0.0753854	0.7904	-0.115959	0.7465	-0.143	0.69065	0.0435163	0.91745	-0.109315	0.81935	-0.137903	0.798	0.177814	0.57175	0.143259	0.67795	-0.115301	0.75525	-0.112354	0.7974	-0.198139	0.68855	-0.215753	0.71955
ENSG00000007171	ENSG00000007171	NOS2	chr17:26083791-26221778	0.375106	1	1.2135	1	1.5668	0.5516	2.14596	0.4401	2.0003	0.418	1.41219	1	1.1614	1	0.817664	1	1.63087	0.5337	1.68622	0.48135	2.1419	0.4097	1.72889	0.55135
ENSG00000007174	ENSG00000007174	DNAH9	chr17:11501747-11873485	0	1	0	1	0	1	0	1	0	1	0	1	0	1	0	1	0	1	0	1	0	1	0	1
ENSG00000007202	ENSG00000007202	KIAA0100	chr17:26941457-26972472	0.103909	0.68495	-0.230596	0.49855	-0.124643	0.7088	-0.099195	0.8079	0.224695	0.63255	-0.130021	0.8015	0.109779	0.6923	0.385735	0.21025	0.165212	0.6124	0.128695	0.75615	-0.0806159	0.86475	0.379974	0.5115
ENSG00000007216	ENSG00000007216	SLC13A2	chr17:26782769-26941218	0	1	0	1	0	1	0	1	0	1	0	1	0	1	0	1	0	1	0	1	0	1	0	1
ENSG00000007237	ENSG00000007237	GAS7	chr17:9813925-10101868	0.171336	0.59505	0.287785	0.49425	0.169219	0.67195	0.342995	0.4556	1.07034	0.0404	1.07231	0.07915	0.182939	0.60475	0.475036	0.19495	0.636	0.12135	0.431947	0.34815	1.424	0.0191	1.24037	0.03985
ENSG00000007255	ENSG00000007255	TRAPPC6A	chr19:45582452-45808541	0.098521	0.8711	0.529118	0.5503	0.3056	0.7357	-0.110448	0.9194	-0.189034	0.87205	-0.0456422	0.9824	-0.351881	0.63255	-0.00862101	0.9923	0.152971	0.86605	0.143969	0.90365	0.273994	0.8003	-0.0494523	0.98335
ENSG00000007264	ENSG00000007264	MATK	chr19:3777970-3802127	-0.190502	0.50695	-0.141865	0.74715	-0.780524	0.07345	-0.567453	0.2685	-1.75124	0.0067	-1.58012	0.02145	-0.366373	0.29975	-0.556537	0.1558	-0.789461	0.07615	-0.475186	0.3469	-1.43709	0.01995	-1.2652	0.05865
ENSG00000007306	ENSG00000007306	CEACAM7	chr19:42177234-42210895	0	1	0	1	0	1	0	1	0	1	0	1	0	1	0	1	0	1	0	1	0	1	0	1
ENSG00000007312	ENSG00000007312	CD79B	chr17:62006099-62009714	-0.454805	0.5266	-1.12122	0.2571	-0.585012	0.6007	-0.335091	0.8071	-0.339463	0.80375	-1.24883	0.3036	-2.20763	0.00175	-0.530551	0.59295	-1.43392	0.16285	-0.018459	0.9868	-1.77754	0.1657	0.421563	0.7388
ENSG00000007314	ENSG00000007314	SCN4A	chr17:62015913-62050278	0	1	0	1	0	1	0	1	0	1	0	1	0	1	0	1	0	1	0	1	0	1	0	1
ENSG00000007341	ENSG00000007341	ST7L	chr1:113066139-113214241	0.0290243	0.97095	-0.135713	0.8689	0.065638	0.9356	-0.331157	0.66155	-0.213897	0.7589	-0.710523	0.3045	-0.0654775	0.9358	0.162253	0.8365	0.0157125	0.98495	0.290405	0.72925	0.111462	0.8916	-0.247207	0.7532
ENSG00000007350	ENSG00000007350	TKTL1	chrX:153524023-153558700	-0.152454	0.62915	0.0333281	0.9475	0.112381	0.82385	0.24917	0.6782	-0.121872	0.866	0.499677	0.54355	-0.0925814	0.7907	-0.0376756	0.9281	-0.0225587	0.96625	0.295374	0.61895	0.829895	0.22905	0.280702	0.7195
ENSG00000007372	ENSG00000007372	PAX6	chr11:31806339-32127301	0.320105	0.87405	0.151165	0.9468	-0.210831	0.92135	1.19969	0.55675	0.749318	0.70305	0.605041	0.7829	0.0761324	0.96955	-0.210061	0.9152	-0.102751	1	1.60135	0.46075	-0.699471	1	-0.3908	0.85995
ENSG00000007376	ENSG00000007376	RPUSD1	chr16:834973-850737	0.747764	0.0897	1.14259	0.10365	0.411983	0.59875	-0.0705529	0.93515	0.291096	0.7763	-0.196072	0.84655	0.0638105	0.88735	0.629995	0.29715	0.37919	0.60925	0.253562	0.77245	0.154033	0.88885	-0.862982	0.4363
ENSG00000007384	ENSG00000007384	RHBDF1	chr16:108057-126354	-0.709502	0.08545	-1.12658	0.06095	-1.22537	0.06385	-1.07133	0.11135	-1.0827	0.1423	-0.762532	0.34465	-0.912914	0.0244	-1.3114	0.0171	-1.46942	0.01825	-0.788928	0.258	-0.36325	0.6666	-0.372496	0.61675
ENSG00000007392	ENSG00000007392	LUC7L	chr16:238967-279462	-0.0823563	0.77065	0.225854	0.6035	-0.168898	0.69715	-0.650482	0.24305	-0.420404	0.48885	-0.434464	0.54945	-0.104287	0.7374	-0.282368	0.45885	-0.124042	0.7821	-0.733841	0.16995	-0.406353	0.51725	-0.808288	0.2552
ENSG00000007402	ENSG00000007402	CACNA2D2	chr3:50400232-50541675	0	1	-0.487148	1	0.236951	1	0.708239	1	2.61813	1	0.942506	1	0.907459	1	1.94111	1	0.528389	1	1.2737	1	0	1	1.82429	1
ENSG00000007516	ENSG00000007516	BAIAP3	chr16:1383601-1401912	-0.360332	0.7283	0.703237	0.62025	1.35008	0.41225	-1.07754	0.40535	-1.3803	0.322	-2.21028	0.14255	-0.698258	0.49255	-2.03899	0.10795	-0.449965	0.74205	-1.43948	0.2756	-3.05084	0.0964	-2.25301	0.12985
ENSG00000007520	ENSG00000007520	TSR3	chr16:1383601-1401912	0.022154	0.9471	0.686648	0.218	0.0213155	0.96895	-0.24241	0.73315	-0.231271	0.74675	-0.354499	0.67725	-0.442857	0.23565	-0.0672722	0.89255	-0.114592	0.8409	-0.543318	0.4231	-0.136464	0.872	-0.920892	0.2881
ENSG00000007541	ENSG00000007541	PIGQ	chr16:616994-634136	0.096797	0.7722	0.661193	0.32905	1.29578	0.13015	0.502747	0.42125	0.752952	0.2779	0.69552	0.33045	-0.199909	0.5789	0.261373	0.5324	0.581068	0.2761	0.456748	0.48235	0.932568	0.18255	0.485077	0.50795
ENSG00000007545	ENSG00000007545	CRAMP1L	chr16:1662325-1752281	-0.18089	0.6962	-0.394135	0.5887	-0.187701	0.78995	-0.174738	0.82985	-0.058816	0.9509	-0.0957637	0.91805	0.0938086	0.86065	0.00191191	0.99755	-0.0521443	0.9427	-0.0467499	0.95475	0.0540599	0.95365	-0.201249	0.84575
ENSG00000007866	ENSG00000007866	TEAD3	chr6:35441373-35464853	-1.37215	1	0.74761	1	-0.582852	1	0.933885	1	-0.445189	1	-0.240309	1	-0.0570863	1	-0.412044	1	-3.3312	1	1.72257	0.3285	0	1	1.8968	0.18805
ENSG00000007908	ENSG00000007908	SELE	chr1:169631244-169863408	0	1	0	1	0	1	0	1	0	1	0	1	0	1	0	1	0	1	0	1	0	1	0	1
ENSG00000007923	ENSG00000007923	DNAJC11	chr1:6684925-6761984	-0.126595	0.6769	0.0901922	0.84005	-0.288743	0.5084	-0.476231	0.39265	-0.436946	0.48055	-0.702254	0.31475	-0.0611272	0.8673	0.309945	0.4689	-0.147143	0.7287	-0.340931	0.55585	-0.00618126	0.99175	0.094855	0.90105
ENSG00000007933	ENSG00000007933	FMO3	chr1:171060017-171086959	0	1	0	1	0	1	0	1	0	1	0	1	0	1	0	1	0	1	0	1	0	1	0	1
ENSG00000007944	ENSG00000007944	MYLIP	chr6:16129355-16148479	-0.208911	0.51085	-0.937728	0.08695	-0.547911	0.31815	-0.173388	0.7832	-0.493596	0.51125	0.0500322	0.95705	-0.375481	0.2702	-0.846311	0.07385	-0.915947	0.1175	-0.0606891	0.92545	-1.13671	0.1508	-0.171633	0.8511
ENSG00000007952	ENSG00000007952	NOX1	chrX:100098312-100129334	-0.0247799	1	-1.46755	1	-1.83975	1	0	0.0144	0	1	-1.78694	1	-3.58294	1	-1.25551	1	0	1	0	1	0	1	0	0.0249
ENSG00000007968	ENSG00000007968	E2F2	chr1:23832921-23857712	0.507178	0.4107	0.782119	0.3756	1.39252	0.1074	1.61125	0.10745	1.97797	0.0676	2.38293	0.03145	0.530978	0.36055	1.03178	0.14915	1.06748	0.24575	1.76252	0.0945	1.9473	0.09005	2.11878	0.1069
ENSG00000008018	ENSG00000008018	PSMB1	chr6:170844204-170862429	-0.0760083	0.74255	0.1924	0.59585	-0.0271655	0.94125	-0.298157	0.4954	-0.50256	0.3164	-0.615273	0.3206	-0.053424	0.84715	-0.188823	0.547	-0.263075	0.45145	-0.31738	0.4459	-0.562166	0.28315	-0.839731	0.1687
ENSG00000008056	ENSG00000008056	SYN1	chrX:47420515-47479252	1.12511	0.52295	-0.47986	1	1.25609	0.4743	1.61492	0.36895	1.72286	0.4146	1.30443	0.48295	0.438978	0.7928	0.325035	0.84445	1.15106	0.5224	2.45571	0.18345	0.25075	0.89985	1.3388	0.42365
ENSG00000008083	ENSG00000008083	JARID2	chr6:15246526-15522252	-0.411511	0.0842	-0.741274	0.05395	-0.515573	0.17085	0.565559	0.19525	0.566221	0.27245	0.80391	0.179	-0.234136	0.40615	-0.523075	0.1038	-0.336685	0.36645	0.626276	0.14245	0.447253	0.38365	1.01499	0.08615
ENSG00000008086	ENSG00000008086	CDKL5	chrX:18443702-18690229	-0.0512618	0.95445	-2.83306	0.0653	-0.628509	0.54665	-0.0252736	0.98265	-0.018356	0.9875	0.42161	0.74095	0.00573918	0.99185	0.0322474	0.97065	0.313956	0.78435	0.357041	0.78135	-0.214552	0.8805	-0.235949	0.8909
ENSG00000008118	ENSG00000008118	CAMK1G	chr1:209757061-209787283	0	0.0434	0	0.02925	0	0.0411	0	0.0369	0	0.03165	0	0.03635	0	0.0037	-5.2966	0.141	0	0.0252	0	0.11515	0	0.09195	0	0.02145
ENSG00000008128	ENSG00000008128	CDK11A	chr1:1634168-1655766	-0.211343	0.62905	0.405669	0.45695	0.271681	0.608	-0.335466	0.5488	0.429597	0.49485	0.312054	0.67095	0.124531	0.7858	0.600952	0.20365	0.43479	0.46415	-0.6424	0.25315	0.435877	0.50815	-0.181622	0.7768
ENSG00000008130	ENSG00000008130	NADK	chr1:1682670-1711896	-0.456806	0.64385	0.127255	0.9145	-1.42131	0.11295	-1.69772	0.0722	-2.03571	0.03625	-1.96665	0.0518	-0.866169	0.3415	-0.615078	0.4909	0.680078	0.62355	-1.27015	0.21325	-1.9993	0.04455	-1.45976	0.12955
ENSG00000008196	ENSG00000008196	TFAP2B	chr6:50786435-50815326	0	1	0	1	0	1	0	1	0	1	0	1	0	1	0	1	0	1	0	1	0	1	0	1
ENSG00000008197	ENSG00000008197	TFAP2D	chr6:50681540-50740701	0	1	0	1	0	1	0	1	0	1	0	1	0	1	0	1	0	1	0	1	0	1	0	1
ENSG00000008226	ENSG00000008226	DLEC1	chr3:38080695-38178733	-1.72377	1	-3.80387	1	-0.969337	1	-1.00801	1	-0.977798	1	-1.1096	1	-0.505445	1	-1.2087	1	-2.5265	1	-0.723911	1	0.979092	0.6782	-1.43648	1
ENSG00000008256	ENSG00000008256	CYTH3	chr7:6201406-6312275	-0.504792	0.0586	-1.01568	0.0212	-0.991672	0.02485	-0.730224	0.15345	-0.44151	0.43975	-0.526878	0.422	-0.445647	0.13415	-0.544432	0.13425	-0.72947	0.0886	-0.620447	0.22455	-1.1424	0.0739	-0.353132	0.59265
ENSG00000008277	ENSG00000008277	ADAM22	chr7:87563457-87832204	0.311301	0.66205	-0.852428	0.27275	0.867607	0.25415	1.2422	0.2003	1.12121	0.23205	1.67749	0.09065	0.314797	0.5855	0.385796	0.58675	0.548491	0.475	0.0943938	0.9195	1.14671	0.2861	0.796383	0.42535
ENSG00000008282	ENSG00000008282	SYPL1	chr7:105730948-105753022	-0.0570475	0.817	-0.160102	0.67895	0.142563	0.70985	0.242584	0.59035	-0.0158353	0.97565	0.126152	0.83565	0.121948	0.6666	-0.226744	0.49355	-0.137035	0.7255	0.0515352	0.9066	-0.217824	0.6766	-0.131999	0.83155
ENSG00000008283	ENSG00000008283	CYB561	chr17:61509664-61523739	0.00629758	0.9877	0.585153	0.3215	0.931167	0.1169	1.44548	0.03895	1.6117	0.0272	1.31768	0.09925	-0.0213133	0.96115	0.36072	0.4837	1.60484	0.00765	1.85715	0.00815	2.46033	0.00435	1.52156	0.0796
ENSG00000008294	ENSG00000008294	SPAG9	chr17:49039534-49198226	0.106127	0.7116	-0.513824	0.20405	-0.356971	0.373	-0.139404	0.7559	-0.185394	0.7257	-0.169259	0.76775	0.370264	0.2741	-0.00671616	0.9838	-0.137657	0.7401	-0.215326	0.62015	-0.563522	0.2652	-0.0286205	0.9629
ENSG00000008300	ENSG00000008300	CELSR3	chr3:48673901-48700348	0.511306	0.20585	0.571331	0.38055	0.587199	0.3714	-0.026309	0.9755	0.195286	0.8369	-0.375769	0.74055	0.214185	0.61165	0.507989	0.3738	0.778005	0.2523	0.246632	0.76915	0.301194	0.7894	-0.21142	0.85295
ENSG00000008311	ENSG00000008311	AASS	chr7:121715700-121784334	-0.512872	0.378	-1.16794	0.22185	-0.387099	0.66595	0.281091	0.74295	0.617128	0.5651	0.615667	0.6048	-0.350965	0.5123	0.22717	0.73275	0.302017	0.76025	-0.211323	0.836	-1.15259	0.3862	1.07824	0.3881
ENSG00000008323	ENSG00000008323	PLEKHG6	chr12:6419601-6437672	0	1	0.939218	1	0	1	-1.19189	1	0	1	0	1	0	1	-1.28181	1	0	1	0	1	0	1	0.119007	1
ENSG00000008324	ENSG00000008324	SS18L2	chr3:42589460-42690227	0.0234469	0.9664	0.308287	0.70135	0.280974	0.7353	-0.136018	0.90275	-0.191229	0.88535	-0.206718	0.8783	0.0934473	0.8853	-0.204871	0.7856	0.108845	0.89925	-0.0854307	0.93165	-0.139921	0.9183	-0.512412	0.71005
ENSG00000008382	ENSG00000008382	MPND	chr19:4343523-4360083	0.0116983	0.9719	0.720388	0.2167	0.285028	0.6063	0.172549	0.8007	0.300736	0.7007	-0.131164	0.89505	-0.328861	0.39305	-0.140212	0.76875	0.257006	0.65305	0.0678405	0.92255	0.314096	0.71455	-0.0891584	0.9234
ENSG00000008394	ENSG00000008394	MGST1	chr12:16500075-16763528	0.0131842	0.96745	0.276081	0.5074	0.427257	0.32695	-0.0730061	0.88675	0.189313	0.74305	-0.593997	0.35025	0.0676836	0.8448	-0.0496864	0.8863	-0.0622804	0.8822	0.147175	0.78865	-0.155226	0.7942	-0.413233	0.4729
ENSG00000008405	ENSG00000008405	CRY1	chr12:107385141-107487607	0.153578	0.7444	-0.136691	0.8428	0.36271	0.6013	0.22222	0.7961	-0.134971	0.8947	0.180669	0.8639	-0.278815	0.52505	-0.226722	0.70785	0.19899	0.78435	0.165238	0.8479	1.64898	0.2303	-0.443577	0.6619
ENSG00000008438	ENSG00000008438	PGLYRP1	chr19:46498338-46526323	0	1	0	1	0	1	0	1	0	1	0	1	0	1	0	1	0	1	0	1	0	1	0	1
ENSG00000008441	ENSG00000008441	NFIX	chr19:13106421-13209610	-0.0774275	0.90325	-0.526911	0.50235	0.912774	0.3735	1.01301	0.22745	0.556301	0.6106	1.15876	0.39965	-0.115192	0.8661	-0.224536	0.74255	-0.126555	0.89785	0.912846	0.3668	0.551623	0.57905	1.51051	0.17445
ENSG00000008513	ENSG00000008513	ST3GAL1	chr8:134467090-134584183	-0.511829	0.1029	-1.41634	0.0017	-1.05972	0.0137	-0.135563	0.79185	0.0103285	0.9837	0.470567	0.4506	-0.0916043	0.7941	-0.87003	0.02975	-0.814064	0.06125	-0.195528	0.6805	0.0697212	0.8875	0.347287	0.53855
ENSG00000008516	ENSG00000008516	MMP25	chr16:3096681-3110727	1.23874	0.0468	0.898728	0.27255	1.74279	0.04415	1.37822	0.12435	1.7227	0.09805	1.47182	0.15865	0.579655	0.361	1.40167	0.0576	1.51204	0.14145	1.05482	0.28175	0.644964	0.5466	1.66195	0.1461
ENSG00000008517	ENSG00000008517	IL32	chr16:3115297-3131908	-0.413347	0.40715	-0.163207	0.8274	0.298563	0.66875	0.479147	0.5254	0.98993	0.2284	0.792768	0.37365	-0.376245	0.4226	0.255451	0.66355	0.833451	0.2691	1.09508	0.1695	0.314602	0.7753	1.34719	0.13565
ENSG00000008710	ENSG00000008710	PKD1	chr16:2089815-2185899	0.338443	0.5266	0.282071	0.6791	0.272324	0.66475	0.0807409	0.88955	0.421371	0.45085	0.308661	0.6129	-0.0602336	0.9088	0.403555	0.47565	0.328871	0.57495	0.638377	0.29335	0.809285	0.21775	0.391963	0.4992
ENSG00000008735	ENSG00000008735	MAPK8IP2	chr22:51007289-51052409	0.707905	0.78105	0.672407	0.74535	0.156517	0.9284	0.463618	0.7967	0.513709	0.76685	-0.637407	0.7072	0.286443	0.9136	0.103335	0.95765	0.787165	0.63805	1.2855	0.5926	-0.300306	0.8707	-0.103085	0.96265
ENSG00000008838	ENSG00000008838	MED24	chr17:38175349-38256978	0.0416482	0.91235	-0.0668334	0.88935	-0.111651	0.80755	-0.0774228	0.8922	0.0399237	0.9482	-0.112853	0.86725	0.0485955	0.91105	0.165086	0.7222	0.26163	0.59085	-0.097324	0.85755	0.029181	0.9616	0.076483	0.9112
ENSG00000008853	ENSG00000008853	RHOBTB2	chr8:22570768-22926692	-0.232751	0.48155	-0.623551	0.2063	-0.522804	0.27695	-0.175254	0.75455	-0.375485	0.57035	-0.0557001	0.94375	-0.350269	0.3401	-0.354218	0.38855	-0.434809	0.36045	0.0391727	0.94895	-0.6014	0.41625	0.24618	0.7357
ENSG00000008869	ENSG00000008869	HEATR5B	chr2:37195525-37311485	0.0506631	0.8649	-0.581261	0.20215	0.0448485	0.91775	0.427555	0.39565	0.693084	0.2053	0.350039	0.58645	0.380483	0.2428	0.330784	0.36795	0.297419	0.4886	0.159375	0.7582	0.545081	0.3608	0.514514	0.41835
ENSG00000008952	ENSG00000008952	SEC62	chr3:169684422-169716161	-0.010917	0.97	0.519678	0.23065	0.16454	0.68535	0.696645	0.1639	0.441203	0.4236	0.635468	0.30505	0.190503	0.58275	0.0670118	0.8556	0.0491939	0.89985	0.701516	0.13775	0.441963	0.44305	0.602396	0.3589
ENSG00000008988	ENSG00000008988	RPS20	chr8:56979853-56987069	-0.10222	0.665	0.716324	0.0426	0.0906295	0.79225	-0.132404	0.75485	-0.352051	0.4852	0.42239	0.47365	0.017869	0.94865	0.126675	0.6769	-0.114308	0.74075	-0.194582	0.6402	0.409344	0.43855	0.0119903	0.9857
ENSG00000009307	ENSG00000009307	CSDE1	chr1:115259533-115301297	-0.00655226	0.98605	-0.530114	0.1803	-0.342883	0.39905	0.210531	0.7025	0.113266	0.8512	0.419308	0.5457	0.39659	0.39955	-0.0692372	0.8438	-0.175404	0.66685	-0.0135908	0.97675	0.176212	0.7899	0.398763	0.5832
ENSG00000009335	ENSG00000009335	UBE3C	chr7:156931606-157062066	0.0320816	0.9133	-0.398611	0.30705	-0.246908	0.524	-0.148495	0.74705	-0.166294	0.7431	-0.124093	0.83	0.199849	0.52355	-0.0532205	0.8752	-0.267233	0.50625	-0.191575	0.66135	-0.25923	0.6185	-0.310813	0.59995
ENSG00000009413	ENSG00000009413	REV3L	chr6:111620233-111804918	0.0496536	0.91395	-0.0169216	0.9804	0.6074	0.3359	0.518962	0.43655	0.685834	0.3904	0.599841	0.4624	0.127277	0.7951	0.149007	0.7994	0.389359	0.60805	0.207888	0.74335	0.707578	0.45795	0.489992	0.5238
ENSG00000009694	ENSG00000009694	TENM1	chrX:123094061-124097666	0	1	0	1	0	1	0	0.0516	0	1	0	1	0	1	0	1	0	1	0	1	0	1	0	1
ENSG00000009709	ENSG00000009709	PAX7	chr1:18957499-19075360	0	1	0	1	0	1	0	1	0	1	0	1	0	1	0	1	0	1	0	1	0	1	0	1
ENSG00000009724	ENSG00000009724	MASP2	chr1:11086579-11107290	1.17642	0.1739	-0.889548	1	0.61103	0.53385	1.35974	0.19455	1.71917	0.1797	0.0136674	1	0.760285	0.32355	1.18565	0.1823	0.358629	0.75615	1.8537	0.13085	1.86675	0.19755	1.40663	0.2979
ENSG00000009765	ENSG00000009765	IYD	chr6:150690027-150727105	0	1	0	1	0	1	0	1	0	1	0	1	0	1	0	1	0	1	0	1	0	1	0	1
ENSG00000009780	ENSG00000009780	FAM76A	chr1:28052489-28089633	0.107024	0.743	0.0409693	0.9368	0.376034	0.47085	0.384981	0.535	0.275316	0.7032	0.469879	0.56085	0.0736626	0.8278	0.135115	0.76795	0.257465	0.63635	0.249229	0.69545	-0.0164541	0.98295	0.323294	0.70005
ENSG00000009790	ENSG00000009790	TRAF3IP3	chr1:209929376-209957904	-0.41773	0.1947	0.0598763	0.89915	0.104005	0.8231	0.174505	0.7489	0.429776	0.48915	0.408251	0.5909	-0.622211	0.08605	-0.426446	0.308	0.484201	0.36145	0.207033	0.69675	0.613447	0.34035	0.369958	0.6154
ENSG00000009830	ENSG00000009830	POMT2	chr14:77741298-77797940	0.112325	0.81355	0.0794346	0.8979	0.204581	0.71815	0.127781	0.82995	0.64864	0.299	0.280985	0.6687	-0.0536071	0.9078	0.703773	0.22035	0.564641	0.328	1.07976	0.11105	0.41257	0.5201	1.10819	0.1321
ENSG00000009844	ENSG00000009844	VTA1	chr6:142468366-142542085	-0.0323258	0.89315	-0.185025	0.61275	0.00058146	0.99865	-0.0131113	0.97625	-0.248675	0.62865	-0.289533	0.62305	0.0759728	0.79285	-0.147376	0.65055	-0.136527	0.7095	-0.0980266	0.8164	-0.412193	0.4613	-0.384966	0.51375
ENSG00000009950	ENSG00000009950	MLXIPL	chr7:73007523-73038873	-0.227324	0.58395	0.473874	0.42315	0.58566	0.3398	-0.121752	0.86915	0.226701	0.79155	-0.097732	0.9109	-0.468433	0.2649	0.194916	0.7255	0.726382	0.246	0.0827199	0.909	-0.408668	0.6573	0.298277	0.71915
ENSG00000009954	ENSG00000009954	BAZ1B	chr7:72854727-72936608	0.113746	0.62405	0.0996908	0.78375	0.179369	0.62055	0.210791	0.622	0.378928	0.46725	0.315902	0.606	0.246451	0.35935	0.365442	0.24185	0.462914	0.1954	0.134293	0.75105	0.273362	0.59195	0.2587	0.68075
ENSG00000010017	ENSG00000010017	RANBP9	chr6:13615558-13711796	-0.100121	0.7253	-0.318783	0.45665	-0.0765837	0.85255	0.437999	0.3522	0.216735	0.69235	0.438459	0.4929	0.206221	0.52675	-0.071496	0.84585	0.0231999	0.95695	0.142319	0.7631	0.138533	0.81005	0.364437	0.5498
ENSG00000010030	ENSG00000010030	ETV7	chr6:36322418-36356164	0.497429	0.1877	0.222759	0.7076	-1.0615	0.12945	-3.53382	0.003	-3.30048	0.01695	-4.86034	0.0172	-0.0554255	0.88675	0.10588	0.84655	-0.782325	0.2491	-2.3672	0.03475	-3.66419	0.1434	-4.10173	0.0225
ENSG00000010072	ENSG00000010072	SPRTN	chr1:231468479-231490769	-0.103177	0.8204	-0.313398	0.66175	-0.300469	0.6683	0.146159	0.8635	-0.222757	0.83085	-0.288518	0.7923	0	1	-0.17658	0.7763	-0.311981	0.6601	0.098266	0.90305	-0.340354	0.7405	-0.27173	0.7874
ENSG00000010165	ENSG00000010165	METTL13	chr1:171750787-171783163	-0.209225	0.48835	-0.0234677	0.9546	-0.548724	0.1915	-0.659614	0.17445	-0.705068	0.1976	-0.708315	0.2711	-0.310289	0.35725	-0.337974	0.34025	-0.370869	0.371	-0.551416	0.2672	-0.562604	0.32375	-0.402505	0.54435
ENSG00000010219	ENSG00000010219	DYRK4	chr12:4671369-4960277	-0.576324	0.62405	-0.57724	0.6381	-0.270377	0.8097	-1.0197	0.3843	-0.322441	0.80135	-0.906083	0.51215	-1.20899	0.30205	-0.401197	0.7041	-1.53696	0.2337	-0.0191288	0.98845	3.43428	0.13595	-1.00572	0.4646
ENSG00000010244	ENSG00000010244	ZNF207	chr17:30677135-30708905	-0.0142123	0.95265	-0.658852	0.07955	-1.14163	0.00245	-1.17762	0.009	-1.48698	0.00395	-1.39276	0.0283	0.201667	0.50145	-0.454101	0.1562	-1.07038	0.00335	-1.25694	0.00375	-1.5649	0.00485	-1.3042	0.04345
ENSG00000010256	ENSG00000010256	UQCRC1	chr3:48636434-48648409	0.113377	0.67815	0.97003	0.02785	0.480744	0.2698	0.470218	0.3258	0.146802	0.78245	0.313518	0.62275	0.023718	0.94325	0.104836	0.7387	0.724127	0.075	0.499444	0.2632	0.544287	0.31855	-0.157972	0.7755
ENSG00000010270	ENSG00000010270	STARD3NL	chr7:38217823-38270272	0.0697471	0.78515	0.396537	0.29875	0.380927	0.32645	0.283812	0.5442	0.0859277	0.86945	0.189409	0.75575	0.12473	0.65475	0.123226	0.7187	0.148049	0.70075	0.256054	0.58525	0.00128752	0.99765	-0.0391106	0.9509
ENSG00000010278	ENSG00000010278	CD9	chr12:6308880-6347425	-0.368958	0.43425	-0.71354	0.36535	-0.86205	0.2692	-0.072978	0.93205	-0.629032	0.5121	0.304019	0.7556	-0.352502	0.42545	-1.34192	0.047	-0.744635	0.36685	0.200109	0.8213	-0.970069	0.44455	-0.555766	0.6275
ENSG00000010282	ENSG00000010282	HHATL	chr3:42734154-42846023	0	1	0	1	0	1	0	1	0	1	0	1	0	1	0	1	0	1	0	0.147	0	1	0	1
ENSG00000010292	ENSG00000010292	NCAPD2	chr12:6601149-6641121	-0.0579645	0.9256	0.168481	0.84615	0.748112	0.31005	0.903294	0.22895	1.6107	0.05365	1.75533	0.07985	0.06044	0.9236	0.576029	0.3418	0.794819	0.32665	1.15974	0.1636	1.17308	0.1739	2.74285	0.0243
ENSG00000010295	ENSG00000010295	IFFO1	chr12:6647540-6665239	0.173864	0.6073	0.737227	0.1909	0.504164	0.38895	0.0433781	0.95285	0.247811	0.7568	0.0565902	0.95975	0.0926293	0.7902	0.589522	0.21105	0.673718	0.25565	0.0609177	0.93035	0.860404	0.2812	0.115196	0.91655
ENSG00000010310	ENSG00000010310	GIPR	chr19:46171501-46186982	0.215734	0.7749	-0.286648	0.76645	0.441413	0.57975	1.36783	0.15575	0.47689	0.6364	0.840829	0.48535	0.0210777	0.9743	0.698525	0.4336	1.69952	0.07945	2.50037	0.02215	-0.701425	0.54415	1.75099	0.1336
ENSG00000010318	ENSG00000010318	PHF7	chr3:52435028-52457657	0.152315	0.92655	0.565552	0.6706	0.149635	0.9122	0.799255	0.56125	0.711692	0.5865	1.22846	0.33965	0.507025	0.7359	0.249236	0.8602	0.483526	0.703	1.27554	0.41165	-0.0737852	0.9612	1.07784	0.42665
ENSG00000010319	ENSG00000010319	SEMA3G	chr3:52467068-52479101	0.109003	0.8794	-0.34008	0.6402	-0.167816	0.84385	-0.543307	0.59705	-0.748597	0.43575	-0.729621	0.4922	-0.816483	0.2141	-0.124331	0.8491	0.693021	0.44425	-0.275873	0.79835	-0.0973701	0.91965	-0.792166	0.4444
ENSG00000010322	ENSG00000010322	NISCH	chr3:52489133-52527087	0.117425	0.6436	0.427842	0.25605	0.205855	0.58785	0.120597	0.7832	0.572024	0.25145	0.449508	0.44625	0.0508166	0.8577	0.599746	0.0704	0.522627	0.1723	0.23984	0.5846	0.745281	0.12915	0.639107	0.30705
ENSG00000010327	ENSG00000010327	STAB1	chr3:52529353-52742182	-0.292783	0.79985	0.282827	0.80315	-0.213135	0.86475	-1.2454	0.29665	-0.885168	0.44085	-1.35411	0.27055	-0.418945	0.73105	0.375294	0.73395	-0.22982	0.86655	-0.974112	0.4137	0.497804	0.6796	-1.68544	0.1415
ENSG00000010361	ENSG00000010361	FUZ	chr19:50270224-50320633	-1.71223	0.1479	-2.24716	0.13105	-1.84911	0.1386	-0.597755	0.589	-1.24468	0.2945	-0.0849574	0.9384	-1.66844	0.1213	-1.98659	0.10055	-2.45195	0.0956	-1.36306	0.26635	0	0.1086	-1.96545	0.12895
ENSG00000010379	ENSG00000010379	SLC6A13	chr12:329788-372039	-0.577845	1	2.07888	0.0656	0.735936	0.47215	3.21116	0.00755	4.77197	0.00365	5.13313	0.0016	0.163284	1	1.40583	0.191	-0.646842	1	3.07789	0.00865	5.20976	0.00745	5.30001	0.00175
ENSG00000010404	ENSG00000010404	IDS	chrX:148558520-148615470	-0.108801	0.74685	-0.699479	0.0779	-0.321815	0.42685	0.0953646	0.85225	0.13593	0.8085	0.0467485	0.93485	-0.0126957	0.97345	-0.0335892	0.92775	-0.254752	0.54295	0.0705246	0.8889	-0.360109	0.49065	0.608569	0.3538
ENSG00000010438	ENSG00000010438	PRSS3	chr9:33750514-33799230	0	1	0	1	0	1	0	1	0	1	0	1	0	1	0	1	0	1	0	1	0	1	0	1
ENSG00000010539	ENSG00000010539	ZNF200	chr16:3272324-3286221	0.125992	0.6597	-0.232176	0.59955	-0.094333	0.8392	0.0183944	0.97125	0.0808096	0.89645	0.0779374	0.91225	0.0851007	0.78375	-0.0894359	0.82145	-0.102142	0.81655	-0.0752758	0.8896	-0.0345734	0.9571	-0.314658	0.66355
ENSG00000010610	ENSG00000010610	CD4	chr12:6896023-6929974	-0.0554737	0.8198	-0.108028	0.7741	0.0967899	0.7846	0.561636	0.1904	0.718253	0.1431	1.13717	0.051	-0.142208	0.61775	-0.0115001	0.9726	0.235329	0.50045	0.692899	0.1032	0.661616	0.1821	1.38815	0.0163
ENSG00000010626	ENSG00000010626	LRRC23	chr12:6976282-7032861	0.0457991	0.9706	0.837212	0.4332	0.307409	0.75645	0.358589	0.72635	0.26769	0.77965	0.551008	0.5494	-0.113972	0.91095	-0.0182265	0.9871	-0.315595	0.7589	0.451855	0.68425	0.187171	0.8717	0.453355	0.6389
ENSG00000010671	ENSG00000010671	BTK	chrX:100604434-100641183	-0.0209513	0.935	0.180748	0.6417	0.124354	0.74735	-0.117829	0.7854	-0.0690777	0.892	-0.0152507	0.97965	0.0952621	0.76	0.222142	0.4958	0.232196	0.5364	-0.249878	0.5678	-0.221207	0.67685	-0.197515	0.7326
ENSG00000010704	ENSG00000010704	HFE	chr6:26087508-26098571	-0.0362092	0.93425	-0.76406	0.1554	0.511242	0.44405	0.445502	0.48845	0.711674	0.3421	0.60205	0.4376	0.0767172	0.8544	0.263861	0.6244	0.33211	0.5517	0.645065	0.30715	0.723724	0.32265	1.108	0.14425
ENSG00000010803	ENSG00000010803	SCMH1	chr1:41492871-41707826	-0.530312	0.08805	-1.14623	0.01685	-0.183413	0.68145	0.583085	0.22845	0.316752	0.56045	0.727564	0.2518	-0.275812	0.42475	-0.780645	0.0553	-0.0412605	0.9273	0.757894	0.13045	1.36754	0.0976	1.0769	0.07735
ENSG00000010810	ENSG00000010810	FYN	chr6:111981534-112194655	0.215622	0.5486	-0.0809564	0.862	0.22482	0.62285	1.13106	0.03555	1.07283	0.0637	1.48541	0.01295	0.310026	0.40405	0.0846006	0.8378	0.383342	0.41585	0.976531	0.06255	1.27791	0.02765	1.5594	0.01215
ENSG00000010818	ENSG00000010818	HIVEP2	chr6:143072603-143266338	-0.204135	0.6453	-1.18573	0.05085	-0.540176	0.33855	2.04138	0.11855	0.34802	0.69485	0.312499	0.75035	0.240771	0.5994	-0.0283577	0.96115	0.00745534	0.98895	3.8977	0.0613	0.283062	0.73955	3.02766	0.06255
ENSG00000010932	ENSG00000010932	FMO1	chr1:171217637-171255117	0	1	0	1	0	1	0	1	0	1	0	1	0	1	0	1	0	1	0	1	0	1	0	1
ENSG00000011007	ENSG00000011007	TCEB3	chr1:24069644-24088549	-0.0653199	0.77925	-0.107459	0.7632	-0.277673	0.45185	-0.419681	0.33505	-0.39342	0.4452	-0.737907	0.2243	0.121026	0.6644	-0.0617388	0.84395	-0.129814	0.7156	-0.408675	0.35025	-0.2625	0.5937	-0.68992	0.25525
ENSG00000011009	ENSG00000011009	LYPLA2	chr1:24117459-24122029	-0.116847	0.7639	0.125209	0.7947	-0.0717023	0.8934	-0.463788	0.4528	-0.560344	0.3974	-1.01122	0.16345	-0.594983	0.1553	-0.231041	0.58265	-0.500061	0.3172	-0.496478	0.3682	-1.08743	0.103	-1.02458	0.13355
ENSG00000011021	ENSG00000011021	CLCN6	chr1:11821843-11903201	-0.0657237	0.87375	-0.442017	0.46305	-0.287869	0.6591	-0.358789	0.6275	-0.216066	0.7717	-0.0795041	0.9333	0.0432754	0.9212	0.163802	0.74865	0.0308811	0.95755	-0.109193	0.8719	-0.0648861	0.9358	0.369809	0.70045
ENSG00000011028	ENSG00000011028	MRC2	chr17:60704761-60770958	0.000500647	0.99815	0.265965	0.51125	-0.0168777	0.96605	-0.0696692	0.8827	0.0963584	0.8501	0.225046	0.71125	-0.319599	0.31725	0.0238702	0.9456	0.136349	0.73355	0.237337	0.58375	0.497459	0.3447	0.422986	0.4967
ENSG00000011052	ENSG00000011052	NME2	chr17:49230896-49249108	-1.70725	0.03315	1.38345	0.0378	-1.06584	0.18725	-0.382637	0.67765	-1.17224	0.29645	-2.77126	0.0752	-1.14742	0.09885	-0.683938	0.3344	-0.410029	0.60935	-1.38561	0.26295	0.229939	0.8342	-0.297753	0.80135
ENSG00000011083	ENSG00000011083	SLC6A7	chr5:149569519-149669854	0	1	1.1586	1	0.144631	1	0.634467	1	-0.431805	1	0.3779	1	-1.65688	1	-0.643012	1	0.143473	1	-0.0263881	1	0	1	-2.04968	1
ENSG00000011105	ENSG00000011105	TSPAN9	chr12:3186520-3395730	-0.317644	0.78545	-0.871887	0.5623	-0.595872	0.66235	1.55703	0.302	0.135321	0.9047	0.820193	0.5524	-1.85542	0.08245	0.719769	0.5235	-2.65752	0.1024	1.18613	0.35405	-3.86597	0.14575	1.65352	0.21825
ENSG00000011114	ENSG00000011114	BTBD7	chr14:93703895-93799438	0.208832	0.4746	-0.193103	0.68305	-0.528016	0.2394	0.18222	0.7202	-0.19406	0.74535	-0.130805	0.84935	0.373338	0.2607	-0.0415898	0.9168	-0.528467	0.281	-0.24172	0.64375	-0.4795	0.4735	-0.335933	0.63045
ENSG00000011132	ENSG00000011132	APBA3	chr19:3750816-3761697	-0.316511	0.3499	0.147191	0.77405	0.0452247	0.93115	0.0301696	0.9601	-0.443549	0.51935	-0.230586	0.7621	-0.679569	0.0673	-0.229459	0.62175	0.478473	0.38735	0.420465	0.489	-0.144771	0.8435	-0.278987	0.7276
ENSG00000011143	ENSG00000011143	MKS1	chr17:56282802-56345879	-0.57155	0.157	-0.264801	0.66305	-0.232601	0.70315	-0.244109	0.726	0.19441	0.79055	-0.0996599	0.89935	-0.623021	0.1351	-0.31888	0.54135	-0.225143	0.71955	-0.109208	0.88615	0.616411	0.47345	-0.109731	0.89435
ENSG00000011198	ENSG00000011198	ABHD5	chr3:43328003-43775863	0.187806	0.81785	0.425306	0.70725	0.342161	0.75665	-0.0285293	0.9863	0.347928	0.82615	0.250393	0.8738	0.312546	0.7354	0.406705	0.6888	0.0765027	0.95615	-0.022993	0.98835	0.435122	0.8056	0.220654	0.88675
ENSG00000011201	ENSG00000011201	KAL1	chrX:8496914-8700227	-0.116214	0.7594	-0.406718	0.4585	-0.531022	0.2885	-0.817645	0.15125	-1.4161	0.03715	-1.11573	0.11895	0.0957427	0.79125	-0.429525	0.3144	-0.823241	0.0863	-0.508529	0.3957	-1.58177	0.01625	-1.07387	0.1076
ENSG00000011243	ENSG00000011243	AKAP8L	chr19:15490860-15529952	0.0395678	0.89325	0.618812	0.152	0.369187	0.3866	0.183293	0.7214	0.368264	0.4997	0.478402	0.4417	0.0184544	0.95535	0.273368	0.47145	0.444186	0.3006	0.263615	0.64315	0.466078	0.39955	0.495568	0.4165
ENSG00000011258	ENSG00000011258	MBTD1	chr17:49254785-49337524	0.0963897	0.7211	-0.276082	0.5338	0.224899	0.58865	0.886885	0.0857	0.644385	0.25785	0.909914	0.1844	0.382954	0.20825	0.0303116	0.9359	0.242631	0.5659	0.685508	0.17195	0.632687	0.28775	0.96482	0.1508
ENSG00000011260	ENSG00000011260	UTP18	chr17:49337888-49375297	0.179098	0.44975	0.420417	0.2497	0.354141	0.3273	0.0500203	0.9102	-0.181734	0.72315	-0.341456	0.5619	0.211118	0.43945	0.0943421	0.7724	0.0793237	0.8209	-0.0452536	0.91745	-0.353211	0.49855	-0.44766	0.4441
ENSG00000011275	ENSG00000011275	RNF216	chr7:5659677-5821370	-0.276377	0.39925	-0.15167	0.76045	-0.464393	0.29305	-0.30258	0.577	-0.316579	0.5833	-0.14497	0.8359	-0.238986	0.53325	-0.167173	0.67595	-0.0953949	0.8463	-0.346646	0.5134	-0.320224	0.5926	-0.49538	0.4509
ENSG00000011295	ENSG00000011295	TTC19	chr17:15879873-16256970	0.00416657	0.9922	-0.136951	0.83405	-0.39905	0.53325	-0.497393	0.5744	-0.588728	0.60535	-0.525715	0.6345	0.128085	0.79165	-0.443149	0.4742	-0.747525	0.28625	-0.66087	0.4037	-0.863452	0.45865	-0.785706	0.5146
ENSG00000011304	ENSG00000011304	PTBP1	chr19:797074-812327	0.336578	0.18655	0.1402	0.69185	0.0188133	0.9576	-0.168124	0.6855	-0.206815	0.67065	-0.0977074	0.8621	0.173569	0.5547	0.313924	0.35315	0.0149891	0.96935	0.0438293	0.91265	-0.00314709	0.9947	-0.0378399	0.94065
ENSG00000011332	ENSG00000011332	DPF1	chr19:38701645-38720354	3.55442	0.009	3.94255	0.0061	2.87359	1	3.28168	0.0103	3.09906	1	3.72666	0.01625	2.73844	1	4.59171	0.0019	5.1046	0.01365	3.31452	1	4.08348	0.00515	4.08189	0.0142
ENSG00000011347	ENSG00000011347	SYT7	chr11:61282784-61348620	0.783652	0.10565	0.442494	0.50505	0.248674	0.71235	0.808936	0.2881	-0.150604	0.84755	-1.19014	0.1894	0.171849	0.71825	0.691668	0.23675	0.214575	0.7618	1.03707	0.236	0.0949193	0.9126	-0.077706	0.9388
ENSG00000011376	ENSG00000011376	LARS2	chr3:45429997-45590913	0.0618325	0.8117	0.22173	0.58335	0.239982	0.5473	-0.170214	0.7274	0.101405	0.85055	-0.15645	0.7949	0.114005	0.7158	0.537661	0.12635	0.505906	0.25325	-0.123627	0.7936	-0.201789	0.7009	-0.280809	0.6452
ENSG00000011405	ENSG00000011405	PIK3C2A	chr11:17095935-17229530	0.0923776	0.88555	-0.439163	0.6356	0.193669	0.80575	1.33719	0.1776	0.709962	0.4692	0.71376	0.5706	0.378649	0.59805	0.507726	0.51155	3.31036	0.0819	1.02634	0.28025	0.576343	0.61	0.973274	0.44955
ENSG00000011422	ENSG00000011422	PLAUR	chr19:44150246-44174699	-0.206681	0.38585	-0.0902521	0.7965	-0.306592	0.37775	-0.0449884	0.91155	-0.38642	0.41765	0.163423	0.7792	-0.345304	0.2387	-0.335714	0.2858	-0.171303	0.62385	0.20458	0.60415	0.0443635	0.92855	0.436773	0.4766
ENSG00000011426	ENSG00000011426	ANLN	chr7:36363829-36493400	0.20001	0.66715	0.789692	0.2722	0.990918	0.147	1.81526	0.03305	1.95057	0.02505	2.88762	0.00555	0.208665	0.66035	1.10316	0.0806	0.907212	0.2014	1.35256	0.08355	1.82133	0.04475	2.27443	0.02285
ENSG00000011451	ENSG00000011451	WIZ	chr19:15530791-15560762	0.134715	0.7015	0.0448015	0.92825	-0.202974	0.70005	-0.378103	0.58615	-0.0759969	0.9229	0.262566	0.794	-0.118399	0.81815	0.243834	0.59955	-0.0150439	0.98095	0.305349	0.70585	-0.0920295	0.8987	-0.281781	0.7257
ENSG00000011454	ENSG00000011454	RABGAP1	chr9:125703111-125867145	-0.121132	0.68155	-0.514883	0.216	-0.109454	0.79065	0.181969	0.71305	0.401841	0.4582	0.302862	0.62935	0.1917	0.5909	0.257119	0.48215	0.565611	0.24775	-0.0550381	0.9078	0.144799	0.7903	0.404256	0.5144
ENSG00000011465	ENSG00000011465	DCN	chr12:91539024-91576900	0	1	0	1	0	1	0	1	0	1	0	1	0	1	0	1	0	5e-05	0	1	0	1	0	0.0004
ENSG00000011478	ENSG00000011478	QPCTL	chr19:46190711-46207247	0.0258615	0.9705	0.0269753	0.9796	0.404931	0.6881	0.641557	0.54825	0.954522	0.47135	1.3228	0.3518	-0.233739	0.766	0.243157	0.7943	0.306946	0.7521	1.10147	0.27705	1.41345	0.2713	1.49667	0.26445
ENSG00000011485	ENSG00000011485	PPP5C	chr19:46850250-46896238	-0.0470303	0.86445	0.110326	0.7909	-0.177637	0.6579	-0.256145	0.5938	-0.363233	0.5021	-0.489662	0.4145	-0.218184	0.48335	-0.113453	0.74175	-0.13398	0.74775	-0.215465	0.64225	-0.270252	0.62395	-0.444755	0.458
ENSG00000011523	ENSG00000011523	CEP68	chr2:65283499-65357240	-0.115084	0.91325	-1.08654	0.57945	-0.343713	0.79035	0.281036	0.8678	0.125706	0.9508	0.579766	0.8159	-0.0674809	0.96755	-0.71471	0.5851	-0.594436	0.72165	0.376237	0.81855	-0.372801	0.8963	0.642172	0.74505
ENSG00000011566	ENSG00000011566	MAP4K3	chr2:39476406-39664453	0.0776348	0.8557	-0.490203	0.45375	-0.25684	0.6471	-0.109157	0.85075	-0.442659	0.51975	-0.184802	0.7901	0.283465	0.5914	-0.0683182	0.89635	-0.373165	0.56015	-0.32937	0.54685	-0.576553	0.44715	-0.24333	0.72925
ENSG00000011590	ENSG00000011590	ZBTB32	chr19:36195428-36207940	0	1	0	1	-0.848927	1	0	1	0.0684361	1	-1.80615	1	0.169006	1	-2.62808	1	1.55315	0.2932	-2.12969	1	0	1	-0.0365121	1
ENSG00000011600	ENSG00000011600	TYROBP	chr19:36395302-36399197	-0.0587947	0.8069	0.570152	0.14235	0.125995	0.73685	0.208667	0.63795	-0.191339	0.73275	0.167789	0.7904	-0.266856	0.3533	-0.0478145	0.87695	0.239943	0.52385	0.405894	0.34645	0.425948	0.43595	0.124202	0.8523
ENSG00000011638	ENSG00000011638	TMEM159	chr16:20944432-21191937	0.0119868	0.97725	0.461159	0.4791	0.295123	0.59505	0.166037	0.8105	-0.00378386	0.9956	0.0925988	0.91245	-0.285482	0.51085	-0.0800704	0.8842	0.667817	0.26235	0.272206	0.6988	0.384463	0.6578	0.494444	0.53555
ENSG00000011677	ENSG00000011677	GABRA3	chrX:151334705-151620337	0	1	0	1	0	1	0	1	0	1	0	1	0	1	0	1	0	1	0	1	0	1	0	1
ENSG00000012048	ENSG00000012048	BRCA1	chr17:41196311-41322290	0.825652	0.0458	1.67781	0.00455	1.66406	0.0034	1.94676	0.00245	2.50985	0.00035	2.76824	0.00025	0.729596	0.05795	1.27241	0.01305	1.67301	0.0036	1.60083	0.00655	2.36401	0.00425	2.9325	5e-05
ENSG00000012061	ENSG00000012061	ERCC1	chr19:45882891-45982086	-0.400224	0.19785	-0.0261662	0.95875	-0.258102	0.58645	-0.0853626	0.87665	-0.550219	0.4027	-0.406877	0.57965	-0.40035	0.27225	-0.349577	0.3944	-0.21973	0.6594	0.194147	0.70885	-0.318431	0.6382	-0.485466	0.5447
ENSG00000012124	ENSG00000012124	CD22	chr19:35810163-35838258	-0.288211	0.58735	-0.215453	0.7385	-0.545316	0.37	-0.144862	0.8458	-0.474626	0.51585	-0.390164	0.6036	-0.0830036	0.88805	-0.201726	0.7189	-0.271919	0.6917	0.20821	0.79265	0.115048	0.8946	0.0394456	0.96165
ENSG00000012174	ENSG00000012174	MBTPS2	chrX:21857753-21903542	0.0979079	0.70135	-0.420481	0.31075	-0.0539677	0.88895	-0.0706093	0.88705	0.0936438	0.8702	-0.129164	0.8466	0.24867	0.40375	0.0465136	0.8922	-0.0884166	0.82245	-0.12585	0.79125	-0.333245	0.55525	-0.144119	0.8292
ENSG00000012211	ENSG00000012211	PRICKLE3	chrX:49028272-49042845	0.314737	0.6159	0.429913	0.62085	0.83031	0.30495	0.962349	0.3422	1.21313	0.19735	1.20197	0.3407	0.134479	0.85165	0.231853	0.74595	0.763189	0.3876	1.53949	0.15635	1.09081	0.28135	1.04874	0.3631
ENSG00000012223	ENSG00000012223	LTF	chr3:46477135-46526724	-0.360479	1	-2.01694	1	-2.18999	1	-0.584029	1	-2.7351	1	-3.37798	1	1.76638	0.22115	-0.604709	1	0	1	0	1	-2.17446	1	-0.73877	1
ENSG00000012232	ENSG00000012232	EXTL3	chr8:28457985-28613116	-0.299227	0.4093	-0.488528	0.2947	-0.133142	0.7898	0.154198	0.77525	0.354262	0.5624	0.321664	0.6174	-0.16565	0.6457	0.031199	0.94085	0.224251	0.6733	0.602258	0.2967	0.14407	0.803	0.898325	0.17395
ENSG00000012504	ENSG00000012504	NR1H4	chr12:100867485-100958191	0	1	0	1	0	1	0	1	0	1	0	1	0	1	0	1	0	1	0	1	0	1	0	1
ENSG00000012660	ENSG00000012660	ELOVL5	chr6:53132195-53213947	-0.20397	0.39125	0.0328353	0.9303	0.409745	0.24315	0.0283647	0.9455	0.251727	0.6196	0.186495	0.75195	-0.0982999	0.7336	0.196665	0.5333	0.332827	0.34025	-0.0903515	0.82435	0.214237	0.67035	0.0386799	0.94675
ENSG00000012779	ENSG00000012779	ALOX5	chr10:45869660-45941561	0.391047	0.2337	0.23493	0.57945	0.329046	0.4697	0.78488	0.10405	1.36993	0.0124	1.84498	0.0041	0.216512	0.5509	0.436347	0.28365	0.498413	0.30845	0.889288	0.0728	1.1715	0.0286	1.92118	0.00175
ENSG00000012817	ENSG00000012817	KDM5D	chrY:21865750-21906825	-0.00801139	0.983	-0.228922	0.65335	0.223844	0.64835	0.237428	0.6952	0.833868	0.19845	0.409145	0.5678	0.11654	0.7721	0.283484	0.56665	0.542305	0.2927	-0.128555	0.82995	0.518254	0.4231	0.762843	0.3048
ENSG00000012822	ENSG00000012822	CALCOCO1	chr12:54104902-54121529	-0.189209	0.6187	-0.596582	0.2549	-0.486859	0.34425	0.195515	0.76695	0.0870193	0.8902	0.17647	0.8245	-0.306123	0.4886	-0.335874	0.4834	-0.203092	0.7132	-0.137298	0.81975	0.543427	0.45305	0.950183	0.2054
ENSG00000012963	ENSG00000012963	UBR7	chr14:93651295-93695561	0.176675	0.5995	0.106526	0.8227	0.206373	0.6679	0.314684	0.5569	0.489991	0.4315	0.50828	0.4615	0.246795	0.50345	0.444925	0.2911	-0.0803743	0.86665	0.476132	0.409	0.22668	0.7164	0.557892	0.3961
ENSG00000012983	ENSG00000012983	MAP4K5	chr14:50885218-51135049	-0.306444	0.49795	-0.305903	0.64265	-0.387484	0.5531	0.151863	0.83205	-0.0391588	0.95795	0.248664	0.79565	0.0888381	0.86155	-0.414452	0.4609	-0.294676	0.6427	-0.54313	0.4484	-0.414973	0.63125	-0.23345	0.804
ENSG00000013016	ENSG00000013016	EHD3	chr2:31456879-31492313	0	1	0	1	0	1	0	1	0	1	0	1	0	1	0	1	0	1	0	1	0	1	0	1
ENSG00000013275	ENSG00000013275	PSMC4	chr19:40476911-40487348	-0.118538	0.62825	0.28855	0.45655	0.117772	0.75225	-0.492615	0.29705	-0.40082	0.4426	-0.687894	0.2669	-0.252756	0.3893	0.187304	0.57235	0.216229	0.5554	-0.160253	0.72825	-0.306453	0.55805	-0.655234	0.2744
ENSG00000013288	ENSG00000013288	MAN2B2	chr4:6576901-6625089	0.142953	0.5601	-0.125919	0.73455	-0.25508	0.48555	-0.136501	0.7561	-0.039115	0.9374	1.13449	0.23135	-0.0966965	0.7325	-0.00648227	0.9837	-0.0820363	0.81575	0.0294269	0.9462	-0.0659509	0.8947	0.190079	0.7488
ENSG00000013293	ENSG00000013293	SLC7A14	chr3:170136652-170578169	0	1	0	1	0	1	0	1	0	1	0	1	0	1	0	1	0	1	0	1	0	1	0	1
ENSG00000013297	ENSG00000013297	CLDN11	chr3:170136652-170578169	-0.0699551	0.9261	-0.560432	0.54085	0.398716	0.6444	0.643587	0.51	0.863146	0.33445	-0.453704	0.6869	-0.957238	0.16475	-0.518255	0.5095	0.17191	0.84805	0.89422	0.4131	-1.23844	0.3619	0.236239	0.8361
ENSG00000013306	ENSG00000013306	SLC25A39	chr17:42396992-42402238	0.0380763	0.88	0.449211	0.25545	0.21007	0.6077	-0.0840349	0.8571	0.0707275	0.8983	0.214367	0.734	-0.307681	0.31085	-0.0528497	0.8758	0.216404	0.5898	0.0870442	0.84805	0.120268	0.8216	-0.00206481	0.99745
ENSG00000013364	ENSG00000013364	MVP	chr16:29827284-29859355	0.171126	0.6735	0.166802	0.71325	-0.116264	0.7995	-0.405627	0.49235	-0.40136	0.5092	-0.573132	0.4263	-0.0540454	0.89865	0.108303	0.81095	0.188108	0.7204	-0.0860907	0.897	-0.144729	0.81915	-0.309591	0.65335
ENSG00000013374	ENSG00000013374	NUB1	chr7:151038784-151107813	0.210451	0.42415	0.0616965	0.87325	0.0112964	0.97755	-0.255836	0.5809	-0.329198	0.5193	-0.127511	0.8441	0.360238	0.242	0.217771	0.5263	0.0981177	0.79615	-0.301665	0.5067	-0.431076	0.43515	-0.353371	0.56095
ENSG00000013375	ENSG00000013375	PGM3	chr6:83777384-83906382	-0.323181	0.55655	-0.00437925	0.99345	0.023535	0.9657	0.15412	0.80715	0.233104	0.72065	0.507469	0.51355	0.0331376	0.9526	0.524595	0.40315	0.315642	0.5899	-0.374645	0.5511	0.962294	0.2754	2.57753	0.12885
ENSG00000013392	ENSG00000013392	RWDD2A	chr6:83777384-83906382	0.00249771	0.9974	-0.107328	0.95145	0.168483	0.92705	0.431947	0.77915	0.408249	0.8699	0.471821	0.88625	0.0148017	0.9911	0.0129109	0.991	0.15181	0.93155	0.111713	0.9386	0.172907	0.9373	0.441019	0.891
ENSG00000013441	ENSG00000013441	CLK1	chr2:201717731-201729422	0.144416	0.71255	0.440402	0.42365	0.59814	0.23265	-0.0456134	0.93905	0.141761	0.82145	0.00519907	0.99395	0.509458	0.28535	-0.498665	0.2173	0.379384	0.4203	-0.357732	0.5412	-0.0653096	0.9149	-0.800458	0.23825
ENSG00000013503	ENSG00000013503	POLR3B	chr12:106751435-107283090	0.528418	0.3226	-0.0750688	0.9114	-0.138878	0.8394	0.0638551	0.93805	0.116139	0.9022	-0.686978	0.59835	0.158809	0.71735	0.0734594	0.89535	0.0570341	0.93375	-0.253157	0.76815	-0.329294	0.7317	-0.699554	0.625
ENSG00000013523	ENSG00000013523	ANGEL1	chr14:77253587-77292589	-0.140106	0.6464	-0.266434	0.5632	0.30269	0.5063	0.369601	0.48755	0.749969	0.19645	1.02682	0.109	-0.0593066	0.87295	0.169019	0.7026	0.335815	0.4774	0.390917	0.44045	0.528035	0.37315	1.29944	0.05135
ENSG00000013561	ENSG00000013561	RNF14	chr5:141323149-141369856	-0.115257	0.75135	-0.891844	0.0768	-0.467542	0.39815	-0.660958	0.28795	-0.643271	0.35965	-0.776598	0.2933	-0.340748	0.4074	-0.741554	0.1354	-0.418377	0.4223	-0.434296	0.43065	-1.15134	0.0831	-0.00914774	0.9907
ENSG00000013563	ENSG00000013563	DNASE1L1	chrX:153618314-153650065	-0.0626953	0.94195	0.0685887	0.9509	0.0754153	0.9468	-0.20856	0.89015	-0.036407	0.97965	-0.267922	0.83875	-0.309213	0.74845	0.00100818	0.9988	0.142053	0.88825	-0.00246502	0.99795	0.0958384	0.9398	0.00232767	0.9985
ENSG00000013573	ENSG00000013573	DDX11	chr12:31226778-31257725	0.27269	0.52685	0.336372	0.5195	0.376035	0.49385	0.30624	0.63095	0.744665	0.20925	0.840517	0.1729	0.0436897	0.92055	0.586753	0.22435	0.830817	0.1378	0.326155	0.59755	0.28491	0.707	0.816644	0.22325
ENSG00000013583	ENSG00000013583	HEBP1	chr12:13127797-13153207	-0.111952	0.68135	0.322042	0.43535	0.0670718	0.87655	-0.4219	0.4256	-0.485854	0.41875	-0.263771	0.70255	-0.0859379	0.7727	0.211286	0.5535	-0.199583	0.63285	-0.513175	0.3252	-0.707753	0.259	-0.353979	0.61045
ENSG00000013588	ENSG00000013588	GPRC5A	chr12:13043715-13070871	0	0.00865	-4.34166	0.1267	-1.11351	0.52655	-1.93093	0.1753	-1.94958	1	-0.093389	1	-2.21016	0.1027	-2.07104	0.18835	-3.53291	1	-0.75496	1	-0.337724	1	1.36675	0.4972
ENSG00000013619	ENSG00000013619	MAMLD1	chrX:149529688-149682448	-0.748961	0.0347	-0.903463	0.1279	-0.596848	0.29325	-0.0106267	0.9862	-0.590414	0.4548	-0.287128	0.731	-0.504368	0.1656	-1.11685	0.0314	-0.406174	0.4757	0.19013	0.77785	-0.722496	0.3666	0.165035	0.8426
ENSG00000013725	ENSG00000013725	CD6	chr11:60739114-60787849	1.43098	0.0139	0.270995	0.7072	0.688898	0.32815	0.975958	0.2069	1.19131	0.14055	1.36115	0.10595	0.793957	0.12905	0.649289	0.28015	0.101545	0.8936	1.12872	0.16585	0.58863	0.564	1.86986	0.04765
ENSG00000013810	ENSG00000013810	TACC3	chr4:1723226-1746898	0.410763	0.274	1.06817	0.03625	0.885577	0.08255	1.16344	0.0606	1.3651	0.0472	1.75561	0.02475	0.0830335	0.82575	0.636468	0.17355	1.23511	0.028	1.25237	0.03755	1.36412	0.04775	1.52311	0.02855
ENSG00000014123	ENSG00000014123	UFL1	chr6:96969470-97003152	-0.0363521	0.8825	-0.29988	0.4331	-0.0988845	0.796	0.0805925	0.8563	0.153188	0.7772	0.084054	0.8869	0.211819	0.45595	-0.0119157	0.97135	-0.163853	0.66445	-0.13966	0.74605	-0.21369	0.6874	0.0240679	0.9674
ENSG00000014138	ENSG00000014138	POLA2	chr11:65029232-65073060	1.00453	0.0466	1.79747	0.00625	1.28465	0.0487	0.967776	0.23605	1.4051	0.1042	1.19552	0.16755	0.655955	0.1841	1.68404	0.00835	1.22442	0.07635	1.13892	0.166	1.7745	0.1099	1.12759	0.2054
ENSG00000014164	ENSG00000014164	ZC3H3	chr8:144519824-144623623	0.455575	0.139	0.422382	0.3959	-0.057747	0.9098	-0.0572089	0.92945	-0.0849157	0.90995	-0.12086	0.88165	0.0266962	0.93735	0.455251	0.27855	0.323528	0.5389	0.1159	0.84725	0.389219	0.5823	-0.126541	0.8713
ENSG00000014216	ENSG00000014216	CAPN1	chr11:64945076-64979477	0.22945	0.4282	0.43762	0.27135	0.452035	0.24615	0.395352	0.4237	0.405219	0.4435	0.417041	0.5016	0.0425623	0.89645	0.392131	0.3098	0.693092	0.08705	0.595252	0.2114	0.775154	0.1414	0.692431	0.25225
ENSG00000014257	ENSG00000014257	ACPP	chr3:132036210-132087142	-0.0008816	0.99785	-0.447004	0.307	-0.0116998	0.9767	0.642377	0.2006	0.0686354	0.9051	-0.102774	0.88055	0.164486	0.6322	0.255626	0.53755	-0.0268518	0.94835	0.723659	0.13725	-0.0745959	0.89875	0.568133	0.40505
ENSG00000014641	ENSG00000014641	MDH1	chr2:63348517-64054977	-0.195427	0.426	0.365698	0.34135	0.367416	0.31995	0.195569	0.65635	0.0890626	0.865	0.223646	0.7067	-0.0484049	0.86575	-0.11553	0.72265	0.061285	0.8635	-0.0192878	0.9641	-0.0334301	0.94465	-0.0025651	0.99585
ENSG00000014824	ENSG00000014824	SLC30A9	chr4:41992488-42089551	0.165124	0.54745	0.00815778	0.9842	0.390253	0.3569	0.341474	0.45295	0.292347	0.59505	0.300005	0.63285	0.355348	0.26135	0.242525	0.48775	0.136331	0.7356	0.156454	0.73205	0.222409	0.68805	0.115105	0.8625
ENSG00000014914	ENSG00000014914	MTMR11	chr1:149900542-149908791	-0.093773	0.76995	-0.672479	0.21895	-0.772386	0.16415	-0.462671	0.47895	-0.482581	0.50545	0.00323351	0.9968	-0.401141	0.27795	-0.92353	0.05565	-0.75156	0.1821	-0.348808	0.5885	-0.146364	0.83915	0.15853	0.855
ENSG00000014919	ENSG00000014919	COX15	chr10:101419262-101515891	0.0872777	0.77885	-0.0124905	0.9775	0.182778	0.7005	-0.0267506	0.9679	0.209324	0.7428	-0.0623699	0.9395	0.117513	0.7365	0.128159	0.7563	0.14214	0.76885	-0.0336811	0.95065	0.359852	0.57255	0.0531936	0.94315
ENSG00000015133	ENSG00000015133	CCDC88C	chr14:91737666-91884188	0.559317	0.2008	-0.0956224	0.86645	0.312505	0.63135	0.159974	0.82235	0.211507	0.799	-0.187711	0.83545	0.59035	0.1932	0.576157	0.28065	1.09469	0.1728	-0.621203	0.3952	-0.357502	0.667	0.505902	0.6073
ENSG00000015153	ENSG00000015153	YAF2	chr12:42550905-42632151	-0.103405	0.8438	-0.128975	0.853	-0.146676	0.79555	-0.139719	0.83075	-0.405109	0.57535	-0.464305	0.575	-0.175654	0.7531	0.822832	0.3382	0.0203736	0.97775	0.142801	0.85515	-0.423326	0.6164	-0.944683	0.25195
ENSG00000015171	ENSG00000015171	ZMYND11	chr10:180404-300577	-0.111408	0.7064	-0.0410635	0.93085	-0.185934	0.68465	-0.071401	0.8968	0.19897	0.75745	-0.120573	0.8694	0.179057	0.5668	0.0518546	0.89395	-0.267214	0.5628	-0.218261	0.6913	-0.0219541	0.97455	-0.285364	0.7033
ENSG00000015285	ENSG00000015285	WAS	chrX:48534984-48549818	0.0505952	0.8819	0.000407934	0.99935	0.093391	0.84285	-0.228918	0.70685	-0.276799	0.6456	-0.348083	0.69665	-0.262257	0.49055	-0.0468555	0.908	0.23987	0.6089	-0.447601	0.4586	-0.433328	0.51445	-0.201454	0.7901
ENSG00000015413	ENSG00000015413	DPEP1	chr16:89679715-89704839	-0.0845268	0.90895	0.203501	0.85115	-0.932325	0.48925	0.0828637	0.9467	-0.711545	0.6264	0.904504	0.5309	-0.0894996	0.90115	-0.238108	0.80265	0.32835	0.79625	-1.10398	0.38245	0.411454	0.8309	-0.579393	0.65715
ENSG00000015475	ENSG00000015475	BID	chr22:18216905-18257536	0.0867902	0.76755	0.4122	0.3549	0.290795	0.50355	-0.0883123	0.8607	-0.209772	0.71245	-0.637629	0.3181	-0.116241	0.7131	0.362684	0.3609	0.159891	0.7224	0.140195	0.78885	-0.265344	0.6245	-0.278892	0.7042
ENSG00000015479	ENSG00000015479	MATR3	chr5:138282408-138667360	0.0551314	0.8299	0.153267	0.68355	0.329961	0.3656	0.397331	0.3708	0.183246	0.72275	0.304861	0.64165	0.215105	0.4695	-0.0721992	0.8307	0.0990312	0.7784	0.183582	0.67775	0.0897404	0.87145	-0.00127109	0.9982
ENSG00000015520	ENSG00000015520	NPC1L1	chr7:44552133-44580914	-1.77672	1	-2.89708	1	-1.15988	1	-1.25126	1	0.334705	1	-0.378891	1	0.495811	1	-0.152592	1	0.712645	1	0	1	-0.543762	1	0.606493	1
ENSG00000015532	ENSG00000015532	XYLT2	chr17:48423452-48440499	-0.139827	0.6408	0.298811	0.5178	0.598043	0.17985	0.976039	0.1798	1.07874	0.17635	1.19597	0.15275	-0.473929	0.14775	0.137794	0.77175	0.921464	0.0405	1.30102	0.0121	1.41597	0.0204	1.64503	0.0306
ENSG00000015568	ENSG00000015568	RGPD5	chr2:110550334-110615272	0.864345	0.45055	-0.828519	1	0.0243989	1	2.03325	0.12155	1.73083	0.14385	1.60743	0.2326	2.08606	0.03205	2.06257	0.05055	1.01807	0.36945	-0.768212	1	2.29053	0.14145	2.56257	0.09315
ENSG00000015592	ENSG00000015592	STMN4	chr8:27092839-27115937	0	1	0	1	0	1	0	1	0	1	0	1	0	1	0	1	0	1	0	1	0	1	0	1
ENSG00000015676	ENSG00000015676	NUDCD3	chr7:44421968-44530479	-0.161558	0.6889	-0.529221	0.2705	-0.176272	0.7492	-0.171698	0.77895	0.0645161	0.9239	0.16107	0.82175	-0.353356	0.4425	-0.133557	0.8083	0.00649299	0.99185	0.00155788	0.99725	0.0564413	0.93425	0.340379	0.66235
ENSG00000016082	ENSG00000016082	ISL1	chr5:50678920-50690564	0	1	-2.03483	1	-0.469949	1	-0.836674	1	-0.164327	1	0.487926	1	-0.621529	1	-0.139134	1	-3.03096	1	-1.91098	1	0	1	-1.15249	1
ENSG00000016391	ENSG00000016391	CHDH	chr3:53850386-53880417	0	1	0	1	0	1	0	1	0	1	0	1	0	1	0	1	0	1	0	1	0	1	0	1
ENSG00000016402	ENSG00000016402	IL20RA	chr6:137321107-137366298	-1.29353	0.23545	0	0.0005	-1.99646	0.10575	-3.62044	0.05115	-1.64478	1	-2.21977	1	-1.12458	0.21935	-1.93157	0.10815	-2.8903	1	0	1	0.165029	0.9085	-2.43334	0.12045
ENSG00000016490	ENSG00000016490	CLCA1	chr1:86934050-86965972	0	1	0	1	0	1	0	1	0	1	0	1	0	1	0	1	0	1	0	1	0	1	0	1
ENSG00000016602	ENSG00000016602	CLCA4	chr1:87012760-87046437	0	1	4.78583	0.2677	0.875966	1	1.0428	1	3.17885	1	-0.618138	1	1.84547	1	0	1	0	1	6.73863	0.13505	3.43262	1	2.71597	1
ENSG00000016864	ENSG00000016864	GLT8D1	chr3:52529353-52742182	-0.0511112	0.9563	0.394508	0.7357	0.356149	0.7341	0.567098	0.57625	0.60731	0.4849	0.842949	0.37835	0.166999	0.8687	0.0558758	0.95265	0.17157	0.8793	0.444636	0.67775	0.651933	0.4851	0.519517	0.5814
ENSG00000017260	ENSG00000017260	ATP2C1	chr3:130569438-131069309	-0.381971	0.1723	-0.328138	0.40325	0.0748399	0.8492	0.189029	0.68775	0.171754	0.7436	0.242634	0.6766	-0.0838201	0.79955	-0.340958	0.30155	0.100169	0.798	-0.0265364	0.9536	0.181839	0.74715	0.00737842	0.98715
ENSG00000017373	ENSG00000017373	SRCIN1	chr17:36686250-36762183	1.09253	1	0.967983	1	-0.482191	1	1.00495	1	-0.165776	1	-0.155248	1	-0.488138	1	-0.246389	1	-0.815948	1	1.93308	0.34635	0	1	1.24796	1
ENSG00000017427	ENSG00000017427	IGF1	chr12:102789644-102874423	0.0544714	1	-2.04065	1	-1.51368	1	-0.0885735	1	1.52817	0.33695	1.83007	0.2899	1.40626	0.3746	-0.906607	1	-0.927247	1	-0.379068	1	-0.127646	1	0.241543	1
ENSG00000017483	ENSG00000017483	SLC38A5	chrX:48316919-48328644	0.204732	0.53985	1.0865	0.0232	0.762174	0.13165	0.0598098	0.9202	-0.38469	0.5627	-0.87996	0.25225	0.208277	0.56655	0.645411	0.13145	0.866282	0.0748	0.0139242	0.97845	-0.045605	0.94415	-0.771723	0.3223
ENSG00000017621	ENSG00000017621	MAGIX	chrX:49019060-49024822	-0.378047	0.67885	0.436176	0.69685	-0.408388	0.6937	-0.941026	0.347	-0.448463	0.67335	-0.694863	0.5538	-0.117281	0.8726	-0.567294	0.5465	-0.773048	0.48445	-0.200737	0.8752	-2.84006	0.03565	-1.33662	0.2737
ENSG00000017797	ENSG00000017797	RALBP1	chr18:9475006-9538114	-0.162296	0.5044	-0.168443	0.65315	0.186912	0.6098	0.566239	0.19485	0.441347	0.38115	0.540661	0.39485	-0.145214	0.60085	0.0363957	0.9058	0.114985	0.75495	0.52275	0.22115	0.283243	0.57365	0.555966	0.344
ENSG00000018189	ENSG00000018189	RUFY3	chr4:71569920-71673032	-0.0393098	0.9274	-0.370228	0.5271	-0.301004	0.5917	-0.126594	0.84005	-0.187631	0.7782	0.0826376	0.90485	-0.162255	0.67575	-0.458614	0.3552	0.0100809	0.98545	0.0413143	0.9555	0.346741	0.66025	0.00409292	0.9954
ENSG00000018236	ENSG00000018236	CNTN1	chr12:41086243-41466220	-0.02148	1	0.593851	1	2.51505	1	0.891273	1	3.32759	0.02965	4.96256	0.0119	4.10688	0.0156	1.01369	1	1.98393	1	3.92044	0.07995	1.42754	1	3.62904	0.01565
ENSG00000018280	ENSG00000018280	SLC11A1	chr2:219246751-219261617	-0.113357	0.8483	0.27474	0.64485	0.978239	0.0803	2.13776	0.0005	2.3281	0.0009	2.70253	0.00015	-0.399382	0.5011	0.506313	0.34165	1.22242	0.03895	2.3203	0.0005	2.4541	0.00065	3.22403	5e-05
ENSG00000018408	ENSG00000018408	WWTR1	chr3:149235021-149454501	-0.63496	0.16835	-0.690425	0.35165	-0.345231	0.58505	0.477626	0.519	-0.0999848	0.90105	0.520802	0.5648	-0.602555	0.18375	-0.834813	0.197	-0.659229	0.41325	0.27454	0.69555	-0.621286	0.50285	0.725538	0.4257
ENSG00000018510	ENSG00000018510	AGPS	chr2:178092322-178408564	0.401617	0.42865	-0.534871	0.4508	-0.0224032	0.9734	0.322931	0.7039	0.185501	0.8332	0.22454	0.85035	0.222771	0.69805	0.101278	0.862	0.305697	0.6757	0.190595	0.8169	-0.179174	0.858	0.629522	0.6024
ENSG00000018610	ENSG00000018610	CXorf56	chrX:118672111-118699397	-0.0561489	0.8528	-0.193424	0.6893	-0.302956	0.53065	-0.461073	0.4391	-0.620022	0.3556	-0.744584	0.3614	-0.0294427	0.92905	-0.00770091	0.98435	-0.435296	0.38775	-0.58939	0.33105	-0.574324	0.4108	-0.757175	0.3353
ENSG00000018625	ENSG00000018625	ATP1A2	chr1:160085548-160113381	0	1	-2.96185	1	0	1	-3.37894	1	-2.7208	1	-0.993658	1	-4.19943	1	0	1	-2.99219	1	0	1	-0.240405	1	1.51308	0.51005
ENSG00000018699	ENSG00000018699	TTC27	chr2:32853098-33046118	0.200518	0.79365	-0.867772	0.1809	-1.19194	0.08115	-1.50384	0.0447	-0.859014	0.31785	-1.8273	0.03075	-0.563678	0.2778	-0.753032	0.20575	-1.32557	0.06455	-1.42984	0.0591	-1.6033	0.06325	-1.95	0.02755
ENSG00000018869	ENSG00000018869	ZNF582	chr19:56887412-56904914	1.62401	0.48795	0.579508	1	2.33541	0.2416	2.1018	0.3449	2.45942	0.2546	2.34512	0.3831	1.5572	0.4354	1.44437	0.4642	0.74888	1	3.02385	0.2486	4.42685	0.32835	1.67784	0.4813
ENSG00000019102	ENSG00000019102	VSIG2	chr11:124609828-124632186	0.0870452	1	2.1026	1	0	1	0	1	0	1	0	1	-0.0477104	1	0	1	0	1	0	1	0	1	0	1
ENSG00000019144	ENSG00000019144	PHLDB1	chr11:118477154-118550399	-0.0263555	0.93315	-0.407409	0.40925	-0.437251	0.37825	-0.184915	0.74515	-0.564659	0.33375	-0.886013	0.1773	-0.0337064	0.93075	-0.286711	0.5358	-0.168341	0.74095	0.127829	0.8201	-0.45772	0.464	-0.698802	0.28525
ENSG00000019169	ENSG00000019169	MARCO	chr2:119699741-119752236	0.128718	0.66015	0.147931	0.75275	-0.212859	0.658	0.584037	0.2879	0.341217	0.59775	1.05472	0.1355	-0.114265	0.7271	-0.141427	0.7344	-0.0710535	0.8834	0.809807	0.1367	0.281723	0.657	1.22096	0.0838
ENSG00000019186	ENSG00000019186	CYP24A1	chr20:52769987-52790512	-0.719297	1	4.39107	0.1251	4.39086	0.0853	3.84574	0.10245	3.68484	1	0.185809	1	1.23352	1	2.4982	1	2.73784	1	2.65146	1	5.48416	0.1467	1.9903	1
ENSG00000019485	ENSG00000019485	PRDM11	chr11:45115563-45247734	1.35354	0.06475	1.30361	0.2204	-0.472015	0.65045	-0.827642	0.44825	-0.198942	0.8584	-0.226267	0.85765	0.648562	0.3651	1.30553	0.1154	0.616183	0.5837	1.40017	0.258	-0.198176	0.90685	-1.22785	0.362
ENSG00000019505	ENSG00000019505	SYT13	chr11:45261851-45307870	0	1	0	1	0	1	0	1	0	1	0	1	0	1	0	1	0	1	0	1	0	1	0	1
ENSG00000019549	ENSG00000019549	SNAI2	chr8:49830248-49834299	-1.48388	0.05645	-2.29359	0.0656	-1.70414	0.0901	-1.59838	0.18175	-2.34942	0.1141	-2.52883	0.0837	-1.59837	0.02125	-1.80129	0.03155	-2.44909	0.1211	-1.32183	0.33275	-2.25739	0.18415	-2.71166	0.05185
ENSG00000019582	ENSG00000019582	CD74	chr5:149781199-149792492	-0.0767613	0.77515	0.192451	0.6411	-0.362194	0.35495	-0.577986	0.2351	-0.805864	0.15375	-0.464411	0.4883	-0.256909	0.41765	-0.130984	0.71145	-0.227408	0.54965	-0.415821	0.36785	0.117718	0.84405	-0.50372	0.4442
ENSG00000019991	ENSG00000019991	HGF	chr7:81328321-81399754	-0.145647	0.8749	-0.275725	0.8344	-0.999847	0.36735	-0.0139074	0.9899	-1.64254	1	0.708213	0.5865	-0.0245318	0.98355	-1.14242	0.2654	0.824364	0.5152	1.59225	0.35535	0	0.0006	0.189674	0.87795
ENSG00000019995	ENSG00000019995	ZRANB1	chr10:126630691-126849739	0.0540326	0.86165	-0.0830556	0.8644	0.20391	0.6744	0.456615	0.45225	0.362262	0.5722	0.518125	0.49105	0.217992	0.52485	0.243334	0.54625	0.133891	0.7709	0.458366	0.4136	0.18908	0.7797	0.728596	0.32675
ENSG00000020129	ENSG00000020129	NCDN	chr1:35899090-36032875	0.166366	0.71415	0.0494994	0.9403	-0.266485	0.69285	-0.564741	0.4777	-0.180732	0.8675	-0.623158	0.62595	-0.162991	0.74685	0.0753361	0.89345	-0.105888	0.8739	-0.533751	0.5447	-0.117682	0.9017	-0.598561	0.58415
ENSG00000020181	ENSG00000020181	GPR124	chr8:37641708-37707422	-0.225661	0.6423	-0.341094	0.6797	0.0987793	0.8943	0.898944	0.25815	0.898198	0.30515	1.21554	0.2992	-0.263979	0.6064	-0.0859728	0.8868	0.461221	0.51195	1.23591	0.1097	0.889628	0.3672	1.47682	0.1269
ENSG00000020256	ENSG00000020256	ZFP64	chr20:50668201-50820847	-0.18041	0.60135	-0.132265	0.80655	-0.133206	0.8145	0.251108	0.72065	0.268618	0.72635	0.629884	0.55735	0.0646979	0.8516	-0.0270989	0.9532	0.491675	0.42325	0.401094	0.56855	0.339314	0.67885	0.426316	0.692
ENSG00000020426	ENSG00000020426	MNAT1	chr14:61201459-61436671	-3.147	0.0172	-2.38077	0.1419	-2.5452	0.1347	-2.86159	0.1076	-0.43511	0.84255	-3.04065	0.0812	-2.06078	0.1835	-1.31045	0.3578	-3.22443	0.06785	-3.27588	0.0748	-2.82236	0.1011	-0.646963	0.75955
ENSG00000020577	ENSG00000020577	SAMD4A	chr14:55033814-55260033	-0.883609	0.01475	-1.73245	0.0042	-1.97709	0.00035	-0.425805	0.4909	-0.676247	0.36535	-0.206258	0.7847	-0.263996	0.49705	-1.38848	0.0056	-1.44337	0.0197	-0.313719	0.63565	-1.5663	0.06055	0.133544	0.8586
ENSG00000020633	ENSG00000020633	RUNX3	chr1:25226001-25291612	0.726281	0.03885	0.755442	0.0609	0.77107	0.06555	0.795528	0.1137	0.705116	0.1868	0.836323	0.2061	0.618222	0.09605	0.529346	0.1306	1.16103	0.01575	0.923955	0.0663	1.06042	0.0915	0.785608	0.24755
ENSG00000020922	ENSG00000020922	MRE11A	chr11:94152894-94232749	-0.0105939	0.98005	-0.179888	0.7767	0.013866	0.98085	0.319856	0.6704	0.215548	0.78275	0.522718	0.59045	0.209798	0.6445	0.0524171	0.92225	0.242067	0.7066	-0.0310085	0.9656	-0.379105	0.64905	0.203201	0.8347
ENSG00000021300	ENSG00000021300	PLEKHB1	chr11:73357222-73373864	0	1	0	1	0	1	0	1	0	1	0	1	0	1	0	1	0	5e-05	0	1	0	1	0	1
ENSG00000021355	ENSG00000021355	SERPINB1	chr6:2832565-2842240	0.0515254	0.8397	0.380152	0.3158	0.553173	0.14805	0.425288	0.34915	-0.0462464	0.92135	-0.0239316	0.9674	0.23209	0.41275	0.210256	0.5232	0.518231	0.1713	0.449782	0.29655	0.0736507	0.8867	-0.00163598	0.99715
ENSG00000021461	ENSG00000021461	CYP3A43	chr7:99425635-99463718	0	1	0	1	0	1	0	1	0	1	0	1	0	1	0	1	0	1	0	1	0	1	0	1
ENSG00000021488	ENSG00000021488	SLC7A9	chr19:33321414-33360672	0	1	0	1	0	1	0	1	0	1	0	1	0	1	0	1	0	1	0	0.00045	0	0.0028	0	1
ENSG00000021574	ENSG00000021574	SPAST	chr2:32288679-32382706	0.461949	0.08525	0.588981	0.18015	0.673968	0.1244	0.714862	0.15865	0.511003	0.39215	0.411717	0.56785	0.797188	0.00855	0.640382	0.08965	0.644427	0.14645	0.630911	0.229	0.247915	0.67555	0.129572	0.8657
ENSG00000021645	ENSG00000021645	NRXN3	chr14:78708733-80330762	0	1	0	1	0	1	0	1	0	1	0	1	0	1	0	1	0	1	0	1	0	1	0	1
ENSG00000021762	ENSG00000021762	OSBPL5	chr11:3108345-3187969	0.262293	0.49875	0.690458	0.2692	-0.599217	0.3	0.660929	0.34215	0.38259	0.6024	0.556997	0.48345	0.253341	0.57305	0.103702	0.84465	-0.371089	0.53535	0.850057	0.213	1.27136	0.1785	0.675518	0.3889
ENSG00000021776	ENSG00000021776	AQR	chr15:35147731-35262040	0.219678	0.3905	0.0914102	0.83885	-0.0861375	0.8251	-0.0630484	0.90065	0.162686	0.77075	-0.106045	0.8679	0.435607	0.13155	0.332944	0.3358	0.0189569	0.96145	-0.198563	0.68125	0.059212	0.91285	-0.170564	0.79065
ENSG00000021826	ENSG00000021826	CPS1	chr2:211342405-211543831	0.740895	0.3898	-0.253479	0.80025	-0.164777	0.82895	1.25469	0.18565	1.79408	0.09455	1.89633	0.06555	1.10963	0.16015	0.972213	0.25635	1.16725	0.2621	0.871369	0.40835	3.29837	0.0187	1.78807	0.07915
ENSG00000021852	ENSG00000021852	C8B	chr1:57394882-57431813	0	1	0	1	0	1	0	1	0	1	0	1	0	1	0	1	0	1	0	1	0	1	0	1
ENSG00000022267	ENSG00000022267	FHL1	chrX:135229558-135293518	-0.0779401	0.8252	-0.411765	0.4577	0.153741	0.78405	0.91021	0.14375	1.03691	0.13105	2.02202	0.00955	-0.024925	0.9446	-0.303116	0.52995	-0.350247	0.5388	0.878175	0.15635	1.34551	0.05185	1.76879	0.01985
ENSG00000022277	ENSG00000022277	RTFDC1	chr20:55043646-55101198	-0.0918655	0.7077	-0.120116	0.75555	-0.226854	0.5421	-0.455311	0.3136	-0.411037	0.40985	-0.462237	0.4363	-0.234475	0.3966	-0.0593273	0.8511	-0.302257	0.40795	-0.216028	0.61465	-0.236044	0.6336	-0.38953	0.50845
ENSG00000022355	ENSG00000022355	GABRA1	chr5:161274196-161326975	0.0489703	1	1.0879	0.3911	-1.40941	1	-1.918	1	-2.16199	1	-0.362637	1	0.218653	1	-0.229662	1	-2.82537	1	1.08049	0.3833	0	1	1.40386	0.3797
ENSG00000022556	ENSG00000022556	NLRP2	chr19:55434876-55512510	-1.95964	0.04605	-1.13839	0.237	-3.01731	0.0118	-0.577144	0.61045	-0.445403	0.6946	-2.62245	0.0223	0.214127	0.8256	-1.21621	0.2647	1.09716	0.403	0.904668	0.4822	-6.02912	0.002	-0.0478072	0.96965
ENSG00000022567	ENSG00000022567	SLC45A4	chr8:142217264-142318404	-0.00265139	0.9964	-0.591404	0.4427	-0.483321	0.5124	-0.0374955	0.96745	0.143065	0.89375	-0.203426	0.8814	-0.492046	0.4397	0.194002	0.8154	-0.261695	0.76715	0.325805	0.7337	0.438358	0.7129	0.520039	0.67185
ENSG00000022840	ENSG00000022840	RNF10	chr12:120941076-121015397	0.131885	0.77985	0.206174	0.6713	0.204131	0.66875	-0.0538834	0.9162	0.34306	0.58155	-0.0332032	0.95585	-0.116222	0.7728	0.131005	0.75135	0.193892	0.6766	0.202772	0.7088	0.202398	0.73025	0.243762	0.7188
ENSG00000022976	ENSG00000022976	ZNF839	chr14:102783713-102829253	0.0662361	0.89305	0.168305	0.8243	-0.00997783	0.98865	-0.258133	0.7528	-0.0648918	0.95635	-0.622579	0.562	-0.123033	0.81475	0.212081	0.74985	-0.384	0.63935	-0.382895	0.64145	-0.306663	0.77015	-0.792666	0.5182
ENSG00000023041	ENSG00000023041	ZDHHC6	chr10:114190057-114206672	-0.0932173	0.78045	0.418705	0.37795	0.463085	0.27945	0.239147	0.62575	0.231603	0.6661	0.262272	0.6754	0.111398	0.7755	0.0693436	0.8542	0.403048	0.3501	0.0495498	0.9205	0.403908	0.5188	-0.224502	0.72245
ENSG00000023171	ENSG00000023171	GRAMD1B	chr11:123396343-123498482	-0.372329	0.38735	-0.5064	0.46345	-0.238292	0.7013	0.32804	0.6424	0.386988	0.6074	0.716645	0.3757	-0.0715369	0.878	0.00181803	0.9974	0.194672	0.7739	0.239704	0.7536	-0.0612422	0.9369	1.24692	0.1447
ENSG00000023191	ENSG00000023191	RNH1	chr11:494511-507300	0.128916	0.6448	0.38607	0.3327	-0.0430489	0.9121	-0.345931	0.4855	-0.300713	0.6263	-0.448513	0.47615	-0.222458	0.5178	0.0484197	0.8956	0.0430276	0.9165	-0.108745	0.8226	-0.0231209	0.9713	-0.388696	0.53185
ENSG00000023228	ENSG00000023228	NDUFS1	chr2:206986148-207027652	0.0296745	0.94875	-0.121244	0.8777	-0.227368	0.7539	-0.198597	0.7937	-0.237913	0.8009	-0.228682	0.81295	0.286214	0.58505	0.040906	0.9454	-0.0534713	0.93655	-0.284571	0.71655	-0.157551	0.87305	-0.365713	0.72145
ENSG00000023287	ENSG00000023287	RB1CC1	chr8:53535015-53658403	0.107091	0.66275	-0.182113	0.6166	0.165637	0.63605	0.985935	0.02445	0.707164	0.16325	1.04199	0.06405	0.521787	0.0928	0.144068	0.6629	0.169807	0.62315	0.796091	0.062	0.568581	0.26945	0.730239	0.19435
ENSG00000023318	ENSG00000023318	ERP44	chr9:102741460-102861322	0.00529289	0.9834	0.204532	0.5757	0.304278	0.4081	0.0164037	0.97145	-0.182624	0.72015	-0.375415	0.53345	0.195771	0.4897	0.109628	0.7298	0.189864	0.59195	-0.1751	0.67875	-0.217753	0.66795	-0.505282	0.40855
ENSG00000023330	ENSG00000023330	ALAS1	chr3:52232101-52248343	-0.26587	0.24415	-0.291734	0.40725	-0.34234	0.3171	-1.06504	0.0143	-0.989099	0.05435	-1.23812	0.0445	-0.500569	0.0738	-0.201283	0.50845	-0.229927	0.4986	-0.933628	0.03035	-0.99565	0.0617	-0.877866	0.1628
ENSG00000023445	ENSG00000023445	BIRC3	chr11:102188214-102210134	0.11909	0.6866	-0.217277	0.6109	-0.475701	0.28415	-0.631939	0.2517	-1.13258	0.0777	-1.72478	0.04185	0.285333	0.3579	-0.290236	0.4468	-0.551443	0.21745	-0.86014	0.1094	-1.58383	0.032	-1.80176	0.0241
ENSG00000023516	ENSG00000023516	AKAP11	chr13:42846288-42897396	-0.150796	0.53785	-0.842894	0.02715	-0.148362	0.6955	0.508508	0.263	0.545482	0.3099	0.820658	0.18095	0.251362	0.37675	-0.234246	0.48635	-0.13441	0.71215	0.249813	0.56755	0.00534471	0.9904	0.919958	0.139
ENSG00000023572	ENSG00000023572	GLRX2	chr1:193065597-193075244	0.0796601	0.7812	0.223356	0.62865	0.0431813	0.9261	-0.288278	0.604	-0.425216	0.54345	-0.622755	0.4146	-0.0888626	0.77875	-0.171764	0.67805	0.0474116	0.9203	-0.233051	0.67855	-0.675592	0.33875	-0.826985	0.2814
ENSG00000023608	ENSG00000023608	SNAPC1	chr14:62229074-62263146	0.106091	0.7159	0.0980316	0.83565	0.261602	0.58675	0.610193	0.2722	0.264119	0.67995	0.510153	0.49745	0.233031	0.4734	-0.166941	0.69425	-0.119995	0.80365	0.199778	0.7223	0.429715	0.52705	0.243729	0.74415
ENSG00000023697	ENSG00000023697	DERA	chr12:16064105-16190220	-0.273014	0.45745	0.0395014	0.9426	-0.0545271	0.9268	-0.324044	0.6718	-0.341751	0.6648	-0.393646	0.6792	-0.258198	0.5082	-0.348454	0.4903	-0.862655	0.16685	-0.336748	0.6482	-1.57061	0.08065	-0.161227	0.87075
ENSG00000023734	ENSG00000023734	STRAP	chr12:16035324-16056412	-0.0523246	0.8447	0.280239	0.46975	0.10563	0.78995	-0.165469	0.72005	-0.252651	0.6389	-0.352497	0.5518	0.060882	0.8369	-0.164697	0.61085	-0.103521	0.78185	-0.32891	0.469	0.250389	0.65525	-0.759408	0.20695
ENSG00000023839	ENSG00000023839	ABCC2	chr10:101542488-101611949	0.0667117	1	0.485111	1	0.348799	1	0.167295	1	0.921535	1	0.635818	1	0.170319	1	0.172995	1	0.424164	1	-1.71511	1	-1.12409	1	1.04396	0.4585
ENSG00000023892	ENSG00000023892	DEF6	chr6:35265594-35289548	-0.317385	0.29655	0.607719	0.15825	0.37952	0.36095	0.198581	0.6832	0.250077	0.6451	0.316195	0.60865	-0.230775	0.52305	0.108685	0.7847	0.500709	0.2454	0.434068	0.37745	0.540988	0.3213	0.303211	0.6278
ENSG00000023902	ENSG00000023902	PLEKHO1	chr1:150121372-150132260	0.199177	0.4603	0.459376	0.2507	-0.073158	0.8514	-0.309748	0.5122	-0.50952	0.3481	-0.515338	0.44515	0.0263262	0.93285	0.17046	0.63295	-0.31074	0.4306	-0.173012	0.71145	-0.58591	0.28415	-0.79011	0.21105
ENSG00000023909	ENSG00000023909	GCLM	chr1:94350760-94374966	-0.490559	0.0403	-0.695454	0.0657	-1.27076	0.00165	-1.23111	0.00905	-1.32883	0.01415	-1.4402	0.0234	-0.293811	0.2939	-0.456786	0.15975	-1.27763	0.0018	-1.08289	0.0137	-1.43027	0.00885	-1.35572	0.0286
ENSG00000024048	ENSG00000024048	UBR2	chr6:42531799-42661242	-0.109895	0.64035	-0.624831	0.0914	-0.19012	0.58795	-0.0867964	0.8431	0.0790776	0.87305	-0.144667	0.81785	0.0129421	0.9638	-0.040916	0.89235	-0.0851835	0.812	-0.256592	0.5544	-0.245258	0.6297	-0.0409556	0.94825
ENSG00000024422	ENSG00000024422	EHD2	chr19:48216599-48246391	-0.29071	0.4125	-0.125254	0.8223	0.454347	0.40245	1.16656	0.06935	1.31314	0.07085	1.54076	0.0499	-0.135283	0.7087	0.158799	0.7427	0.385493	0.51	1.26099	0.06015	1.3574	0.08725	1.83568	0.0189
ENSG00000024526	ENSG00000024526	DEPDC1	chr1:68939834-68962904	0.394172	0.49365	0.545566	0.48575	2.21225	0.01055	2.84445	0.0058	3.43575	0.00285	4.17245	0.0024	0.458239	0.3941	1.134	0.1349	0.99563	0.2527	2.64434	0.0126	2.3143	0.0672	3.82122	0.00345
ENSG00000024862	ENSG00000024862	CCDC28A	chr6:139094656-139114456	-0.0841624	0.7397	-0.126685	0.7476	0.00157989	0.99615	0.301173	0.5215	0.184673	0.7264	0.395233	0.5241	-0.0444522	0.8784	-0.294532	0.3964	-0.291776	0.4544	0.288205	0.52255	0.181011	0.73845	0.312611	0.6173
ENSG00000025039	ENSG00000025039	RRAGD	chr6:90074354-90121989	-0.405553	0.1934	-0.430311	0.2956	0.224553	0.57485	0.588698	0.2344	0.120222	0.8274	0.722228	0.24575	-0.135826	0.7086	-0.472108	0.21085	0.214066	0.59705	0.392484	0.4237	0.2274	0.674	0.468331	0.453
ENSG00000025156	ENSG00000025156	HSF2	chr6:122720690-122754264	0.152311	0.58355	0.572743	0.18855	0.893781	0.03925	1.23486	0.01565	1.08004	0.06725	1.01829	0.15035	0.46391	0.1337	0.575104	0.1235	0.843461	0.04995	1.12184	0.0295	0.710898	0.24235	0.705334	0.3256
ENSG00000025293	ENSG00000025293	PHF20	chr20:34359895-34538303	0.204904	0.43995	-0.181788	0.652	0.15391	0.6867	0.469575	0.2909	0.716593	0.17055	0.708837	0.2248	0.147178	0.6232	0.233889	0.5016	0.0971412	0.8095	0.413679	0.35675	0.38568	0.46555	1.32951	0.02945
ENSG00000025423	ENSG00000025423	HSD17B6	chr12:57106211-57181574	-1.54364	0.2546	-0.368844	0.80355	-0.241804	0.83875	-0.224638	0.85345	-0.419907	0.73125	-0.324166	0.79265	-0.877325	0.5308	-1.17578	0.3746	0.0900952	0.9453	0.508322	0.7044	0.601938	0.7076	-0.391552	0.7573
ENSG00000025434	ENSG00000025434	NR1H3	chr11:47260852-47290396	0.322273	0.6476	0.729379	0.2713	0.512658	0.45755	0.671504	0.3793	0.0912882	0.9039	0.660151	0.34935	0.0670737	0.9143	0.221454	0.7392	0.691696	0.3144	0.560485	0.4564	0.207519	0.79415	0.660772	0.33115
ENSG00000025708	ENSG00000025708	TYMP	chr22:50961996-50971009	0.237532	0.34105	0.395705	0.33505	-0.422571	0.2633	-1.55105	0.0014	-2.42482	0.0001	-3.16463	0.00065	-0.241745	0.41665	-0.178119	0.5848	-0.321067	0.3975	-1.13158	0.01415	-2.18399	0.0003	-3.3953	0.0006
ENSG00000025770	ENSG00000025770	NCAPH2	chr22:50946644-50961901	0.169165	0.6423	0.5574	0.28405	0.0336631	0.9489	0.11375	0.86115	-0.0318798	0.96535	0.350166	0.6507	0.116509	0.77255	-0.0455936	0.9161	-0.0998123	0.8618	0.150682	0.80565	0.46774	0.53425	0.175449	0.82025
ENSG00000025772	ENSG00000025772	TOMM34	chr20:43538702-43589127	-0.133595	0.63985	0.490101	0.25155	0.531138	0.23025	-0.0448629	0.93585	0.257942	0.67765	0.0521488	0.9447	-0.170217	0.58725	0.2515	0.51145	0.537431	0.2215	0.0373619	0.9477	0.269722	0.68715	-0.0552083	0.93785
ENSG00000025796	ENSG00000025796	SEC63	chr6:108188959-108279393	0.0925629	0.7421	0.232549	0.56375	0.395867	0.3272	0.287885	0.495	0.23023	0.6424	0.323639	0.56405	0.240811	0.4449	0.349868	0.3395	0.187075	0.6181	0.0542794	0.9005	0.021676	0.9673	0.17257	0.77345
ENSG00000025800	ENSG00000025800	KPNA6	chr1:32573638-32642169	0.170955	0.5072	-0.199766	0.5987	-0.101205	0.7881	0.0716239	0.8718	0.111447	0.8257	-0.0175462	0.97575	0.204618	0.4669	0.158549	0.62145	0.160979	0.6619	-0.0398222	0.92575	0.250062	0.62105	0.155013	0.78955
ENSG00000026025	ENSG00000026025	VIM	chr10:17270257-17279592	0.117852	0.66595	0.22638	0.51295	0.0602632	0.86125	0.248902	0.5689	0.0314661	0.9528	0.124339	0.83355	0.0364872	0.8916	-0.088953	0.78215	-0.210362	0.54125	0.177859	0.68035	0.0312002	0.9514	0.017717	0.9791
ENSG00000026036	ENSG00000026036	RTEL1-TNFRSF6B	chr20:62289162-62374858	-0.626916	0.68985	0.431638	0.88045	0.867844	0.7644	-0.12407	0.95065	0.743363	0.7417	0.321775	0.8773	-0.000881772	0.99925	0.449523	0.80245	0.61093	0.78595	-0.749683	0.82655	-0.0626348	0.9755	-0.164983	0.94215
ENSG00000026103	ENSG00000026103	FAS	chr10:90639490-90775542	-0.00964999	0.9809	0.114902	0.8522	0.962973	0.1015	1.0651	0.1072	0.874495	0.23215	0.629472	0.45745	0.3581	0.3972	0.0298671	0.95765	0.835986	0.14415	0.918911	0.15955	0.52114	0.62895	0.133876	0.8768
ENSG00000026297	ENSG00000026297	RNASET2	chr6:166822851-167370679	-0.0152002	0.9596	0.106806	0.82075	-0.253491	0.58455	-0.26545	0.65975	-0.472443	0.525	-0.472656	0.6046	-0.321512	0.3996	-0.304807	0.46185	-0.348525	0.47365	0.0110639	0.9851	-0.299535	0.67295	-0.155072	0.84855
ENSG00000026508	ENSG00000026508	CD44	chr11:35160416-35253949	0.0452496	0.8692	-0.36427	0.27845	-0.362405	0.2835	0.0490882	0.9018	0.0703074	0.8824	0.293786	0.56775	0.192362	0.5217	0.0302137	0.9244	-0.403437	0.2337	-0.00110304	0.9978	-0.0560234	0.9086	0.606475	0.27675
ENSG00000026559	ENSG00000026559	KCNG1	chr20:49620192-49639666	0.122173	0.77975	0.236308	0.73625	-0.258267	0.7476	0.0270251	0.9748	0.213358	0.82515	0.136658	0.8965	-0.290233	0.52245	-0.182807	0.75725	0.399425	0.616	0.0515114	0.95445	0.346875	0.73135	0.273166	0.79175
ENSG00000026652	ENSG00000026652	AGPAT4	chr6:161551010-161695093	-0.346313	0.41335	-0.638972	0.34835	-0.917492	0.1509	-0.329146	0.608	0.236302	0.73885	0.71686	0.41165	-0.14104	0.7643	-0.453403	0.44255	-0.638988	0.2892	0.0411685	0.94805	-0.262356	0.7152	1.02843	0.24105
ENSG00000026751	ENSG00000026751	SLAMF7	chr1:160709036-160724611	0.226235	0.44825	-0.017399	0.96425	0.367122	0.36005	0.465819	0.3584	-0.108014	0.8531	-0.417463	0.54015	0.33992	0.31735	0.267304	0.4517	0.615468	0.15475	0.457119	0.36065	-0.222581	0.68705	-0.303422	0.6332
ENSG00000026950	ENSG00000026950	BTN3A1	chr6:26402464-26415444	-0.259578	0.35945	-0.0744466	0.8635	0.591826	0.13775	0.713962	0.11925	1.0577	0.0444	1.03703	0.07425	-0.13072	0.66855	0.303181	0.4065	0.593234	0.1467	0.892761	0.0726	0.560392	0.30455	1.76002	0.007
ENSG00000027001	ENSG00000027001	MIPEP	chr13:24304327-24463558	0.141689	0.65725	0.173052	0.7385	0.345256	0.5086	0.223774	0.73105	-0.0418035	0.95345	0.0126074	0.98815	-0.0285354	0.9329	0.0402652	0.9294	-0.127394	0.82	0.12697	0.8463	0.33635	0.69765	-0.234605	0.7933
ENSG00000027075	ENSG00000027075	PRKCH	chr14:61654276-62125414	-0.996401	0.37165	-0.320374	0.6897	-0.330441	0.65495	-0.0621237	0.93925	-0.264638	0.7983	0.554055	0.5751	-0.252553	0.7707	-0.192601	0.7814	-0.953117	0.4455	0.232209	0.82705	0.854269	0.5339	1.74789	0.13185
ENSG00000027644	ENSG00000027644	INSRR	chr1:156776034-156851642	0	1	0	1	0	1	0	1	0	1	0	1	0	1	0	1	0	1	0	1	0	1	0	1
ENSG00000027697	ENSG00000027697	IFNGR1	chr6:137518620-137540586	-0.180436	0.453	-0.265198	0.4588	-0.169762	0.62285	0.131728	0.75205	-0.117688	0.81285	0.27095	0.649	0.0984627	0.7257	-0.28773	0.3494	-0.329108	0.34485	-0.155907	0.71265	-0.141282	0.77855	-0.0289682	0.9584
ENSG00000027847	ENSG00000027847	B4GALT7	chr5:177027100-177037348	0.18792	0.5694	0.888412	0.08725	0.225849	0.6636	-0.146283	0.8232	0.0328305	0.96315	0.224031	0.7823	0.0857407	0.8107	0.392944	0.37845	0.336769	0.53725	-0.331482	0.63535	0.202871	0.7869	-0.222061	0.78325
ENSG00000027869	ENSG00000027869	SH2D2A	chr1:156776034-156851642	0.172565	0.83925	-1.26792	0.31165	0.218234	0.8457	0.963979	0.4331	1.94027	0.10505	2.74486	0.05175	-0.0369564	0.96295	0.287849	0.7831	0.579463	0.6462	0.876096	0.42755	1.44669	0.48845	2.403	0.1237
ENSG00000028116	ENSG00000028116	VRK2	chr2:58134785-58468507	0.0299263	0.9152	-0.401218	0.36235	-0.0859267	0.8486	0.224172	0.6698	-0.144777	0.8144	-0.227244	0.7508	0.178603	0.58295	-0.153494	0.6848	-0.258667	0.5584	0.311174	0.51885	-0.27716	0.66095	-0.0302198	0.9673
ENSG00000028137	ENSG00000028137	TNFRSF1B	chr1:12227059-12269285	0.0598439	0.79805	0.185113	0.59295	0.511658	0.12725	0.571956	0.19505	0.533598	0.28625	0.602039	0.30695	-0.257035	0.34755	0.073278	0.80595	0.633603	0.0622	0.885611	0.03735	0.730897	0.1695	0.884047	0.15425
ENSG00000028203	ENSG00000028203	VEZT	chr12:95611521-95696566	0.208335	0.4925	-0.640644	0.12765	-0.513443	0.2117	-0.425973	0.3781	-0.626307	0.217	-0.819608	0.13045	0.225115	0.50165	-0.403349	0.2726	-0.44512	0.3059	-0.57761	0.21735	-0.983878	0.0821	-0.563323	0.30315
ENSG00000028277	ENSG00000028277	POU2F2	chr19:42590261-42700737	0.335693	0.2693	0.689661	0.04705	0.493137	0.1505	0.138849	0.7355	0.0575783	0.89795	-0.374112	0.4799	-0.0551085	0.85525	0.335225	0.33445	0.725893	0.0567	0.497924	0.24215	0.51752	0.2768	-0.198235	0.714
ENSG00000028310	ENSG00000028310	BRD9	chr5:710470-919472	-0.0363026	0.89195	0.0042723	0.9918	-0.429845	0.28915	-0.704004	0.16365	-0.536793	0.3672	-0.731714	0.3161	-0.184801	0.53985	-0.182255	0.5957	-0.245638	0.55805	-0.463497	0.31335	-0.380258	0.50345	-0.555249	0.41725
ENSG00000028528	ENSG00000028528	SNX1	chr15:64386321-64438289	-0.171523	0.4968	-0.128279	0.74255	-0.0760117	0.8415	-0.172005	0.71125	-0.283869	0.5939	-0.357562	0.5685	-0.0873739	0.7664	-0.19464	0.5574	-0.0679508	0.85765	-0.195896	0.6636	-0.220512	0.677	-0.314476	0.6145
ENSG00000028839	ENSG00000028839	TBPL1	chr6:134273307-134308637	-0.0352533	0.9171	0.0672684	0.884	0.316719	0.4797	-0.0624661	0.9071	-0.299662	0.6313	-0.266864	0.7008	0.046797	0.89205	-0.276684	0.48905	-0.034236	0.94675	-0.448285	0.42885	-0.0358676	0.9572	-0.641719	0.3798
ENSG00000029153	ENSG00000029153	ARNTL2	chr12:27485786-27576241	-0.415812	0.31245	-1.34415	0.0718	-1.13703	0.06265	-0.344295	0.6386	0.0617907	0.9441	-0.535993	0.5049	-0.0140218	0.9778	-0.536179	0.31805	-0.937507	0.13755	-0.885073	0.2033	-1.5373	0.04765	-0.448665	0.5662
ENSG00000029363	ENSG00000029363	BCLAF1	chr6:136578000-136610989	-0.281438	0.22625	-0.567923	0.13565	-0.702374	0.05055	-0.857472	0.04225	-1.05064	0.02885	-1.32078	0.02295	0.117957	0.66725	-0.412751	0.17965	-0.774531	0.0277	-0.92365	0.02635	-1.34499	0.00975	-1.4667	0.00795
ENSG00000029364	ENSG00000029364	SLC39A9	chr14:69846847-69929105	-0.138235	0.7004	-0.543863	0.33115	-0.381385	0.4667	-0.134987	0.82055	-0.0107949	0.98465	-0.12071	0.86845	0.101048	0.80315	-0.0830894	0.8563	-0.402697	0.4266	-0.0679888	0.91425	-0.35297	0.61845	0.052468	0.94865
ENSG00000029534	ENSG00000029534	ANK1	chr8:41510738-41754280	0.342755	0.76645	-5.98452	1	-3.1285	0.0197	-0.912409	0.44585	-1.84564	1	-0.703968	1	0.206067	0.8211	-1.55342	0.1263	-0.236237	1	-3.06766	1	0	1	-1.26067	0.2921
ENSG00000029559	ENSG00000029559	IBSP	chr4:88720732-88733074	0.541742	0.36455	-0.161209	0.8709	-0.111877	0.9015	1.22099	0.20865	1.55967	0.16735	2.28418	0.0405	0.020203	0.97525	-0.135032	0.85835	0.635911	0.5146	0.387257	0.7419	1.25144	0.38155	1.78752	0.205
ENSG00000029639	ENSG00000029639	TFB1M	chr6:155054458-155635627	0.0799408	0.91045	0.0422372	0.9705	0.326331	0.74205	0.451009	0.75865	0.28689	0.8115	0.505969	0.74485	0.263646	0.7579	-0.0737044	0.933	-0.0197125	0.98545	0.0936102	0.94495	0.00284748	0.9981	0.621876	0.59975
ENSG00000029725	ENSG00000029725	RABEP1	chr17:5185557-5372380	-0.112489	0.78285	-0.0678923	0.91895	-0.125237	0.84045	0.0197331	0.97775	-0.183785	0.8013	-0.101478	0.9142	0.115856	0.8006	-0.163736	0.75935	-0.272706	0.66455	-0.218575	0.7588	-0.251604	0.7381	-0.368797	0.7382
ENSG00000029993	ENSG00000029993	HMGB3	chrX:150148981-150159248	0.617882	0.09095	1.11118	0.0714	0.932701	0.08695	1.26238	0.05395	1.78136	0.0095	2.00256	0.012	0.564307	0.179	0.875024	0.0828	0.659072	0.26155	0.938978	0.1175	1.64877	0.01335	2.00047	0.01275
ENSG00000030066	ENSG00000030066	NUP160	chr11:47799638-47870107	0.084206	0.74365	-0.29838	0.4282	-0.210071	0.57225	-0.363871	0.41625	-0.206074	0.67905	-0.31729	0.5815	0.294752	0.31815	0.0789528	0.8137	-0.0380659	0.91855	-0.477747	0.2899	-0.410287	0.42295	-0.346814	0.58035
ENSG00000030110	ENSG00000030110	BAK1	chr6:33540328-33548019	0.187042	0.44855	0.561936	0.1409	0.421818	0.26095	0.109218	0.8099	0.0796284	0.88235	-0.0370613	0.95065	-0.00203411	0.99495	0.372955	0.2501	0.481952	0.1892	0.409392	0.366	0.348913	0.4958	-0.0607116	0.9209
ENSG00000030304	ENSG00000030304	MUSK	chr9:113431050-113563859	0	1	0	1	0	1	0	1	0	1	0	1	0	1	0	1	0	1	0	1	0	1	0	1
ENSG00000030419	ENSG00000030419	IKZF2	chr2:213864428-214017151	0.772173	1	-1.81919	1	-0.104028	1	0.219634	1	0.906425	1	-1.02654	1	0.387704	1	-0.956257	1	2.20697	1	3.33634	0.011	1.78643	1	0.690411	1
ENSG00000030582	ENSG00000030582	GRN	chr17:42422613-42430470	0.075459	0.7939	-0.136624	0.7363	-0.290645	0.4518	-0.324832	0.51105	-0.499766	0.32055	-0.513116	0.415	-0.281552	0.39325	-0.175874	0.64365	-0.00741064	0.98585	0.0661667	0.89365	-0.324568	0.5474	0.0970734	0.8744
ENSG00000031003	ENSG00000031003	FAM13B	chr5:137223656-137387650	0.426496	0.13085	-0.167054	0.66385	-0.510743	0.1995	-0.105773	0.81805	-0.523456	0.3149	-0.721314	0.2357	0.594807	0.04005	0.214081	0.52515	-0.441339	0.2578	-0.4168	0.37995	0.196413	0.77255	-1.0037	0.10935
ENSG00000031081	ENSG00000031081	ARHGAP31	chr3:119013219-119139561	-0.104739	0.71095	-0.73572	0.08295	-1.16229	0.0091	-1.40808	0.0106	-1.5667	0.007	-1.81316	0.0114	0.186043	0.5778	-0.29833	0.4324	-1.09893	0.0134	-1.11726	0.051	-1.8158	0.0064	-1.54896	0.0221
ENSG00000031691	ENSG00000031691	CENPQ	chr6:49431090-49460820	0.178437	0.5649	0.2421	0.631	0.392091	0.42825	0.755082	0.21485	0.639221	0.33385	1.4394	0.0534	0.272543	0.41105	0.237577	0.57815	-0.0254523	0.9618	0.823702	0.1619	0.919887	0.18825	1.11283	0.1414
ENSG00000031698	ENSG00000031698	SARS	chr1:109756539-109780791	0.00471867	0.98465	0.351784	0.35275	-0.100584	0.7866	-0.0806292	0.85	-0.283063	0.56695	0.00675452	0.9902	0.116304	0.6836	0.0625879	0.84385	0.0488386	0.8938	-0.247586	0.56895	0.0859154	0.86355	0.0081165	0.9889
ENSG00000031823	ENSG00000031823	RANBP3	chr19:5916149-5978153	0.103388	0.7818	0.238653	0.65095	-0.039698	0.93445	0.00653925	0.9907	-0.147987	0.8013	0.00284327	0.9966	-0.000287368	0.99885	0.189641	0.68075	0.160882	0.75305	0.0516167	0.93195	0.330543	0.597	0.106251	0.8891
ENSG00000032219	ENSG00000032219	ARID4A	chr14:58765102-58840605	0.304348	0.31985	0.181337	0.6602	0.498139	0.22105	0.675598	0.1487	0.590427	0.27795	0.472771	0.4512	0.426771	0.16965	0.212176	0.56015	0.432827	0.28675	0.592888	0.22375	0.428327	0.44995	0.55313	0.35615
ENSG00000032389	ENSG00000032389	TSSC1	chr2:3192695-3381653	0.0251295	0.9407	0.0166956	0.97585	-0.249243	0.64625	-0.187022	0.78975	-0.623048	0.4052	-0.535718	0.5161	0.227203	0.576	-0.398408	0.40695	-0.111352	0.8447	-0.585679	0.3794	0.307987	0.6936	-0.770326	0.3648
ENSG00000032444	ENSG00000032444	PNPLA6	chr19:7587511-7626650	-0.14338	0.64595	-0.0180663	0.9686	0.209038	0.6288	0.421551	0.40425	0.372993	0.50515	0.594454	0.35305	-0.225075	0.51455	-0.246813	0.5277	0.493595	0.2729	0.843592	0.11485	0.72277	0.1908	0.942571	0.1761
ENSG00000032742	ENSG00000032742	IFT88	chr13:21140584-21265503	0.0457958	0.90215	-0.29178	0.60405	0.214299	0.6782	0.496663	0.42165	0.572177	0.39495	0.706242	0.3708	0.230745	0.51785	-0.195263	0.68215	0.176568	0.7422	0.294659	0.62925	0.717069	0.31995	0.609832	0.431
ENSG00000033011	ENSG00000033011	ALG1	chr16:5074844-5147809	0.0017364	0.99765	-0.0295103	0.96935	-0.351246	0.65895	-0.438943	0.6588	-0.295821	0.7625	-0.900405	0.3719	-0.160792	0.78745	-0.0939595	0.90545	-0.168532	0.83705	-0.121558	0.9033	-0.656279	0.47545	-0.74729	0.5377
ENSG00000033030	ENSG00000033030	ZCCHC8	chr12:122957416-122985518	0.144843	0.59005	0.185406	0.66335	0.533024	0.1952	0.193349	0.70355	0.3243	0.5414	0.234687	0.70695	0.270464	0.3644	0.388958	0.27495	0.462705	0.26065	0.217829	0.6402	-0.0297071	0.96	0.351069	0.5705
ENSG00000033050	ENSG00000033050	ABCF2	chr7:150904922-150924316	-0.302061	0.41575	-0.147369	0.76545	-0.44567	0.3735	-0.677851	0.2203	-0.494756	0.41655	-0.415137	0.55275	-0.195264	0.6342	0.0742421	0.8889	0.55066	0.46015	-0.661608	0.233	-0.155123	0.78505	-0.829495	0.2019
ENSG00000033100	ENSG00000033100	CHPF2	chr7:150929574-150974982	-0.0871144	0.7312	-0.201234	0.6097	-0.473695	0.2406	-0.350112	0.46375	-0.226317	0.6774	-0.428107	0.4905	-0.264986	0.35555	-0.136986	0.6893	-0.355019	0.36405	-0.0510794	0.9098	-0.031251	0.9532	-0.369458	0.5646
ENSG00000033122	ENSG00000033122	LRRC7	chr1:70034080-70671303	-0.201961	0.925	3.14779	0.29305	-0.5193	0.8001	0.817745	0.6987	0.148321	0.93885	0.267775	0.89655	-0.771255	0.6947	-1.82096	0.41765	-0.619122	0.8021	-2.37121	0.3494	-2.32448	0.4908	-0.8099	0.7391
ENSG00000033170	ENSG00000033170	FUT8	chr14:65877309-66210839	-0.0389201	0.8711	0.0446593	0.9019	0.152513	0.6669	0.0545005	0.9011	0.00860391	0.98545	0.223973	0.68845	0.232342	0.42055	-0.100155	0.7481	-0.0433243	0.9017	-0.0959444	0.8257	0.244735	0.63275	-0.0190822	0.97335
ENSG00000033178	ENSG00000033178	UBA6	chr4:68481478-68566897	0.479289	0.26845	-0.268999	0.52415	0.310883	0.46145	1.31311	0.07855	0.854022	0.2046	0.461597	0.45585	0.68886	0.1868	0.397826	0.3911	1.12171	0.0956	0.873246	0.17505	-0.0396333	0.94185	1.12713	0.1544
ENSG00000033327	ENSG00000033327	GAB2	chr11:77926342-78129394	0.0399175	0.89085	-0.635371	0.1065	-0.286391	0.45935	0.22503	0.61	0.253857	0.62665	0.443419	0.446	-0.0812361	0.80085	-0.0125538	0.97225	0.0437379	0.9091	0.448649	0.3058	0.104503	0.83015	0.950321	0.10885
ENSG00000033627	ENSG00000033627	ATP6V0A1	chr17:40610861-40674629	0.0179657	0.9439	0.148938	0.6913	0.06401	0.85635	-0.327466	0.43335	0.0436495	0.928	0.276693	0.61585	0.0892562	0.7518	0.19753	0.5338	0.218033	0.5336	-0.622619	0.14665	0.119446	0.799	0.0962953	0.86535
ENSG00000033800	ENSG00000033800	PIAS1	chr15:68346516-68549549	0.174948	0.6509	0.0356518	0.95755	0.073927	0.9124	0.238259	0.73875	0.235638	0.75605	0.11538	0.8997	0.389478	0.4219	0.553304	0.3214	0.243661	0.68625	0.151396	0.83665	0.307783	0.69655	0.352024	0.74865
ENSG00000033867	ENSG00000033867	SLC4A7	chr3:27414213-27525911	0.185318	0.4523	-0.39389	0.28155	0.495078	0.15485	0.969132	0.029	0.664259	0.1891	0.918128	0.1186	0.29467	0.2956	0.0316337	0.9211	0.471319	0.18345	0.812093	0.0609	0.248027	0.62865	0.756806	0.2002
ENSG00000034053	ENSG00000034053	APBA2	chr15:29129628-29410518	0.0423313	0.93085	0.141747	0.7961	-0.293767	0.61015	0.275367	0.6823	0.327794	0.6755	0.547156	0.49645	-0.34587	0.46805	0.25935	0.60525	-0.155854	0.77215	0.651233	0.3459	0.444078	0.55405	0.703918	0.4045
ENSG00000034152	ENSG00000034152	MAP2K3	chr17:21187983-21218552	0.540372	0.044	0.543997	0.17815	0.683964	0.09965	0.491345	0.3097	0.292586	0.59225	0.318418	0.6184	0.18883	0.53225	0.370439	0.29505	0.791841	0.05255	0.643071	0.17795	0.231293	0.6803	0.333362	0.5943
ENSG00000034239	ENSG00000034239	EFCAB1	chr8:49623347-49647870	0	1	0	1	0	1	0	1	0	1	0	1	0	1	0	1	0	1	0	1	0	1	0	1
ENSG00000034510	ENSG00000034510	TMSB10	chr2:85048773-85134132	-0.0993688	0.6679	0.0901911	0.7939	-0.408812	0.22595	-0.870771	0.04435	-1.17925	0.02275	-1.00177	0.10125	-0.341437	0.21785	-0.318789	0.29785	-0.640202	0.0597	-0.668015	0.1102	-0.945852	0.07325	-0.663312	0.2722
ENSG00000034533	ENSG00000034533	ASTE1	chr3:130569438-131069309	-0.192828	0.86325	-0.620762	0.6937	-0.673631	0.6812	-0.43747	0.8295	-0.465567	0.86805	-0.220261	0.92445	-0.177352	0.8979	-0.500274	0.735	-0.829382	0.6647	-0.749291	0.7526	-0.915124	0.733	-0.420044	0.8498
ENSG00000034677	ENSG00000034677	RNF19A	chr8:101170133-101348446	-0.138811	0.58465	-0.823682	0.03435	-0.749537	0.0375	-0.797805	0.066	-0.827766	0.09695	-0.636297	0.27605	0.201947	0.47465	-0.397552	0.2108	-0.681228	0.08315	-0.779181	0.06705	-0.665104	0.2492	-0.787287	0.1646
ENSG00000034693	ENSG00000034693	PEX3	chr6:143771943-143811147	-0.276241	0.35115	-0.0342776	0.9423	0.000666734	0.99815	0.229949	0.67945	-0.142517	0.82645	0.0909017	0.90665	0.0562713	0.86445	-0.0262681	0.9507	-0.315283	0.5195	0.279261	0.61775	-0.057294	0.93035	-0.371707	0.63715
ENSG00000034713	ENSG00000034713	GABARAPL2	chr16:75600248-75611779	-0.233385	0.3451	0.12477	0.74095	0.0783517	0.8306	0.356394	0.4257	0.0299508	0.952	0.364003	0.5342	-0.0639282	0.8222	-0.547654	0.1019	-0.0348594	0.92205	0.190308	0.6716	0.249938	0.62985	-0.047283	0.93475
ENSG00000034971	ENSG00000034971	MYOC	chr1:171604556-171621811	0	1	0	1	0	1	0	1	0	1	0	1	0	1	0	1	0	1	0	1	0	1	0	1
ENSG00000035115	ENSG00000035115	SH3YL1	chr2:217729-278283	0.113544	0.88595	-0.675045	0.5328	-0.274567	0.80285	-0.316309	0.7611	-0.0947525	0.92555	-0.0396606	0.96715	-0.00551102	0.99465	-0.365536	0.73255	-0.315488	0.76495	-0.300989	0.7853	-0.278206	0.79155	-0.429059	0.64145
ENSG00000035141	ENSG00000035141	FAM136A	chr2:70523106-70529222	0.12804	0.634	0.570298	0.16505	0.54938	0.19035	0.170763	0.731	0.19262	0.74575	0.0297756	0.9635	0.208862	0.48525	0.576309	0.1112	0.554931	0.1866	-0.0233458	0.96485	-0.0914928	0.87595	-0.146265	0.8406
ENSG00000035403	ENSG00000035403	VCL	chr10:75757871-75879918	-0.223831	0.36125	-0.563979	0.1379	-0.438438	0.22635	-0.0369581	0.931	0.00843703	0.98665	0.153079	0.79895	-0.21911	0.43655	-0.230383	0.4651	-0.369331	0.2975	-0.226851	0.5938	-0.111556	0.8246	0.147476	0.80035
ENSG00000035499	ENSG00000035499	DEPDC1B	chr5:59892738-59996017	-0.364835	0.44955	-0.187397	0.8005	0.326889	0.6571	1.15874	0.162	1.19245	0.1603	2.13008	0.0307	0.224877	0.61735	-0.0777598	0.9028	0.261177	0.72045	0.707356	0.42025	0.835513	0.37275	1.65528	0.08965
ENSG00000035664	ENSG00000035664	DAPK2	chr15:64199234-64364232	-0.274441	0.5136	-0.130616	0.82	-0.3206	0.5815	-0.078358	0.91625	-0.366745	0.6386	-0.133823	0.88025	-0.266838	0.509	-0.198133	0.7076	0.220866	0.73115	0.305283	0.66765	0.0817166	0.9231	-0.292595	0.74795
ENSG00000035681	ENSG00000035681	NSMAF	chr8:59496062-59572403	-0.364487	0.37385	-1.17635	0.01035	-1.31737	0.0096	-1.67519	0.0033	-2.11307	0.00185	-2.13086	0.00305	-0.374517	0.46295	-1.06388	0.02795	-1.19437	0.01635	-1.81081	0.00195	-2.53561	0.0002	-1.77967	0.01385
ENSG00000035687	ENSG00000035687	ADSS	chr1:244571795-244615436	0.0774512	0.7437	-0.101667	0.7885	0.203192	0.57155	0.23029	0.603	0.0509199	0.92045	0.164052	0.7789	0.210001	0.4495	-0.100479	0.75315	-0.158346	0.6611	0.0218206	0.9593	-0.166812	0.7489	0.128261	0.82965
ENSG00000035720	ENSG00000035720	STAP1	chr4:68424445-68473055	0.401788	0.2387	0.28465	0.61005	-0.173046	0.75915	-2.04977	0.02315	-3.56277	0.004	-3.14693	0.0214	0.45505	0.2006	0.277782	0.57405	-0.550108	0.3783	-2.77106	0.0051	-2.25187	0.0305	-3.10273	0.0264
ENSG00000035862	ENSG00000035862	TIMP2	chr17:76849058-76921469	-0.23627	0.3096	-0.282767	0.44665	-0.256262	0.47985	-0.123079	0.77455	-0.10781	0.82675	0.223558	0.71275	-0.297946	0.2893	-0.201647	0.52765	-0.273732	0.42785	-0.119628	0.77735	-0.205018	0.6868	0.31879	0.6047
ENSG00000035928	ENSG00000035928	RFC1	chr4:39289075-39367995	0.659261	0.0597	0.789286	0.1008	0.766245	0.10255	1.15395	0.0185	1.17876	0.034	1.54229	0.0137	0.782051	0.0349	0.614196	0.09665	0.682063	0.1241	1.35556	0.03035	1.05808	0.1122	1.12431	0.0647
ENSG00000036054	ENSG00000036054	TBC1D23	chr3:99979843-100044095	-0.0240105	0.91925	0.0611246	0.8705	0.156703	0.67895	0.244031	0.5811	0.0319195	0.94845	0.0237357	0.9671	0.333663	0.2358	-0.0331812	0.91625	0.0981532	0.7849	-0.0785933	0.84965	-0.1679	0.74985	-0.221795	0.7101
ENSG00000036257	ENSG00000036257	CUL3	chr2:225334866-225450110	-0.112379	0.6509	0.0322794	0.937	0.0397986	0.9145	0.275499	0.53555	0.0819593	0.8687	0.0881743	0.8883	0.180903	0.52335	0.0151772	0.9644	-0.177658	0.6351	0.0506835	0.90615	-0.13731	0.78985	-0.08335	0.89535
ENSG00000036448	ENSG00000036448	MYOM2	chr8:1993154-2113475	-0.623917	0.3652	-0.941001	0.28465	-1.09745	0.2296	-0.900271	0.42645	-1.2055	0.2677	-0.908616	0.5301	-0.532517	0.3472	-0.894935	0.25395	-3.4273	0.0052	-0.0785379	0.9421	0	5e-05	-1.81971	0.1388
ENSG00000036473	ENSG00000036473	OTC	chrX:37208527-38548169	0	1	0	1	0	1	0	1	0	1	0	1	0	1	0	1	0	1	0	1	0	1	0	1
ENSG00000036530	ENSG00000036530	CYP46A1	chr14:100150640-100193638	1.85588	1	-1.61895	1	0	1	0.730684	1	1.36313	1	1.09411	1	0.47612	1	-2.70146	1	0.0664109	1	2.46389	1	0	1	1.81597	1
ENSG00000036549	ENSG00000036549	ZZZ3	chr1:78028100-78149104	-0.240091	0.5071	-1.16443	0.0148	-0.743094	0.1039	-0.664035	0.19185	-0.730659	0.19305	-0.773709	0.19125	-0.0615606	0.878	-0.502395	0.2483	-0.57746	0.2453	-0.810413	0.11325	-1.24408	0.0306	-0.483273	0.47425
ENSG00000036565	ENSG00000036565	SLC18A1	chr8:20002365-20040717	1.2861	0.16405	-1.42513	0.22965	-1.50236	0.21135	-1.13778	0.397	-1.20856	0.3886	-4.52549	0.02455	0.617765	0.4362	-1.2268	0.23315	-1.6819	0.26545	-0.825451	0.50445	0	0.00955	-3.24909	0.04375
ENSG00000036672	ENSG00000036672	USP2	chr11:119225924-119252436	-0.351886	0.2246	-0.65698	0.15445	-1.00087	0.03805	-0.689332	0.2019	-0.710336	0.263	-0.369409	0.6056	-0.274431	0.40725	-0.631559	0.11125	-1.07061	0.0232	-0.851722	0.1262	-0.874546	0.17115	-0.108022	0.8751
ENSG00000036828	ENSG00000036828	CASR	chr3:121902529-122005342	0	1	0	1	0	1	0	1	0	1	0	1	0	1	0	1	0	1	0	1	0	1	0	1
ENSG00000037042	ENSG00000037042	TUBG2	chr17:40811322-40819024	-0.14223	0.67015	0.103568	0.842	0.146812	0.7869	0.0451371	0.94735	0.317523	0.6847	-0.0545182	0.95325	-0.335279	0.3825	0.154447	0.74245	0.543886	0.3008	0.348962	0.5889	0.293897	0.7216	0.465929	0.58235
ENSG00000037241	ENSG00000037241	RPL26L1	chr5:172385731-172396774	-0.820496	0.2329	-0.35047	0.6165	-0.599949	0.40015	-1.2643	0.14155	-1.23038	0.2104	-1.31552	0.215	-0.845304	0.2099	-0.83271	0.238	-0.920823	0.311	-1.1461	0.20215	-0.859399	0.4133	-1.64253	0.11115
ENSG00000037280	ENSG00000037280	FLT4	chr5:180028505-180076624	0	1	2.70561	1	0.317068	1	1.26074	1	1.50557	1	1.05165	1	2.41037	1	3.06829	1	1.20274	1	0	1	0	1	0	1
ENSG00000037474	ENSG00000037474	NSUN2	chr5:6599351-6633404	0.0628457	0.79875	-0.139043	0.71815	-0.237139	0.52695	-0.40229	0.346	-0.415923	0.3989	-0.436168	0.45015	0.097094	0.7318	-0.132218	0.6836	-0.268695	0.44195	-0.385043	0.35465	-0.626497	0.2201	-0.561602	0.3362
ENSG00000037637	ENSG00000037637	FBXO42	chr1:16573333-16678949	-0.177467	0.66045	0.062296	0.925	-0.169801	0.7806	0.00223473	0.997	-0.219623	0.73865	-0.172657	0.8233	-0.242139	0.577	-0.104613	0.84055	-0.112697	0.8623	0.327872	0.62385	0.481174	0.53105	-0.32391	0.66325
ENSG00000037749	ENSG00000037749	MFAP3	chr5:153369687-153800544	-0.114771	0.75785	-0.712875	0.16335	-0.382689	0.4447	0.0938007	0.8713	0.0411393	0.94615	0.0796639	0.91205	0.166854	0.69945	-0.337374	0.45025	-0.552636	0.27915	0.165079	0.77705	-0.030083	0.96575	0.406295	0.5754
ENSG00000037757	ENSG00000037757	MRI1	chr19:13875345-13889276	0.124022	0.84485	0.374037	0.6963	0.345983	0.70285	0.0421916	0.9701	0.283619	0.7994	0.0819973	0.9565	-0.341571	0.64135	0.266749	0.7359	0.197334	0.8293	0.497396	0.6328	0.487914	0.7002	0.1335	0.93495
ENSG00000037897	ENSG00000037897	METTL1	chr12:58162253-58212487	-0.208237	0.62285	-0.23781	0.712	-0.986511	0.1622	-1.57811	0.0644	-1.97855	0.0206	-2.03424	0.0736	-0.1763	0.72475	-0.561313	0.32675	-0.931272	0.16	-1.9817	0.0339	-1.41227	0.12095	-1.73185	0.0825
ENSG00000037965	ENSG00000037965	HOXC8	chr12:54378848-54449814	0	1	0	1	0	1	0	1	0	1	0	1	0	1	0	1	0	1	0	1	0	1	0	1
ENSG00000038002	ENSG00000038002	AGA	chr4:178351923-178363657	0.00777397	0.9862	-0.481294	0.3398	-0.122153	0.8295	-0.473062	0.4581	-0.868669	0.24355	-0.54384	0.5203	-0.0793284	0.84635	-0.319939	0.49035	-0.304889	0.60975	-0.225536	0.75245	-0.88375	0.2141	-0.694213	0.3929
ENSG00000038210	ENSG00000038210	PI4K2B	chr4:25162262-25280714	0.0993186	0.7152	-0.426864	0.27405	-0.542199	0.17915	-0.507656	0.2979	-0.782127	0.13655	-0.60378	0.31455	0.307221	0.31105	-0.320413	0.36095	-0.908345	0.0207	-0.686713	0.1417	-0.913948	0.08055	-0.835085	0.19255
ENSG00000038219	ENSG00000038219	BOD1L1	chr4:13570361-13629347	-0.0928387	0.8291	-0.513691	0.4121	1.13438	0.2622	0.0841759	0.86405	0.115105	0.85445	0.256559	0.7507	0.34766	0.5029	-0.0463057	0.9444	0.237763	0.73305	-0.237478	0.68025	0.159952	0.83125	0.278797	0.72165
ENSG00000038274	ENSG00000038274	MAT2B	chr5:162930119-162946342	0.0958724	0.68845	0.0446485	0.9069	0.29494	0.41915	0.191439	0.6633	0.136823	0.7881	0.178818	0.7707	0.0532072	0.85185	0.142133	0.6615	0.059532	0.86465	0.0501699	0.9101	0.0190766	0.9686	0.343253	0.5917
ENSG00000038295	ENSG00000038295	TLL1	chr4:166794409-167025047	0	1	0	1	0	1	0	1	0	1	0	1	0	1	0	1	0	1	0	1	0	1	0	1
ENSG00000038358	ENSG00000038358	EDC4	chr16:67906925-67918406	0.0383451	0.89865	0.703749	0.1015	0.0676219	0.86715	-0.216201	0.65515	0.172519	0.73945	-0.0907974	0.88405	0.056668	0.86675	0.555494	0.14295	0.316727	0.4441	-0.122082	0.8072	0.26811	0.6239	0.127142	0.84175
ENSG00000038382	ENSG00000038382	TRIO	chr5:14143810-14532235	-0.293204	0.5917	-0.126581	0.8473	-0.344307	0.6768	-0.274207	0.75175	-0.227304	0.80675	-0.145228	0.8645	-0.35448	0.65745	-0.21702	0.7521	-0.28379	0.7035	0.118344	0.87745	-0.0512476	0.9521	-0.0195876	0.97955
ENSG00000038427	ENSG00000038427	VCAN	chr5:82767283-82878122	0.788141	0.2478	0.347004	0.6617	0.586924	0.4576	0.600839	0.4506	1.38348	0.09755	1.91907	0.03295	1.16075	0.0577	0.941154	0.16155	1.24025	0.12695	0.0254836	0.972	0.444403	0.5812	1.35886	0.1113
ENSG00000038532	ENSG00000038532	CLEC16A	chr16:11038344-11276046	0.0646745	0.82375	0.00775861	0.98525	-0.262897	0.5661	-0.117139	0.83085	0.160824	0.79335	-0.0942933	0.9035	-0.163762	0.6117	0.119481	0.75755	-0.0122752	0.97835	-0.190608	0.7256	-0.603335	0.35155	-0.027941	0.9687
ENSG00000038945	ENSG00000038945	MSR1	chr8:15965386-16424999	0.400552	0.0921	0.177173	0.62765	-0.0408369	0.91275	-1.09719	0.0152	-1.87383	0.00105	-2.35764	0.0007	0.503601	0.0779	0.352071	0.263	-0.0247703	0.94475	-1.20649	0.0101	-1.85845	0.0008	-2.50775	0.0006
ENSG00000039068	ENSG00000039068	CDH1	chr16:68771127-68869445	0	1	0	1	0	1	0	1	0	1	0	1	0	1	0	1	0	1	0	1	0	1	0	1
ENSG00000039123	ENSG00000039123	SKIV2L2	chr5:54603587-54830878	-0.0372684	0.88935	-0.167042	0.678	0.0239866	0.9549	0.0735939	0.88105	0.00115697	0.99755	0.0105514	0.9868	0.390157	0.29545	0.330683	0.4296	-0.200239	0.6036	-0.28721	0.54635	-0.0539027	0.9259	-0.0389845	0.95445
ENSG00000039139	ENSG00000039139	DNAH5	chr5:13690439-13944652	0	1	0	1	0	1	0	1	0	1	0	1	0	1	0	1	0	1	0	1	0	1	0	1
ENSG00000039319	ENSG00000039319	ZFYVE16	chr5:79703831-79775169	0.0375587	0.884	-0.349822	0.38235	0.119017	0.7643	0.195136	0.6712	-0.39764	0.4574	0.172506	0.8068	0.333621	0.2488	-0.381624	0.26235	0.146311	0.7192	0.03805	0.93405	-0.509605	0.3383	-0.195755	0.76735
ENSG00000039523	ENSG00000039523	FAM65A	chr16:67552320-67580691	-0.0627591	0.866	0.198182	0.69705	0.24248	0.63565	0.585683	0.3176	0.76421	0.2181	0.607844	0.39815	-0.242801	0.53715	0.487105	0.33165	0.622082	0.22805	0.569891	0.34595	0.666997	0.29015	0.976014	0.1792
ENSG00000039537	ENSG00000039537	C6	chr5:41142335-41261540	0	1	0	1	0	1	0	1	0	1	0	1	0	1	0	1	0	1	0	1	0	1	0	1
ENSG00000039560	ENSG00000039560	RAI14	chr5:34656341-34832732	-0.389491	0.65395	-1.6619	0.0841	-0.700814	0.41665	0.499769	0.62575	0.273531	0.8132	1.42615	0.2899	-0.217115	0.7705	-0.690204	0.36005	-0.161921	0.8523	0.795388	0.4625	1.2398	0.38565	1.86638	0.1873
ENSG00000039600	ENSG00000039600	SOX30	chr5:157052686-157098488	-0.178869	0.85855	0.0899793	0.94015	-2.45133	0.11225	-1.72538	0.32785	-2.69549	0.2134	-2.49127	1	0.383634	0.64055	-1.72653	0.15095	0	0.00145	0	0.0013	0.35707	0.84635	-1.57525	0.3744
ENSG00000039650	ENSG00000039650	PNKP	chr19:50364460-50371166	0.0612536	0.86535	0.113889	0.8146	-0.26969	0.59485	-0.490311	0.3959	-0.23682	0.7057	-0.419303	0.51935	-0.256381	0.51425	-0.144276	0.76515	-0.0800676	0.87375	-0.0305914	0.95685	0.184226	0.77875	-0.258602	0.7029
ENSG00000039987	ENSG00000039987	BEST2	chr19:12862515-12869272	0	1	0	1	0	1	0	1	0	1	0	1	0	1	-0.351918	1	0	1	0	1	0	1	0	1
ENSG00000040199	ENSG00000040199	PHLPP2	chr16:71660063-71758604	0.133532	0.7012	-0.634936	0.28775	0.0668868	0.9005	0.0675216	0.9211	0.250128	0.73815	-0.168604	0.852	0.284566	0.42065	0.0357548	0.9443	0.0210891	0.9721	0.515029	0.4524	0.586844	0.46465	0.17544	0.8539
ENSG00000040275	ENSG00000040275	SPDL1	chr5:169010637-169031782	-0.0758364	0.83435	0.223746	0.6425	0.239851	0.60755	0.508417	0.3386	0.471951	0.42505	0.749833	0.25425	0.261484	0.48835	0.100231	0.82305	0.0562654	0.90905	0.21256	0.7078	0.169936	0.7881	0.52177	0.4604
ENSG00000040341	ENSG00000040341	STAU2	chr8:74332603-74791145	-0.330654	0.64305	-0.697753	0.44205	-0.0801734	0.91805	0.20722	0.79515	-0.0779798	0.9219	0.208255	0.811	-0.382593	0.5696	-0.103444	0.8917	0.0744419	0.91905	0.0228452	0.97855	-0.148641	0.8723	0.489596	0.5768
ENSG00000040487	ENSG00000040487	PQLC2	chr1:19638819-19655794	-0.168158	0.6073	-0.0313566	0.95315	-0.642223	0.24755	-1.23643	0.0746	-0.969621	0.21455	-1.05605	0.23505	-0.358616	0.3104	-0.170336	0.7123	-0.664167	0.247	-1.16646	0.12325	-0.685043	0.39035	-1.28452	0.14755
ENSG00000040531	ENSG00000040531	CTNS	chr17:3539761-3564836	-0.363469	0.20785	-0.28664	0.48405	-0.531988	0.20715	-0.974791	0.0552	-0.962506	0.10165	-1.21244	0.06855	-0.269475	0.4232	-0.0875141	0.8058	-0.308317	0.4674	-0.932422	0.06505	-0.911077	0.10385	-0.738691	0.2499
ENSG00000040608	ENSG00000040608	RTN4R	chr22:20228937-20270769	-0.309967	0.67195	0.631463	0.51025	-0.57283	0.5743	-0.666041	0.5567	-0.998816	0.4514	0.0233323	0.98495	-0.224025	0.73275	-0.750753	0.3698	0.107861	0.917	0.877705	0.46565	-0.765873	0.65435	-0.464979	0.72465
ENSG00000040633	ENSG00000040633	PHF23	chr17:7138346-7143041	0.0588281	0.84815	-0.122238	0.77745	-0.146962	0.73305	-0.348117	0.4942	-0.328852	0.54955	-0.526705	0.4197	-0.11915	0.7263	-0.161086	0.67425	-0.106869	0.8091	-0.16048	0.7478	-0.519732	0.3509	-0.246964	0.6807
ENSG00000040731	ENSG00000040731	CDH10	chr5:24487208-24645087	0	1	0	1	0	1	0	1	0	1	0	1	0	1	0	1	0	1	0	1	0	1	0	1
ENSG00000040933	ENSG00000040933	INPP4A	chr2:99061316-99207496	-0.00161306	0.9955	-0.272253	0.54335	0.283934	0.5014	0.713611	0.1711	0.992033	0.0883	1.17225	0.082	0.0038559	0.98945	0.110082	0.7751	0.657586	0.14815	0.93973	0.07505	0.84764	0.1715	1.25823	0.05215
ENSG00000041353	ENSG00000041353	RAB27B	chr18:52385090-52562747	-0.857345	0.04015	-2.52782	0.00215	-2.06301	0.0112	-0.893203	0.24515	-1.21452	0.17055	-1.37821	0.1496	-0.434207	0.305	-1.67858	0.00745	-0.64856	0.51455	-1.22082	0.1305	-1.12005	0.25495	-0.482726	0.608
ENSG00000041357	ENSG00000041357	PSMA4	chr15:78832746-78841604	0.107302	0.68215	0.288515	0.43845	0.105953	0.7798	-0.350778	0.4877	-0.720954	0.167	-0.93178	0.1368	0.0497457	0.8702	-0.108647	0.73955	-0.0593567	0.8826	-0.4738	0.35925	-0.672786	0.20285	-1.1519	0.0747
ENSG00000041515	ENSG00000041515	MYO16	chr13:109248499-109860355	0	1	0	1	0	1	0	1	0	1	0	1	0	1	0	1	0	1	0	1	0	1	0	1
ENSG00000041802	ENSG00000041802	LSG1	chr3:194361516-194393206	-0.0774922	0.79895	-0.139007	0.7406	-0.243007	0.5682	-0.620494	0.20255	-0.448797	0.379	-1.16743	0.05755	0.0226284	0.9463	0.0510804	0.89025	-0.259376	0.51645	-0.874636	0.0573	-0.388977	0.47835	-0.849952	0.15015
ENSG00000041880	ENSG00000041880	PARP3	chr3:51976360-51982883	0.361224	0.4693	0.656937	0.39195	0.347317	0.627	0.582966	0.4822	0.670497	0.47225	0.839662	0.4119	0.295005	0.51835	0.333702	0.56775	0.399917	0.63175	0.0749823	0.9227	0.255403	0.7986	0.859688	0.4796
ENSG00000041982	ENSG00000041982	TNC	chr9:117782805-117880536	-0.804649	1	0.456507	1	-0.570935	1	-2.22992	1	-4.11265	1	0	1	2.01217	0.124	-0.161433	1	-1.27617	1	-2.25201	1	1.86677	0.15585	-2.6574	1
ENSG00000041988	ENSG00000041988	THAP3	chr1:6684925-6761984	0.24305	0.74545	0.56089	0.6239	0.366803	0.75285	-0.204764	0.88985	0.0746952	0.95505	0.161796	0.9293	0.168498	0.85835	0.170275	0.87405	0.552463	0.626	-0.0100557	0.9936	0.3151	0.8235	0.174174	0.92365
ENSG00000042062	ENSG00000042062	FAM65C	chr20:49202644-49308065	-0.874217	1	1.01617	1	-0.436393	1	0.152092	1	1.17968	1	-0.901947	1	-1.32061	1	-1.22004	1	-0.117593	1	1.66754	1	0	1	0.17457	1
ENSG00000042088	ENSG00000042088	TDP1	chr14:90421282-90511106	0.387202	0.27705	0.262186	0.62795	0.588094	0.28495	0.739602	0.2376	0.496444	0.48725	0.848398	0.3243	0.507627	0.19925	0.630692	0.203	0.466973	0.37955	0.754139	0.2804	1.17244	0.1453	0.842698	0.30165
ENSG00000042286	ENSG00000042286	AIFM2	chr10:71812551-71892690	-0.0136458	0.9616	0.189579	0.6746	-0.318408	0.4925	-0.771406	0.19385	-0.674236	0.3176	-1.17619	0.15865	-0.233665	0.46765	-0.0129262	0.9721	-0.134821	0.77915	-0.623783	0.28495	-0.622715	0.33845	-0.866501	0.25745
ENSG00000042304	ENSG00000042304	C2orf83	chr2:228474805-228498036	0	1	0	1	0	1	0	1	0	1	0	1	0	1	0	1	0	1	0	1	0	1	0	1
ENSG00000042317	ENSG00000042317	SPATA7	chr14:88851267-89021077	0.0474852	0.9256	-0.154281	0.8277	0.146082	0.84045	0.217846	0.78455	0.52554	0.60195	0.304476	0.7849	0.11671	0.8204	0.0163648	0.98105	0.352432	0.6407	0.453513	0.58815	0.0636411	0.95845	0.126924	0.91915
ENSG00000042429	ENSG00000042429	MED17	chr11:93394804-93547861	0.0471753	0.94615	-0.209825	0.822	-0.124418	0.89205	0.114649	0.9122	0.0166982	0.9882	-0.144835	0.8939	0.294656	0.69965	0.492624	0.5732	-0.08835	0.92175	-0.401682	0.64875	-0.00382324	0.99675	0.125936	0.9193
ENSG00000042445	ENSG00000042445	RETSAT	chr2:85569210-85618875	0.0685436	0.8646	0.295534	0.63765	0.0607998	0.9225	0.0576819	0.9378	0.274388	0.74865	0.127311	0.8956	0.0888875	0.84175	0.379898	0.47625	-0.0141433	0.98225	-0.325804	0.67595	0.606039	0.4573	0.22507	0.805
ENSG00000042493	ENSG00000042493	CAPG	chr2:85621870-85645555	-0.0243038	0.91725	0.354604	0.3479	-0.282185	0.4497	-0.594762	0.1941	-1.11506	0.0365	-0.669778	0.258	-0.248611	0.4008	-0.248738	0.4245	-0.199211	0.58805	-0.311063	0.4624	-0.62777	0.2246	-0.754651	0.2311
ENSG00000042753	ENSG00000042753	AP2S1	chr19:47341392-47354249	-0.0825848	0.73935	0.680583	0.09715	0.521132	0.16815	0.265314	0.56005	0.212672	0.67835	0.36484	0.56485	-0.155757	0.6032	0.238683	0.46265	0.215455	0.56345	0.196552	0.6506	0.0245328	0.96065	-0.134153	0.8153
ENSG00000042781	ENSG00000042781	USH2A	chr1:215796235-216596738	-3.01711	1	-0.227443	1	-0.62582	1	-1.35469	1	-2.70106	1	-0.280579	1	-2.12699	1	-2.17529	1	0	1	0	1	0	1	0	1
ENSG00000042813	ENSG00000042813	ZPBP	chr7:49813256-50199426	0	1	0	1	0	1	0	1	0	1	0	1	0	1	0	1	0	1	0	1	0	1	0	1
ENSG00000042832	ENSG00000042832	TG	chr8:133879202-134147147	-0.757804	0.5385	1.60301	0.32015	-1.35269	0.27895	-0.284779	0.79845	0.23634	0.8414	-0.274589	0.80915	-0.892386	0.474	-0.986267	0.46525	0.181918	0.8962	0.18889	0.88335	1.45335	0.3088	-1.05756	0.4598
ENSG00000042980	ENSG00000042980	ADAM28	chr8:24151552-24216531	0.0528509	0.8605	0.0130356	0.9763	0.316701	0.4573	0.732364	0.13115	0.683749	0.1976	0.760493	0.21615	0.117738	0.72045	0.333845	0.4047	0.301212	0.4622	0.828591	0.07675	0.647738	0.2354	1.05686	0.0972
ENSG00000043039	ENSG00000043039	BARX2	chr11:129245834-129322171	0	1	0	1	0	1	0	1	0	1	0	1	0	1	0	1	0	1	0	1	0	1	0	1
ENSG00000043093	ENSG00000043093	DCUN1D1	chr3:182655861-182703741	-0.229158	0.6108	-0.631711	0.2331	-0.0986828	0.8549	0.147607	0.8126	-0.0775451	0.9004	0.0817355	0.9065	0.108477	0.81535	-0.323855	0.45525	-0.277475	0.5987	-0.118783	0.84215	0.495927	0.55185	0.000167894	0.9994
ENSG00000043143	ENSG00000043143	PHF15	chr5:133860002-133918918	0.238274	0.50855	-0.010283	0.9844	0.38898	0.44475	0.535754	0.38625	0.511234	0.45815	0.652743	0.37985	0.00702431	0.98465	0.396387	0.392	0.799322	0.12675	0.604578	0.29985	-0.0708438	0.92345	1.13597	0.15555
ENSG00000043355	ENSG00000043355	ZIC2	chr13:100634025-100639018	0.100417	0.7509	0.207969	0.6622	0.0833124	0.85545	0.567146	0.3252	0.880314	0.1724	0.880213	0.24045	-0.178711	0.59135	-0.140247	0.74	-0.169277	0.73575	0.491977	0.3843	0.798766	0.2105	0.601704	0.4208
ENSG00000043462	ENSG00000043462	LCP2	chr5:169659450-169725231	-0.0764524	0.8077	-0.173584	0.70585	0.392965	0.40645	0.742659	0.1797	0.651187	0.2534	1.08965	0.1487	0.00910549	0.98045	0.307717	0.4676	0.565595	0.2	0.916441	0.11895	0.498665	0.4046	1.39299	0.08685
ENSG00000043514	ENSG00000043514	TRIT1	chr1:40306722-40349183	-0.0961699	0.69465	0.00744834	0.9811	-0.0348495	0.9186	-0.143447	0.7314	-0.386967	0.40275	-0.494676	0.3585	-0.101384	0.71955	-0.113765	0.7319	-0.177399	0.6196	-0.22969	0.5708	-0.489932	0.3085	-0.422543	0.43965
ENSG00000043591	ENSG00000043591	ADRB1	chr10:115803805-115806667	0.00559436	0.9859	-0.194203	0.7302	-0.494114	0.3889	0.0217694	0.97455	-0.0869687	0.9064	-0.0786221	0.9279	-0.169008	0.63855	-0.377751	0.4469	-1.14463	0.06355	0.259423	0.7062	-0.527127	0.5243	-0.0273588	0.97445
ENSG00000044012	ENSG00000044012	GUCA2B	chr1:42619091-42621495	0	1	0	1	0	1	0	1	0	1	0	1	0	1	0	1	0	1	0	1	0	1	0	1
ENSG00000044090	ENSG00000044090	CUL7	chr6:43005354-43042837	0.115552	0.7629	-0.225625	0.71755	0.00940173	0.9872	0.243034	0.7151	0.60823	0.4569	0.454227	0.6462	-0.110212	0.79915	0.180529	0.72665	0.322426	0.57905	0.607452	0.4051	0.640999	0.4147	0.893913	0.3445
ENSG00000044115	ENSG00000044115	CTNNA1	chr5:137946655-138270723	-0.111423	0.6492	-0.178602	0.61725	-0.214565	0.5487	0.0579654	0.8879	0.101012	0.8346	0.347849	0.5395	0.0944544	0.76055	-0.125972	0.6836	-0.179411	0.61125	-0.0993032	0.805	0.0927735	0.85165	0.109303	0.85025
ENSG00000044446	ENSG00000044446	PHKA2	chrX:18910417-19002716	-0.0639771	0.9111	0.492616	0.5079	0.206336	0.746	0.172417	0.82475	0.912303	0.23675	0.796747	0.3311	0.358955	0.47435	0.31319	0.6033	1.037	0.1823	1.58619	0.10125	0.495384	0.5544	0.732402	0.36375
ENSG00000044459	ENSG00000044459	CNTLN	chr9:17134979-17503921	0.125613	0.69765	-0.637411	0.1932	-0.254208	0.6055	0.07077	0.9011	0.245943	0.68345	0.192796	0.8005	0.250662	0.45965	0.00903834	0.98335	-0.148129	0.7772	-0.446879	0.4404	-0.140346	0.82605	0.141144	0.85525
ENSG00000044524	ENSG00000044524	EPHA3	chr3:89156673-89531284	-1.92267	1	-2.36568	1	-1.78926	1	-3.24546	1	-2.01427	1	-1.30595	1	-0.213781	1	-0.463123	1	0	1	0.0516655	1	0	1	-0.228482	1
ENSG00000044574	ENSG00000044574	HSPA5	chr9:127997131-128003609	-0.116377	0.6102	0.597313	0.08285	0.614198	0.06775	0.0506546	0.9107	-0.135689	0.79405	-0.355225	0.56125	0.0551801	0.8453	0.184415	0.5644	0.667935	0.0535	-0.115678	0.7795	0.0636063	0.90485	-0.423123	0.49275
ENSG00000046604	ENSG00000046604	DSG2	chr18:29078005-29128971	-0.00487	0.9873	-1.41675	0.0255	-0.578028	0.3291	0.839765	0.16995	0.279053	0.7063	1.40872	0.0787	0.0963891	0.7833	-0.751014	0.1429	-0.579515	0.3094	0.736701	0.27005	0.417059	0.5781	1.6321	0.0484
ENSG00000046647	ENSG00000046647	GEMIN8	chrX:14026397-14048012	-0.589169	0.12025	0.0208628	0.9718	-0.133028	0.82165	-0.311992	0.6839	-0.234403	0.79275	-0.245026	0.7853	-0.487412	0.225	-0.460001	0.4068	0.0366524	0.95395	-0.950494	0.21515	-0.109459	0.90205	0.186318	0.8298
ENSG00000046651	ENSG00000046651	OFD1	chrX:13752831-13787480	0.258044	0.4707	0.603753	0.26965	0.273434	0.59725	0.304525	0.6199	0.403573	0.5727	0.283992	0.70415	0.490032	0.2274	0.389931	0.40845	0.701528	0.27185	-0.125291	0.8469	0.452623	0.5579	0.300567	0.6697
ENSG00000046653	ENSG00000046653	GPM6B	chrX:13789149-13956757	-1.32274	0.09145	-0.58128	0.48635	0.191629	0.81155	-0.394008	0.66475	0.987772	0.30485	0.33095	0.74315	0.303199	0.62165	-0.180937	0.79155	-1.52361	0.13275	0.362999	0.7011	-0.400505	0.74055	0.00887946	0.9925
ENSG00000046774	ENSG00000046774	MAGEC2	chrX:141290130-141293076	0	1	0	1	0	1	0	1	0	1	0	1	0	1	0	1	0	1	0	1	0	1	0	1
ENSG00000046889	ENSG00000046889	PREX2	chr8:68864352-69149265	0	1	0	1	0	1	0	1	0	1	0	1	0	1	0	1	0	1	0	1	0	1	0	1
ENSG00000047056	ENSG00000047056	WDR37	chr10:1095477-1178237	0.120432	0.6623	-0.00535236	0.9888	-0.118194	0.7759	0.372358	0.43735	0.19233	0.7234	0.175688	0.7786	0.191137	0.5293	0.161695	0.64945	0.139468	0.74065	0.368528	0.44435	-0.0471858	0.9329	0.147601	0.8194
ENSG00000047188	ENSG00000047188	YTHDC2	chr5:112849379-112930982	0.276325	0.30575	-0.0422431	0.92215	0.527278	0.204	0.434701	0.38015	0.54833	0.33575	0.176422	0.79875	0.411521	0.1664	0.411721	0.2388	0.666397	0.1226	0.243936	0.61705	0.365003	0.5117	0.156929	0.81385
ENSG00000047230	ENSG00000047230	CTPS2	chrX:16606125-16731059	-0.193336	0.581	0.00592438	0.9906	0.717127	0.21525	0.89597	0.18455	1.12531	0.13805	1.01257	0.2396	-0.160367	0.6578	0.269358	0.5785	0.597786	0.30495	0.796204	0.2332	1.02713	0.2155	1.05652	0.25475
ENSG00000047249	ENSG00000047249	ATP6V1H	chr8:54628116-54756118	0.0875262	0.7065	0.605572	0.0942	0.270475	0.44305	-0.0278219	0.9501	-0.3075	0.54285	-0.188139	0.74955	0.228528	0.4077	0.152641	0.63105	0.212846	0.5478	-0.260589	0.56185	-0.238263	0.643	-0.585164	0.31635
ENSG00000047315	ENSG00000047315	POLR2B	chr4:57829535-57976551	0.0249888	0.9231	-0.292399	0.4588	-0.146802	0.69905	0.231645	0.61495	0.00693421	0.98825	-0.0214275	0.9738	0.349901	0.2529	0.0953234	0.773	-0.0448968	0.90575	0.0226275	0.958	-0.0633267	0.90625	-0.117391	0.8491
ENSG00000047346	ENSG00000047346	FAM214A	chr15:52873513-53002014	-0.76026	0.1024	-0.242326	0.7054	-0.232996	0.6932	0.537782	0.40175	1.05745	0.1329	0.788907	0.2576	-0.103757	0.81885	-0.303022	0.60395	-0.276367	0.66305	0.876465	0.2398	0.581457	0.40195	0.817378	0.26
ENSG00000047365	ENSG00000047365	ARAP2	chr4:36067619-36246131	0.157183	0.84805	-1.13197	0.317	-0.480741	0.66265	-0.644986	0.59185	-0.918198	1	2.52413	0.14845	0.720131	0.4033	-0.605588	0.52975	-0.123961	0.90035	0.971967	0.48505	0.764185	0.5786	-0.930087	0.46635
ENSG00000047410	ENSG00000047410	TPR	chr1:186265404-186344825	-0.0209741	0.93705	-0.192749	0.6489	-0.0631822	0.8856	-0.0230986	0.95795	0.216821	0.66165	0.119163	0.8289	0.325808	0.28	0.199625	0.5475	0.115765	0.75815	-0.288145	0.48855	0.36136	0.48795	0.0900078	0.8722
ENSG00000047457	ENSG00000047457	CP	chr3:148847370-148939842	-0.644976	0.5323	1.31132	0.23855	0.467594	0.69475	0.605325	0.7203	0.0618663	0.97575	1.01911	0.5675	0.453134	0.66435	-0.0817446	0.9569	0.534083	0.6624	-0.185961	0.905	0.572135	0.7561	0.382079	0.85145
ENSG00000047578	ENSG00000047578	KIAA0556	chr16:27561453-27791690	-0.236262	0.66575	-0.807932	0.22705	-0.514291	0.45905	0.02377	0.9762	0.024733	0.97265	0.0547806	0.95215	0.30093	0.64355	0.0338107	0.9571	-0.243597	0.69435	-0.433453	0.5907	-0.289932	0.69355	0.0984706	0.91105
ENSG00000047579	ENSG00000047579	DTNBP1	chr6:15523031-15663289	0.203295	0.5001	0.275324	0.58415	-0.176544	0.7273	-0.378502	0.52975	-0.73272	0.30695	-0.389859	0.61475	-0.0355004	0.9149	0.158856	0.7089	-0.0119456	0.98375	-0.201166	0.74215	-0.363229	0.61245	-0.599159	0.4206
ENSG00000047597	ENSG00000047597	XK	chrX:37208527-38548169	0.0642707	0.97595	-0.866494	0.56325	-1.23636	0.52655	-1.67333	0.61895	-1.77302	0.62095	-1.58828	0.6345	0.0417708	0.98035	-0.591938	0.62405	-1.42828	0.49975	-1.71466	0.61755	-1.9967	0.58535	-1.76446	0.5977
ENSG00000047617	ENSG00000047617	ANO2	chr12:5641034-6055398	0	1	0	1	0	1	0	1	0	1	0	1	0	1	0	1	0	1	0	1	0	1	0	1
ENSG00000047621	ENSG00000047621	C12orf4	chr12:4596893-4647674	0.0402306	0.9244	-0.277473	0.62525	-0.067767	0.90175	0.123589	0.8542	-0.185032	0.7954	-0.181757	0.81145	0.343973	0.4493	-0.0162044	0.9718	0.0481727	0.93025	0.170657	0.7935	-0.840508	0.2387	-0.57189	0.459
ENSG00000047634	ENSG00000047634	SCML1	chrX:17755587-17773105	0.216991	0.6333	-0.0420396	0.9513	0.244438	0.7381	0.0972207	0.9146	0.330548	0.72425	0.0833759	0.943	0.650681	0.1305	0.188769	0.7583	0.549254	0.47885	-0.438363	0.6484	0.0175509	0.98775	-0.428225	0.7263
ENSG00000047644	ENSG00000047644	WWC3	chrX:9983601-10112518	0.271275	0.44055	-0.130778	0.8196	-0.0874214	0.87715	0.205004	0.76075	0.352518	0.63245	0.108056	0.90395	0.361868	0.3457	0.242102	0.6232	-0.602178	0.3196	-0.0577392	0.93145	0.414636	0.58275	0.260099	0.74605
ENSG00000047648	ENSG00000047648	ARHGAP6	chrX:11129420-11683821	-0.101712	0.835	-1.06223	0.1846	-0.40431	0.59375	-0.138726	0.85685	-0.717272	0.43105	-0.83173	0.4835	0.0294714	0.95355	-0.636024	0.34895	-0.486744	0.49925	-0.0828797	0.9179	-1.24587	0.26	-0.887555	0.4485
ENSG00000047662	ENSG00000047662	FAM184B	chr4:17630928-17783135	-0.000528086	0.99625	-0.045877	0.94205	0.0023404	0.99715	-0.118502	0.87035	0.365846	0.64955	0.261445	0.8018	-0.0177388	0.96375	-0.445978	0.39675	0.165525	0.7931	-0.207983	0.7887	0.140326	0.87105	-0.281369	0.77625
ENSG00000047849	ENSG00000047849	MAP4	chr3:47892181-48130769	-0.0746185	0.7819	-0.281984	0.47415	-0.382701	0.32365	-0.0858169	0.85075	0.245295	0.6293	0.323397	0.57905	0.244961	0.48985	0.0259998	0.93975	0.236715	0.6014	0.024133	0.9562	0.0648685	0.9048	0.553708	0.36905
ENSG00000047932	ENSG00000047932	GOPC	chr6:117609462-117923691	0.0784968	0.7762	-0.252058	0.55185	0.102172	0.805	0.17034	0.726	0.350256	0.5462	0.290662	0.66115	0.255811	0.40455	0.0189536	0.95695	0.0840827	0.83725	0.115335	0.81985	0.238834	0.68145	0.240925	0.71425
ENSG00000047936	ENSG00000047936	ROS1	chr6:117609462-117923691	-1.01869	1	-0.0527897	1	0	1	2.73617	1	2.2977	1	5.53984	0.2644	3.38166	1	1.64207	1	0.655614	1	1.75118	1	3.79544	1	3.4438	1
ENSG00000048028	ENSG00000048028	USP28	chr11:113668595-113746292	-0.248007	0.48885	-0.628482	0.1961	0.538844	0.2416	0.958006	0.0728	1.02775	0.08215	1.29629	0.06415	0.176735	0.6443	0.15714	0.7266	0.483625	0.30255	0.675455	0.22105	0.510915	0.41055	1.49595	0.03455
ENSG00000048052	ENSG00000048052	HDAC9	chr7:18126571-19036993	0.0121202	0.97125	-0.805482	0.08745	-0.578133	0.21215	-0.349358	0.4658	-0.322448	0.54795	0.0722955	0.90805	0.286778	0.49225	-0.177743	0.6696	-0.0850799	0.8681	-0.472187	0.358	-0.783973	0.16025	0.160739	0.79195
ENSG00000048140	ENSG00000048140	TSPAN17	chr5:176074387-176086058	0.0183089	0.9453	0.193236	0.64795	-0.203899	0.64135	-0.105798	0.8226	-0.0717153	0.90035	-0.286855	0.6582	-0.204363	0.51345	-0.220627	0.55695	-0.224366	0.59665	0.0105652	0.9813	0.250561	0.66785	-0.0910889	0.8895
ENSG00000048162	ENSG00000048162	NOP16	chr5:175792470-175843570	-0.0421302	0.9111	0.125415	0.8385	-0.43724	0.48695	-1.47289	0.07915	-1.40097	0.1658	-2.18002	0.05595	-0.306301	0.47265	-0.189437	0.7274	-0.523164	0.4077	-1.12646	0.1555	-1.4856	0.1374	-1.85092	0.10645
ENSG00000048342	ENSG00000048342	CC2D2A	chr4:15471488-15603180	-0.0649061	0.94335	-1.59899	0.17195	-0.266813	0.81055	-0.360205	0.7962	0.762897	0.56495	0.402363	0.76835	-0.331278	0.67595	-0.478224	0.61385	0.0566649	0.96485	-0.00153611	0.999	-1.18208	0.4593	1.6975	0.3092
ENSG00000048392	ENSG00000048392	RRM2B	chr8:103216729-103251346	0.218278	0.6473	-0.0116532	0.9816	0.399126	0.40025	0.951943	0.09865	0.837824	0.1789	0.831889	0.2007	0.474911	0.34535	0.194981	0.67125	0.374259	0.4099	0.708588	0.18585	0.506723	0.40145	0.542168	0.3867
ENSG00000048405	ENSG00000048405	ZNF800	chr7:126986843-127071978	0.230561	0.47765	-0.156832	0.72655	-0.0946023	0.84145	0.142497	0.7865	-0.165957	0.77215	-0.314252	0.642	0.345419	0.2901	0.0437576	0.9115	-0.0831107	0.8575	-0.0959993	0.8588	-0.553421	0.3709	-0.482042	0.46375
ENSG00000048462	ENSG00000048462	TNFRSF17	chr16:12021229-12070500	0	1	0	1	0	1	0	1	0	1	0	1	0	1	0	1	0	1	0	1	0	1	0	1
ENSG00000048471	ENSG00000048471	SNX29	chr16:12070593-12668146	-0.323785	0.3105	-0.439009	0.36195	-0.0947683	0.8442	0.501273	0.39765	0.519469	0.38475	0.149225	0.83315	-0.0810195	0.82455	0.0813818	0.8497	-0.179162	0.7034	0.969409	0.1433	0.628097	0.3099	1.19392	0.1063
ENSG00000048540	ENSG00000048540	LMO3	chr12:16500075-16763528	0	1	0	1	0	1	0	1	0	1	0	1	0	1	0	1	0	1	0	1	0	1	0	1
ENSG00000048544	ENSG00000048544	MRPS10	chr6:42174538-42185603	0.0209143	0.92735	-0.0581543	0.87625	-0.0703273	0.8472	-0.188994	0.671	-0.339253	0.51095	-0.525189	0.3721	0.204006	0.4692	0.00478759	0.98815	-0.292365	0.41455	-0.527477	0.2366	-0.697287	0.17875	-0.846939	0.16875
ENSG00000048545	ENSG00000048545	GUCA1A	chr6:42123143-42147794	0	1	0	1	0	1	0	1	0	1	0	1	0	1	0	1	0	1	0	1	0	1	0	1
ENSG00000048649	ENSG00000048649	RSF1	chr11:77371040-77532063	-0.16485	0.6503	-0.275015	0.5754	-0.109541	0.81465	0.180846	0.7209	0.136475	0.80795	0.120161	0.84335	0.038551	0.9228	-0.148305	0.7375	0.140366	0.7853	-0.205808	0.6652	0.42526	0.53745	0.338431	0.5912
ENSG00000048707	ENSG00000048707	VPS13D	chr1:12290123-12572099	-0.197	0.6258	-0.471294	0.36725	-0.510859	0.321	-0.243956	0.67985	-0.255777	0.7048	0.0296104	0.96705	-0.153704	0.74375	-0.290837	0.55575	-0.638219	0.2209	-0.365733	0.5494	-0.57206	0.3881	-0.536466	0.45875
ENSG00000048740	ENSG00000048740	CELF2	chr10:11047258-11378666	-0.0511751	0.84275	-0.614544	0.1087	-0.571103	0.13675	-0.324825	0.46905	-0.340859	0.53745	-0.308971	0.61105	0.237025	0.4501	-0.106484	0.7556	-0.28679	0.46585	-0.395211	0.36485	-0.566925	0.29895	-0.325676	0.61945
ENSG00000048828	ENSG00000048828	FAM120A	chr9:96208775-96328397	0.0719679	0.7916	0.172453	0.68015	0.465182	0.2357	0.451473	0.3229	0.74832	0.1863	0.642672	0.32155	0.130636	0.6773	0.106943	0.7544	0.391944	0.32695	0.3473	0.44625	0.651321	0.2797	0.428243	0.5144
ENSG00000048991	ENSG00000048991	R3HDM1	chr2:136289024-136482840	-0.249335	0.7182	-0.173583	0.7895	0.0310425	0.9515	0.189945	0.71825	0.466442	0.4455	0.410142	0.55515	0.00306517	0.9957	0.00986299	0.98325	0.73724	0.21965	0.178848	0.77585	0.807571	0.33525	0.937844	0.18785
ENSG00000049089	ENSG00000049089	COL9A2	chr1:40766158-40783488	0.0248835	0.9247	-0.056156	0.8866	-0.319	0.422	-0.349638	0.4432	-0.132934	0.80155	-0.219769	0.72975	-0.415312	0.20945	-0.313014	0.36915	-0.169833	0.66625	-0.101534	0.8297	0.0857234	0.87125	0.201891	0.7706
ENSG00000049130	ENSG00000049130	KITLG	chr12:88886569-88974628	-0.78371	0.00305	-2.18561	5e-05	-2.86477	5e-05	-3.2665	5e-05	-3.29399	5e-05	-3.5437	5e-05	-0.452218	0.14005	-1.49606	0.0001	-2.93718	5e-05	-3.53161	5e-05	-3.78351	5e-05	-3.26252	0.0006
ENSG00000049167	ENSG00000049167	ERCC8	chr5:60169657-60240900	-0.150033	0.7042	-0.479279	0.4207	-0.0250895	0.96445	-0.150045	0.83305	-0.286202	0.7058	-0.0176055	0.98375	0.229001	0.56	0.216	0.69445	-0.31	0.624	-0.305683	0.6843	0.483798	0.6033	0.361087	0.7067
ENSG00000049192	ENSG00000049192	ADAMTS6	chr5:64444562-64777747	-0.753865	1	-1.06354	1	-0.979475	1	0.772091	0.48385	0.199579	1	0.287177	1	-1.22798	1	-0.142437	1	-1.70041	1	-0.0132231	1	0.155342	1	0.335937	0.7743
ENSG00000049239	ENSG00000049239	H6PD	chr1:9294833-9331396	0.163065	0.5658	-0.608489	0.20405	-0.860223	0.0669	-0.198069	0.6943	0.0114426	0.98245	0.495604	0.44295	0.0517099	0.8764	0.00870789	0.9816	-0.713794	0.13865	-0.00548269	0.99065	0.00639474	0.99115	1.00854	0.1162
ENSG00000049245	ENSG00000049245	VAMP3	chr1:7831328-7841492	0.784285	0.15955	0.153553	0.73175	0.196781	0.63485	0.137211	0.78095	0.667392	0.2839	0.47515	0.47915	0.0963898	0.7613	0.234365	0.50955	1.10269	0.1655	0.00109111	0.9978	-0.0212692	0.96965	0.409071	0.5109
ENSG00000049246	ENSG00000049246	PER3	chr1:7844379-7913572	-0.484997	0.69955	-0.238856	0.8784	0.225516	0.8905	0.652173	0.7148	0.195619	0.9143	0.866533	0.6046	-0.365894	0.80775	-0.0449184	0.974	-0.588889	0.73545	0.089031	0.9582	-1.64267	0.4087	1.08763	0.52725
ENSG00000049247	ENSG00000049247	UTS2	chr1:7844379-7913572	-0.499792	0.25545	-0.499502	0.51685	0.130877	0.8503	0.231677	0.802	-0.0766536	0.94	0.448584	0.7271	-0.279009	0.56125	-1.00529	0.1363	-0.307346	0.66615	0.401746	0.62295	0.418122	0.7163	-0.0663777	0.9477
ENSG00000049249	ENSG00000049249	TNFRSF9	chr1:7979906-8000926	0.234357	0.5949	-0.277674	0.6847	0.368885	0.58095	0.388471	0.61585	-0.171265	0.8431	0.0576515	0.9491	0.076668	0.8711	0.403484	0.4785	0.673798	0.2956	0.487984	0.56305	-1.19648	0.3407	0.279764	0.7996
ENSG00000049283	ENSG00000049283	EPN3	chr17:48609903-48633213	0	1	0	1	0	1	0	1	0	1	0	1	0	1	0	1	0	1	0	1	0	1	0	1
ENSG00000049323	ENSG00000049323	LTBP1	chr2:33172038-33624576	3.14499	0.00485	1.11656	0.2436	-0.0011001	1	-0.272779	1	-0.446697	1	0.639209	1	1.10823	0.1844	0.478266	1	3.14537	0.0351	-0.342301	1	0	1	1.9023	0.1116
ENSG00000049449	ENSG00000049449	RCN1	chr11:31806339-32127301	0.0736352	0.75805	-0.0102376	0.97655	-0.0596642	0.8663	0.0155215	0.97105	0.060578	0.90265	0.285759	0.642	0.244722	0.37135	-0.269567	0.392	-0.169475	0.62695	-0.134473	0.75385	-0.0302412	0.9559	-0.0194878	0.97355
ENSG00000049540	ENSG00000049540	ELN	chr7:73442118-73484237	0	1	0	1	0	1	0	1	0	5e-05	0	1	0	1	0	1	0	1	0	1	0	1	0	5e-05
ENSG00000049541	ENSG00000049541	RFC2	chr7:73645828-73668774	0.130173	0.6999	1.44515	0.05005	0.327811	0.50525	0.423818	0.49525	0.493319	0.4662	1.83523	0.08135	0.393408	0.36465	0.329826	0.42685	0.589423	0.31715	0.614683	0.28555	2.56605	0.08025	0.0101569	0.9892
ENSG00000049618	ENSG00000049618	ARID1B	chr6:157099062-157530401	-0.0394775	0.8669	-0.557838	0.1271	-0.546442	0.13475	0.322238	0.45935	0.20965	0.67595	0.289827	0.62335	0.0558603	0.8363	-0.325329	0.30515	-0.411612	0.25925	0.313101	0.45715	0.135862	0.7836	0.604955	0.29265
ENSG00000049656	ENSG00000049656	CLPTM1L	chr5:1317858-1345214	-0.237775	0.4485	0.249963	0.6046	-0.0641802	0.88545	-0.398972	0.4233	-0.350597	0.5251	-0.368067	0.5682	-0.144867	0.70355	0.0225449	0.956	-0.195659	0.6602	-0.40473	0.42985	-0.0307733	0.9591	-0.525283	0.40135
ENSG00000049759	ENSG00000049759	NEDD4L	chr18:55711598-56068772	1.76792	0.3525	0.256212	0.8414	0.211122	0.8441	2.82694	0.0423	1.37077	0.2938	4.47571	0.0092	0.0511706	0.94795	1.01635	0.5447	0.477635	0.72555	5.33432	0.00195	2.18775	0.1218	2.49909	0.0798
ENSG00000049768	ENSG00000049768	FOXP3	chrX:49091926-49121288	1.35021	0.5468	0.291197	1	-0.0818041	1	-0.11626	1	0.915532	0.6518	-0.555039	1	0.260574	1	0.436751	0.8381	0.744715	0.71305	1.00458	0.62055	2.08443	0.3585	-0.34317	1
ENSG00000049769	ENSG00000049769	PPP1R3F	chrX:49126305-49157929	0.809885	0.35605	0.158812	0.8551	0.225126	0.8051	0.336592	0.7579	0.360515	0.74785	0.381223	0.75485	0.245977	0.76735	0.580826	0.59585	0.123242	0.8967	0.153412	0.88595	1.78565	0.1443	0.596042	0.6859
ENSG00000049860	ENSG00000049860	HEXB	chr5:73923233-74072737	0.0844966	0.77845	0.440068	0.38395	0.0649935	0.88485	-0.0717363	0.8941	-0.400423	0.48935	-0.117842	0.85545	0.172588	0.61245	-0.0516494	0.89545	-0.0866251	0.84255	-0.191038	0.7094	-0.225462	0.72915	-0.420312	0.53645
ENSG00000049883	ENSG00000049883	PTCD2	chr5:71515235-71656052	-0.334176	0.5643	-0.529552	0.5825	-0.259693	0.7798	-0.474002	0.6469	-0.455755	0.67305	-0.486749	0.69415	0.000854315	0.99865	-0.502739	0.525	-0.476792	0.6038	-0.235586	0.8498	0.0590842	0.95915	-0.354549	0.8012
ENSG00000050030	ENSG00000050030	KIAA2022	chrX:73952683-74145320	-0.177741	1	-0.232505	1	0.329374	1	0.242842	1	1.89451	1	1.41448	1	0.602216	1	0.679815	1	1.18742	1	0.956872	1	1.81049	1	1.37559	1
ENSG00000050130	ENSG00000050130	JKAMP	chr14:59951160-60043549	-0.036941	0.88375	-0.0382312	0.92045	0.185735	0.63005	0.341576	0.44755	0.13945	0.7841	0.349458	0.55935	0.0609601	0.8314	-0.0583254	0.8626	-0.0679288	0.857	-0.0134997	0.97785	0.112618	0.82605	0.165432	0.77975
ENSG00000050165	ENSG00000050165	DKK3	chr11:11984652-12031316	0	1	0	1	0	1	0	1	0	1	0	1	0	1	0	1	0	1	0	1	0	1	0	1
ENSG00000050327	ENSG00000050327	ARHGEF5	chr7:144052380-144077725	0.0614461	0.87835	0.164331	0.8034	0.411954	0.53025	0.656473	0.4083	0.575735	0.474	0.399683	0.65905	0.225539	0.59745	0.123481	0.81095	0.459248	0.48005	0.724416	0.3117	0.275124	0.76225	0.523037	0.48915
ENSG00000050344	ENSG00000050344	NFE2L3	chr7:26191859-26226745	-0.00653054	0.9816	-0.422068	0.3549	-0.419699	0.37895	-0.54339	0.3429	-0.826547	0.2055	-0.426058	0.58465	0.16972	0.5876	-0.268132	0.5073	-0.798694	0.1079	-0.624515	0.27945	-0.939314	0.18745	-0.806071	0.3007
ENSG00000050393	ENSG00000050393	MCUR1	chr6:13791019-13814800	0.285615	0.33585	0.447257	0.3661	0.204447	0.6861	0.364346	0.53515	0.100647	0.8901	0.107889	0.8877	0.370901	0.25605	-0.185777	0.6725	-0.0825065	0.87255	0.200314	0.73345	0.112171	0.8727	-0.422081	0.59885
ENSG00000050405	ENSG00000050405	LIMA1	chr12:50569570-50677329	0.1026	0.6643	0.190946	0.62315	0.213607	0.5843	0.0125856	0.9799	-0.163405	0.7659	-0.237915	0.71055	0.228951	0.4116	0.0498908	0.87465	0.118521	0.7471	-0.158326	0.7214	-0.177002	0.73365	-0.508419	0.40895
ENSG00000050426	ENSG00000050426	LETMD1	chr12:51441744-51454207	-0.329126	0.34665	0.0306708	0.9465	0.336867	0.47225	0.0643843	0.9069	0.309815	0.5837	0.471687	0.4269	-0.0826721	0.82765	-0.0105664	0.97915	0.0410876	0.93195	0.0956899	0.87155	0.979304	0.1206	0.512709	0.40195
ENSG00000050438	ENSG00000050438	SLC4A8	chr12:51745030-51902980	-0.167769	0.75575	-0.257966	0.7922	-0.290114	0.75765	-0.0711031	0.93505	-0.0605716	0.95095	-0.349731	0.7724	0.228222	0.71665	0.0448498	0.95405	0.17554	0.8394	-0.50801	0.6632	-0.353956	0.74025	-0.195279	0.88115
ENSG00000050555	ENSG00000050555	LAMC3	chr9:133884468-133969860	0	1	0	1	0	1	0	1	0	1	0	1	0	1	0	1	0	1	0	1	0	1	0	1
ENSG00000050628	ENSG00000050628	PTGER3	chr1:71318035-71513491	-0.663049	0.1134	-0.520217	0.39595	-1.08124	0.10945	-0.302445	0.6906	-0.582468	0.46745	0.0923801	0.91585	-0.159125	0.6937	-0.536526	0.35705	-1.74016	0.0073	-0.24322	0.7429	0.170155	0.86165	0.307958	0.7323
ENSG00000050730	ENSG00000050730	TNIP3	chr4:122052562-122148621	-0.523087	0.3731	-2.57662	0.00945	-2.30943	0.0056	-1.51345	0.11095	-2.79119	0.03075	-3.87452	0.02055	-0.363646	0.48395	-1.31855	0.06445	-0.575405	0.5346	0.086799	0.92985	0	5e-05	-2.54262	0.1685
ENSG00000050748	ENSG00000050748	MAPK9	chr5:179660142-179719099	-0.341246	0.379	-0.406232	0.4122	-0.288793	0.5625	-0.0146595	0.9789	0.062536	0.92335	0.54446	0.4508	-0.0561587	0.8889	-0.352064	0.45215	0.0204048	0.96685	-0.0336005	0.9531	0.0960824	0.8933	0.0931168	0.9049
ENSG00000050767	ENSG00000050767	COL23A1	chr5:177664618-178017556	-0.234495	0.4781	-0.00518236	0.9911	-0.402099	0.4014	0.319623	0.5537	0.396691	0.51065	1.12526	0.092	-0.422472	0.2652	-0.371764	0.36375	-0.205739	0.67365	0.552283	0.3041	0.733833	0.2148	1.11934	0.0821
ENSG00000050820	ENSG00000050820	BCAR1	chr16:75262927-75301951	0.354673	0.18685	0.426101	0.308	0.468752	0.25375	0.172549	0.71585	0.379566	0.49185	0.0370082	0.95415	-0.103796	0.7335	0.180346	0.61035	0.635219	0.11295	0.462798	0.32975	0.480727	0.39065	-0.0597029	0.92585
ENSG00000051009	ENSG00000051009	FAM160A2	chr11:6232564-6255941	-0.254345	0.39825	-0.0346675	0.94235	-0.220484	0.6772	-0.328741	0.5854	0.146922	0.8483	-0.0801478	0.9177	-0.0561184	0.86895	-0.199739	0.64275	0.0443157	0.9299	-0.447063	0.4534	0.0378284	0.95645	-0.159885	0.82595
ENSG00000051108	ENSG00000051108	HERPUD1	chr16:56965959-56977798	-0.195648	0.47305	0.494191	0.20235	0.259057	0.48805	0.345536	0.4406	0.727992	0.1403	1.15102	0.0662	-0.261707	0.36825	0.278559	0.4104	0.136476	0.72605	0.300354	0.5242	0.753295	0.1474	1.03321	0.09695
ENSG00000051128	ENSG00000051128	HOMER3	chr19:19010322-19052070	0.0216327	0.97245	0.495983	0.59365	0.00652942	0.9942	-0.447063	0.73925	-0.678185	0.5982	-0.772893	0.51635	-0.474339	0.53155	-0.123783	0.88225	0.103117	0.91625	-0.0574819	0.9563	-0.881841	0.54075	-0.812784	0.55195
ENSG00000051180	ENSG00000051180	RAD51	chr15:40986971-41024354	0.304122	0.52085	1.3156	0.0618	0.992894	0.14745	1.34425	0.09425	1.6242	0.05995	2.50703	0.0103	0.48661	0.33115	0.64787	0.29005	1.29647	0.1035	1.47803	0.07695	2.18647	0.01815	1.7463	0.0663
ENSG00000051341	ENSG00000051341	POLQ	chr3:121150277-121264853	0.932172	0.0589	1.80608	0.01825	1.96382	0.00765	2.99843	0.00135	3.40544	0.00165	3.91852	0.00215	1.17372	0.0212	1.84214	0.0041	2.29921	0.0024	2.7461	0.0011	3.10531	0.00445	3.86479	0.00095
ENSG00000051382	ENSG00000051382	PIK3CB	chr3:138372859-138553780	0.0275621	0.94645	-0.248077	0.6274	0.343543	0.4898	0.779638	0.17715	0.631186	0.3714	0.852684	0.27995	0.246265	0.66245	0.216818	0.7002	0.434073	0.4121	0.544174	0.28215	0.658413	0.3657	0.854534	0.2665
ENSG00000051523	ENSG00000051523	CYBA	chr16:88709690-88717560	-0.0253553	0.9189	0.00537413	0.9877	-0.126024	0.7244	-0.558198	0.1996	-0.52632	0.28645	-1.14971	0.0557	-0.578715	0.05	0.296188	0.32835	-0.191193	0.5911	-0.139745	0.7378	-0.556916	0.27595	-0.169732	0.76935
ENSG00000051596	ENSG00000051596	THOC3	chr5:175344875-175461683	-0.0236884	0.93195	0.397968	0.3449	0.433741	0.3014	0.0193046	0.96825	0.333988	0.5691	0.494934	0.44465	-0.0675387	0.82925	0.167637	0.64805	0.262155	0.5413	0.116685	0.81595	0.220223	0.7144	0.253334	0.70825
ENSG00000051620	ENSG00000051620	HEBP2	chr6:138724667-138734310	-0.169696	0.5118	-0.110424	0.7904	-0.0813544	0.8438	0.103286	0.8252	-0.259899	0.63695	-0.246513	0.6965	-0.586372	0.0456	-1.10566	0.00375	-0.294661	0.4722	0.124323	0.78985	-0.580142	0.28865	-0.557929	0.3908
ENSG00000051825	ENSG00000051825	MPHOSPH9	chr12:123636866-123742506	-0.454221	0.36805	-0.71787	0.2449	-0.280115	0.641	0.0510783	0.9368	0.417841	0.54715	0.398093	0.6	0.268968	0.6032	0.144959	0.8047	0.133574	0.8449	-0.121436	0.85495	0.0317867	0.9663	0.656437	0.3805
ENSG00000052126	ENSG00000052126	PLEKHA5	chr12:19282647-19529334	0.0554317	0.9228	-0.999469	0.19905	0.603204	0.41595	0.897271	0.21	0.889458	0.2502	1.20109	0.19045	0.632268	0.30015	-0.237508	0.72085	0.448275	0.52065	-0.0314485	0.9664	1.94666	0.05325	1.50837	0.114
ENSG00000052344	ENSG00000052344	PRSS8	chr16:31142755-31147083	-2.05421	1	0	1	-1.09737	1	-2.41156	1	-1.02287	1	0	1	0	1	-2.42317	1	-1.0254	1	0	1	0	1	0	1
ENSG00000052723	ENSG00000052723	SIKE1	chr1:115312099-115323306	0.137466	0.71805	-0.347651	0.46105	0.0351293	0.9368	0.304213	0.53415	0.279363	0.61555	0.384364	0.4799	0.335437	0.4136	0.366699	0.41765	-0.00134083	0.99785	0.406666	0.45445	-0.090662	0.8706	0.559405	0.31965
ENSG00000052749	ENSG00000052749	RRP12	chr10:99116114-99161127	-0.0891256	0.717	-0.08301	0.82785	-0.424506	0.25985	-1.16193	0.01535	-1.16676	0.0328	-1.59651	0.01075	-0.163571	0.5722	-0.252372	0.43275	-0.285452	0.44605	-1.03537	0.02605	-0.784018	0.1443	-1.62397	0.01515
ENSG00000052795	ENSG00000052795	FNIP2	chr4:159690289-159959912	0.00122748	0.9958	-0.983059	0.0156	-0.842947	0.02935	-0.927583	0.046	-1.03361	0.0458	-0.775787	0.1857	0.20421	0.5178	-0.219425	0.52385	-0.647468	0.08515	-0.96816	0.02955	-1.59245	0.0018	-0.791903	0.1762
ENSG00000052802	ENSG00000052802	MSMO1	chr4:166248774-166264312	0.298627	0.2483	1.09188	0.0069	1.20934	0.00265	0.579159	0.22315	1.45423	0.0055	1.23016	0.05325	0.279942	0.34245	1.06561	0.00235	1.01368	0.01095	0.304713	0.5271	1.26145	0.0174	1.12096	0.0825
ENSG00000052841	ENSG00000052841	TTC17	chr11:43380481-43516483	-0.0145353	0.95525	-0.482261	0.2083	-0.357829	0.366	-0.163575	0.7038	0.104717	0.8385	0.219153	0.70815	0.154631	0.5997	-0.124696	0.70625	-0.302162	0.41725	-0.291235	0.53005	-0.113316	0.8319	0.135754	0.81145
ENSG00000052850	ENSG00000052850	ALX4	chr11:44281993-44331716	-0.954838	0.06475	-2.75494	0.0262	-2.67378	0.01085	-0.818956	0.364	-3.28943	0.0415	-2.90344	0.06125	-1.76217	0.0027	-2.13307	0.00625	-2.00131	0.0347	-0.889671	0.34125	-2.25252	0.1899	-1.83875	0.19725
ENSG00000053108	ENSG00000053108	FSTL4	chr5:132532146-132948255	-1.32533	0.33585	-3.11058	0.1488	0.130095	0.91095	0.600177	0.67075	0.635445	0.6476	0.800551	0.5478	0.431913	0.65075	-0.707938	0.54205	2.25318	0.1566	-0.856533	0.6288	1.43768	0.49545	2.12364	0.22825
ENSG00000053254	ENSG00000053254	FOXN3	chr14:89591214-90085493	0.16428	0.57075	-0.545423	0.1908	-0.104572	0.77995	0.938836	0.03445	1.02689	0.0299	1.65482	0.0026	0.350107	0.24405	0.0813831	0.8059	0.147706	0.7254	0.931755	0.03365	0.619609	0.2085	1.6589	0.00275
ENSG00000053328	ENSG00000053328	METTL24	chr6:110501343-110679475	0	1	0	1	0	1	0	1	0	1	0	1	0	1	0	1	0	1	0	1	0	1	0	1
ENSG00000053371	ENSG00000053371	AKR7A2	chr1:19630458-19638640	0.0304056	0.92485	0.45377	0.365	-0.111996	0.8214	-0.424899	0.479	-0.219295	0.7564	0.102297	0.89725	-0.327785	0.3554	-0.309045	0.47425	-0.0508125	0.92265	-0.38649	0.52315	-0.321922	0.6603	-0.423135	0.5788
ENSG00000053372	ENSG00000053372	MRTO4	chr1:19542157-19586622	-0.115894	0.811	0.0198934	0.97655	-0.531466	0.4803	-0.993903	0.30845	-1.10178	0.35685	-1.15346	0.458	-0.15503	0.785	-0.202851	0.74255	-0.776003	0.32675	-0.656097	0.46185	-1.11323	0.3737	-1.11563	0.48975
ENSG00000053438	ENSG00000053438	NNAT	chr20:36130815-36156333	-0.378113	0.87185	-0.304346	0.8879	2.10586	0.532	1.04492	0.69925	1.62159	0.5624	-0.462526	1	0.349121	0.87545	1.04041	0.71215	1.89164	0.5585	-2.00183	0.5017	0.507376	0.84205	0.716362	0.7847
ENSG00000053501	ENSG00000053501	USE1	chr19:17326154-17330638	-0.0314993	0.93265	0.267247	0.66285	-0.468362	0.4856	-0.555864	0.4928	-0.754722	0.3606	0.0927781	0.9265	-0.306814	0.45195	-0.307467	0.56055	-0.625127	0.36415	-0.300903	0.71125	-0.560205	0.5619	-0.331233	0.7532
ENSG00000053524	ENSG00000053524	MCF2L2	chr3:182895830-183146566	-0.903547	0.5552	0.302477	0.85585	-2.54332	0.088	-2.35097	0.11415	-2.8655	0.07285	-2.52996	0.0927	0.280773	0.8478	-2.37056	0.0932	-2.52019	0.0892	-0.101295	0.9496	-6.82531	0.07435	-1.97344	0.2142
ENSG00000053702	ENSG00000053702	NRIP2	chr12:2921787-3050306	0	1	0	1	0	1	0	1	0	1	0	1	0	1	0	1	0	1	0	1	0	1	0	1
ENSG00000053747	ENSG00000053747	LAMA3	chr18:21269406-21535030	-0.404326	0.38305	-0.88446	0.22785	-1.17252	0.1001	-0.824503	0.27515	-1.19124	0.15955	-0.798147	0.42275	0.0466224	0.91715	-0.570368	0.33755	-1.48261	0.034	-1.18045	0.12565	1.61996	0.218	-0.294116	0.7553
ENSG00000053770	ENSG00000053770	AP5M1	chr14:57670517-57756797	0.227229	0.6159	-0.239721	0.72325	0.153842	0.81465	0.263561	0.7287	0.0721628	0.9443	0.00560381	0.99595	0.239631	0.6837	0.0443344	0.93975	0.0196745	0.9747	-0.0168669	0.981	-0.288242	0.79055	-0.170701	0.8812
ENSG00000053900	ENSG00000053900	ANAPC4	chr4:25378834-25420120	0.213339	0.4096	0.0791074	0.83815	-0.0167401	0.96665	-0.0175472	0.9718	-0.0267038	0.96045	-0.12084	0.8514	0.359297	0.2061	-0.0711526	0.83545	0.0912568	0.8216	-0.211661	0.65645	-0.116821	0.83405	-0.395018	0.54175
ENSG00000053918	ENSG00000053918	KCNQ1	chr11:2465913-2870339	-0.606901	0.3211	-0.983051	0.26465	-1.46751	0.0622	-0.766699	0.35275	-0.913587	0.3443	0.465533	0.6175	0.021643	0.9798	-1.51446	0.0351	-1.54172	0.1058	-0.715036	0.425	-1.32279	0.1865	0.691716	0.46415
ENSG00000054116	ENSG00000054116	TRAPPC3	chr1:36602172-36615098	-0.0474105	0.90845	0.430978	0.3961	0.0103669	0.98385	0.0411995	0.93275	-0.196314	0.7647	-0.213632	0.7763	-0.0671549	0.8678	-0.0661277	0.88355	0.243906	0.66835	0.096448	0.8568	-0.167397	0.8219	-0.331473	0.67465
ENSG00000054118	ENSG00000054118	THRAP3	chr1:36690016-36770958	-0.297391	0.40145	-0.992923	0.0703	-0.97558	0.107	-0.361394	0.60845	-0.546292	0.46845	-0.754453	0.27735	0.141994	0.769	-0.361753	0.4903	-0.89266	0.1373	-0.800009	0.22825	-1.17456	0.08455	-0.589646	0.45475
ENSG00000054148	ENSG00000054148	PHPT1	chr9:139743175-139755249	0.0455888	0.88505	0.696306	0.1567	0.325211	0.52525	-0.0339476	0.95605	-0.0582955	0.93485	0.0516712	0.95155	-0.23398	0.4963	0.610813	0.14165	0.389234	0.44705	0.013466	0.9821	0.527828	0.4794	0.0156483	0.9831
ENSG00000054179	ENSG00000054179	ENTPD2	chr9:139942549-139948497	0	1	0	1	0	1	0	1	0	1	0	1	0	1	0	1	0	1	0	1	0	1	0	1
ENSG00000054219	ENSG00000054219	LY75	chr2:160625363-160761260	-0.195634	0.72155	-0.774524	0.3019	-0.305436	0.70225	0.670692	0.3896	0.589821	0.5115	1.33562	0.1593	-0.0591752	0.9132	-0.488686	0.42665	-0.304497	0.69915	0.836137	0.29795	0.0306486	0.97445	1.39405	0.14725
ENSG00000054267	ENSG00000054267	ARID4B	chr1:235294497-235507847	0.333469	0.346	-0.00124393	0.9975	0.263119	0.60765	0.558679	0.352	0.577932	0.3778	0.459314	0.5594	0.555023	0.16745	0.265536	0.5633	0.459877	0.35325	0.413123	0.4531	0.196482	0.7946	0.411935	0.59195
ENSG00000054277	ENSG00000054277	OPN3	chr1:241695433-241965435	0.267277	0.58465	0.645284	0.3889	1.11219	0.1338	1.06756	0.24695	1.02432	0.31	1.41137	0.1555	0.551068	0.34035	0.504813	0.4308	0.747223	0.30115	1.05484	0.23675	1.42652	0.17895	0.950334	0.37435
ENSG00000054282	ENSG00000054282	SDCCAG8	chr1:243419319-244014381	-0.0868796	0.82995	-0.440517	0.3645	-0.558114	0.26205	-0.638727	0.2855	-0.565788	0.378	-0.278744	0.69965	-0.0339914	0.9351	-0.477641	0.27465	-0.465573	0.38375	-0.673668	0.26505	-0.719587	0.31925	-0.662801	0.3666
ENSG00000054356	ENSG00000054356	PTPRN	chr2:220154344-220174370	0	0.00025	-17.993	0.0021	0	0.0002	-1.89357	0.1091	-3.62987	1	-1.51411	1	0	5e-05	0	0.00035	0	0.0007	0	0.0008	0	0.0002	-2.01817	0.1161
ENSG00000054392	ENSG00000054392	HHAT	chr1:210501595-210849638	-0.486374	0.4522	0.0407936	0.96455	0.691723	0.4411	0.172289	0.86665	0.49706	0.65305	0.477909	0.6842	-0.0429899	0.9435	0.218887	0.7705	0.780258	0.4378	-0.270308	0.8151	-2.2565	0.10585	0.888336	0.4614
ENSG00000054523	ENSG00000054523	KIF1B	chr1:10270862-10441661	-0.107475	0.65235	-0.888474	0.02345	-0.493063	0.19335	-0.102843	0.82205	-0.41551	0.42075	-0.55785	0.3506	0.205992	0.46885	-0.35324	0.28995	-0.415386	0.2687	-0.0436469	0.91745	-0.647788	0.2144	-0.478796	0.42075
ENSG00000054598	ENSG00000054598	FOXC1	chr6:1610680-1614127	0.302081	0.4979	0.708233	0.2907	0.707474	0.33015	0.40467	0.6422	1.05759	0.27495	0.937115	0.38715	0.256604	0.5585	0.17511	0.7708	0.392763	0.5896	0.295949	0.73775	0.790888	0.4531	0.578542	0.5864
ENSG00000054611	ENSG00000054611	TBC1D22A	chr22:47158517-47571336	0.459416	0.14185	0.499575	0.3216	0.216587	0.66235	0.560312	0.34885	0.250034	0.7516	0.701838	0.3999	0.466912	0.17795	0.126625	0.773	0.316849	0.5378	0.518424	0.39995	0.498776	0.48805	0.288861	0.7181
ENSG00000054654	ENSG00000054654	SYNE2	chr14:64319682-64804830	1.19012	0.0589	0.174214	1	0.345937	0.6355	0.0863238	1	-0.0452073	1	0.00580777	1	0.499132	0.4176	0.60216	0.3525	-0.906772	1	-0.390774	1	-1.7392	1	0.33022	0.6588
ENSG00000054690	ENSG00000054690	PLEKHH1	chr14:67913800-68067004	-0.119859	0.8868	0.270843	0.8657	0.25078	0.85275	-1.60334	0.3737	-0.544958	0.7007	-1.5993	0.2533	0.191138	0.83705	0.540577	0.6571	-0.538834	0.696	-1.65754	0.31365	-0.24945	0.90995	-2.15784	0.22
ENSG00000054793	ENSG00000054793	ATP9A	chr20:50213052-50385173	-0.207366	0.38555	-1.4261	0.0004	-1.35216	0.00065	-0.58263	0.20345	-0.837043	0.1137	-0.419176	0.4976	0.00819114	0.9774	-0.624093	0.0562	-1.23416	0.00185	-0.475604	0.2851	-0.99801	0.0613	-0.0767052	0.9036
ENSG00000054796	ENSG00000054796	SPO11	chr20:55904814-55919050	0	1	0	1	0	1	0	1	0	1	0	1	0	1	0	1	0	1	0	1	0	1	0	1
ENSG00000054803	ENSG00000054803	CBLN4	chr20:54572495-54580528	0	1	0	1	0	1	0	1	0	1	0	1	0	1	0	1	0	1	0	1	0	1	0	1
ENSG00000054938	ENSG00000054938	CHRDL2	chr11:74407473-74442430	0	1	0	1	0	1	0	1	0	1	0	1	0	1	0	1	0	1	0	1	0	1	0	1
ENSG00000054965	ENSG00000054965	FAM168A	chr11:73111531-73309234	-0.128465	0.6979	-0.380176	0.42215	-0.0239703	0.95775	0.390378	0.4679	0.622853	0.31015	0.695565	0.3414	-0.0134098	0.96915	0.360264	0.45025	0.275884	0.56315	0.578017	0.29625	0.457419	0.44795	1.27583	0.06365
ENSG00000054967	ENSG00000054967	RELT	chr11:73087308-73108519	0.34763	0.22475	0.717417	0.11015	0.418015	0.3722	-0.35513	0.5567	-0.0744146	0.9118	-0.416315	0.6166	-0.0889153	0.78005	0.505836	0.20235	0.506279	0.27645	0.110992	0.84925	0.151199	0.82515	-0.264859	0.72875
ENSG00000054983	ENSG00000054983	GALC	chr14:88304163-88460009	0.14238	0.5663	0.0659067	0.86055	0.367498	0.3306	0.807979	0.07165	1.13785	0.02775	1.44773	0.0159	0.280916	0.31985	0.284818	0.3793	0.292149	0.43585	0.53923	0.22775	0.878128	0.0835	1.29235	0.0335
ENSG00000055044	ENSG00000055044	NOP58	chr2:203130438-203168389	-0.0942205	0.70415	0.00674001	0.98415	-0.310719	0.38285	-0.577697	0.1713	-0.740046	0.1281	-0.610452	0.27355	0.230764	0.43195	0.106355	0.7715	-0.157325	0.66685	-0.588421	0.1815	-0.619826	0.21725	-0.40453	0.5229
ENSG00000055070	ENSG00000055070	SZRD1	chr1:16679069-16763919	0.0480973	0.8802	-0.231795	0.63265	-0.347752	0.4945	-0.313345	0.5639	-0.442028	0.4958	-0.354729	0.6418	-0.23999	0.5161	-0.107714	0.7868	-0.358921	0.46125	-0.0462935	0.9319	-0.418768	0.5237	-0.0753163	0.91865
ENSG00000055118	ENSG00000055118	KCNH2	chr7:150642048-150675403	-0.933842	0.29155	-0.210104	0.86285	-0.17824	0.84785	-0.580508	0.6373	-0.644069	0.6477	-1.89659	0.2519	-0.515024	0.49575	-0.344376	0.70805	-0.669698	0.64545	0.027456	0.982	-1.06156	0.6705	-1.08817	0.6029
ENSG00000055130	ENSG00000055130	CUL1	chr7:148395005-148498128	0.0849302	0.73525	0.177049	0.66135	0.184651	0.63685	0.258075	0.5953	0.187815	0.72775	0.0735907	0.90815	0.350555	0.22805	0.348008	0.3202	0.278607	0.48035	0.210338	0.65325	0.0542556	0.9206	-0.120515	0.85025
ENSG00000055147	ENSG00000055147	FAM114A2	chr5:153369687-153800544	0.15815	0.77225	0.0303687	0.9639	0.0406775	0.95785	0.270128	0.74765	0.158475	0.88545	0.544013	0.6196	0.463401	0.44405	0.0285918	0.96495	0.140349	0.86425	-0.257067	0.7556	1.02919	0.3873	-0.151723	0.89555
ENSG00000055163	ENSG00000055163	CYFIP2	chr5:156693088-157002783	-0.797371	0.2878	0.0539279	0.9484	-1.63178	0.0652	-0.598894	0.5208	0.213751	0.8112	0.704233	0.4494	0.407173	0.60725	-0.487319	0.5884	0.783598	0.42045	0.520538	0.5601	0.134369	0.87985	1.36493	0.2567
ENSG00000055208	ENSG00000055208	TAB2	chr6:149539776-149732749	-0.288941	0.21345	-0.624783	0.07685	-0.260094	0.4615	0.142148	0.732	-0.0978006	0.85325	0.0299815	0.9615	0.0112012	0.96635	-0.223029	0.46535	-0.156179	0.66315	0.00695027	0.98625	-0.0941998	0.85935	-0.0426601	0.94615
ENSG00000055211	ENSG00000055211	GINM1	chr6:149887429-149912884	-0.0714476	0.76665	0.0375677	0.9224	0.143036	0.6992	0.359554	0.42465	0.290781	0.5734	0.647458	0.28415	0.0241777	0.9312	-0.220011	0.49745	-0.0452201	0.8999	0.225584	0.6071	0.423393	0.41475	0.364451	0.54045
ENSG00000055332	ENSG00000055332	EIF2AK2	chr2:37311593-37384208	0.104951	0.76205	-0.671024	0.2093	-0.600226	0.22325	-0.842887	0.15625	-1.49375	0.01845	-1.7295	0.01745	0.417156	0.3228	-0.124926	0.7642	-0.442759	0.36465	-0.835401	0.16425	-1.88003	0.00315	-1.83614	0.00935
ENSG00000055483	ENSG00000055483	USP36	chr17:76783462-76837523	-0.389318	0.17135	-0.313025	0.48265	-0.577582	0.1805	-0.721852	0.1794	-0.774464	0.17495	-0.79236	0.22725	-0.153842	0.6671	-0.190207	0.62835	-0.441584	0.2863	-0.569658	0.29995	-0.575257	0.3217	-0.653041	0.30985
ENSG00000055609	ENSG00000055609	MLL3	chr7:151832009-152133090	0.168878	0.59915	0.214309	0.6192	0.440178	0.3145	0.549252	0.3218	0.546621	0.37185	0.573046	0.44935	0.156852	0.63755	0.304329	0.4347	0.387566	0.3679	0.5212	0.30285	0.55659	0.3631	0.525125	0.512
ENSG00000055732	ENSG00000055732	MCOLN3	chr1:85464829-85598821	-0.165215	0.6601	-0.566199	0.38195	-0.624791	0.3501	-0.837767	0.3635	-0.76401	0.40665	-0.547105	0.58455	0.0698314	0.8597	-0.637875	0.2642	-0.821109	0.26045	-0.821022	0.3585	-0.364175	0.71635	-0.594434	0.5676
ENSG00000055813	ENSG00000055813	CCDC85A	chr2:56411257-56613308	-0.332297	0.27125	-1.11782	0.0399	-2.22023	0.0007	-2.15115	0.00715	-2.39447	0.00465	-2.26363	0.01585	-0.260146	0.43985	-1.03066	0.0245	-2.1606	0.00135	-2.36996	0.00895	-2.59601	0.02365	-2.25007	0.014
ENSG00000055917	ENSG00000055917	PUM2	chr2:20448451-20551995	0.154757	0.5934	-0.450455	0.24405	0.0705552	0.8494	0.409843	0.3493	0.517327	0.3023	0.466844	0.38025	0.264212	0.39945	0.0299864	0.9292	0.154235	0.68835	0.257053	0.5531	0.171844	0.73925	0.468116	0.41385
ENSG00000055950	ENSG00000055950	MRPL43	chr10:102729214-102754158	-0.0939753	0.827	0.323602	0.58475	-0.0351853	0.95165	-0.357441	0.64085	-0.36354	0.6671	-0.381876	0.70925	-0.30918	0.50815	0.0328225	0.95205	-0.0612076	0.9201	-0.0419847	0.95365	-0.426711	0.60725	-0.074699	0.93275
ENSG00000055955	ENSG00000055955	ITIH4	chr3:52846990-52931612	0.577379	0.6883	1.47971	0.21985	0.192374	0.85385	0.462271	0.67505	0.642436	0.55165	0.285858	0.80025	0.712477	0.5669	0.701297	0.51995	1.17028	0.3152	0.638951	0.6475	-1.30688	0.3368	-0.0110444	0.9909
ENSG00000055957	ENSG00000055957	ITIH1	chr3:52811602-52826078	0	1	0	1	0	1	0	1	0	1	0	1	0	1	0	1	0	1	0	1	0	1	0	1
ENSG00000056050	ENSG00000056050	C4orf27	chr4:170650615-170679104	-0.70718	0.05845	-0.4464	0.4455	-0.305139	0.6421	-0.592504	0.40275	-0.346353	0.66365	-0.334954	0.6963	-0.524451	0.23695	-0.661037	0.20945	-0.83804	0.2586	-0.500249	0.4911	-0.494352	0.5241	-0.333992	0.7315
ENSG00000056097	ENSG00000056097	ZFR	chr5:32354455-32444867	-0.0910792	0.75665	-0.348068	0.403	-0.128619	0.76945	-0.150332	0.74445	-0.342837	0.5197	-0.180379	0.77135	0.0743089	0.8306	-0.434077	0.27045	-0.271147	0.50765	-0.292138	0.51595	-0.368606	0.51005	-0.363844	0.55855
ENSG00000056277	ENSG00000056277	ZNF280C	chrX:129336684-129402873	0.0770878	0.8096	-0.92553	0.1059	0.113298	0.83165	0.111011	0.8654	-0.211318	0.7785	-0.309241	0.7289	0.353687	0.2999	-0.0429737	0.92295	-0.16513	0.7582	-0.20862	0.7626	-1.32965	0.15795	-0.175731	0.84245
ENSG00000056291	ENSG00000056291	NPFFR2	chr4:72897520-73013784	-0.0482444	0.96245	-1.62093	0.3492	-4.17829	0.1059	-2.72403	0.072	0	0.0022	0	0.00245	-1.77944	0.1328	-0.648857	0.57665	0	0.00185	0	0.0109	0	0.0044	0	0.00045
ENSG00000056487	ENSG00000056487	PHF21B	chr22:45277041-45405880	0	1	0	1	0	1	0	1	0	1	0	1	0	1	0	1	0	0.0041	0	1	0	1	0	1
ENSG00000056558	ENSG00000056558	TRAF1	chr9:123664670-123691451	0.168482	0.51095	-0.358501	0.40175	-0.3314	0.42715	-0.84256	0.1096	-1.59538	0.01755	-2.01846	0.01385	0.0395618	0.89195	-0.196732	0.577	-0.219633	0.59645	-0.560157	0.25375	-1.35919	0.03445	-1.69291	0.02065
ENSG00000056586	ENSG00000056586	RC3H2	chr9:125606834-125667620	0.0705596	0.80045	-0.490784	0.28415	0.0176286	0.96355	0.222011	0.62735	0.409747	0.4123	0.135165	0.8048	0.277691	0.3862	0.176586	0.60495	0.117981	0.76485	-0.0268417	0.9491	-0.12348	0.8093	0.30375	0.6028
ENSG00000056661	ENSG00000056661	PCGF2	chr17:36886487-36906969	-0.535475	0.2984	-0.0583596	0.94505	0.584907	0.4312	1.13085	0.15825	0.754067	0.44535	1.25772	0.22775	-0.57039	0.30425	-0.0459299	0.94185	0.282273	0.6992	1.36989	0.10095	0.954987	0.38325	1.1845	0.30575
ENSG00000056736	ENSG00000056736	IL17RB	chr3:53880606-53899827	1.21777	0.06585	0.489248	0.6196	0.949571	0.26765	0.372678	0.7054	1.20557	0.2931	0.654803	0.54735	0.867782	0.1419	1.62585	0.0324	0.205137	0.85735	1.45372	0.24025	0.450515	0.7751	1.09896	0.38705
ENSG00000056972	ENSG00000056972	TRAF3IP2	chr6:111877656-111927481	-0.0939619	0.74425	-0.0508465	0.9124	-0.159787	0.7414	0.108546	0.84055	-0.0466326	0.93725	-0.245881	0.71795	-0.254547	0.46695	0.0172107	0.9608	0.0718347	0.8729	0.270744	0.5898	0.143736	0.79845	0.239733	0.7266
ENSG00000056998	ENSG00000056998	GYG2	chrX:2746828-2800859	0.273945	0.60355	0.151995	0.82005	0.706656	0.2878	1.42396	0.06505	0.996642	0.24765	1.8294	0.053	-0.287376	0.50055	0.186635	0.7461	0.689387	0.3081	1.71831	0.03185	0.83068	0.38065	2.05524	0.04065
ENSG00000057019	ENSG00000057019	DCBLD2	chr3:98451079-98620533	0.113544	0.76475	-0.685678	0.17855	-0.558989	0.2527	-0.76156	0.1865	-0.954831	0.1457	-1.25256	0.1136	0.158948	0.6639	-0.355727	0.39275	-0.580152	0.23265	-0.463233	0.424	-1.35037	0.0502	-0.786883	0.35475
ENSG00000057149	ENSG00000057149	SERPINB3	chr18:61322430-61329197	0	1	0	1	0	1	0	1	0	1	0	1	0	1	0	1	0	1	0	1	0	1	0	1
ENSG00000057252	ENSG00000057252	SOAT1	chr1:179262924-179327815	-0.220356	0.5244	-0.673948	0.16975	-0.230167	0.6171	0.0732333	0.9037	-0.361617	0.5702	-0.38908	0.60355	0.0383015	0.9231	-0.0566329	0.8973	-0.288768	0.53185	0.161374	0.787	-0.756751	0.24155	-0.237949	0.7799
ENSG00000057294	ENSG00000057294	PKP2	chr12:32943678-33049774	0.0166365	1	0	1	-2.25747	1	0.331947	1	0	1	1.95002	1	-0.0507651	1	-0.954079	1	-2.01249	1	1.75523	1	0	1	1.55316	1
ENSG00000057468	ENSG00000057468	MSH4	chr1:76262566-76378923	0	1	0	1	-2.18151	1	0	1	0.305362	1	-1.61607	1	0	1	-1.10065	1	0	1	0	1	0	1	-2.15343	1
ENSG00000057593	ENSG00000057593	F7	chr13:113760104-113774995	0	1	0	1	0	1	0	1	0	1	0	1	0	1	0	1	0	1	0	1	0	1	0	1
ENSG00000057608	ENSG00000057608	GDI2	chr10:5807185-5884095	0.169939	0.45325	0.237393	0.50015	0.153727	0.6444	-0.0912026	0.83625	-0.17272	0.7247	-0.301916	0.59	0.162715	0.556	0.228323	0.44775	0.0259007	0.935	-0.194298	0.6344	-0.394245	0.45095	-0.428365	0.47345
ENSG00000057657	ENSG00000057657	PRDM1	chr6:106534194-106557814	-0.0679054	0.82785	-0.730774	0.1022	-0.735379	0.0953	0.0150987	0.97545	-0.513801	0.39465	-0.591624	0.3549	0.152243	0.6333	-0.308904	0.4347	-0.620586	0.1724	0.0234899	0.96605	-0.464303	0.4344	-0.238746	0.7381
ENSG00000057663	ENSG00000057663	ATG5	chr6:106632350-106773666	0.0561388	0.8624	0.32344	0.4579	0.21954	0.58275	0.076103	0.88015	-0.0563766	0.9156	-0.0521683	0.9327	0.255884	0.4639	-0.186493	0.5928	0.0666236	0.8706	-0.146708	0.746	0.031621	0.9584	-0.340285	0.57545
ENSG00000057704	ENSG00000057704	TMCC3	chr12:94960899-95044338	-0.273265	0.64485	-0.538746	0.51165	-0.147479	0.85415	0.00437625	0.99505	-0.82872	0.44695	-0.669125	0.5695	0.239854	0.6455	-0.736812	0.31315	-0.774077	0.41385	-0.0931636	0.9197	-0.101608	0.9353	-0.0761981	0.9464
ENSG00000057757	ENSG00000057757	PITHD1	chr1:24104894-24114722	-0.0534269	0.85255	0.415592	0.36915	0.12183	0.8005	-0.0968745	0.86325	-0.0070508	0.99175	0.0753434	0.92485	-0.01146	0.9726	0.200792	0.62065	0.0671455	0.8826	0.0718654	0.90175	0.0476493	0.94275	0.0859602	0.91
ENSG00000057935	ENSG00000057935	MTA3	chr2:42721708-42984087	-0.63805	0.0734	-0.925247	0.09435	0.148031	0.76975	0.319923	0.6055	0.323597	0.64665	0.588602	0.4224	-0.352268	0.33705	-0.705012	0.1341	-0.425271	0.4383	-0.0239714	0.96895	0.156146	0.8501	0.566784	0.48115
ENSG00000058056	ENSG00000058056	USP13	chr3:179370542-179507189	-0.0670409	0.8192	-0.615303	0.1531	-0.114758	0.79345	0.337332	0.5051	0.766066	0.1935	0.650285	0.2961	0.148253	0.6358	0.125792	0.7388	0.0382376	0.93165	0.603201	0.2475	0.87652	0.1591	1.18265	0.0962
ENSG00000058063	ENSG00000058063	ATP11B	chr3:182511287-182639423	-0.000846453	0.9977	-0.543532	0.35085	-0.18561	0.72145	0.38759	0.417	0.255523	0.6649	0.324129	0.63045	0.277892	0.53575	-0.0985511	0.8498	-0.192709	0.69565	0.364902	0.485	0.177896	0.76645	0.679028	0.33185
ENSG00000058085	ENSG00000058085	LAMC2	chr1:183155372-183214035	0.276004	0.59415	-0.329613	0.6919	-0.543975	0.50545	0.292366	0.7932	0.0815457	0.93125	0.666967	0.50735	-0.425375	0.5433	-0.407808	0.56265	-0.443822	0.6156	-0.829846	0.40695	0.784244	0.5072	0.249818	0.8066
ENSG00000058091	ENSG00000058091	CDK14	chr7:89964536-90839905	-0.460999	0.5758	-2.01579	0.14685	-1.26754	0.249	0.114266	0.89895	-0.240272	0.82565	0.0156789	0.98675	-0.7119	0.42795	-0.964759	0.4255	-1.19265	0.23795	0.0180914	0.98585	-0.254498	0.8158	0.676084	0.57495
ENSG00000058262	ENSG00000058262	SEC61A1	chr3:127770483-128127485	-0.0150284	0.95165	0.0522519	0.8877	0.15013	0.6718	-0.206149	0.64745	0.0782689	0.88065	-0.371876	0.5421	-0.0899365	0.7625	0.157506	0.62155	0.222379	0.5255	-0.108706	0.797	-0.0813395	0.8804	-0.339325	0.60435
ENSG00000058272	ENSG00000058272	PPP1R12A	chr12:80167342-80329240	0.0233266	0.92395	-0.516022	0.1597	-0.110938	0.75235	0.0332892	0.9395	0.0916619	0.84865	0.0657022	0.90995	0.273466	0.34185	-0.199813	0.54955	-0.0354484	0.91585	0.105528	0.8143	0.191055	0.72245	-0.0356979	0.9506
ENSG00000058335	ENSG00000058335	RASGRF1	chr15:79252288-79383115	0.0154542	0.976	0.253913	0.75985	-1.47278	0.05475	-2.31237	0.00575	-2.14984	0.11215	-2.65717	0.0268	0.0827095	0.8747	-0.595074	0.29135	-1.22807	0.09075	-2.63989	0.06875	-3.2731	0.00725	-2.64463	0.02655
ENSG00000058404	ENSG00000058404	CAMK2B	chr7:44256748-44374176	0.833869	0.1413	0.956942	0.15275	-0.0377443	0.95865	-0.665732	0.34365	-1.46916	0.04975	-0.156164	0.8528	0.339979	0.52045	0.740691	0.23855	-0.0787712	0.9087	-0.671526	0.37595	-0.392811	0.6728	-1.21912	0.1298
ENSG00000058453	ENSG00000058453	CROCC	chr1:17066767-17299474	0.296224	0.6363	0.251727	0.73395	-0.239531	0.74295	-0.314829	0.7135	-0.0884598	0.9216	-0.341964	0.7375	-0.243891	0.65695	-0.0533	0.9321	0.0611373	0.93765	-0.339841	0.7381	-0.257687	0.7768	-0.371074	0.7075
ENSG00000058600	ENSG00000058600	POLR3E	chr16:22308729-22346424	-0.0937223	0.76745	-0.436428	0.34975	-0.465982	0.33375	-0.713307	0.1985	-0.565221	0.37865	-1.03977	0.1519	-0.387492	0.26345	-0.198361	0.63395	-0.211884	0.65435	-0.792628	0.15935	-0.177901	0.7933	-0.682921	0.30725
ENSG00000058668	ENSG00000058668	ATP2B4	chr1:203595688-203713209	-0.302098	0.3633	-0.408403	0.44365	-0.329025	0.5355	0.486264	0.4338	0.409273	0.5506	0.571303	0.47575	-0.0237436	0.9424	-0.357451	0.4343	-0.254904	0.6508	0.748889	0.2914	-0.0975095	0.89395	0.837618	0.2853
ENSG00000058673	ENSG00000058673	ZC3H11A	chr1:203764781-203823252	0.105025	0.77695	-0.477487	0.26665	-0.00215735	0.99605	0.336225	0.54525	0.327939	0.5794	0.394186	0.5399	0.287437	0.4451	0.18643	0.6511	0.11017	0.81305	0.186996	0.7266	0.085473	0.8807	0.703177	0.3354
ENSG00000058729	ENSG00000058729	RIOK2	chr5:96424778-96519354	-0.393599	0.16185	-0.243195	0.56055	-0.385703	0.34995	-0.575863	0.2438	-0.702813	0.2212	-0.845409	0.2063	-0.1775	0.5672	-0.395602	0.28755	-0.463109	0.25645	-0.681494	0.177	-0.698484	0.2193	-1.05681	0.10565
ENSG00000058799	ENSG00000058799	YIPF1	chr1:54317391-54356407	-0.0724594	0.7853	0.059121	0.8807	-0.0552917	0.8953	-0.400707	0.4308	-0.149408	0.78415	-0.535907	0.4058	-0.289806	0.3282	-0.0201797	0.95615	-0.2083	0.60105	-0.468994	0.3816	-0.384344	0.50795	-0.237974	0.71935
ENSG00000058804	ENSG00000058804	TMEM48	chr1:54231132-54304533	0.136562	0.60995	-0.0254476	0.95185	0.267956	0.5185	0.292552	0.57405	0.460798	0.4009	0.516432	0.4458	0.394957	0.21055	0.734876	0.04625	0.109842	0.78865	0.156812	0.7661	0.0595839	0.9136	0.561505	0.4283
ENSG00000058866	ENSG00000058866	DGKG	chr3:185764096-186080026	0.238021	0.8438	-1.41318	0.513	-0.840649	0.7599	-1.9196	0.50365	-0.624526	0.80965	-2.9489	0.22535	-0.128182	0.94935	0.12646	0.95885	-0.411933	0.89455	-1.66595	0.54235	-3.11666	0.33375	-1.18117	0.61415
ENSG00000059122	ENSG00000059122	FLYWCH1	chr16:2961937-3001209	-0.173361	0.67255	0.458211	0.3993	0.421914	0.4493	-0.0264793	0.9662	0.135888	0.8416	0.243628	0.75805	-0.565606	0.145	0.213767	0.6459	0.694262	0.21205	0.14422	0.82465	0.497516	0.4828	0.137909	0.8656
ENSG00000059145	ENSG00000059145	UNKL	chr16:1401923-1464752	-0.182224	0.83935	-0.0190708	0.9842	-0.166939	0.8525	1.21959	0.41905	0.0473105	0.9628	-0.237958	0.8498	2.06246	0.24155	-0.205414	0.8228	-0.10926	0.9016	0.0925735	0.92315	0.0215739	0.98385	0.217073	0.8451
ENSG00000059377	ENSG00000059377	TBXAS1	chr7:139246315-139720125	-1.55758	0.13185	-1.32869	0.2702	-1.67584	0.13785	-0.952331	0.35105	-1.37165	0.28465	-0.885501	0.45265	-1.48509	0.16395	-1.06361	0.3705	-1.58115	0.1496	-0.910398	0.4088	-1.2793	0.3603	-0.933099	0.51795
ENSG00000059378	ENSG00000059378	PARP12	chr7:139723543-139763521	0.137661	0.57565	0.131245	0.7141	-0.359116	0.32555	-1.20334	0.00895	-1.538	0.0033	-2.12312	0.001	0.119904	0.6634	0.300348	0.34295	-0.279061	0.4445	-1.02297	0.02085	-1.48077	0.00875	-2.19693	0.0014
ENSG00000059573	ENSG00000059573	ALDH18A1	chr10:97365695-97416463	-0.168675	0.518	0.0553758	0.8937	0.335512	0.40545	-0.190214	0.7096	0.208827	0.7096	0.160979	0.79935	-0.0866297	0.7702	0.220793	0.53015	0.278044	0.48855	-0.226412	0.6466	0.0854427	0.87575	0.188369	0.7663
ENSG00000059588	ENSG00000059588	TARBP1	chr1:234527058-234614849	0.142686	0.75385	0.326088	0.5654	0.60296	0.2672	0.36479	0.57255	0.615067	0.35465	0.792579	0.32185	0.300924	0.4763	0.273409	0.5713	0.516024	0.34485	0.490406	0.5023	1.30505	0.1548	0.54655	0.48865
ENSG00000059691	ENSG00000059691	PET112	chr4:152591655-152682175	0.134657	0.67	0.0670912	0.8935	-0.0893169	0.8585	-0.495607	0.41545	-0.611027	0.3783	-0.606407	0.4378	-0.0697934	0.84055	-0.0594849	0.88065	-0.0622201	0.90345	-0.500218	0.41715	0.155952	0.84955	-0.561997	0.4685
ENSG00000059728	ENSG00000059728	MXD1	chr2:70120691-70170077	-0.128302	0.70425	-0.663962	0.20775	-0.0198229	0.96975	-0.458447	0.4781	-0.032846	0.96375	-0.358926	0.69625	-0.13713	0.72195	0.115787	0.7889	-0.0818361	0.86855	-0.400479	0.5293	-0.380906	0.6042	-0.0601511	0.9421
ENSG00000059758	ENSG00000059758	CDK17	chr12:96672038-96794338	0.303458	0.26415	-0.280748	0.4989	-0.267964	0.5166	-0.144495	0.774	-0.147806	0.7898	-0.101966	0.87	0.425491	0.15045	-0.200443	0.58	-0.228506	0.59065	-0.177566	0.7158	-0.167417	0.77285	-0.165672	0.79915
ENSG00000059769	ENSG00000059769	DNAJC25	chr9:114393631-114432526	0.228403	0.68995	0.434654	0.63115	0.432301	0.61105	-0.109173	0.92545	0.342336	0.8166	0.365202	0.79465	-0.453023	0.5188	-0.484821	0.58415	-0.650637	0.47755	0.544832	0.63985	-0.674274	0.6308	-0.452006	0.8256
ENSG00000059804	ENSG00000059804	SLC2A3	chr12:8071825-8088871	-0.270552	0.5519	0.0856067	0.88975	0.371411	0.5511	0.744393	0.2977	0.503751	0.5272	1.46503	0.0806	-0.434524	0.34125	0.0518095	0.92395	0.3463	0.5822	0.914498	0.2037	0.599513	0.48635	1.80224	0.0283
ENSG00000059915	ENSG00000059915	PSD	chr10:104162375-104182893	-0.103553	0.9464	0.0932136	0.96105	-0.410837	0.8189	0.288849	0.86755	-0.10447	0.95125	0.35615	0.82285	-0.173796	0.9039	-0.962534	0.60045	0.595962	0.7201	-0.834124	0.6001	0.404075	0.8345	0.0220797	0.98825
ENSG00000060069	ENSG00000060069	CTDP1	chr18:77439800-77514510	0.127034	0.6489	0.0161322	0.9713	-0.108599	0.80635	-0.244196	0.6554	-0.142853	0.827	-0.316075	0.66205	-0.124687	0.68635	0.0539817	0.88965	-0.307887	0.497	-0.169805	0.7498	-0.0976294	0.88185	-0.276153	0.70925
ENSG00000060138	ENSG00000060138	YBX3	chr12:10851682-10875911	0.0555689	0.84695	0.438125	0.30125	0.291194	0.49645	-0.108443	0.8227	-0.375355	0.5082	-0.246845	0.69	-0.0436479	0.89205	0.0680577	0.85975	-0.0678864	0.8712	-0.126841	0.79505	-0.405881	0.48355	-0.10633	0.87875
ENSG00000060140	ENSG00000060140	STYK1	chr12:10771537-10826917	0.01413	1	-1.54382	1	-0.171293	1	0.567238	1	1.08071	1	0.468944	1	0.997936	1	1.40445	1	0	1	1.39841	1	1.97242	1	-1.86328	1
ENSG00000060237	ENSG00000060237	WNK1	chr12:861758-1020618	-0.0534142	0.85095	-0.708659	0.05575	-0.761189	0.03495	0.021094	0.9595	0.174013	0.69965	0.408576	0.4527	0.118042	0.68865	0.0638737	0.8402	-0.315293	0.38405	-0.0761326	0.8558	0.0863377	0.8568	0.754729	0.2016
ENSG00000060339	ENSG00000060339	CCAR1	chr10:70480768-70552134	0.168724	0.49495	0.22375	0.5424	0.213926	0.55295	-0.227833	0.6034	-0.231509	0.62375	-0.320462	0.57735	0.466285	0.09605	0.219198	0.5116	0.0497689	0.8876	-0.398843	0.33485	-0.102329	0.8349	-0.522176	0.38995
ENSG00000060491	ENSG00000060491	OGFR	chr20:61436186-61445352	0.324025	0.2078	0.535546	0.18645	-0.312767	0.45325	-0.583331	0.2681	-0.994467	0.12455	-0.648763	0.37885	0.158657	0.5912	0.023404	0.9446	-0.086715	0.8398	-0.304546	0.5664	-0.757737	0.22655	-1.09796	0.11815
ENSG00000060558	ENSG00000060558	GNA15	chr19:3136190-3163767	0.122496	0.61875	0.843559	0.0274	0.702584	0.0595	0.465755	0.2891	0.130293	0.79945	0.228986	0.70185	-0.149815	0.5895	0.609853	0.05465	0.591209	0.10605	0.660848	0.12875	0.353889	0.49515	0.177685	0.762
ENSG00000060566	ENSG00000060566	CREB3L3	chr19:4153597-4173051	0	1	0	1	0	1	0	1	0	1	0	1	0	1	0	1	0	1	0	1	0	1	0	1
ENSG00000060642	ENSG00000060642	PIGV	chr1:27113962-27124889	-0.250532	0.4599	-0.449684	0.39135	-0.291748	0.5755	-0.582358	0.3342	-0.0260075	0.96455	-0.264115	0.7194	-0.348922	0.3153	-0.536039	0.2488	-0.262911	0.62475	-0.580297	0.3464	0.222774	0.73755	-0.302226	0.6918
ENSG00000060656	ENSG00000060656	PTPRU	chr1:29563027-29653325	0.715073	0.3935	0.254211	0.8131	-0.017634	0.98535	-0.903492	0.3671	-0.748672	0.48305	-0.599565	0.57385	0.780457	0.3396	0.430316	0.63915	0.171256	0.88365	1.30094	0.2955	0.663781	0.6321	-0.669169	0.5373
ENSG00000060688	ENSG00000060688	SNRNP40	chr1:31732416-31769662	0.117927	0.6609	0.525429	0.1814	-0.00721269	0.98465	-0.35022	0.48695	-0.205658	0.70185	-0.407213	0.537	0.092134	0.7463	0.0915207	0.79495	0.0205082	0.95795	-0.687821	0.1693	-0.0591978	0.91345	-0.598746	0.3628
ENSG00000060709	ENSG00000060709	RIMBP2	chr12:130880681-131200826	0	1	0	1	0	1	0	1	0	1	0	1	0	1	0	1	0	1	0	1	0	1	0	1
ENSG00000060718	ENSG00000060718	COL11A1	chr1:103342022-103574052	-1.94077	1	-1.88388	1	0.429124	1	0	1	0.370591	1	3.12097	1	0.424547	1	-2.60064	1	0.0529411	1	0	1	0	1	-2.362	1
ENSG00000060749	ENSG00000060749	QSER1	chr11:32914723-33014862	0.0991188	0.77215	-0.464761	0.39455	0.298421	0.487	0.554062	0.2498	0.856395	0.11875	0.732053	0.26645	0.375566	0.33125	0.0730588	0.8463	0.336475	0.46535	0.453897	0.3674	0.407926	0.4593	0.651881	0.2892
ENSG00000060762	ENSG00000060762	MPC1	chr6:166778406-166796486	-0.143095	0.5637	0.236168	0.52295	-0.0488553	0.8971	-0.293847	0.50735	-0.676862	0.1822	0.00942287	0.9862	-0.0821624	0.7711	-0.0709218	0.82385	-0.143268	0.6973	-0.43915	0.32125	-0.17154	0.73535	-0.34299	0.5768
ENSG00000060971	ENSG00000060971	ACAA1	chr3:38080695-38178733	0.21496	0.45215	0.28254	0.51775	0.0469211	0.90995	-0.10357	0.83925	-0.00156168	0.99745	-0.0828189	0.90585	-0.168002	0.59495	-0.191244	0.62465	0.0146518	0.97635	0.33981	0.50225	0.201934	0.71695	-0.198473	0.7888
ENSG00000060982	ENSG00000060982	BCAT1	chr12:24964294-25102393	-0.000816166	0.99685	-0.699797	0.0466	-0.346608	0.3019	-0.0108346	0.97885	-0.537756	0.269	-0.0970171	0.86595	0.35111	0.214	-0.295809	0.328	-0.124795	0.73425	-0.103915	0.7978	-0.613814	0.2407	-0.308529	0.5839
ENSG00000061273	ENSG00000061273	HDAC7	chr12:48128454-48226915	-0.211218	0.54375	0.371519	0.4775	0.209026	0.68125	0.132914	0.8173	0.317921	0.6134	0.208968	0.7674	-0.520849	0.17605	0.124038	0.77785	0.288463	0.56495	0.312737	0.58985	0.433298	0.4851	0.538825	0.432
ENSG00000061337	ENSG00000061337	LZTS1	chr8:20103675-20161474	0.803569	0.13155	1.12815	0.1601	0.389572	0.642	1.23092	0.1765	1.22959	0.2408	1.71708	0.1306	0.68212	0.1627	1.05157	0.11145	0.394623	0.6554	0.918641	0.37365	1.056	0.41885	1.6778	0.17775
ENSG00000061455	ENSG00000061455	PRDM6	chr5:122424815-122523745	2.17176	1	0.63198	1	1.58581	1	1.62873	1	0.309727	1	1.00578	1	-0.170538	1	2.48491	1	3.0261	1	0	1	3.03478	1	2.5456	1
ENSG00000061492	ENSG00000061492	WNT8A	chr5:137419580-137428054	0	1	0	1	0	1	0	1	0	1	0	1	0	1	0	1	0	1	0	1	0	1	0	1
ENSG00000061656	ENSG00000061656	SPAG4	chr20:34203813-34208971	-0.343697	0.60695	-0.248295	0.77995	0.463415	0.63435	1.5734	0.13305	1.64698	0.1698	2.23262	0.06655	-0.295606	0.61735	-0.434384	0.59295	-0.11964	0.907	2.0577	0.0674	1.6858	0.1924	2.72936	0.03115
ENSG00000061676	ENSG00000061676	NCKAP1	chr2:183789604-183903586	-0.432856	0.19655	-0.341134	0.4446	0.00995568	0.98255	0.843384	0.0966	0.495244	0.38805	0.749377	0.25135	-0.0781648	0.8336	-0.284587	0.47015	0.0229175	0.96055	0.668191	0.2	0.330344	0.566	0.611033	0.3563
ENSG00000061794	ENSG00000061794	MRPS35	chr12:27863705-27909228	0.0795275	0.7528	0.243464	0.51525	0.150116	0.6873	-0.085641	0.8495	-0.186002	0.7222	-0.302589	0.6055	0.0683514	0.8064	0.0344313	0.9152	-0.177254	0.63705	-0.168868	0.7002	-0.551263	0.2934	-0.53959	0.39105
ENSG00000061918	ENSG00000061918	GUCY1B3	chr4:156680143-156728743	-0.0574389	0.85225	0.232687	0.6331	0.550086	0.2589	0.182195	0.7599	0.226786	0.7416	0.209613	0.79275	0.298102	0.3738	0.421454	0.3295	0.178347	0.7213	-0.0975456	0.87625	-0.0235478	0.97505	0.0179867	0.98465
ENSG00000061936	ENSG00000061936	SFSWAP	chr12:132195625-132284282	0.020147	0.9426	0.168402	0.6767	-0.29349	0.50095	-0.565727	0.29205	-0.404732	0.4906	-0.504561	0.4782	-0.0357254	0.9074	0.141291	0.7045	-0.116133	0.7818	-0.714465	0.1772	-0.285116	0.6334	-0.347476	0.6062
ENSG00000061938	ENSG00000061938	TNK2	chr3:195590234-195638816	0.233347	0.49185	0.576889	0.195	-0.0312701	0.94405	-0.415025	0.4177	-0.160987	0.79125	-0.551225	0.39885	0.0238572	0.9532	0.377675	0.35455	0.412456	0.34465	-0.0528094	0.9201	-0.492618	0.43135	-0.523252	0.38525
ENSG00000061987	ENSG00000061987	MON2	chr12:62860596-62991363	0.090189	0.77365	-0.26228	0.6	0.0741178	0.87605	-0.10838	0.84965	0.160071	0.7895	-0.0414765	0.95955	0.35304	0.30455	0.028815	0.94045	0.00845998	0.98565	-0.448702	0.41795	0.0187063	0.97105	-0.19954	0.7886
ENSG00000062038	ENSG00000062038	CDH3	chr16:68670091-68756519	0	1	-0.823233	1	0	1	-1.66342	1	0	1	-1.86047	1	-2.43158	1	0	1	0	1	0	1	0	1	0.153956	1
ENSG00000062096	ENSG00000062096	ARSF	chrX:2959511-3030767	0	1	0	1	0	1	0	1	0	1	0	1	0	1	0	1	0	1	0	1	0	1	0	1
ENSG00000062194	ENSG00000062194	GPBP1	chr5:56469774-56560506	0.243766	0.3123	0.22333	0.5559	0.300203	0.41945	0.150212	0.7466	0.0681405	0.89385	0.316336	0.605	0.494192	0.0827	0.0418008	0.89495	0.269258	0.46555	-0.213305	0.6222	0.0703456	0.8971	0.00857259	0.9885
ENSG00000062282	ENSG00000062282	DGAT2	chr11:75470556-75512579	0.0438166	0.8761	0.0884809	0.84435	-0.130923	0.78135	0.262508	0.62655	0.453347	0.4865	0.748285	0.3204	-0.032953	0.9133	-0.274565	0.5042	-0.128918	0.7869	0.383091	0.48425	0.757342	0.2353	0.85154	0.2179
ENSG00000062370	ENSG00000062370	ZNF112	chr19:44830707-44905774	0	1	0	1	0	1	0	1	0	1	0	1	0	1	0	1	0	1	0	1	0	1	0	1
ENSG00000062485	ENSG00000062485	CS	chr12:56665482-56727837	0.110184	0.67055	-0.0242232	0.9552	0.138141	0.72505	-0.0451199	0.9265	0.244227	0.6514	-0.0910421	0.88475	0.086606	0.78935	0.359544	0.30085	0.29004	0.46865	-0.167212	0.7268	-0.0480821	0.93605	0.060824	0.9256
ENSG00000062524	ENSG00000062524	LTK	chr15:41795835-41806085	-0.461308	0.4096	-0.229275	0.78565	-1.10488	0.2241	-0.748214	0.4847	-0.922882	0.44075	-0.384721	0.7894	-0.429597	0.3992	-0.510744	0.481	-1.82979	0.0947	-1.08921	0.329	-1.20329	0.4111	0.0630396	0.9571
ENSG00000062582	ENSG00000062582	MRPS24	chr7:43906156-43966010	0.200054	0.6538	0.997325	0.12165	0.754602	0.2587	0.567523	0.47315	0.507594	0.5988	0.597595	0.60945	0.187524	0.7216	0.34628	0.565	0.648756	0.34225	0.657487	0.42795	0.870393	0.37685	0.25371	0.84205
ENSG00000062598	ENSG00000062598	ELMO2	chr20:44994687-45061704	0.119771	0.6981	-0.227959	0.5707	-0.292367	0.48585	-0.501088	0.314	-0.172841	0.75815	-0.505887	0.4039	0.0102525	0.97655	0.140382	0.71455	-0.00975481	0.98205	-0.335894	0.5065	-0.161734	0.76695	-0.181442	0.77235
ENSG00000062650	ENSG00000062650	WAPAL	chr10:88195012-88281572	-0.0651053	0.8054	-0.11982	0.77155	0.083205	0.8425	0.102513	0.8302	-0.046379	0.92835	-0.119067	0.8484	0.294974	0.37625	-0.0137416	0.9688	-0.176496	0.64805	-0.0663383	0.8888	-0.376319	0.4702	-0.187407	0.76815
ENSG00000062716	ENSG00000062716	VMP1	chr17:57697218-57919616	-0.363293	0.5	-0.587706	0.41255	-0.101728	0.88415	-0.291753	0.7226	-0.171557	0.85945	-0.457306	0.62605	-0.217441	0.72915	-0.080293	0.9147	0.0423199	0.95695	-0.363073	0.65115	-0.382726	0.66045	0.113491	0.91695
ENSG00000062725	ENSG00000062725	APPBP2	chr17:58520519-58603580	0.227958	0.48765	-0.780931	0.07155	-0.294203	0.48255	0.0517766	0.9178	0.141331	0.805	0.222798	0.7173	0.307141	0.4046	-0.227044	0.55215	0.223596	0.6409	-0.169785	0.70965	0.000771241	0.99855	0.193322	0.75455
ENSG00000062822	ENSG00000062822	POLD1	chr19:50887460-50934570	-0.0807827	0.82725	0.43298	0.41665	0.30823	0.5444	0.500375	0.3927	0.478124	0.4667	1.01194	0.1731	-0.375208	0.35745	0.105606	0.82975	0.420471	0.4478	0.972244	0.14745	0.615412	0.3573	1.00246	0.2018
ENSG00000063015	ENSG00000063015	SEZ6	chr17:27232267-27384234	-0.0447255	1	0	1	-1.73434	1	-3.41862	1	0	1	0.628386	1	0.698355	0.678	-0.694865	1	1.01659	0.6043	2.67269	0.2338	1.0974	0.66615	-0.0169034	1
ENSG00000063046	ENSG00000063046	EIF4B	chr12:53399941-53435993	0.0456874	0.84455	-0.104154	0.76825	0.233954	0.49345	0.537941	0.22325	0.490548	0.32645	0.927662	0.1088	0.112386	0.6848	0.113475	0.7151	0.124562	0.7119	0.489582	0.23455	0.261955	0.60735	1.00847	0.097
ENSG00000063127	ENSG00000063127	SLC6A16	chr19:49792894-49828482	0.296426	0.85755	1.45354	0.4825	-1.82157	1	-0.50607	1	1.01951	0.64045	-0.0445959	1	-0.421365	1	0.628804	0.7182	-2.30906	1	1.37021	0.5379	-1.96089	1	-1.71979	1
ENSG00000063169	ENSG00000063169	GLTSCR1	chr19:48111452-48206533	-0.25469	0.70285	-0.809378	0.32115	-0.302152	0.7678	0.382035	0.70505	0.56937	0.6509	0.530967	0.7303	0.0319912	0.9654	-0.0752307	0.93685	0.205361	0.8712	1.18482	0.38055	0.207453	0.8774	-0.281845	0.82945
ENSG00000063176	ENSG00000063176	SPHK2	chr19:49118584-49140695	0.106506	0.93915	0.513316	0.73785	0.299718	0.84365	-0.0382703	0.9773	0.196452	0.88535	-0.22506	0.8446	-0.240905	0.84005	0.41279	0.70925	0.3725	0.8051	0.11514	0.93135	0.264166	0.83945	-0.481374	0.7036
ENSG00000063177	ENSG00000063177	RPL18	chr19:49118584-49140695	0.221389	0.3972	-0.23677	0.583	0.169227	0.6797	-0.577749	0.26645	-0.389898	0.51275	-1.08172	0.12905	-0.852079	0.0103	-0.554155	0.1136	-0.259165	0.5326	0.109554	0.8252	-1.09952	0.05555	-0.386463	0.5588
ENSG00000063180	ENSG00000063180	CA11	chr19:49141198-49149569	-1.55878	0.16465	0.459847	0.80125	-0.71236	0.66035	-1.4589	0.24565	-0.613232	0.73725	-2.09295	0.19645	-2.04954	0.04325	-0.500145	0.64855	-1.6174	0.2078	-0.663455	0.63795	-2.39905	0.15855	-1.04831	0.52175
ENSG00000063241	ENSG00000063241	ISOC2	chr19:55964351-55973710	0.145255	0.6279	0.627858	0.1964	0.0591523	0.90335	-0.72793	0.2391	-0.551008	0.4314	-1.17349	0.21135	-0.364052	0.2803	0.60526	0.1399	-0.0972759	0.85535	-0.0983711	0.87615	-0.834072	0.3079	-0.513951	0.55785
ENSG00000063244	ENSG00000063244	U2AF2	chr19:56165511-56186081	0.255981	0.33005	0.383766	0.3627	-0.0701175	0.85835	-0.573102	0.2496	-0.566841	0.32235	-0.699962	0.2591	-0.034153	0.9153	0.178659	0.60215	0.0551704	0.8868	-0.465661	0.3078	-0.233537	0.67275	-0.931147	0.1424
ENSG00000063245	ENSG00000063245	EPN1	chr19:56186591-56249768	0.237604	0.5471	0.833462	0.08365	0.609609	0.1954	0.374682	0.4747	0.490871	0.41125	0.507724	0.49505	0.0329577	0.9258	0.241747	0.56715	0.509703	0.34655	0.562543	0.29675	1.03091	0.14	0.129786	0.84885
ENSG00000063322	ENSG00000063322	MED29	chr19:39881942-39891277	-0.273876	0.4557	-0.657844	0.205	-0.122526	0.82715	-0.623042	0.28325	-0.0110008	0.98745	-1.16947	0.1108	-0.788748	0.0522	0.218268	0.66505	-0.376566	0.4617	-0.00820444	0.9893	-0.620008	0.3178	0.632113	0.4554
ENSG00000063438	ENSG00000063438	AHRR	chr5:271735-438406	0.18094	0.6389	-0.179704	0.7156	-0.339335	0.4808	-0.00652621	0.9887	0.0857445	0.8773	0.26679	0.66985	0.104907	0.81695	0.159532	0.7166	0.0663568	0.88825	0.12514	0.80435	0.073204	0.90235	0.482908	0.4593
ENSG00000063515	ENSG00000063515	GSC2	chr22:19136088-19137796	0	1	0	1	0	1	0	1	0	1	0	1	0	1	0	1	0	1	0	1	0	1	0	1
ENSG00000063587	ENSG00000063587	ZNF275	chrX:152599612-152618384	0.196121	0.53545	-0.393437	0.4838	-0.151652	0.7786	-0.089923	0.88905	0.172484	0.8165	0.124612	0.88845	0.137496	0.6837	0.106332	0.8144	-0.403563	0.47155	-0.0592842	0.92835	-0.0565681	0.945	0.0628627	0.94385
ENSG00000063601	ENSG00000063601	MTMR1	chrX:149861434-149933576	-0.322571	0.28605	-0.376756	0.4479	-0.379643	0.4185	-0.121195	0.82485	-0.0401265	0.9489	0.0335237	0.9629	-0.253262	0.4344	-0.271855	0.494	-0.24869	0.598	-0.160787	0.7758	-0.129177	0.83385	0.280223	0.67915
ENSG00000063660	ENSG00000063660	GPC1	chr2:241375087-241407493	0.182227	0.49435	0.387029	0.37495	-0.111119	0.79795	-0.660625	0.23685	-0.487423	0.4332	-0.680857	0.3407	-0.190135	0.55455	0.0914921	0.8052	-0.199414	0.6464	-0.231783	0.6589	-0.278788	0.6475	-0.962398	0.1541
ENSG00000063761	ENSG00000063761	ADCK1	chr14:78266425-78401355	-0.128005	0.73535	0.552985	0.3431	0.240607	0.67605	-0.857477	0.28455	-0.550809	0.5154	-0.794676	0.40265	0.0484532	0.89645	0.160748	0.74645	-0.0593193	0.929	-0.842167	0.302	-0.0715224	0.9268	-1.40499	0.14945
ENSG00000063854	ENSG00000063854	HAGH	chr16:1845620-1934295	-0.427601	0.388	-0.00822687	0.9907	0.303483	0.68965	-0.18232	0.83795	-0.484009	0.64445	-0.219361	0.8687	-0.854628	0.16885	-0.140071	0.82565	0.0508629	0.94955	0.185849	0.83775	0.503892	0.69135	-0.22639	0.84025
ENSG00000063978	ENSG00000063978	RNF4	chr4:2451699-2734292	-0.0770947	0.82555	-0.523855	0.28455	-0.0623231	0.89195	0.1193	0.8321	0.00693862	0.9915	-0.0921489	0.88555	0.0393762	0.9186	0.0632439	0.88795	-0.266718	0.58135	0.207012	0.7106	-0.439111	0.48475	0.421347	0.54305
ENSG00000064012	ENSG00000064012	CASP8	chr2:202098165-202152434	0.0805553	0.8699	-0.0774761	0.89105	0.155434	0.74505	0.174957	0.74865	-0.00290361	0.9961	-0.0828271	0.89775	0.20439	0.65555	0.036757	0.93895	0.104959	0.84775	-0.0128877	0.98315	-0.0364567	0.95085	0.0445819	0.9447
ENSG00000064042	ENSG00000064042	LIMCH1	chr4:41361623-41702061	0	1	0	1	0	1	0	1	0	1	0	1	0	1	0	1	0	1	0	1	0	1	0	1
ENSG00000064102	ENSG00000064102	ASUN	chr12:27058113-27091259	-0.0157549	0.96265	0.782561	0.1137	0.480146	0.29425	0.112957	0.84085	0.401311	0.52075	0.241861	0.7407	0.126818	0.73025	0.408898	0.39065	0.311282	0.48455	-0.0302476	0.9558	0.740252	0.2946	0.0250471	0.9709
ENSG00000064115	ENSG00000064115	TM7SF3	chr12:27126127-27167367	-0.449796	0.28005	-0.673455	0.2232	-0.363503	0.45255	0.116239	0.82975	0.0683704	0.9068	0.23565	0.72215	-0.264355	0.5581	-0.293618	0.55155	-0.117746	0.83615	0.439018	0.4717	0.031825	0.95805	0.123559	0.84215
ENSG00000064195	ENSG00000064195	DLX3	chr17:48067368-48072588	-0.20886	0.65535	-1.31182	0.0914	-2.54898	0.014	-2.2898	0.0418	-2.1628	0.05775	-1.68627	0.1419	-0.765663	0.11805	-1.55522	0.02755	-3.9405	0.06895	-2.28565	0.08445	-2.82676	0.08695	-1.99163	0.1496
ENSG00000064199	ENSG00000064199	SPA17	chr11:124492731-124567414	0.118364	0.842	0.277059	0.77185	0.0482784	0.9642	0.259238	0.83645	0.24165	0.87005	0.434765	0.8147	0.233943	0.7396	0.024201	0.97755	-0.253192	0.80945	-0.0790958	0.9499	0.250398	0.84365	0.266175	0.88205
ENSG00000064201	ENSG00000064201	TSPAN32	chr11:2316874-2339430	-0.385704	0.7332	0.156081	0.89425	-0.984208	0.44625	0.231765	0.8586	-0.511258	0.6824	0.3732	0.7699	-0.44782	0.67275	-0.679789	0.60465	-0.935895	0.4219	0.813791	0.5239	-1.70455	0.25705	0.306278	0.79885
ENSG00000064205	ENSG00000064205	WISP2	chr20:43343484-43357150	0	1	0	1	-0.217079	1	0	1	0.355377	1	0	1	0	1	0	1	-0.93382	1	2.36934	1	0	1	-0.336225	1
ENSG00000064218	ENSG00000064218	DMRT3	chr9:976963-991731	-1.50039	0.2204	-0.0779601	0.94935	-0.689685	0.5662	-0.595549	0.63805	-1.50191	0.2938	-1.18935	0.4423	-0.21689	0.83635	0.0509717	0.9636	0.188594	0.87295	-1.68554	0.33945	0	0.0066	-0.205664	0.88445
ENSG00000064225	ENSG00000064225	ST3GAL6	chr3:98451079-98620533	-0.373192	0.404	-0.827603	0.17675	-1.17204	0.0377	-1.89034	0.0072	-2.48062	0.0018	-1.99142	0.00575	-0.313323	0.5261	-0.560706	0.29085	-0.970017	0.1093	-1.65162	0.01985	-2.58812	0.00685	-2.43863	0.0036
ENSG00000064270	ENSG00000064270	ATP2C2	chr16:84402132-84497793	1.70754	0.10755	-0.889233	1	2.13662	0.09455	0.678499	1	1.89481	0.1029	3.51723	0.0513	0.838074	1	0.761299	1	1.10135	1	-0.748115	1	4.53214	0.00375	0.818318	1
ENSG00000064300	ENSG00000064300	NGFR	chr17:47572654-47592379	-0.996039	0.0665	-1.55371	0.0725	-2.17805	0.015	-0.656092	0.45115	-1.86369	0.0878	-0.742739	0.494	-1.32359	0.01275	-1.15312	0.0826	-2.70816	0.0174	-0.781886	0.4438	-0.875381	0.46745	-0.0618173	0.9567
ENSG00000064309	ENSG00000064309	CDON	chr11:125825690-125933230	-0.881945	0.1633	-0.0336583	0.97745	-0.70387	0.44735	0.642248	0.52645	1.26402	0.23385	1.03542	0.31275	0.383581	0.60295	-0.261041	0.7438	-0.106002	0.915	-0.591343	0.5217	0.0070632	0.9938	1.39847	0.20565
ENSG00000064313	ENSG00000064313	TAF2	chr8:120743014-120845103	0.186602	0.4893	-0.256069	0.5119	0.0332009	0.9342	0.0156894	0.9708	0.00030777	0.99905	-0.184604	0.7526	0.367073	0.2247	0.296235	0.39635	0.136954	0.72805	-0.206524	0.66075	0.493885	0.36295	-0.382111	0.51925
ENSG00000064393	ENSG00000064393	HIPK2	chr7:139246315-139720125	0.0796874	0.7516	-0.810277	0.0495	-0.691562	0.0826	0.306907	0.50365	0.488979	0.3691	0.453745	0.48005	0.263383	0.3895	0.0049147	0.98665	-0.433764	0.2626	0.286621	0.5393	0.133502	0.8042	0.778859	0.23965
ENSG00000064419	ENSG00000064419	TNPO3	chr7:128594947-128695198	-0.0156933	0.95095	-0.192418	0.62385	-0.32559	0.4085	-0.127185	0.78865	-0.183812	0.74395	-0.418153	0.51045	0.0775797	0.78595	0.0578832	0.86305	0.000365547	0.9987	-0.118216	0.79495	-0.178428	0.74115	-0.31437	0.61985
ENSG00000064489	ENSG00000064489	MEF2BNB-MEF2B	chr19:19256375-19314220	0.220147	0.74605	0.099268	0.91535	-0.289629	0.76895	-0.928487	0.4878	-0.987888	0.458	-0.657468	0.63585	-0.309214	0.6913	-0.399624	0.69065	0.0471251	0.96735	-0.992375	0.4435	0.0554283	0.97185	-0.845455	0.4873
ENSG00000064490	ENSG00000064490	RFXANK	chr19:19256375-19314220	0.200065	0.606	1.01938	0.07935	0.340546	0.5551	0.158041	0.8093	-0.176736	0.81585	0.103639	0.9126	-0.0206035	0.962	0.385349	0.41915	0.549023	0.34735	0.429414	0.49155	0.739233	0.3299	0.183374	0.85085
ENSG00000064545	ENSG00000064545	TMEM161A	chr19:19229977-19249322	-0.0892838	0.7693	0.162899	0.7306	0.400746	0.3817	-0.044207	0.93555	0.150809	0.81445	-0.205672	0.78195	-0.45229	0.17765	0.164957	0.6845	0.429856	0.3525	0.233263	0.6857	0.269517	0.68	0.0751752	0.9179
ENSG00000064547	ENSG00000064547	LPAR2	chr19:19734476-19739739	0.11808	0.7847	0.831187	0.2074	0.966108	0.16115	0.348359	0.66095	0.962417	0.26705	0.658697	0.5259	0.279746	0.5799	0.658349	0.28625	1.42922	0.038	0.240224	0.76795	1.12773	0.1663	0.756275	0.45405
ENSG00000064601	ENSG00000064601	CTSA	chr20:44517263-44540794	-0.04466	0.85045	-0.157852	0.668	-0.221334	0.54965	-0.178823	0.6885	-0.276681	0.5819	-0.253879	0.68055	-0.287932	0.33055	-0.151336	0.6354	-0.155672	0.66535	0.0535173	0.90225	-0.125265	0.80885	-0.124396	0.84175
ENSG00000064607	ENSG00000064607	SUGP2	chr19:19101696-19170563	-0.160433	0.67	0.27556	0.6506	0.263425	0.63045	0.149426	0.7881	0.557778	0.37645	0.450732	0.54775	-0.0144158	0.97115	0.190144	0.6964	0.583908	0.2698	0.049986	0.9313	0.689501	0.3583	0.323485	0.64455
ENSG00000064651	ENSG00000064651	SLC12A2	chr5:127419457-127525380	0.244814	0.4319	-0.225861	0.66585	0.084861	0.87055	0.304996	0.619	0.668675	0.3274	0.873664	0.2654	0.542067	0.0974	-0.0329427	0.9404	-0.0651395	0.9039	-0.100257	0.88255	0.451359	0.57055	0.504799	0.5496
ENSG00000064652	ENSG00000064652	SNX24	chr5:122179133-122372436	0.177756	0.86725	0.211909	0.9148	-0.489244	0.7337	-0.326653	0.8567	-0.507807	0.7509	-0.0243914	0.9887	0.247318	0.83465	-0.226406	0.8796	-0.565869	0.6611	-0.235023	0.89585	-1.39345	0.36435	-0.613326	0.7994
ENSG00000064655	ENSG00000064655	EYA2	chr20:45523262-45817492	0	1	0	1	0	1	0	1	0	1	0	1	0	1	0	1	0	1	0	1	0	1	0	1
ENSG00000064666	ENSG00000064666	CNN2	chr19:1026211-1039068	-0.135574	0.6167	0.0304358	0.94055	0.176834	0.65625	-0.197952	0.67265	-0.089277	0.864	-0.10243	0.8668	-0.409061	0.1809	0.061126	0.8621	0.338311	0.38945	-0.105968	0.8169	0.135298	0.8003	0.16621	0.79015
ENSG00000064687	ENSG00000064687	ABCA7	chr19:1040101-1065571	-0.759834	0.137	-0.674273	0.33085	-0.0878931	0.89285	0.214885	0.7537	0.755746	0.3438	1.10712	0.1444	-1.21761	0.01875	-0.721285	0.2007	0.122109	0.8588	-0.069278	0.913	1.01686	0.2168	1.35187	0.0939
ENSG00000064692	ENSG00000064692	SNCAIP	chr5:121647048-121799914	1.34333	0.063	1.16404	0.1923	-1.37146	1	1.21692	0.32285	3.14379	0.0322	-0.622882	1	-0.110574	1	1.4826	0.1155	0	1	-0.855067	1	0	1	1.88889	0.16495
ENSG00000064703	ENSG00000064703	DDX20	chr1:112025969-112310638	0.148172	0.81775	-0.0153643	0.98935	-0.0979775	0.92015	-0.0806846	0.9507	-0.0380205	0.9787	-0.15095	0.93195	0.169715	0.83265	0.030336	0.97145	0.02844	0.97285	-0.108975	0.93055	-0.176364	0.93255	-0.199255	0.9071
ENSG00000064726	ENSG00000064726	BTBD1	chr15:83685173-83736106	0.195117	0.42875	-0.0349508	0.9255	0.261322	0.4812	0.306505	0.48655	0.326148	0.5109	0.210339	0.70955	0.287122	0.3196	0.0159745	0.96475	0.13276	0.722	0.220116	0.61175	-0.135345	0.78895	-0.0305138	0.9571
ENSG00000064763	ENSG00000064763	FAR2	chr12:29302035-29534122	0.185973	0.80275	-0.507239	0.59505	0.0146011	0.9862	0.401019	0.6971	-0.0172802	0.988	-0.0572971	0.9565	0.0201262	0.9782	0.0920896	0.9084	-0.354903	0.6734	0.629509	0.5686	-0.829886	0.40025	0.180086	0.8868
ENSG00000064787	ENSG00000064787	BCAS1	chr20:52553315-52687304	2.33744	1	4.2995	1	3.07699	1	4.14768	1	4.47384	1	4.66633	1	4.21155	1	3.28132	1	0	1	1.01629	1	0	1	3.72435	1
ENSG00000064835	ENSG00000064835	POU1F1	chr3:87308553-87325737	0	1	0	1	0	1	0	1	0	1	0	1	0	1	0	1	0	1	0	1	0	1	0	1
ENSG00000064886	ENSG00000064886	CHI3L2	chr1:111729795-111786062	-1.80419	0.08815	1.89994	0.23235	-0.00737264	0.99515	-0.0505939	0.9659	-0.943816	0.44105	0.416734	0.7709	0.64859	0.5652	-1.68706	0.1474	-0.0557666	0.96155	-2.5264	0.04855	0	0.00485	-0.314618	0.8302
ENSG00000064932	ENSG00000064932	SBNO2	chr19:1107635-1174282	-0.142454	0.5795	0.0426027	0.91515	-0.0995036	0.8081	-0.450932	0.32125	-0.435312	0.3906	-0.726677	0.2354	-0.28892	0.3332	-0.167199	0.5974	0.0371653	0.9241	-0.265776	0.5511	-0.175938	0.72055	-0.883334	0.13605
ENSG00000064933	ENSG00000064933	PMS1	chr2:190649106-190742355	-0.776405	0.1976	-0.23807	0.7626	-0.193099	0.7779	-0.266353	0.77965	-0.174141	0.84575	-0.274075	0.79855	-0.524671	0.4688	-0.487047	0.48055	1.51383	0.23525	-0.912715	0.2817	0.100111	0.93475	0.283445	0.8081
ENSG00000064961	ENSG00000064961	HMG20B	chr19:3506270-3579086	-0.194074	0.68675	0.222519	0.7446	0.198002	0.76125	0.374802	0.57795	0.249296	0.77345	0.45288	0.6189	-0.582517	0.28075	-0.569004	0.3844	-0.045146	0.94965	0.488698	0.49355	-0.041581	0.9604	0.234513	0.7985
ENSG00000064989	ENSG00000064989	CALCRL	chr2:188207855-188313187	-0.286218	1	0	1	0.0507298	1	1.91011	0.09755	-0.18065	1	-0.0162439	1	1.6054	0.1872	1.69727	0.19285	-2.51208	1	1.68474	0.185	0	1	1.26596	0.29525
ENSG00000064995	ENSG00000064995	TAF11	chr6:34759856-34855866	-0.0255141	0.94115	0.0824125	0.87045	-0.164608	0.74445	-0.299025	0.6372	-0.444674	0.5555	-0.311467	0.72045	0.0411149	0.91985	-0.266694	0.59345	-0.348911	0.51775	-0.31373	0.60075	-0.430396	0.55455	-0.680327	0.415
ENSG00000064999	ENSG00000064999	ANKS1A	chr6:34857041-35059179	0.223802	0.3503	-0.0918354	0.8071	-0.0574848	0.87535	-0.257952	0.56065	-0.168478	0.73855	-0.431546	0.48155	0.0078278	0.97565	0.377591	0.2285	0.191526	0.59555	0.0799519	0.85455	-0.360448	0.47985	-0.0924937	0.8759
ENSG00000065000	ENSG00000065000	AP3D1	chr19:2100987-2252072	-0.00414521	0.9913	0.208005	0.70775	0.0553734	0.9186	-0.206772	0.75	-0.0176759	0.9802	-0.294766	0.71425	-0.0844212	0.8509	0.0296467	0.94865	0.334834	0.52485	-0.224762	0.73255	-0.13975	0.84755	-0.29228	0.7226
ENSG00000065029	ENSG00000065029	ZNF76	chr6:35226685-35263762	-5.88049e-05	0.99945	-0.011685	0.9769	-0.273679	0.53075	-0.368995	0.47395	-0.284472	0.65505	-0.600475	0.38315	-0.149253	0.64695	0.0453317	0.90485	0.112845	0.7965	-0.106391	0.8357	-0.150969	0.8067	-0.694372	0.26535
ENSG00000065054	ENSG00000065054	SLC9A3R2	chr16:2075356-2089027	1.66276	0.171	1.84882	0.19675	1.41225	0.258	1.53713	0.26775	1.43171	0.3003	0.811178	0.59785	0.165269	0.8655	1.34346	0.20975	1.05148	0.5107	-4.22543	0.09975	-1.39323	0.44345	0.821043	0.62275
ENSG00000065057	ENSG00000065057	NTHL1	chr16:2089815-2185899	-0.253318	0.8669	1.33297	0.4844	1.017	0.58945	0.404321	0.89705	0.6887	0.7985	0.463844	0.8598	-0.489154	0.7981	0.676858	0.7936	1.03092	0.64925	0.797686	0.7984	1.02031	0.74815	0.236299	0.9245
ENSG00000065060	ENSG00000065060	UHRF1BP1	chr6:34759856-34855866	0.172666	0.58275	-0.509794	0.31255	-0.480765	0.34405	-0.638443	0.3131	-0.287139	0.6728	-0.679144	0.4315	0.331616	0.3669	0.361805	0.3735	-0.266302	0.5801	-0.640818	0.29905	-0.665274	0.3391	-0.511722	0.52255
ENSG00000065135	ENSG00000065135	GNAI3	chr1:110091232-110136975	0.129806	0.57935	-0.043377	0.9039	-0.0205102	0.953	-0.087359	0.8429	-0.264505	0.6057	-0.397356	0.5071	0.251486	0.3785	0.0348794	0.90975	-0.140605	0.6931	-0.190014	0.6568	-0.441914	0.3888	-0.56889	0.3387
ENSG00000065150	ENSG00000065150	IPO5	chr13:98605911-98676551	-0.0147946	0.94955	-0.244267	0.53005	-0.025146	0.9449	-0.10659	0.8259	0.220105	0.6833	0.287373	0.6582	0.308346	0.28195	0.130031	0.696	0.0488998	0.90055	-0.318956	0.4973	0.152259	0.77095	0.0579941	0.93
ENSG00000065154	ENSG00000065154	OAT	chr10:126085871-126107545	-0.177158	0.46	-0.191096	0.60895	-0.150955	0.681	-0.111541	0.79985	-0.0602062	0.90375	0.129839	0.8174	-0.120331	0.6757	-0.137154	0.6779	-0.326745	0.3697	-0.347328	0.4413	-0.0299942	0.95485	0.10864	0.8466
ENSG00000065183	ENSG00000065183	WDR3	chr1:118472342-118727846	-0.0504076	0.85525	-0.324536	0.40645	-0.287843	0.45895	-0.606511	0.18575	-0.473038	0.36585	-0.531373	0.3668	0.0294472	0.92175	-0.171113	0.61295	-0.368647	0.35775	-0.757776	0.0892	-0.743298	0.1583	-0.659993	0.2993
ENSG00000065243	ENSG00000065243	PKN2	chr1:89149904-89301938	0.226385	0.4711	-0.41723	0.3395	-0.0518387	0.9016	0.214234	0.66845	0.166276	0.75475	0.275757	0.65825	0.450252	0.19655	0.126633	0.73705	0.0254264	0.95055	0.312481	0.52885	-0.309368	0.5911	0.0828408	0.8942
ENSG00000065268	ENSG00000065268	WDR18	chr19:983173-994569	0.230094	0.46995	0.740986	0.1402	0.310287	0.54255	-0.0703916	0.9107	-0.130782	0.853	-0.261738	0.75045	0.0182797	0.95895	0.394407	0.3582	0.479172	0.35385	0.216657	0.73725	0.253744	0.7364	-0.371752	0.64315
ENSG00000065308	ENSG00000065308	TRAM2	chr6:52285105-52441713	0.0321002	0.91005	-0.367717	0.3992	-0.332236	0.4312	0.125328	0.8067	0.325135	0.57525	0.368299	0.6034	0.0375491	0.90225	0.0626182	0.86215	-0.286281	0.5157	0.0132816	0.97795	0.0695918	0.90825	0.56622	0.39665
ENSG00000065320	ENSG00000065320	NTN1	chr17:8924858-9147317	0.243516	0.4404	0.354069	0.49925	0.487424	0.3402	0.474081	0.4632	0.724055	0.3142	0.0866187	0.9243	-0.107126	0.74935	0.279838	0.52915	0.649115	0.20825	0.857705	0.16455	1.01133	0.16385	0.284529	0.73435
ENSG00000065325	ENSG00000065325	GLP2R	chr17:9725522-9795419	0	1	0	1	0	1	0	1	0	1	0	1	0	1	0	1	0	1	0	1	0	1	0	1
ENSG00000065328	ENSG00000065328	MCM10	chr10:13203553-13253104	0.888968	0.03215	1.07637	0.09395	1.76834	0.0067	2.10051	0.0065	2.56963	0.00535	3.07876	0.0022	1.08159	0.0086	1.37558	0.01205	1.68937	0.01355	2.23344	0.00805	2.27929	0.0166	2.90335	0.00355
ENSG00000065357	ENSG00000065357	DGKA	chr12:56295196-56347811	-0.608316	0.43565	-0.582595	0.43645	0.13478	0.83235	0.729769	0.248	0.604475	0.4094	0.835276	0.30425	-0.865934	0.2984	-0.4201	0.5548	0.177348	0.7881	0.518898	0.43795	0.584138	0.43775	1.011	0.22355
ENSG00000065361	ENSG00000065361	ERBB3	chr12:56473640-56507691	1.77194	0.2402	0.574358	1	0.176977	1	-0.882525	1	0.149711	1	-3.24862	1	1.27352	1	-1.74217	1	0.330376	1	0.720123	1	0	1	1.98848	0.3444
ENSG00000065371	ENSG00000065371	ROPN1	chr3:123687367-123711025	0	1	0	1	0	1	0	1	0	1	0	1	0	1	0	1	0	1	0	1	0	1	0	1
ENSG00000065413	ENSG00000065413	ANKRD44	chr2:197831740-198175897	-0.402686	0.59105	0.749879	0.55975	-0.0876834	0.921	-0.0233345	0.97695	0.574524	0.50865	0.428201	0.6369	-0.0479926	0.94695	0.068359	0.9219	1.30703	0.20605	-0.187979	0.81925	0.513105	0.6548	0.606732	0.50155
ENSG00000065427	ENSG00000065427	KARS	chr16:75661621-75795051	0.131174	0.6731	0.362825	0.44065	0.107948	0.8251	-0.424367	0.4848	-0.368793	0.59895	-0.707605	0.4501	0.182964	0.61925	0.251095	0.51945	0.0921515	0.8453	-0.543681	0.36495	-0.512038	0.45625	-0.847495	0.3311
ENSG00000065457	ENSG00000065457	ADAT1	chr16:75630878-75657198	-0.270237	0.55915	-0.789283	0.29455	-0.620881	0.4239	-0.722667	0.33215	-0.201512	0.7976	-0.483615	0.5584	-0.103126	0.8455	0.020502	0.9765	-0.499567	0.4471	-0.596097	0.3751	-0.354385	0.66955	-0.243357	0.7614
ENSG00000065485	ENSG00000065485	PDIA5	chr3:122785908-122992977	-0.121405	0.7306	0.0931104	0.85675	0.136537	0.7917	0.110859	0.85585	0.0933496	0.89205	0.0523657	0.9496	-0.126588	0.75075	0.169333	0.72435	0.244732	0.6353	0.0956109	0.8702	-0.107478	0.87105	0.579951	0.47185
ENSG00000065491	ENSG00000065491	TBC1D22B	chr6:37179955-37300746	0.121471	0.65495	-0.0316482	0.94355	0.167256	0.7051	0.191145	0.7168	0.230327	0.7013	0.14456	0.8373	-0.0404142	0.89325	0.421113	0.2714	0.29593	0.49585	0.381209	0.47385	0.170248	0.7778	0.352026	0.60195
ENSG00000065518	ENSG00000065518	NDUFB4	chr3:120315155-120321347	0.101841	0.6734	-0.574529	0.1392	0.0672878	0.8503	-0.408323	0.3582	-0.161693	0.75005	-0.844608	0.17675	-0.863141	0.00295	-0.572956	0.07685	-0.261361	0.47405	0.0114779	0.97865	-0.739928	0.1642	-0.163387	0.79435
ENSG00000065526	ENSG00000065526	SPEN	chr1:16174358-16266955	0.0112545	0.97565	-0.760022	0.1422	-0.565886	0.29245	0.0384152	0.9431	0.0487349	0.9361	0.0203079	0.97635	0.180886	0.6477	0.383802	0.33645	0.055037	0.91145	0.0749952	0.8947	-0.0603498	0.92055	0.547189	0.4253
ENSG00000065534	ENSG00000065534	MYLK	chr3:123328895-123603178	-0.0444153	0.9304	-1.32997	0.0842	-0.942278	0.2261	-0.305919	0.71935	-0.406213	0.6799	-0.00789927	0.9928	0.340967	0.49205	-0.553278	0.5057	-0.876358	0.2712	0.938354	0.3163	-2.00125	0.06235	0.108641	0.922
ENSG00000065548	ENSG00000065548	ZC3H15	chr2:187350882-187374090	-0.0165395	0.94785	0.0841247	0.80905	0.161367	0.6363	-0.098391	0.8156	-0.209029	0.6603	-0.253685	0.6628	0.274736	0.31285	-0.17222	0.5714	0.051247	0.87875	-0.22642	0.5808	-0.482985	0.34915	-0.653459	0.25005
ENSG00000065559	ENSG00000065559	MAP2K4	chr17:11924140-12047147	0.11548	0.67275	0.0978362	0.81645	0.408936	0.3266	0.754449	0.12555	0.878534	0.10075	0.80563	0.19915	0.31619	0.2993	0.287897	0.43395	0.452268	0.2723	0.535763	0.2846	1.00024	0.09195	0.498765	0.43045
ENSG00000065600	ENSG00000065600	TMEM206	chr1:212537272-212588243	0.235217	0.47645	0.646384	0.17695	0.177604	0.695	-0.301645	0.59965	-0.0932738	0.88185	-0.120782	0.87715	0.189728	0.58855	0.380802	0.33945	-0.118996	0.80185	-0.0127196	0.9824	0.0263883	0.96795	-0.0941852	0.9102
ENSG00000065609	ENSG00000065609	SNAP91	chr6:84262598-84419410	-1.05147	0.27295	-1.13888	0.1865	-0.930244	0.42245	0.00313622	0.99695	0.433911	0.65495	0.287294	0.81105	-0.284613	0.60955	-0.530615	0.4713	-1.45885	0.30315	-0.772825	0.35005	-1.04766	0.3063	0.370956	0.7398
ENSG00000065613	ENSG00000065613	SLK	chr10:105726958-105788991	0.0737719	0.7607	-0.142679	0.70655	0.0995443	0.7853	0.40094	0.36605	0.354352	0.49185	0.396769	0.5047	0.328755	0.2477	0.303476	0.40555	0.0430607	0.9054	0.172053	0.69695	0.177616	0.73485	1.00014	0.1803
ENSG00000065615	ENSG00000065615	CYB5R4	chr6:84569361-84670146	0.127564	0.5867	0.0395725	0.915	-0.106016	0.7706	-0.154013	0.73065	-0.345726	0.49495	-0.380444	0.52885	0.36013	0.1993	0.0180845	0.95325	-0.178741	0.6126	-0.4057	0.3447	-0.324737	0.52675	-0.532936	0.37345
ENSG00000065618	ENSG00000065618	COL17A1	chr10:105791043-105845760	3.51367	1	0	1	-0.0984319	1	3.19176	1	0	1	0	1	2.29906	1	0.780659	1	0	1	0	1	0	1	0	1
ENSG00000065621	ENSG00000065621	GSTO2	chr10:106028630-106059616	-0.530469	0.6519	-1.04763	0.3719	0.145774	0.91215	0.250549	0.835	0.194231	0.87405	-0.121921	0.9335	0.350652	0.70385	-0.409162	0.67025	-0.176243	0.90375	1.70714	0.20295	3.63114	0.0845	0.36217	0.77975
ENSG00000065665	ENSG00000065665	SEC61A2	chr10:12171635-12292588	-0.481216	0.7175	-0.868735	0.51275	-0.126495	0.92005	0.275337	0.8142	-0.092034	0.93305	-0.0971822	0.93255	-0.269794	0.8441	-0.441526	0.73025	-0.306569	0.8238	0.0954404	0.93845	-0.741033	0.59875	-0.211095	0.84695
ENSG00000065675	ENSG00000065675	PRKCQ	chr10:6469104-6622263	0.461319	0.36295	0.316397	0.6971	-0.665164	0.4256	-1.01885	0.301	-0.771568	0.49795	-1.2534	0.30815	0.0426606	0.9306	-0.29415	0.6623	-0.37722	0.67345	-1.20795	0.3063	-3.14337	0.0733	-0.960773	0.50345
ENSG00000065717	ENSG00000065717	TLE2	chr19:2997635-3047633	-2.92822	0.0094	0.0546272	0.95095	-2.05711	0.0369	-0.812455	0.38405	-1.24673	0.1679	0.19476	0.8457	0.190185	0.82115	-0.115293	0.90485	-5.46388	0.0007	0.102863	0.9251	0	0.0002	1.23797	0.26445
ENSG00000065802	ENSG00000065802	ASB1	chr2:239335382-239360891	0.112971	0.8081	0.108102	0.8734	-0.399515	0.57585	-0.510023	0.4548	-0.582609	0.39105	-0.229724	0.7409	-0.215574	0.65835	-0.256804	0.66565	-0.376572	0.56965	0.11093	0.8856	-0.43314	0.57065	-0.384917	0.56785
ENSG00000065809	ENSG00000065809	FAM107B	chr10:14560555-14816896	-0.311397	0.1761	-1.14756	0.0024	-1.05779	0.0078	-0.385978	0.35655	-0.49391	0.3585	-0.238471	0.6931	0.00588473	0.9819	-1.02365	0.00125	-1.24225	0.0009	-0.402197	0.32565	-0.878994	0.09525	-0.360586	0.5464
ENSG00000065833	ENSG00000065833	ME1	chr6:83920107-84140797	-0.507674	0.0335	-0.286051	0.4384	-0.413384	0.26415	-0.640473	0.1609	-0.557558	0.30765	-0.839915	0.1679	-0.140588	0.6292	-0.365331	0.2549	-0.383735	0.3023	-0.865859	0.05525	-0.395033	0.47955	-1.32966	0.03305
ENSG00000065882	ENSG00000065882	TBC1D1	chr4:37892707-38140796	-0.126702	0.7285	-0.250516	0.64135	-0.399156	0.4231	-0.120578	0.83265	-0.242788	0.7061	0.0266534	0.9649	-0.0315162	0.9398	-0.187082	0.6753	-0.403965	0.41165	0.130889	0.8199	-0.221732	0.7355	0.0105081	0.98615
ENSG00000065883	ENSG00000065883	CDK13	chr7:39989635-40136733	-0.0815779	0.7553	-0.31947	0.43635	-0.135279	0.74815	0.271441	0.56665	0.400535	0.4592	0.290881	0.62305	0.206748	0.50005	-0.0404357	0.9155	-0.269655	0.51175	0.0837693	0.86605	0.118198	0.83325	0.343755	0.5941
ENSG00000065911	ENSG00000065911	MTHFD2	chr2:74425688-74619214	0.251463	0.4275	-0.0148554	0.97495	-0.0618528	0.89785	-0.52267	0.42275	-0.799976	0.31705	-0.900881	0.2846	0.23472	0.53895	0.0921225	0.831	-0.303592	0.5465	-0.476085	0.44435	-1.16787	0.1584	-0.757307	0.48565
ENSG00000065923	ENSG00000065923	SLC9A7	chrX:46464752-46618490	-0.470961	0.15115	-0.705134	0.2041	-0.740632	0.1495	-0.306756	0.5628	-0.579765	0.3455	-0.482069	0.49375	-0.389772	0.3102	-0.577761	0.18175	-0.831394	0.08705	-0.0746254	0.88815	-1.13059	0.1208	-0.286334	0.67735
ENSG00000065970	ENSG00000065970	FOXJ2	chr12:8185298-8208099	0.231827	0.45675	-0.0819327	0.8718	0.238836	0.63535	0.152892	0.8094	0.693166	0.3297	0.644981	0.38255	0.350394	0.29285	0.2711	0.53095	0.0762589	0.888	0.401459	0.51635	0.67728	0.3228	0.625827	0.4061
ENSG00000065978	ENSG00000065978	YBX1	chr1:43148097-43168020	0.0755347	0.7427	0.52472	0.11525	0.318539	0.32775	0.153363	0.71985	-0.0281048	0.9553	0.0575375	0.9218	0.0354005	0.8968	0.106588	0.7336	0.0574985	0.8615	0.0416731	0.92185	0.0409604	0.9417	-0.193822	0.75295
ENSG00000065989	ENSG00000065989	PDE4A	chr19:10501809-10580305	-0.122729	0.86755	-0.335739	0.77055	-0.282855	0.80745	0.687493	0.4914	0.277331	0.81855	0.320356	0.8137	-0.278739	0.7338	-0.0843774	0.934	0.113232	0.90395	0.872197	0.39645	0.283493	0.81945	0.84378	0.53355
ENSG00000066027	ENSG00000066027	PPP2R5A	chr1:212458878-212535200	0.110528	0.666	0.105697	0.79175	0.0723556	0.85695	0.497037	0.31835	0.328043	0.55215	0.710157	0.26205	0.3344	0.2576	-0.0609679	0.8583	0.122774	0.757	0.322177	0.49715	0.142707	0.79865	0.166975	0.79935
ENSG00000066032	ENSG00000066032	CTNNA2	chr2:79412356-80875905	0	1	0	1	0	1	0	1	0	1	0	1	0	1	0	1	0	1	0	1	0	5e-05	0	0.001
ENSG00000066044	ENSG00000066044	ELAVL1	chr19:8023462-8070543	-0.12055	0.693	-0.173115	0.7291	0.248011	0.6023	0.124006	0.82725	0.207986	0.74695	-0.0166222	0.9819	-0.191339	0.5858	0.0209291	0.95775	0.0249159	0.95775	0.10527	0.84865	0.100551	0.87475	-0.00325778	0.9964
ENSG00000066056	ENSG00000066056	TIE1	chr1:43766663-43788779	0.212264	0.8702	0.561012	0.6703	0.958571	0.54145	0.133471	0.9078	0.268655	1	0.793369	0.49855	-0.116298	1	1.07837	0.382	-1.65686	1	2.5264	0.07	1.0303	0.4405	1.73331	0.1919
ENSG00000066084	ENSG00000066084	DIP2B	chr12:50898767-51142450	0.273898	0.29215	-0.195126	0.63455	-0.143038	0.7268	-0.267131	0.57845	-0.258494	0.6486	-0.335895	0.61905	0.417913	0.16765	0.39677	0.24745	0.123325	0.7662	-0.338674	0.4954	-0.260469	0.6578	-0.282691	0.67335
ENSG00000066117	ENSG00000066117	SMARCD1	chr12:50478754-50494495	-0.00629473	0.98205	-0.283577	0.5423	-0.508886	0.2826	-0.319195	0.6006	-0.587274	0.3496	-0.554121	0.4694	0.0501419	0.8843	0.0549037	0.8997	-0.474707	0.2996	-0.261461	0.66665	-0.229932	0.7278	-0.605263	0.43115
ENSG00000066135	ENSG00000066135	KDM4A	chr1:44115828-44171186	0.100205	0.68325	-0.240847	0.5049	-0.0878905	0.80135	-0.103062	0.81325	0.0166542	0.97075	-0.275493	0.62375	0.117896	0.68995	0.167303	0.59815	0.0172283	0.96115	-0.127029	0.7581	0.051387	0.91765	-0.159667	0.7815
ENSG00000066136	ENSG00000066136	NFYC	chr1:41157319-41237275	-0.0819241	0.8576	-0.657192	0.17295	-0.816403	0.10635	-0.651759	0.2857	-0.593159	0.3384	-0.770895	0.24005	0.0644518	0.90595	-0.634705	0.1312	-0.103161	0.87405	-0.434219	0.50755	-0.0548533	0.94045	-0.860159	0.1659
ENSG00000066185	ENSG00000066185	ZMYND12	chr1:42895999-43120335	-0.308998	0.88805	-0.201315	0.91765	0.24882	0.8896	0.662478	0.7051	0.513591	0.7584	0.483628	0.7648	-0.310573	0.8651	-0.442632	0.8073	-0.377228	0.86505	0.380828	0.82375	0.726374	0.7307	-0.245643	0.87925
ENSG00000066230	ENSG00000066230	SLC9A3	chr5:473424-524447	-0.91267	0.2204	-0.749449	0.45665	0.290114	0.7633	-0.4048	0.7145	0.940602	0.46685	0.492204	0.71605	-0.967447	0.16295	-0.56092	0.52425	-0.0900485	0.93645	-0.382158	0.7801	1.83264	0.1632	0.2244	0.8669
ENSG00000066248	ENSG00000066248	NGEF	chr2:233562008-233880595	1.03476	0.45685	0.1122	0.9357	-0.716472	0.56965	-0.586893	0.6958	0.345787	0.7803	1.0123	0.45625	0.518845	0.69055	0.272217	0.82515	-0.428056	0.7603	-0.239951	0.8605	0.149296	0.90915	0.042409	0.9734
ENSG00000066279	ENSG00000066279	ASPM	chr1:197053257-197115824	-0.245774	0.68025	0.917403	0.3001	2.01368	0.02135	2.95576	0.0055	3.36431	0.00625	4.07708	0.0073	0.763966	0.16395	1.10476	0.13805	1.82031	0.0529	2.85531	0.015	3.06442	0.0224	3.62283	0.01445
ENSG00000066294	ENSG00000066294	CD84	chr1:160510884-160549306	-0.195878	0.66245	-0.779737	0.19345	-0.478152	0.41625	-0.424527	0.55675	-0.254113	0.74725	-0.141727	0.8726	-0.0695816	0.8805	0.398884	0.4883	0.245222	0.7268	0.0339994	0.9671	-0.320514	0.6897	-0.261771	0.7508
ENSG00000066322	ENSG00000066322	ELOVL1	chr1:43829067-43833696	0.102123	0.67425	0.212793	0.58345	0.0521088	0.88785	-0.295627	0.5265	-0.349612	0.51845	-0.602703	0.28425	0.0615807	0.8313	-0.155891	0.6291	0.097383	0.7905	-0.315012	0.45645	-0.158624	0.75905	-0.640496	0.2694
ENSG00000066336	ENSG00000066336	SPI1	chr11:47376410-47400127	0.310371	0.18235	0.71532	0.05215	0.290451	0.42145	-0.064772	0.87875	-0.20462	0.68545	-0.469935	0.42735	0.166032	0.5522	0.0939938	0.76035	0.265904	0.45515	-0.0209614	0.95965	0.0110736	0.9828	-0.558772	0.35205
ENSG00000066379	ENSG00000066379	ZNRD1	chr6:30026675-30032686	0.0316584	0.93015	0.796036	0.16665	0.403268	0.50245	-0.0354178	0.96325	-0.060282	0.9477	-0.112659	0.9061	-0.112085	0.76825	0.034963	0.9456	0.581897	0.3516	0.000936726	0.9987	-0.0751991	0.93305	-0.164401	0.8799
ENSG00000066382	ENSG00000066382	MPPED2	chr11:30406039-30608419	4.77052	0.05805	-1.53206	1	4.28676	0.09975	2.67521	1	4.85993	0.11025	3.85156	1	1.33572	1	2.87454	1	0	1	0	1	0	1	2.60571	1
ENSG00000066405	ENSG00000066405	CLDN18	chr3:137717576-137752494	0	1	0	1	0	1	0	1	0	1	0	1	0	1	0	1	0	1	0	1	0	1	0	1
ENSG00000066422	ENSG00000066422	ZBTB11	chr3:101367732-101396431	0.106538	0.7092	-0.199719	0.63245	0.319984	0.4399	0.164759	0.7437	0.436026	0.4337	0.38787	0.55415	0.381152	0.21275	0.132372	0.7177	0.271744	0.5059	-0.0814633	0.8637	0.163983	0.77665	0.26127	0.7045
ENSG00000066427	ENSG00000066427	ATXN3	chr14:92524895-92572965	-0.471508	0.4169	-1.27707	0.1213	-0.615688	0.49575	-0.446221	0.6099	-0.554722	0.60295	-1.1545	0.1535	-0.460271	0.44415	-1.02513	0.13865	-0.988726	0.2263	-0.710207	0.43205	-1.86259	0.0712	0.0682185	0.93635
ENSG00000066455	ENSG00000066455	GOLGA5	chr14:93260575-93306308	0.0397887	0.87375	0.151654	0.704	-0.0141366	0.97065	0.00799059	0.985	-0.167941	0.74435	-0.0661941	0.912	0.0707891	0.80165	-0.00681637	0.9844	-0.209913	0.57855	-0.0664186	0.88165	-0.27238	0.60465	-0.0185712	0.9764
ENSG00000066468	ENSG00000066468	FGFR2	chr10:123237847-123357972	0	1	0	1	0	1	0	1	0	1	0	1	0	1	0	1	0	1	0	1	0	1	0	1
ENSG00000066557	ENSG00000066557	LRRC40	chr1:70034080-70671303	0.171332	0.5423	0.0343031	0.94075	0.397322	0.36965	0.51662	0.3296	0.399033	0.4934	0.404479	0.5444	0.37924	0.2168	0.268183	0.4781	0.186051	0.675	0.38054	0.466	-0.200341	0.74775	0.34344	0.6291
ENSG00000066583	ENSG00000066583	ISOC1	chr5:128430443-128449721	-0.0523254	0.86155	-0.111213	0.819	-0.0813917	0.872	-0.420982	0.48985	-0.342875	0.64045	-0.859474	0.3112	0.0859029	0.79525	-0.383834	0.3864	-0.399232	0.45545	-0.507252	0.4229	-0.744823	0.31075	-1.19091	0.2
ENSG00000066629	ENSG00000066629	EML1	chr14:100204029-100408397	-1.55798	0.0615	-3.21726	0.00185	-1.08305	0.25805	-2.26341	0.0235	-0.678677	0.4755	-1.8441	0.0597	-0.771453	0.3405	-0.93348	0.2374	-1.76365	0.05475	-1.90315	0.0756	0.738297	0.5448	-0.566484	0.5671
ENSG00000066651	ENSG00000066651	TRMT11	chr6:126307575-126360937	0.649589	0.32005	-0.00188097	0.9962	0.0798343	0.8622	-0.236076	0.649	-0.185462	0.74755	0.401479	0.56465	-0.0917836	0.8255	-0.303186	0.4694	-0.19912	0.729	-0.408568	0.45335	-0.827347	0.2379	0.259019	0.68955
ENSG00000066654	ENSG00000066654	THUMPD1	chr16:20621564-20936328	-0.154421	0.6289	-0.508485	0.3195	-0.415963	0.4197	-0.191078	0.7409	-0.292232	0.6643	0	1	-0.0332833	0.9293	-0.387293	0.378	-0.466089	0.33805	-0.42277	0.45755	-0.632395	0.4012	-0.23056	0.77435
ENSG00000066697	ENSG00000066697	MSANTD3	chr9:103189437-103339918	-0.0158633	0.95895	-0.0839178	0.8565	-0.00781922	0.9858	0.127587	0.82275	-0.33379	0.5875	-0.368849	0.6234	-0.0290908	0.9371	-0.321416	0.44315	-0.015822	0.97365	-0.0419202	0.9394	-0.612912	0.32	-0.503112	0.52065
ENSG00000066735	ENSG00000066735	KIF26A	chr14:104605059-104647231	0	1	0	1	0	1	0	1	0	1	0	1	0	1	0	1	0	1	0	1	0	1	0	1
ENSG00000066739	ENSG00000066739	ATG2B	chr14:96747594-96853625	0.0979563	0.8396	-0.366791	0.60985	0.103592	0.8765	0.363429	0.6427	1.00807	0.2507	0.390458	0.68845	0.339441	0.54845	0.352725	0.5442	0.0793999	0.9002	1.09682	0.19325	0.35549	0.73475	0.743114	0.4965
ENSG00000066777	ENSG00000066777	ARFGEF1	chr8:67876333-68255912	0.209253	0.60505	0.226969	0.75215	0.564127	0.34795	0.366169	0.56185	0.485242	0.50635	0.56766	0.49615	0.469732	0.29365	0.0752547	0.87515	0.288584	0.60985	-0.0472477	0.9402	0.395143	0.636	0.201181	0.81705
ENSG00000066813	ENSG00000066813	ACSM2B	chr16:20547547-20587749	0	1	0	1	0	1	0	1	0	1	0	1	0	1	0	1	0	1	0	1	0	1	0	1
ENSG00000066827	ENSG00000066827	ZFAT	chr8:135490030-135725292	0.0336439	0.92965	0.12259	0.841	-0.426768	0.4435	-0.342263	0.5618	-0.515206	0.4736	-0.869443	0.2459	-0.000811944	0.99825	-0.315457	0.47565	-0.28312	0.5833	-1.14762	0.06605	-0.347988	0.62405	-0.404805	0.5765
ENSG00000066855	ENSG00000066855	MTFR1	chr8:66556968-66754557	-0.333006	0.43495	0.456057	0.44625	0.786419	0.1715	0.727808	0.2723	0.585062	0.3997	0.852823	0.2992	-0.0909953	0.8562	0.286665	0.5782	0.79739	0.19435	0.788472	0.2215	0.899548	0.2766	0.78691	0.3263
ENSG00000066923	ENSG00000066923	STAG3	chr7:99775185-99869855	0.244366	0.80265	0.526229	0.6221	-0.61255	0.56635	-0.113167	0.93055	0.581693	0.6686	0.772224	0.5818	0.150076	0.8785	-0.866463	0.3375	-1.56438	0.16165	1.08181	0.4299	-0.84173	0.58355	0.294995	0.81565
ENSG00000066926	ENSG00000066926	FECH	chr18:55215514-55254004	-0.152933	0.57775	-0.297473	0.49605	-0.577014	0.2033	-0.820197	0.14695	-0.768406	0.22275	-0.740551	0.3164	-0.00812909	0.9803	-0.188455	0.64315	-0.488663	0.28375	-0.729747	0.20495	-0.739009	0.24435	-0.874885	0.27245
ENSG00000066933	ENSG00000066933	MYO9A	chr15:72114631-72433311	0.0159452	0.96755	-0.597938	0.278	-0.302471	0.5812	0.518866	0.4696	0.880429	0.16935	0.640616	0.34935	0.319611	0.48485	0.181307	0.72325	-0.110297	0.86725	0.107983	0.84895	1.0878	0.185	1.02776	0.13445
ENSG00000067048	ENSG00000067048	DDX3Y	chrY:15016018-15032390	0.00761702	0.97485	-0.315792	0.372	0.0292887	0.93335	0.576249	0.1664	0.490627	0.2777	0.700023	0.2065	0.315048	0.2654	-0.00848978	0.97835	0.0157548	0.96155	0.419676	0.2952	0.271393	0.58	0.910422	0.119
ENSG00000067057	ENSG00000067057	PFKP	chr10:3109711-3179904	-0.326659	0.16215	-0.160473	0.66135	-0.641584	0.0703	-0.287487	0.50565	-0.612659	0.22575	-0.186917	0.73905	-0.365448	0.23125	-0.209793	0.5124	-0.391477	0.26785	-0.296612	0.4703	-0.408747	0.4262	0.0614753	0.9148
ENSG00000067064	ENSG00000067064	IDI1	chr10:1085847-1095110	0.381762	0.1429	1.0271	0.0116	0.804589	0.04935	0.0355129	0.944	0.808917	0.1428	0.622199	0.3452	0.461961	0.1286	0.942446	0.00775	0.786017	0.0602	-0.11776	0.812	0.803273	0.14685	0.134373	0.84685
ENSG00000067066	ENSG00000067066	SP100	chr2:231280656-231408805	-0.0568212	0.84855	-0.41935	0.2935	-0.507231	0.2029	-0.366464	0.4476	-0.72515	0.1811	-0.613285	0.33075	0.0698488	0.8299	-0.0910015	0.78985	-0.333335	0.4056	-0.461867	0.33755	-0.685415	0.23835	-0.658398	0.27125
ENSG00000067082	ENSG00000067082	KLF6	chr10:3818187-3827473	-0.078682	0.7418	-0.747612	0.0323	-0.723893	0.0414	-0.609996	0.1508	-1.09561	0.03095	-0.928965	0.1017	0.044076	0.87445	-0.432709	0.15215	-0.479537	0.16945	-0.624786	0.1331	-1.01742	0.04045	-0.94152	0.09475
ENSG00000067113	ENSG00000067113	PPAP2A	chr5:54603587-54830878	0.0142931	0.99255	-0.156865	0.9572	-0.369988	0.896	-0.0445985	0.98465	-0.62634	0.7796	0.0274384	0.98875	-0.271891	0.9184	-0.0306291	0.9848	-0.243488	0.92405	0.0658761	0.9777	-0.221442	0.9341	0.0232527	0.98945
ENSG00000067141	ENSG00000067141	NEO1	chr15:73344050-73597547	-0.11381	0.8174	-2.25045	0.003	-0.650015	0.36005	0.260817	0.7088	1.10578	0.15795	1.56079	0.07385	-0.0924029	0.84095	-0.699414	0.29035	-0.69646	0.2869	0.506512	0.482	0.82888	0.31175	2.07829	0.02175
ENSG00000067167	ENSG00000067167	TRAM1	chr8:71485676-71520622	-0.075836	0.78905	-0.390128	0.3967	0.28652	0.50725	0.366326	0.48085	0.180224	0.7844	0.207912	0.7578	0.000185491	0.9993	-0.140518	0.6878	0.190717	0.6498	0.262507	0.57865	-0.0371882	0.94935	0.233493	0.7156
ENSG00000067177	ENSG00000067177	PHKA1	chrX:71798663-71934167	-0.915885	0.20675	0.0839708	0.9243	-0.02695	0.9751	0.256877	0.80175	-0.488667	0.6967	-0.11952	0.9296	-0.0910835	0.87255	-0.257989	0.73615	-1.13563	0.30505	0.651962	0.55915	-0.515361	0.7691	0.760471	0.56825
ENSG00000067182	ENSG00000067182	TNFRSF1A	chr12:6437922-6451280	-0.112758	0.70995	-0.178618	0.65715	0.00170445	0.9965	-0.0116413	0.9795	-0.110781	0.83565	0.00957794	0.98585	-0.234593	0.46895	-0.0909021	0.79925	0.364417	0.38815	0.2713	0.5677	-0.054231	0.92305	0.200042	0.7493
ENSG00000067191	ENSG00000067191	CACNB1	chr17:37329708-37353956	-0.283558	0.6727	-0.390964	0.6472	-0.70228	0.3941	0.0311611	0.9706	0.616385	0.5022	0.577562	0.55615	-0.0697755	0.91925	-0.312692	0.69995	0.236411	0.80055	0.625487	0.5069	0.36619	0.6935	0.207723	0.83375
ENSG00000067208	ENSG00000067208	EVI5	chr1:92974252-93257961	0.00188978	0.9969	-0.0310321	0.9646	0.0692122	0.90315	0.165767	0.779	0.244016	0.69915	0.358307	0.66245	0.183547	0.7157	0.222024	0.66825	0.0514123	0.9251	0.111138	0.8673	0.145985	0.8479	-0.0875137	0.9012
ENSG00000067221	ENSG00000067221	STOML1	chr15:74275546-74286963	-0.13365	0.738	0.203835	0.73325	-0.684187	0.2867	-0.856746	0.2703	-0.260008	0.76655	-0.547277	0.60565	-0.226202	0.5797	-0.0387032	0.9447	-0.173077	0.78355	-1.04019	0.21775	0.0435833	0.9664	-1.03241	0.3188
ENSG00000067225	ENSG00000067225	PKM	chr15:72491369-72524164	-0.108589	0.63915	-0.0491209	0.8837	-0.146655	0.67035	-0.533507	0.20375	-0.740182	0.1517	-1.01721	0.0861	-0.192253	0.5122	-0.232475	0.45645	-0.0622546	0.8593	-0.447387	0.28925	-0.576581	0.2677	-0.591476	0.3438
ENSG00000067248	ENSG00000067248	DHX29	chr5:54552072-54603550	-0.0180499	0.94625	-0.00972691	0.98085	0.0838064	0.8396	0.290799	0.5329	0.25924	0.61785	-5.11065e-05	0.99965	0.259263	0.3964	0.211741	0.54815	0.154755	0.6912	0.109006	0.81845	0.00315112	0.9946	-0.173638	0.7809
ENSG00000067334	ENSG00000067334	DNTTIP2	chr1:94333372-94345474	-0.187185	0.43205	0.0896034	0.8191	-0.452861	0.21825	-0.33994	0.4365	-0.823779	0.1052	-0.891474	0.16655	0.12609	0.6591	-0.347325	0.27865	-0.418023	0.25895	-0.502972	0.23605	-0.960268	0.06295	-1.11537	0.0783
ENSG00000067365	ENSG00000067365	METTL22	chr16:8715539-8740081	-0.901336	0.3166	-0.466145	0.60525	-1.06233	0.2176	-0.971909	0.24835	-0.887142	0.34325	-0.721245	0.4562	-1.04179	0.23055	-0.459873	0.5986	-0.885157	0.4312	-0.56127	0.55785	-0.705447	0.5518	-0.336939	0.71425
ENSG00000067369	ENSG00000067369	TP53BP1	chr15:43699406-43802926	-0.0780074	0.7659	-0.0117196	0.9778	0.266624	0.48835	0.360496	0.4112	0.619216	0.21365	0.511915	0.3715	0.117973	0.67845	0.197574	0.5561	0.381182	0.3405	0.529523	0.2264	0.782596	0.14685	0.617131	0.28585
ENSG00000067445	ENSG00000067445	TRO	chrX:54946894-54957864	0.425745	1	-2.25776	1	-0.70336	1	-1.64551	1	-0.384141	1	0	1	0.910718	1	0.113605	1	0.121419	1	0.0921404	1	3.2332	0.002	-2.30902	1
ENSG00000067533	ENSG00000067533	RRP15	chr1:218458628-218511325	-0.327321	0.2561	-0.522002	0.2125	-0.620832	0.1508	-1.09051	0.0373	-0.972536	0.09855	-1.44258	0.0354	-0.123425	0.69795	-0.280289	0.454	-0.931212	0.0351	-1.41138	0.0075	-1.61095	0.02075	-1.50538	0.0376
ENSG00000067560	ENSG00000067560	RHOA	chr3:49396577-49453908	0.0449955	0.8475	0.133805	0.707	0.106956	0.756	-0.0679509	0.88155	-0.0950299	0.85875	-0.078306	0.8931	-0.00774005	0.97775	-0.0578642	0.84605	0.00552678	0.9873	-0.100015	0.8154	-0.12244	0.8174	-0.132334	0.8342
ENSG00000067596	ENSG00000067596	DHX8	chr17:41561232-41656988	-0.0400918	0.92045	-0.0664455	0.9039	-0.132682	0.7901	-0.0354244	0.94385	0.0328213	0.95125	-0.205507	0.73445	0.0703284	0.85645	0.125289	0.78575	0.127176	0.8026	0.162486	0.75945	-0.0925919	0.8548	-0.0807625	0.89535
ENSG00000067606	ENSG00000067606	PRKCZ	chr1:1981908-2145620	-0.587651	0.4049	0.536305	0.5999	0.872428	0.31865	0.567499	0.6284	0.498118	0.666	0.973262	0.466	-0.122866	0.85935	-0.0837768	0.9233	1.01616	0.33715	0.877924	0.52315	0.0546781	0.9665	1.5156	0.40525
ENSG00000067646	ENSG00000067646	ZFY	chrY:2803111-2850547	-0.137115	0.6639	-0.454863	0.3883	-0.989246	0.0729	-0.402751	0.5169	-0.275702	0.6814	-0.750339	0.36585	0.0151162	0.96525	-0.278491	0.5462	-0.959149	0.0773	-0.632442	0.30085	-0.412295	0.56445	-0.933868	0.2642
ENSG00000067704	ENSG00000067704	IARS2	chr1:220267443-220321380	0.0388214	0.8693	0.0615968	0.86665	0.244667	0.5016	0.300513	0.49355	0.244997	0.63175	0.333782	0.57555	0.195414	0.47655	0.230101	0.46385	0.176906	0.613	0.104606	0.80215	0.0727574	0.88055	0.197669	0.74055
ENSG00000067715	ENSG00000067715	SYT1	chr12:79257772-79845788	0	1	0	1	3.98631	1	0	1	0	1	0	1	3.62086	1	1.15617	1	0	1	0	1	0	1	1.82799	1
ENSG00000067798	ENSG00000067798	NAV3	chr12:78224684-78606790	-0.377126	0.17725	-1.08769	0.01085	-0.312465	0.45145	0.516521	0.29585	0.305631	0.58915	-0.420747	0.53415	-0.171183	0.605	-0.462587	0.24375	-0.0614847	0.88225	0.521661	0.3062	-0.0842466	0.88705	-0.253227	0.69045
ENSG00000067829	ENSG00000067829	IDH3G	chrX:153051220-153063960	0.064173	0.89805	0.752004	0.26845	0.320784	0.63035	-0.0825051	0.9287	-0.018191	0.98775	-0.0503707	0.95925	-0.0623126	0.90525	0.152965	0.807	0.283312	0.65995	0.0474193	0.957	0.240828	0.82805	-0.541453	0.6264
ENSG00000067836	ENSG00000067836	ROGDI	chr16:4846968-4852951	-0.248729	0.44075	0.325086	0.5358	0.165905	0.76315	0.0893788	0.887	0.105961	0.8873	0.267224	0.7466	-0.551032	0.11555	-0.176024	0.7014	0.319095	0.55245	0.305697	0.635	0.289678	0.7156	0.0934812	0.91195
ENSG00000067840	ENSG00000067840	PDZD4	chrX:153067620-153096020	-0.343124	0.45875	1.07566	0.0748	1.88622	0.00315	2.19973	0.00335	2.07372	0.0076	2.25444	0.0213	-0.662918	0.1069	0.958508	0.1236	2.20094	0.0009	2.38517	0.0016	1.65909	0.0627	2.58258	0.01695
ENSG00000067842	ENSG00000067842	ATP2B3	chrX:152783133-152848397	-0.403478	1	0.471644	1	0.391895	1	1.07989	1	0.44609	1	1.31844	1	-0.0129532	1	0.709562	1	1.52254	1	-1.81274	1	1.2706	1	0.600259	1
ENSG00000067900	ENSG00000067900	ROCK1	chr18:18529700-18691812	0.212653	0.37235	-0.130527	0.7183	0.190552	0.59315	0.543356	0.20885	0.516957	0.2888	0.521373	0.38625	0.435947	0.11815	0.152976	0.6197	0.200188	0.56465	0.374154	0.36245	0.157495	0.74485	0.220859	0.70415
ENSG00000067955	ENSG00000067955	CBFB	chr16:67063018-67134961	-0.05034	0.8618	-0.3863	0.3382	-0.411328	0.3169	-0.35735	0.4285	-0.414094	0.4489	-0.498367	0.39255	0.0426482	0.89235	-0.0148463	0.96705	-0.480096	0.2454	-0.58868	0.206	-0.714153	0.18205	0.147642	0.82855
ENSG00000067992	ENSG00000067992	PDK3	chrX:24483337-24557954	-0.488718	0.2639	0.0919238	0.8921	0.703353	0.30165	1.54075	0.05875	1.18956	0.1833	1.65463	0.10225	0.0927821	0.8236	-0.0954083	0.86875	0.574331	0.41315	1.56382	0.0526	0.341931	0.7245	1.5497	0.1462
ENSG00000068001	ENSG00000068001	HYAL2	chr3:50355220-50365682	0.127795	0.70815	0.224669	0.6819	-0.100471	0.8497	-0.126698	0.84775	-0.184664	0.79775	-0.111159	0.9005	-0.0927825	0.8159	-0.134852	0.77035	0.0270976	0.9573	0.139076	0.81775	-0.184053	0.8056	-0.18041	0.8319
ENSG00000068024	ENSG00000068024	HDAC4	chr2:239969863-240324058	0.850629	0.2624	0.184979	0.84685	0.33116	0.7166	1.98444	0.10625	1.25446	0.1932	2.28707	0.07165	1.37751	0.1882	0.723559	0.42065	1.16596	0.29115	2.00587	0.05445	1.53295	0.0992	2.42594	0.0311
ENSG00000068028	ENSG00000068028	RASSF1	chr3:50367218-50378411	0.219438	0.5114	0.654224	0.2127	0.588177	0.279	0.543608	0.4312	0.593536	0.4544	0.975742	0.25355	0.0452716	0.8946	0.191511	0.68685	0.590906	0.30185	0.631756	0.3376	0.718377	0.3649	0.683111	0.42445
ENSG00000068078	ENSG00000068078	FGFR3	chr4:1795033-1810599	0.000323867	1	1.98299	0.17225	-0.0336406	1	0.495285	0.71805	1.36211	0.28395	2.66577	0.05825	0.27451	0.7291	1.01924	0.2732	0.619288	0.56085	2.08411	0.15025	1.20853	0.41635	2.23688	0.0829
ENSG00000068079	ENSG00000068079	IFI35	chr17:41158741-41166473	0.23382	0.32905	0.53674	0.1408	-0.337512	0.33135	-1.24214	0.00535	-2.02766	0.00015	-2.74705	5e-05	-0.127316	0.66075	0.0158138	0.95865	-0.0549956	0.8701	-0.731933	0.10225	-1.54922	0.0019	-2.62678	5e-05
ENSG00000068097	ENSG00000068097	HEATR6	chr17:58120554-58156292	0.118308	0.7105	-0.397737	0.40005	-0.608725	0.1454	-0.346598	0.4718	-0.126475	0.82	-0.204745	0.7461	-0.00704994	0.98265	-0.102892	0.7769	-0.372533	0.38115	-0.334569	0.4854	-0.209219	0.71455	0.218548	0.7283
ENSG00000068120	ENSG00000068120	COASY	chr17:40713484-40718295	0.311714	0.35615	0.417387	0.31765	0.384281	0.36975	0.0570335	0.913	0.188588	0.7538	-0.118919	0.8396	-0.133248	0.67205	0.347669	0.38595	0.533164	0.20115	0.156096	0.7672	0.669942	0.2739	0.193302	0.7688
ENSG00000068137	ENSG00000068137	PLEKHH3	chr17:40819931-40829048	0.412513	0.4344	1.14828	0.14135	1.46775	0.0629	1.79289	0.0531	1.51711	0.1289	1.91273	0.07235	0.337041	0.5063	0.727603	0.26815	1.59957	0.0593	2.09453	0.02785	1.31611	0.4014	1.91051	0.07985
ENSG00000068305	ENSG00000068305	MEF2A	chr15:100017369-100273766	0.148036	0.7502	-1.17627	0.0408	-0.932042	0.08585	-0.470931	0.47865	-0.802847	0.23215	-0.421832	0.54155	0.336514	0.49255	-0.44665	0.3606	-0.650853	0.23105	-0.601674	0.37815	-1.07872	0.2074	-0.672891	0.36025
ENSG00000068308	ENSG00000068308	OTUD5	chrX:48779304-48815648	-0.151038	0.5737	-0.0569224	0.89485	-0.160145	0.71145	-0.34521	0.5162	-0.260321	0.63405	-0.32965	0.6339	-0.187413	0.53435	-0.0503142	0.88515	-0.117569	0.77825	-0.117073	0.81995	0.137837	0.7987	-0.20032	0.7777
ENSG00000068323	ENSG00000068323	TFE3	chrX:48886241-48901012	0.0790788	0.7437	0.275168	0.44765	-0.00327024	0.99205	-0.560751	0.22195	-0.212618	0.67715	-0.571532	0.3501	-0.0707597	0.80725	0.216101	0.49275	0.107976	0.7574	-0.496524	0.27045	-0.00501008	0.99225	-0.525704	0.3722
ENSG00000068354	ENSG00000068354	TBC1D25	chrX:48397844-48420997	0.115631	0.73975	-0.306798	0.56845	-0.196017	0.727	-0.0608616	0.92515	-0.2329	0.7462	-0.15526	0.8429	-0.363087	0.35885	-0.0525287	0.90555	0.0158273	0.97645	0.600146	0.3553	0.483561	0.4761	0.102624	0.8858
ENSG00000068366	ENSG00000068366	ACSL4	chrX:108872578-108976632	-0.011753	0.96005	-0.555052	0.10875	0.181204	0.5787	0.645088	0.1267	0.29807	0.55595	0.375154	0.51305	0.185032	0.48995	-0.162007	0.58385	0.144443	0.65455	0.51737	0.1971	0.126872	0.7952	0.481967	0.40935
ENSG00000068383	ENSG00000068383	INPP5A	chr10:134351323-134596979	-0.115074	0.76675	0.0926487	0.8694	-0.129004	0.81775	0.946141	0.12565	0.856029	0.2085	1.66893	0.0341	0.162629	0.7233	0.191878	0.68545	-0.16266	0.78065	0.772781	0.2184	1.36303	0.10625	0.968745	0.17445
ENSG00000068394	ENSG00000068394	GPKOW	chrX:48970333-48980151	0.0362657	0.8991	0.520958	0.26265	0.179952	0.7101	-0.0883242	0.87775	-0.206307	0.7588	-0.352176	0.65655	-0.276491	0.4001	0.079345	0.8483	0.331263	0.4912	-0.0283012	0.9588	-0.137768	0.8469	-0.299988	0.69855
ENSG00000068400	ENSG00000068400	GRIPAP1	chrX:48830133-48858675	-0.163582	0.5012	0.0147544	0.96935	-0.207612	0.57345	-0.360861	0.41815	-0.474561	0.36015	-0.615086	0.28865	-0.261251	0.3812	-0.209185	0.51765	-0.062362	0.86635	-0.283342	0.5139	-0.204204	0.69135	-0.422026	0.4856
ENSG00000068438	ENSG00000068438	FTSJ1	chrX:48334540-48344752	-0.036224	0.91195	0.393363	0.3976	-0.090401	0.8525	-0.244031	0.6706	-0.261083	0.6641	-0.195859	0.77265	-0.163592	0.6561	-0.139571	0.7521	0.000743646	0.99815	-0.148077	0.78825	-0.030967	0.9656	-0.528701	0.45645
ENSG00000068489	ENSG00000068489	PRR11	chr17:57232859-57292608	0.481075	0.73445	1.29439	0.31295	1.20034	0.37165	1.91049	0.24875	2.38013	0.1774	3.06622	0.0963	0.697598	0.6118	1.33701	0.39905	1.31945	0.34705	1.69472	0.30025	2.15487	0.2321	2.85862	0.1122
ENSG00000068615	ENSG00000068615	REEP1	chr2:86441115-86565206	-1.31881	0.14065	-0.0232856	0.97675	-0.156431	0.84845	-1.47717	0.12205	0.637147	0.48435	-0.75127	0.43995	-0.446696	0.49705	-0.574527	0.42945	-0.268386	0.7464	-1.64472	0.0923	-1.47198	0.2588	-0.489911	0.61965
ENSG00000068650	ENSG00000068650	ATP11A	chr13:113344642-113541482	0.00398297	0.9879	-0.378048	0.3451	-0.175466	0.66425	0.501593	0.2733	0.670884	0.19565	0.657323	0.2628	0.149783	0.62375	0.227345	0.51925	0.256091	0.5135	0.636739	0.1466	0.57187	0.2789	0.968063	0.1044
ENSG00000068654	ENSG00000068654	POLR1A	chr2:86247338-86333278	-0.145131	0.73525	-0.998599	0.1046	-0.596703	0.2441	-0.916657	0.09235	-0.51773	0.36585	-1.00053	0.16415	-0.150159	0.7043	0.0190948	0.96045	-0.346197	0.492	-0.79256	0.15195	-0.683771	0.27185	-0.262251	0.6919
ENSG00000068697	ENSG00000068697	LAPTM4A	chr2:20232410-20251789	-0.0224223	0.9258	0.0189298	0.95995	0.494437	0.1676	0.413529	0.3457	0.288001	0.56865	0.319634	0.6023	-0.234437	0.3878	-0.0798	0.7987	0.139949	0.68715	0.41529	0.31785	0.308163	0.54375	0.365311	0.5404
ENSG00000068724	ENSG00000068724	TTC7A	chr2:47129008-47403740	0.0105624	0.99085	0.142994	0.89565	-0.169061	0.8702	-0.30641	0.8142	-0.038266	0.9769	0.0609763	0.96255	-0.14389	0.88805	0.0433054	0.95845	0.0115748	0.9915	-0.425622	0.7806	0.180284	0.90185	0.0399437	0.9728
ENSG00000068745	ENSG00000068745	IP6K2	chr3:48725435-48777786	-0.0416791	0.8769	-0.208102	0.6175	-0.0380229	0.92775	-0.0819148	0.8646	0.0340187	0.9466	-0.219217	0.7274	-0.183421	0.5431	-0.237217	0.48145	-0.0579349	0.8891	0.0947262	0.83485	0.312744	0.56495	-0.138438	0.8096
ENSG00000068781	ENSG00000068781	STON1-GTF2A1L	chr2:48756521-49003654	0	1	0	1	0	1	0	1	0	1	0	1	0	1	0	1	0	1	0	1	0	1	0	1
ENSG00000068784	ENSG00000068784	SRBD1	chr2:45615818-45839304	-0.0446358	0.92695	-0.165859	0.7958	-0.0778537	0.8917	-0.164399	0.823	-0.370536	0.6276	-0.178889	0.8285	0.0202346	0.9697	-0.218091	0.6945	-0.405655	0.4871	-0.528191	0.48005	0.984718	0.2914	-0.447384	0.5938
ENSG00000068793	ENSG00000068793	CYFIP1	chr15:22892004-23034427	-0.0346208	0.8991	0.250744	0.6009	-0.0162972	0.96565	-0.227739	0.62925	-0.173092	0.75395	-0.0366452	0.9552	-0.0870031	0.79915	0.115115	0.73705	0.00656946	0.98695	-0.278803	0.5546	0.0239003	0.9676	-0.122585	0.84855
ENSG00000068796	ENSG00000068796	KIF2A	chr5:61601988-61924409	0.260869	0.5673	-0.385775	0.5611	0.301137	0.63665	0.466628	0.536	0.686104	0.44255	0.606723	0.5938	0.425578	0.40395	0.227142	0.6736	0.545655	0.4694	0.287612	0.70425	0.0120666	0.98865	0.868491	0.44325
ENSG00000068831	ENSG00000068831	RASGRP2	chr11:64494382-64512928	0.517689	0.36295	1.98238	0.0117	1.80686	0.01925	1.25914	0.1341	1.75857	0.0513	2.02035	0.02855	0.162086	0.7874	1.39129	0.0374	1.49081	0.059	1.37208	0.1004	2.22909	0.0231	1.70508	0.12995
ENSG00000068878	ENSG00000068878	PSME4	chr2:54091203-54197977	0.199114	0.4457	0.224451	0.6053	0.257037	0.51855	-0.0319569	0.94165	-0.0312603	0.95255	-0.164221	0.79445	0.275937	0.34685	0.359819	0.2816	-0.0254225	0.9401	-0.0409003	0.92725	-0.191148	0.708	-0.10569	0.8671
ENSG00000068885	ENSG00000068885	IFT80	chr3:159943422-160203561	-0.467408	0.4142	-1.20522	0.10245	-0.274488	0.66465	0.459909	0.51935	0.43324	0.63515	0.774235	0.31665	0.116175	0.85475	-0.657072	0.3221	-0.316486	0.65705	0.1066	0.89165	0.0435748	0.96605	1.11339	0.1681
ENSG00000068903	ENSG00000068903	SIRT2	chr19:39369196-39399533	-0.151222	0.69305	0.179144	0.73085	0.257374	0.6086	-0.00469668	0.99255	-0.0311633	0.9612	-0.255146	0.7337	-0.429944	0.29805	-0.011273	0.9789	0.330696	0.52865	0.111269	0.8546	-0.0405681	0.95165	0.107674	0.8831
ENSG00000068912	ENSG00000068912	ERLEC1	chr2:53759809-54087297	0.218779	0.62795	0.0726255	0.88615	0.275343	0.58155	0.243298	0.69625	0.239804	0.72245	0.0650429	0.92585	0.0661916	0.8698	0.0709439	0.8688	0.138663	0.78225	0.100597	0.873	0.070294	0.91465	0.126156	0.8625
ENSG00000068971	ENSG00000068971	PPP2R5B	chr11:64685024-64703360	0.386534	0.28265	0.839252	0.12235	1.07459	0.0429	1.1521	0.0733	1.08691	0.1441	0.91253	0.27105	-0.0640298	0.85575	0.830722	0.08125	1.16548	0.02685	1.1358	0.07325	1.60743	0.0412	0.70055	0.3675
ENSG00000068976	ENSG00000068976	PYGM	chr11:64513860-64527769	2.75538	1	4.34084	1	3.07386	1	4.80486	0.10645	3.50623	1	3.50178	1	4.39003	1	3.8062	1	2.66352	1	4.62235	1	0	1	3.64956	1
ENSG00000068985	ENSG00000068985	PAGE1	chrX:49452052-49460596	0	1	0	1	0	1	0	1	0	1	0	1	0	1	0	1	0	1	0	1	0	1	0	1
ENSG00000069011	ENSG00000069011	PITX1	chr5:134362614-134735604	0.0368638	0.9812	0.28567	0.8524	0.501203	0.7601	-0.220528	0.8824	0.265133	0.85765	-0.0323779	0.9815	-0.428918	0.7926	0.121517	0.93665	0.218211	0.89085	-0.208564	0.88665	0.535453	0.7169	-0.100431	0.94405
ENSG00000069018	ENSG00000069018	TRPC7	chr5:135548998-135701225	0	1	0	1	0	1	0	1	0	1	0	1	0	1	0	1	0	1	0	1	0	1	0	1
ENSG00000069020	ENSG00000069020	MAST4	chr5:65892175-66465423	-0.28433	0.52155	1.64921	0.07405	-0.433454	0.4296	0.869932	0.18645	0.281616	0.67105	0.557366	0.47045	0.260782	0.5722	0.453659	0.4221	-0.559897	0.3318	0.90016	0.1956	0.180119	0.7936	0.749564	0.3428
ENSG00000069122	ENSG00000069122	GPR116	chr6:46820248-46922680	0	1	0	1	0	1	0	1	0	5e-05	0	1	0	1	0	1	0	0.0067	0	1	0	1	0	5e-05
ENSG00000069188	ENSG00000069188	SDK2	chr17:71330522-71640228	-2.52438	1	-3.43153	1	1.25489	1	-1.29621	1	0	1	-0.724896	1	-2.63593	1	-0.450005	1	0	1	-1.34059	1	0	1	-1.40533	1
ENSG00000069206	ENSG00000069206	ADAM7	chr8:24298442-24384483	0	1	0	1	0	1	0	1	0	1	0	1	0	1	0	1	0	1	0	1	0	1	0	1
ENSG00000069248	ENSG00000069248	NUP133	chr1:229577044-229644103	0.00799543	0.97285	0.219436	0.57195	0.155703	0.6799	0.0876175	0.84815	0.116854	0.8249	0.0341258	0.9584	0.256376	0.36835	0.193363	0.55265	0.170141	0.6528	-0.182283	0.69355	-0.0832201	0.87545	0.0258478	0.96495
ENSG00000069275	ENSG00000069275	NUCKS1	chr1:205681946-205719404	-0.0149805	0.9599	-0.454769	0.2897	-0.180351	0.6687	0.461474	0.3781	0.281819	0.6339	0.51707	0.4734	0.205885	0.53655	-0.00476556	0.98865	-0.22678	0.57805	0.27608	0.57325	0.106827	0.85765	0.62016	0.36715
ENSG00000069329	ENSG00000069329	VPS35	chr16:46690053-46723430	0.130363	0.62335	-0.0574985	0.87535	0.169034	0.63835	0.148154	0.7295	0.244086	0.6298	0.400191	0.4979	0.0357665	0.8997	0.0727133	0.8162	0.169034	0.634	0.184392	0.6611	0.300227	0.56565	0.460546	0.48225
ENSG00000069345	ENSG00000069345	DNAJA2	chr16:46989298-47007699	-0.0439376	0.86015	0.00282251	0.99395	-0.00301712	0.99265	-0.124638	0.78195	-0.172329	0.73835	-0.200944	0.7477	-0.0775744	0.784	-0.0638613	0.8551	-0.152581	0.68855	-0.185022	0.6832	-0.0903316	0.86515	-0.236797	0.69685
ENSG00000069399	ENSG00000069399	BCL3	chr19:45250961-45263301	0.0649725	0.8171	0.472232	0.29825	0.33288	0.4598	0.203441	0.6913	0.171643	0.7835	-0.936924	0.2088	-0.467078	0.15025	0.246618	0.52855	0.204683	0.64025	0.445398	0.3783	0.151791	0.79645	-0.692884	0.2893
ENSG00000069424	ENSG00000069424	KCNAB2	chr1:5922870-6161253	0.238657	0.3948	0.246128	0.55225	-0.0632796	0.8758	-0.00889937	0.98505	0.316787	0.56615	0.199488	0.74875	0.0796152	0.8205	0.540035	0.1737	0.214755	0.61485	0.105545	0.8327	0.461302	0.46035	0.735716	0.2719
ENSG00000069431	ENSG00000069431	ABCC9	chr12:21950334-22094336	-0.0269342	0.9545	-1.34987	0.07145	-0.318717	0.6642	-0.250474	0.76465	-0.0666097	0.9446	-1.35618	0.18445	0.119877	0.7835	0.257791	0.6677	-0.48557	0.52905	-0.371485	0.6914	-3.61803	0.01625	-0.0111085	0.99175
ENSG00000069482	ENSG00000069482	GAL	chr11:68451246-68458643	-0.00275757	0.9929	0.323708	0.53125	0.324002	0.53685	-0.120403	0.85505	-0.252967	0.73785	-0.880622	0.3821	-0.428607	0.2233	-0.081606	0.85425	-0.187454	0.73555	0.0626834	0.92285	-0.682159	0.40635	-0.68264	0.45195
ENSG00000069493	ENSG00000069493	CLEC2D	chr12:9809269-9848413	0.193115	0.66665	-0.46315	0.56335	-0.752482	0.304	-0.274741	0.743	-0.954716	0.29555	-0.616963	0.55285	0.324164	0.46895	-0.417332	0.48055	-0.519227	0.50665	-0.183635	0.8308	-0.493746	0.71025	-1.27412	0.28715
ENSG00000069509	ENSG00000069509	FUNDC1	chrX:44382884-44402247	0	1	0	1	0	1	0	1	0	1	0	1	0	1	0	1	0	1	0	1	0	1	0	1
ENSG00000069535	ENSG00000069535	MAOB	chrX:43625857-43741693	0	1	0	1	0	1	0	1	0	1	0	1	0	1	0	1	0	1	0	1	0	1	0	1
ENSG00000069667	ENSG00000069667	RORA	chr15:60780482-61521518	-1.34709	1	-2.00568	1	-1.33131	1	-0.911427	1	-0.843742	1	-1.10346	1	-0.352348	1	-0.856162	1	-0.507234	1	0.433196	1	0	1	-1.55731	1
ENSG00000069696	ENSG00000069696	DRD4	chr11:637292-640706	-1.07169	1	-0.929131	1	-1.32815	1	-0.43424	1	0	1	0	1	-1.26411	1	-0.561854	1	0	1	0	1	-1.05512	1	0	1
ENSG00000069702	ENSG00000069702	TGFBR3	chr1:92145901-92371892	-0.857381	0.124	-1.42104	0.0517	-1.87229	0.0266	-1.11921	0.16205	-2.05648	0.02985	-1.35881	0.15325	0.0183649	0.9711	-0.968747	0.14315	-1.76529	0.03135	-0.999459	0.2337	-4.56342	0.01545	-1.16385	0.22765
ENSG00000069712	ENSG00000069712	KIAA1107	chr1:92632541-92650280	0.0372718	0.89285	-0.674091	0.2041	-0.120768	0.81105	0.381517	0.51955	0.356943	0.58485	0.565348	0.46945	0.343538	0.2852	-0.0864847	0.83855	0.0580965	0.90465	-0.00614137	0.99145	-0.107002	0.87625	0.397253	0.6031
ENSG00000069764	ENSG00000069764	PLA2G10	chr16:14766404-14788526	0	1	0	1	-0.377316	1	0.578576	1	0.303327	1	-0.612152	1	-0.222182	1	0	1	0.575041	1	0	1	0	1	-0.586837	1
ENSG00000069812	ENSG00000069812	HES2	chr1:6472477-6484730	0	1	0	1	0	1	0	1	0	1	0	1	0	1	0	1	0	1	0	1	0	1	0	1
ENSG00000069849	ENSG00000069849	ATP1B3	chr3:141594965-141645356	-0.130805	0.59755	0.0540606	0.87525	0.0735325	0.8321	-0.00365048	0.99245	-0.200785	0.68795	-0.327736	0.58445	-0.0488445	0.86435	-0.186827	0.5437	-0.179203	0.60785	-0.0642406	0.8757	-0.134709	0.80025	-0.429302	0.46045
ENSG00000069869	ENSG00000069869	NEDD4	chr15:56119119-56285944	0.132681	0.7398	-0.939105	0.1462	-0.179579	0.75895	-0.00863559	0.98915	0.383542	0.6291	0.160799	0.826	0.0509047	0.91405	0.0492288	0.9221	-0.443013	0.446	0.125121	0.86135	-0.528084	0.46205	0.365858	0.63405
ENSG00000069943	ENSG00000069943	PIGB	chr15:55495163-55700708	0.397197	0.74205	0.0763966	0.95705	0.164915	0.90355	0.0542431	0.97475	0.0849633	0.9682	0.092719	0.96895	0.347181	0.81095	0.443676	0.7094	-0.0128971	0.99085	-0.178018	0.91595	-0.383102	0.8769	0.0669127	0.9759
ENSG00000069956	ENSG00000069956	MAPK6	chr15:52121824-52358462	-0.0339995	0.91595	-0.727677	0.1262	-0.728249	0.1283	-0.305152	0.5869	-0.810244	0.2326	-0.675243	0.3985	0.196233	0.61375	-0.271447	0.51625	-0.764254	0.102	-0.553085	0.3117	-1.06173	0.14255	-0.665002	0.4102
ENSG00000069966	ENSG00000069966	GNB5	chr15:52413116-52483566	-0.575034	0.152	-0.311696	0.6123	0.241184	0.68035	1.06511	0.10415	0.929322	0.2138	1.60313	0.09015	-0.369013	0.3421	-0.265258	0.60225	0.0819617	0.89045	1.12182	0.08595	0.658249	0.43185	1.34061	0.13945
ENSG00000069974	ENSG00000069974	RAB27A	chr15:55495163-55700708	-0.24451	0.7225	-0.648754	0.5327	0.0334769	0.97205	0.473871	0.6841	0.339758	0.7476	0.695556	0.60975	-0.235618	0.8141	-0.442829	0.62535	-0.035029	0.9693	0.33792	0.75	0.0622795	0.9602	0.82251	0.54725
ENSG00000069998	ENSG00000069998	CECR5	chr22:17618400-17646177	-0.0559134	0.84095	0.640873	0.15625	0.334032	0.455	0.269786	0.5973	0.083315	0.8975	0.261935	0.72555	-0.315794	0.32705	0.270915	0.47485	0.361841	0.41555	0.372792	0.456	0.57407	0.3534	0.144536	0.85095
ENSG00000070010	ENSG00000070010	UFD1L	chr22:19437463-19466738	0.0405024	0.94585	-0.539069	0.5207	0.334582	0.71295	-0.198173	0.87745	-0.294156	0.8331	-0.952116	0.46835	-0.354443	0.7228	-0.294274	0.60435	1.15857	0.4433	-0.116168	0.92385	-0.276383	0.8424	-0.162156	0.90525
ENSG00000070018	ENSG00000070018	LRP6	chr12:12202777-12419946	0.537116	0.2557	-0.430898	0.4128	0.104297	0.8296	0.433439	0.46485	0.649284	0.32055	0.421355	0.548	0.189649	0.6217	0.158703	0.7211	0.112844	0.81845	0.433632	0.44545	0.211921	0.7497	1.25945	0.11025
ENSG00000070019	ENSG00000070019	GUCY2C	chr12:14765575-14849519	0	1	-1.95089	1	0	1	0	1	0	1	-1.54263	1	0	1	0	1	-0.181397	1	0	1	0	1	0	1
ENSG00000070031	ENSG00000070031	SCT	chr11:626430-627143	0	1	0	1	0	1	0	1	0	0.12175	0	1	0	1	0	1	0	1	0	1	0	1	0	1
ENSG00000070047	ENSG00000070047	PHRF1	chr11:576485-612222	0.076987	0.7629	0.0480805	0.90505	-0.233449	0.5678	-0.177283	0.7186	-0.142777	0.79605	-0.173908	0.80345	-0.0030052	0.99135	0.0569161	0.8679	-0.0239113	0.95205	-0.153508	0.74465	-0.00445737	0.9933	-0.0834968	0.9033
ENSG00000070061	ENSG00000070061	IKBKAP	chr9:111629796-111696396	-0.136786	0.62955	-0.277377	0.49655	0.519072	0.26755	0.131755	0.784	0.750195	0.23655	0.144175	0.82465	0.180977	0.60575	0.412129	0.33485	0.55432	0.2687	0.509213	0.38875	0.0417115	0.9399	0.898908	0.2763
ENSG00000070081	ENSG00000070081	NUCB2	chr11:17229699-17371521	-0.109911	0.74225	0.0278631	0.95075	0.0825812	0.8587	0.085039	0.86015	-0.234059	0.6705	-0.132282	0.8127	-0.00792281	0.9819	-0.579583	0.15265	-0.0550661	0.89845	-0.164418	0.74785	-0.351284	0.51475	-0.448786	0.4398
ENSG00000070087	ENSG00000070087	PFN2	chr3:149478891-149768575	-0.447559	0.7866	-1.03706	0.60375	0.335286	0.877	0.925198	0.6239	0.346693	0.8537	0.869577	0.6494	-0.265479	0.89325	-0.675294	0.7274	-0.0648861	0.9735	0.517567	0.8076	0.747207	0.6943	1.09011	0.5533
ENSG00000070159	ENSG00000070159	PTPN3	chr9:112137973-112260590	-0.511301	0.2542	-1.39078	0.0435	-0.379099	0.59165	0.0742097	0.92285	0.0175896	0.983	0.377141	0.68735	-0.414566	0.37365	-0.641209	0.3196	0.0634598	0.93395	0.19141	0.8122	-0.256034	0.80055	0.648601	0.58835
ENSG00000070182	ENSG00000070182	SPTB	chr14:65170819-65346601	0.335589	1	0.418679	1	-2.08789	1	-0.334782	1	-1.40616	1	0.437803	1	0.368844	1	-1.74422	1	0	1	0	1	0	1	-0.472354	1
ENSG00000070190	ENSG00000070190	DAPP1	chr4:100737989-100791311	0.428437	0.13145	0.0250344	0.9565	-0.0932806	0.8417	-0.912017	0.17345	-0.680697	0.3163	-1.10771	0.1673	0.517912	0.1075	0.375884	0.3603	-0.204546	0.6784	-0.811696	0.216	-0.855873	0.22255	-0.855788	0.32815
ENSG00000070193	ENSG00000070193	FGF10	chr5:44303645-44389808	-0.293865	0.75945	-0.761126	0.48815	-1.07056	0.3956	-1.80235	0.2064	-1.92229	0.18515	-1.75686	0.2959	-0.815922	0.32715	-0.610572	0.5523	-4.74434	0.2193	0	0.00135	-1.4364	0.43535	-2.03503	0.2659
ENSG00000070214	ENSG00000070214	SLC44A1	chr9:108006902-108201452	-0.304398	0.31065	-0.480195	0.31275	-0.452905	0.3058	0.185094	0.71945	0.20877	0.7448	0.360058	0.61115	-0.110332	0.7572	-0.331246	0.406	-0.376707	0.4053	0.0147883	0.976	0.103103	0.86595	0.484308	0.51755
ENSG00000070269	ENSG00000070269	TMEM260	chr14:56955071-57197253	0.132598	0.7117	-0.365841	0.42845	0.170851	0.70725	0.235272	0.65215	0.198359	0.7188	0.458848	0.5094	0.0933698	0.788	-0.131536	0.7608	-0.0756548	0.86575	0.00176704	0.9979	0.418084	0.5737	0.00827596	0.99125
ENSG00000070366	ENSG00000070366	SMG6	chr17:1963132-2284352	0.0337663	0.9683	0.268584	0.81865	-0.140482	0.8868	-0.0924451	0.92255	0.424811	0.6438	0.10408	0.9277	-0.355873	0.67155	-0.0415865	0.96165	0.466805	0.62445	0.140204	0.89395	0.60186	0.54855	0.688942	0.6182
ENSG00000070367	ENSG00000070367	EXOC5	chr14:57670517-57756797	0.123251	0.6944	-0.235504	0.62105	0.292275	0.5259	0.555625	0.32955	0.375852	0.58855	0.544377	0.4848	0.515743	0.1588	0.120642	0.7583	0.249922	0.5942	0.219434	0.6909	0.0495971	0.94265	0.153474	0.84145
ENSG00000070371	ENSG00000070371	CLTCL1	chr22:19166985-19279239	0.183848	0.68715	-0.180276	0.7888	0.384615	0.58775	0.721158	0.3201	0.610711	0.47805	1.35994	0.12925	0.319827	0.51785	-0.0791864	0.8888	0.686825	0.38205	0.815002	0.2581	1.11863	0.21735	1.50257	0.09405
ENSG00000070388	ENSG00000070388	FGF22	chr19:639587-643703	-0.00484511	1	0	1	-0.231636	1	-0.35679	1	0	1	0.46969	1	0.834947	1	0	1	0.0181726	1	0	1	0	1	0	1
ENSG00000070404	ENSG00000070404	FSTL3	chr19:676391-683385	-0.554028	0.32455	-1.02856	0.19405	-0.504774	0.5642	-0.611516	0.5328	-0.285831	0.79835	-0.505218	0.62095	-1.13665	0.04615	-0.86979	0.21805	-0.331922	0.68775	-1.10031	0.3108	-0.505708	0.6333	-0.366771	0.73445
ENSG00000070413	ENSG00000070413	DGCR2	chr22:19023794-19109967	-0.0799809	0.7622	-0.090797	0.8183	-0.219036	0.5808	-0.208736	0.6713	-0.0642031	0.9069	-0.0912806	0.8827	0.0953935	0.79355	-0.0269007	0.93525	0.351367	0.4188	-0.11192	0.8178	0.526902	0.39075	-0.112711	0.84855
ENSG00000070423	ENSG00000070423	RNF126	chr19:647525-663209	0.0591948	0.8724	0.323015	0.5985	-0.120055	0.84745	0.115345	0.8738	-0.396099	0.66635	-0.373647	0.67145	-0.0890316	0.8299	0.140978	0.78415	0.0342337	0.96045	-0.0709284	0.92045	-0.618945	0.45765	-0.201817	0.83035
ENSG00000070444	ENSG00000070444	MNT	chr17:2287353-2304412	-0.340901	0.33195	-0.587184	0.2579	-0.19365	0.70685	-0.350602	0.5735	0.236528	0.72735	0.185922	0.8198	-0.308045	0.4042	0.0610448	0.8925	0.104935	0.8405	-0.423807	0.4992	1.02571	0.30795	0.827473	0.2865
ENSG00000070476	ENSG00000070476	ZXDC	chr3:126156443-126194762	-0.0103001	0.973	-0.193961	0.71135	-0.327557	0.5336	-0.479211	0.4903	-0.0154921	0.98305	-0.346958	0.6955	-0.0352924	0.91465	-0.0437321	0.9231	-0.153169	0.7744	-0.270293	0.6901	-0.241597	0.75775	-0.190219	0.829
ENSG00000070495	ENSG00000070495	JMJD6	chr17:74708918-74722866	0.343905	0.17875	0.682235	0.0944	0.504337	0.21005	0.124568	0.8046	0.0484447	0.92985	0.0550475	0.935	0.255508	0.3743	0.341811	0.31655	0.479469	0.22895	0.358757	0.45445	0.481358	0.3871	-0.0476428	0.9429
ENSG00000070501	ENSG00000070501	POLB	chr8:42195971-42229326	-0.335898	0.2708	0.283224	0.5564	-0.105783	0.82635	-0.0438009	0.9393	-0.422258	0.55505	-0.118569	0.86865	0.0951687	0.77855	-0.421932	0.3068	0.0193404	0.9678	-0.341451	0.57925	-0.295664	0.6863	-0.556352	0.4178
ENSG00000070526	ENSG00000070526	ST6GALNAC1	chr17:74620842-74639920	0	1	0	1	0	1	0	1	0	1	0	1	0	0.0013	0	1	0	1	0	1	0	1	0	1
ENSG00000070540	ENSG00000070540	WIPI1	chr17:66255322-66597530	0.111743	0.92115	0.118704	0.9271	0.0549612	0.96635	1.43314	0.28015	1.70537	0.18195	2.46987	0.06555	0.212101	0.8793	0.102691	0.9295	0.295512	0.8251	1.11999	0.36815	1.86787	0.1502	2.76126	0.05275
ENSG00000070601	ENSG00000070601	FRMPD1	chr9:37510888-38069210	0	1	0	1	0	1	1.31797	0.63765	1.33628	1	0	1	-0.0237225	1	0.625447	1	0	1	3.69116	0.3816	0	1	0.50978	1
ENSG00000070610	ENSG00000070610	GBA2	chr9:35696944-35758572	-0.016845	0.9833	0.147417	0.8902	-0.0839054	0.9346	-0.378183	0.7622	0.039757	0.97615	-0.39049	0.7611	-0.167286	0.84095	0.10724	0.92115	0.0958369	0.9275	-0.295613	0.8017	-0.371821	0.79045	-0.203888	0.87315
ENSG00000070614	ENSG00000070614	NDST1	chr5:149865380-149937773	-0.00264134	0.99365	-0.186363	0.61365	-0.19193	0.6086	0.431198	0.32265	0.542852	0.25595	0.640999	0.25375	0.0846653	0.7899	0.194189	0.57205	0.141015	0.7085	0.695862	0.10565	0.864923	0.08595	0.876874	0.1156
ENSG00000070669	ENSG00000070669	ASNS	chr7:97481429-97501854	0.103275	0.7622	-0.284894	0.61255	-0.886749	0.1197	-1.09939	0.1059	-0.784981	0.26615	-0.770091	0.34685	-0.0487801	0.89105	-0.504465	0.27815	-0.804529	0.19025	-1.18629	0.0964	0.489993	0.5876	-1.09071	0.21115
ENSG00000070718	ENSG00000070718	AP3M2	chr8:42010463-42029191	-0.430776	0.2617	-0.531701	0.2854	0.31055	0.5092	0.129532	0.83595	0.765092	0.19385	0.636345	0.345	-0.280579	0.4226	-0.29784	0.4768	0.637785	0.233	0.0160353	0.97635	0.494068	0.43765	0.479184	0.49965
ENSG00000070729	ENSG00000070729	CNGB1	chr16:57917502-58005020	0	1	0	1	0	1	0	1	0.434721	1	0	1	0	1	0	1	0	1	0	1	0	1	0	1
ENSG00000070731	ENSG00000070731	ST6GALNAC2	chr17:74559791-74583038	0.0274032	0.91485	0.369182	0.32575	-0.328338	0.38865	-0.536027	0.2328	-0.761305	0.13225	-0.644715	0.2607	-0.00371921	0.98955	-0.113338	0.7399	-0.416685	0.27225	-0.51777	0.24555	-0.798234	0.13025	-0.983981	0.0972
ENSG00000070748	ENSG00000070748	CHAT	chr10:50817140-50918307	0	1	0	1	0	1	0	1	0	1	0	1	0	1	0	1	0	1	0	1	0	1	0	1
ENSG00000070756	ENSG00000070756	PABPC1	chr8:101698043-101735037	0.0899823	0.7247	0.290431	0.4126	0.314688	0.35925	0.365968	0.38335	0.458342	0.3577	0.722314	0.2408	0.349981	0.2519	0.329708	0.3029	0.270067	0.4422	0.11183	0.7879	0.357819	0.4697	0.468184	0.41365
ENSG00000070759	ENSG00000070759	TESK2	chr1:45794834-45956872	-0.17553	0.78415	-0.474917	0.58855	-0.533954	0.51	0.103846	0.9129	-0.849925	0.40905	0.056085	0.95845	-0.172692	0.80465	-0.554413	0.4219	0.278609	0.7575	0.0327923	0.9702	-1.72815	0.12205	-0.0832721	0.9307
ENSG00000070761	ENSG00000070761	C16orf80	chr16:58147495-58163354	0.258824	0.5916	0.185707	0.7594	-0.0042541	0.9935	0.374605	0.5457	0.152508	0.82765	0.256707	0.747	0.0880696	0.8526	0.105964	0.83825	0.40064	0.55035	-0.0154082	0.9823	0.314475	0.6935	-0.0277168	0.97095
ENSG00000070770	ENSG00000070770	CSNK2A2	chr16:58191810-58231824	0.0106676	0.96725	-0.201013	0.65705	-0.176706	0.68845	-0.179952	0.7399	-0.13676	0.81665	-0.366748	0.629	0.209793	0.5158	0.03673	0.9234	-0.0619083	0.88435	-0.368106	0.46715	-0.170933	0.7776	-0.388396	0.59535
ENSG00000070778	ENSG00000070778	PTPN21	chr14:88851267-89021077	-0.221262	0.70645	-1.1728	0.14565	-1.01612	0.2076	-0.418939	0.6382	-0.443311	0.6503	-0.276435	0.7845	0.283684	0.62925	-0.951308	0.17295	-0.545552	0.47935	0.126383	0.9122	-0.667947	0.4919	-0.692665	0.49785
ENSG00000070785	ENSG00000070785	EIF2B3	chr1:45316449-45452282	0.152047	0.6217	0.441658	0.3328	0.153816	0.7224	-0.297732	0.58575	-0.201264	0.75065	-0.0624846	0.93585	0.187062	0.5838	0.146259	0.7253	0.544783	0.2343	-0.608057	0.2785	-0.294716	0.6433	-0.470542	0.56905
ENSG00000070808	ENSG00000070808	CAMK2A	chr5:149569519-149669854	0.212669	0.7204	-0.270184	0.7611	0.265802	0.75775	0.293265	0.7733	0.53156	0.6157	-0.680619	0.6074	0.0240197	0.96855	0.213326	0.7742	0.327073	0.72455	1.301	0.1934	-0.422311	0.76515	0.588754	0.6237
ENSG00000070814	ENSG00000070814	TCOF1	chr5:149737201-149779871	0.277107	0.31775	0.953543	0.0194	0.606879	0.13465	0.244787	0.625	0.566988	0.32245	0.420733	0.52775	0.13276	0.66975	0.717741	0.0517	0.87199	0.03085	0.355456	0.4694	0.919186	0.1252	0.504656	0.39705
ENSG00000070831	ENSG00000070831	CDC42	chr1:22379119-22419437	0.0486191	0.8275	0.0579784	0.86855	-0.00535117	0.98785	0.0557327	0.89985	-0.170171	0.73165	0.00558073	0.99275	0.183177	0.5179	0.304714	0.3146	-0.206207	0.55875	-0.0355387	0.93515	-0.111627	0.82585	0.0173771	0.9776
ENSG00000070882	ENSG00000070882	OSBPL3	chr7:24836157-25021253	0.0731659	0.8232	-0.072586	0.8583	-0.0195105	0.9632	-0.570072	0.2534	-0.352946	0.53745	-0.448679	0.51055	-0.0164364	0.95965	-0.00655695	0.98615	-0.0411843	0.91795	-0.50663	0.31115	-0.718112	0.1872	-0.710384	0.28045
ENSG00000070886	ENSG00000070886	EPHA8	chr1:22890056-22930087	0	1	0	1	0	1	0	1	0	1	0	1	0	1	0	1	0	1	0	1	0	1	0	1
ENSG00000070915	ENSG00000070915	SLC12A3	chr16:56899118-56949762	0	1	0	1	0	1	0	1	0	1	0	1	0	1	0	1	0	1	0	1	0	0.002	0	1
ENSG00000070950	ENSG00000070950	RAD18	chr3:8661085-9005457	0.656145	0.2719	-0.660589	0.24555	-0.368619	0.57885	0.0333077	0.96145	0.0960736	0.90315	0.574562	0.48545	0.211691	0.71915	-0.00113265	0.99845	-0.4698	0.48825	0.0665918	0.92915	-0.119009	0.90345	0.993842	0.31575
ENSG00000070961	ENSG00000070961	ATP2B1	chr12:89981827-90103077	-0.28836	0.3632	-1.05363	0.0193	-0.454	0.28235	0.45889	0.39635	0.052943	0.9266	-0.0371171	0.9513	0.0414749	0.91025	-0.74443	0.0647	-0.290014	0.50535	0.202973	0.68905	-0.400813	0.4654	-0.0530173	0.93505
ENSG00000070985	ENSG00000070985	TRPM5	chr11:2425744-2444275	0	1	0	1	0	1	0	1	0	1	0	1	0	1	0	1	0	1	0	1	0	1	0	1
ENSG00000071051	ENSG00000071051	NCK2	chr2:106361353-106510730	-0.430053	0.1466	0.0429454	0.9245	-0.451958	0.35135	-0.0719996	0.8911	0.193341	0.7563	0.341825	0.60865	-0.391572	0.23925	-0.344598	0.4096	-0.35322	0.47025	-0.0221745	0.9681	-0.0575657	0.921	0.260962	0.6829
ENSG00000071054	ENSG00000071054	MAP4K4	chr2:102313311-102511150	-0.141285	0.55635	-0.379672	0.28535	-0.598397	0.0961	-0.578863	0.19635	-0.652649	0.2092	-0.875846	0.16315	-0.0724661	0.79915	-0.0131101	0.968	-0.464109	0.1909	-0.477684	0.2631	-0.937232	0.08905	-0.640087	0.2978
ENSG00000071073	ENSG00000071073	MGAT4A	chr2:99235568-99347589	0.308261	0.36855	0.36113	0.4714	-0.010779	0.9831	-0.646516	0.30225	0.137468	0.8225	0.483462	0.5407	0.538321	0.16525	0.531861	0.2464	0.0618498	0.90805	-0.808072	0.23735	-0.278109	0.6779	-0.0769939	0.91975
ENSG00000071082	ENSG00000071082	RPL31	chr2:101618176-101886778	-0.00993756	0.9773	-0.121818	0.8557	-0.131958	0.8147	-0.447463	0.58865	-0.347495	0.65895	-0.279257	0.7607	-0.469842	0.32765	-0.0321308	0.94235	-0.703815	0.2483	-0.385773	0.581	-0.543256	0.56305	0.339829	0.67735
ENSG00000071127	ENSG00000071127	WDR1	chr4:10075962-10118573	-0.0203669	0.93585	0.0510751	0.89175	-0.327044	0.38185	-0.428074	0.3284	-0.430702	0.43035	-0.638947	0.2822	-0.114044	0.7237	0.028481	0.93405	-0.222906	0.5398	-0.345129	0.4169	-0.374076	0.49055	-0.395492	0.5272
ENSG00000071189	ENSG00000071189	SNX13	chr7:17832465-17980124	-0.21872	0.3919	-0.460791	0.2906	-0.150513	0.6994	0.233338	0.5998	0.203153	0.68665	0.144904	0.80515	0.0280569	0.9219	-0.0960085	0.7746	-0.335479	0.3858	0.0327508	0.94125	-0.501382	0.34535	0.177679	0.7774
ENSG00000071203	ENSG00000071203	MS4A12	chr11:60260250-60274903	0	1	0	1	0	1	0	1	0	1	0	1	0	1	0	1	0	1	0	1	0	1	0	1
ENSG00000071205	ENSG00000071205	ARHGAP10	chr4:148653213-148993931	-0.0574105	0.8203	-0.0401943	0.92085	-0.82933	0.0471	-1.09674	0.02665	-1.06946	0.0498	-1.23004	0.0628	-0.156841	0.58325	-0.0788164	0.8125	-0.871804	0.0299	-1.29826	0.0085	-0.996932	0.07545	-1.47756	0.03245
ENSG00000071242	ENSG00000071242	RPS6KA2	chr6:166822851-167370679	0.0894265	0.7977	0.0181091	0.9731	0.0510799	0.91855	0.636748	0.28615	0.308027	0.6829	0.310878	0.73125	0.0922644	0.8148	0.287405	0.5327	0.248313	0.6144	0.669862	0.2622	0.285906	0.70865	0.683561	0.4439
ENSG00000071243	ENSG00000071243	ING3	chr7:120590802-120617270	0.113288	0.7209	-0.173672	0.7577	-0.934051	0.08595	-0.888835	0.1777	-1.08151	0.18735	-1.24656	0.19485	0.18001	0.6107	-0.11427	0.8096	-1.04317	0.0739	-1.25147	0.0669	-1.29399	0.12985	-1.56179	0.0937
ENSG00000071246	ENSG00000071246	VASH1	chr14:77228531-77249354	-0.117824	0.65855	0.344868	0.3716	0.498838	0.18375	-0.0990853	0.82135	0.146341	0.7673	0.208975	0.72745	-0.278717	0.34875	0.418305	0.20235	0.834391	0.03105	0.0934388	0.83095	0.0856677	0.864	0.383596	0.50375
ENSG00000071282	ENSG00000071282	LMCD1	chr3:8543392-8609805	0	1	0	1	0	1	0	1	0	1	0	1	0	1	0	1	0	1	0	1	0	1	0	1
ENSG00000071462	ENSG00000071462	WBSCR22	chr7:73096600-73134002	0.165574	0.6275	0.235794	0.63065	0.208506	0.70725	-0.288677	0.64285	-0.538414	0.42835	-1.04546	0.144	-0.298813	0.4382	-0.184218	0.6827	0.0413491	0.9349	-0.0545834	0.93275	-0.231798	0.737	-0.466032	0.54875
ENSG00000071537	ENSG00000071537	SEL1L	chr14:81937892-82000205	-0.00956836	0.9729	-0.266344	0.49935	-0.0580222	0.8787	0.521578	0.3162	0.325198	0.51435	0.804897	0.2247	0.595837	0.0928	0.114867	0.73	0.387689	0.3808	-0.0177166	0.96575	0.740392	0.2665	0.313445	0.6057
ENSG00000071539	ENSG00000071539	TRIP13	chr5:710470-919472	0.101926	0.9145	0.73864	0.62205	1.04174	0.4625	1.08488	0.42485	1.32014	0.2929	2.15572	0.36675	1.44981	0.1934	0.896168	0.3998	0.891157	0.49575	0.882748	0.50415	1.02445	0.50475	1.49805	0.4772
ENSG00000071553	ENSG00000071553	ATP6AP1	chrX:153656977-153664862	-0.100837	0.6587	0.0361146	0.9179	0.0680815	0.8469	0.0750343	0.85735	0.0498916	0.92415	0.064512	0.9127	-0.307629	0.2626	-0.0512157	0.86535	0.156433	0.65225	0.298914	0.4783	0.326354	0.5209	0.209721	0.7182
ENSG00000071564	ENSG00000071564	TCF3	chr19:1609290-1652604	0.323269	0.4908	0.500103	0.41175	0.30543	0.578	0.374761	0.57035	0.0151018	0.98405	0.245964	0.78715	0.0308069	0.94835	0.245761	0.6185	0.272106	0.69695	0.61262	0.3614	0.511934	0.5822	0.328369	0.7037
ENSG00000071575	ENSG00000071575	TRIB2	chr2:12857014-12882860	-0.427992	0.18725	-0.0826932	0.86855	-0.506896	0.3205	-0.207331	0.72875	0.0714429	0.91605	0.506944	0.49635	-0.0647033	0.84875	-0.445298	0.3067	-0.594827	0.24305	-0.4032	0.5142	0.198186	0.77485	-0.00611289	0.9929
ENSG00000071626	ENSG00000071626	DAZAP1	chr19:1407583-1435719	-0.0764566	0.78625	0.051745	0.90315	0.122074	0.7668	-0.145712	0.7654	-0.358754	0.5028	-0.553234	0.38015	-0.263993	0.4268	-0.195642	0.5806	-0.0300683	0.93985	-0.213797	0.65975	-0.694142	0.20085	-0.417939	0.50265
ENSG00000071655	ENSG00000071655	MBD3	chr19:1576638-1605483	0.0723973	0.8684	0.824919	0.21005	0.39754	0.54345	-0.164156	0.83635	0.0985225	0.9195	-0.0550438	0.9574	-0.100915	0.84675	0.328309	0.52405	0.393985	0.52225	0.0623968	0.9359	0.434838	0.6186	-0.537309	0.62285
ENSG00000071677	ENSG00000071677	PRLH	chr2:238475216-238475818	0	1	0	1	0	1	0	1	0	1	0	1	0	1	0	1	0	1	0	1	0	1	0	1
ENSG00000071794	ENSG00000071794	HLTF	chr3:148747913-148804341	0.205335	0.4725	0.195161	0.6544	0.687578	0.0848	1.29833	0.00605	1.17045	0.02725	1.49497	0.016	0.366565	0.2187	0.364349	0.3122	0.419451	0.29235	1.14537	0.01575	0.693223	0.19695	1.31267	0.04015
ENSG00000071859	ENSG00000071859	FAM50A	chrX:153672472-153679002	-0.026261	0.92455	0.624769	0.1081	0.104086	0.7903	-0.246068	0.60675	-0.345276	0.50805	-0.35499	0.5816	-0.011675	0.97125	0.00407903	0.9898	0.201423	0.6223	-0.273706	0.5567	-0.00298529	0.99535	-0.579849	0.342
ENSG00000071889	ENSG00000071889	FAM3A	chrX:153733349-153744566	-0.093958	0.78435	0.709511	0.18065	0.380707	0.49795	-0.0194902	0.9744	0.201673	0.8061	0.149849	0.8728	-0.196278	0.58575	0.183201	0.69175	0.336608	0.5609	0.319976	0.64775	0.523349	0.47645	-0.223876	0.81605
ENSG00000071894	ENSG00000071894	CPSF1	chr8:145596789-145634753	-0.0941745	0.82985	0.0882469	0.86855	0.267124	0.61445	-0.0806849	0.8849	0.507488	0.4208	0.181604	0.77075	-0.264667	0.54105	0.155872	0.7535	0.386932	0.4881	0.0741496	0.8981	0.623354	0.33175	0.239696	0.701
ENSG00000071909	ENSG00000071909	MYO3B	chr2:171034654-171511681	-1.74429	1	-0.162166	1	-1.92531	1	-3.07543	1	0.390133	1	0.0888399	1	1.05036	1	-0.118596	1	0	1	0	1	0	1	-1.98081	1
ENSG00000071967	ENSG00000071967	CYBRD1	chr2:172378756-172414643	-0.229264	0.53235	-1.16639	0.0381	0.287484	0.5697	1.38452	0.0204	1.03332	0.11705	1.88308	0.01975	-0.0133837	0.97105	-0.597876	0.2017	0.159907	0.75665	1.19333	0.04265	0.350105	0.64575	2.0544	0.0089
ENSG00000071991	ENSG00000071991	CDH19	chr18:64168319-64271375	0	1	0	1	0	1	0	1	0	1	0	1	0	1	0	1	0	1	0	1	0	1	0	1
ENSG00000071994	ENSG00000071994	PDCD2	chr6:170884382-170893780	-0.120578	0.6878	0.172908	0.73435	0.0744169	0.8736	-0.351299	0.52155	-0.456459	0.4889	-0.598805	0.4407	-0.0890048	0.80965	-0.044371	0.9118	-0.241055	0.6241	-0.507274	0.3205	-0.571858	0.39325	-0.979038	0.192
ENSG00000072041	ENSG00000072041	SLC6A15	chr12:85253491-85307394	0	1	0	1	0	1	0	1	0	1	0	1	0	1	0	1	0	1	0	1	0	1	0	1
ENSG00000072042	ENSG00000072042	RDH11	chr14:68086514-68162531	-0.343432	0.32015	-0.0413339	0.9269	0.030491	0.9511	-0.186994	0.73885	-0.062406	0.92385	-0.208016	0.79075	-0.435855	0.2858	-0.191262	0.65335	0.0197307	0.9657	-0.0553318	0.91875	-0.137312	0.8363	-0.177887	0.8167
ENSG00000072062	ENSG00000072062	PRKACA	chr19:14202499-14228896	-0.184048	0.545	-0.325202	0.50745	0.131628	0.78545	0.396916	0.46765	0.437178	0.4867	0.715352	0.3439	-0.346522	0.3165	0.00453264	0.9897	0.333368	0.48235	0.517402	0.34265	0.509253	0.42805	0.545575	0.4589
ENSG00000072071	ENSG00000072071	LPHN1	chr19:14260749-14316999	-0.938639	0.159	-0.0514244	0.95735	-0.128048	0.89615	0.33198	0.669	0.181226	0.8486	0.177174	0.83825	-0.702144	0.345	0.0982346	0.91315	-0.17268	0.85185	0.46627	0.57205	0.300522	0.78525	0.957483	0.2949
ENSG00000072080	ENSG00000072080	SPP2	chr2:234959322-234985778	0	0.0004	0	0.0004	0	1	0	0.0165	0	0.01665	0	1	0	0.00365	0	0.02595	0	0.0646	0	0.01315	0	1	0	1
ENSG00000072110	ENSG00000072110	ACTN1	chr14:69340859-69446157	-0.250405	0.31345	-0.174897	0.6293	-0.0393195	0.9044	-0.0149773	0.9692	0.317986	0.50385	0.311383	0.5826	-0.303477	0.3124	-0.149803	0.63055	0.138047	0.69125	0.0684223	0.8645	0.478027	0.34285	0.617726	0.27185
ENSG00000072121	ENSG00000072121	ZFYVE26	chr14:68168602-68283307	0.189682	0.4861	0.0241021	0.9496	0.11915	0.7661	-0.405031	0.37565	-0.32544	0.5172	-0.623893	0.2808	0.0906646	0.76305	0.467745	0.15845	0.261993	0.49455	-0.0775645	0.8685	-0.0201688	0.97425	-0.0284593	0.96415
ENSG00000072133	ENSG00000072133	RPS6KA6	chrX:83318983-83442933	0	1	0	1	0	1	0	1	0	1	0	1	0	1	0	1	0	1	0	1	0	1	0	1
ENSG00000072134	ENSG00000072134	EPN2	chr17:19118927-19240028	1.34284	0.1138	-0.387295	0.4631	-0.0855118	0.85235	0.730597	0.16995	0.560198	0.35885	0.536774	0.4031	0.0800543	0.8657	0.241335	0.64815	0.119246	0.82075	0.993208	0.0792	0.703174	0.26865	1.38943	0.03935
ENSG00000072135	ENSG00000072135	PTPN18	chr2:131113579-131132982	-0.13546	0.6842	-0.239142	0.671	-0.266036	0.59595	-0.274491	0.6669	0.153495	0.8214	-0.0868256	0.91665	-0.35887	0.30875	-0.477532	0.29545	-0.0128939	0.97945	0.017206	0.97775	0.220213	0.76275	0.11751	0.88285
ENSG00000072163	ENSG00000072163	LIMS2	chr2:128395955-128439360	0.635352	0.4548	0.020869	0.9855	-1.24294	0.2123	-0.386607	0.6998	-1.82337	0.0885	0.192678	0.8622	-0.201088	0.7744	-0.713804	0.40355	-0.0205105	0.988	0.141179	0.89985	0.256929	0.8771	-0.950456	0.38485
ENSG00000072182	ENSG00000072182	ASIC4	chr2:220378891-220403494	0	1	0	1	0	1	0	1	0	1	0	1	0	1	0	1	0	1	0	1	0	1	0	1
ENSG00000072195	ENSG00000072195	SPEG	chr2:220299567-220363009	4.71987	1	5.21807	1	-1.29779	1	3.21755	1	-0.629255	1	5.68176	0.0002	-1.12712	1	4.2528	1	5.67424	0.0004	0	1	2.79949	1	2.74357	1
ENSG00000072201	ENSG00000072201	LNX1	chr4:54243809-55164414	-0.060197	0.9393	-1.06853	0.4248	-0.407286	0.7306	0.156637	0.8918	-0.13996	0.93135	0.0391464	0.9798	-0.173757	0.8467	-0.788303	0.47865	-0.313256	0.78175	0.0162844	0.98775	-0.0608691	0.97385	0.216503	0.8845
ENSG00000072210	ENSG00000072210	ALDH3A2	chr17:19551448-19580911	-0.327285	0.309	-0.605878	0.18995	-0.590865	0.18985	-0.527675	0.33945	-0.176888	0.76445	-0.438086	0.5541	-0.305024	0.37295	-0.470069	0.233	-0.578185	0.20405	-0.631765	0.23995	-0.695038	0.26375	-0.604726	0.40225
ENSG00000072274	ENSG00000072274	TFRC	chr3:195754053-195809060	0	1	-0.363685	0.29145	0	1	0.12234	0.7774	0.303859	0.5388	0.335653	0.561	0.178692	0.51555	-0.00975202	0.97235	0.0439734	0.8925	0	1	0.125174	0.8115	0.105446	0.8555
ENSG00000072310	ENSG00000072310	SREBF1	chr17:17584786-17740325	-0.0418851	0.8958	-0.0956908	0.84565	-0.0698165	0.884	-0.262047	0.6147	-0.245711	0.66215	-0.525671	0.3666	-0.244182	0.4976	-0.207878	0.62775	0.0468622	0.91775	0.0553144	0.91665	-0.30018	0.64825	-0.162297	0.78215
ENSG00000072315	ENSG00000072315	TRPC5	chrX:111017542-111326004	0	1	0	1	0	1	0	1	0	1	0	1	0	1	0	1	0	1	0	1	0	1	0	1
ENSG00000072364	ENSG00000072364	AFF4	chr5:132211070-132299326	0.0404765	0.862	-0.8086	0.0284	-0.246401	0.48215	0.532317	0.20935	0.244903	0.61065	0.354187	0.54755	0.482527	0.07785	0.00179315	0.9952	0.00634982	0.9852	0.31233	0.4494	0.11396	0.82225	0.361215	0.5228
ENSG00000072401	ENSG00000072401	UBE2D1	chr10:60094734-60129403	0.0731829	0.7779	0.128071	0.74965	0.182702	0.66355	0.0985366	0.84435	-0.079142	0.88375	0.113479	0.8624	0.176667	0.5485	-0.139538	0.69965	-0.175444	0.67445	0.0887551	0.85325	-0.129458	0.81945	-0.0897262	0.891
ENSG00000072415	ENSG00000072415	MPP5	chr14:67707825-67853233	0.562445	0.45925	0.181315	0.8748	0.412482	0.69845	0.863315	0.5262	0.45636	0.83285	0.257111	0.8862	0.377354	0.6721	0.514249	0.6304	0.407955	0.7066	0.614961	0.63555	0.0206182	0.98935	0.717772	0.6927
ENSG00000072422	ENSG00000072422	RHOBTB1	chr10:62629195-62761198	-0.0089258	0.9841	0.663586	0.4359	-0.042052	0.94975	0.381202	0.59395	0.731708	0.379	0.825067	0.3598	0.196498	0.62735	0.155489	0.76445	0.322158	0.5905	0.333211	0.66855	0.866523	0.33535	0.648415	0.49575
ENSG00000072444	ENSG00000072444	ASAH2C	chr10:48001602-48055018	0	1	0	1	0	1	0	1	0	1	0	1	0	1	0	1	0	1	0	1	0	1	0	1
ENSG00000072501	ENSG00000072501	SMC1A	chrX:53401069-53458059	0.123202	0.77245	-0.394444	0.4028	0.122393	0.7956	0.0754526	0.89	0.699995	0.24585	0.377567	0.54405	0.104944	0.7802	0.314696	0.47035	0.494982	0.31155	0.139267	0.80665	1.35476	0.06155	0.706883	0.31855
ENSG00000072506	ENSG00000072506	HSD17B10	chrX:53458205-53461320	0.0649679	0.80965	0.75368	0.07465	0.36638	0.386	-0.167069	0.7492	-0.471691	0.4544	-0.777211	0.3076	0.0704781	0.81795	0.130991	0.7226	0.34648	0.41115	-0.301975	0.565	0.132274	0.82255	-0.945629	0.19405
ENSG00000072518	ENSG00000072518	MARK2	chr11:63606399-63678491	0.343452	0.238	-0.40856	0.33875	-0.110737	0.78845	-0.0207399	0.96545	0.08323	0.88285	-0.129553	0.8506	0.0979131	0.7526	0.0891075	0.80795	0.153561	0.71545	0.0899634	0.85405	-0.201063	0.7065	-0.111209	0.86985
ENSG00000072571	ENSG00000072571	HMMR	chr5:162887174-162918947	-0.0983508	0.8452	0.305902	0.6824	1.56713	0.06885	2.31853	0.0227	2.62513	0.0195	3.42702	0.0028	0.646256	0.3102	0.480621	0.4603	0.980271	0.21615	2.22768	0.02845	3.18301	0.00585	3.01394	0.00525
ENSG00000072609	ENSG00000072609	CHFR	chr12:133416936-133485772	-0.272676	0.342	-0.344274	0.41855	-0.66555	0.13085	-0.674273	0.17585	-0.520181	0.359	-0.588856	0.3557	-0.153749	0.67175	-0.367408	0.318	-0.510595	0.22435	-0.65256	0.18385	-0.627245	0.2669	-0.541454	0.4017
ENSG00000072657	ENSG00000072657	TRHDE	chr12:72332625-73059422	0.126376	0.73895	-0.297594	0.6118	-0.324554	0.59105	0.336293	0.6305	0.731173	0.34845	1.25068	0.1492	0.219535	0.57335	0.214281	0.66935	-0.255937	0.66435	0.530318	0.43505	1.40232	0.0797	1.31959	0.1187
ENSG00000072682	ENSG00000072682	P4HA2	chr5:131527530-131679899	-0.585165	0.0378	-0.296138	0.48585	0.396925	0.3277	0.655286	0.1611	0.95566	0.0895	0.928308	0.1875	-0.501057	0.11465	-0.245734	0.5079	0.485209	0.214	0.814971	0.0953	1.47086	0.0127	1.26071	0.0559
ENSG00000072694	ENSG00000072694	FCGR2B	chr1:161511548-161648444	-0.940554	0.0892	-0.0934037	0.91185	-0.569015	0.5141	-0.457013	0.6764	-0.933772	0.4809	-0.354315	0.81345	-0.582388	0.24045	-0.947838	0.197	-1.11169	0.2597	-0.916818	0.41535	-5.32903	0.01635	-0.560894	0.66955
ENSG00000072736	ENSG00000072736	NFATC3	chr16:68118653-68272005	0.0381425	0.89005	0.0275802	0.947	-0.168026	0.6705	-0.0652859	0.88835	-0.119804	0.82105	-0.222742	0.7177	0.0878852	0.78465	0.0292098	0.93375	0.0163583	0.96455	-0.000981912	0.9983	-0.0798028	0.8797	-0.193381	0.76975
ENSG00000072756	ENSG00000072756	TRNT1	chr3:3168599-3221394	-0.207285	0.55015	-0.375045	0.4619	-0.278584	0.57825	-0.714986	0.24825	-0.439989	0.50725	-0.414587	0.6255	-0.0828043	0.82825	-0.532988	0.2333	-0.393829	0.4502	-0.900164	0.1593	-0.0836729	0.9015	-0.704463	0.40675
ENSG00000072778	ENSG00000072778	ACADVL	chr17:7093208-7128592	0.0362201	0.8921	0.304386	0.43185	0.173597	0.6601	-0.0817995	0.8577	0.26403	0.60405	0.109568	0.84205	-0.228083	0.46805	-0.0336799	0.9215	0.403511	0.3112	0.0681555	0.8778	0.555241	0.3009	0.250774	0.6521
ENSG00000072786	ENSG00000072786	STK10	chr5:171469076-171615390	0.0826874	0.76315	0.301323	0.4457	0.240178	0.5259	0.143562	0.7402	0.236049	0.63185	0.122876	0.82315	-0.0298579	0.91835	0.247343	0.44575	0.296602	0.39935	0.290631	0.495	0.398616	0.39605	0.296445	0.5886
ENSG00000072803	ENSG00000072803	FBXW11	chr5:171288552-171433877	0.293591	0.3521	-0.413362	0.2755	0.33992	0.3587	0.903493	0.08465	0.771037	0.13715	1.19218	0.08055	1.07983	0.0951	0.236454	0.4777	0.515619	0.23785	0.738202	0.10315	1.48739	0.13405	0.7551	0.17045
ENSG00000072818	ENSG00000072818	ACAP1	chr17:7239847-7254797	-0.459403	0.6453	0.130054	0.88865	0.923543	0.3957	0.333966	0.7291	0.543264	0.72125	4.53377	0.1206	-1.72305	0.09685	-1.09705	0.252	-0.445071	1	2.01743	0.15515	2.94938	0.14505	-0.787981	0.4522
ENSG00000072832	ENSG00000072832	CRMP1	chr4:5712923-5894785	0.219979	0.82395	-0.412131	0.77865	-0.538014	0.7779	-0.282436	0.88775	-0.65562	0.81145	-0.453313	0.86965	-0.0327972	0.9765	0.228826	0.87055	-0.198347	0.91685	-0.34584	0.8655	0.977405	0.72895	0.0663165	0.95175
ENSG00000072840	ENSG00000072840	EVC	chr4:5712923-5894785	0.0652945	0.88435	-0.766334	0.27545	-0.804352	0.27485	-0.0896212	0.9152	0.468115	0.5763	-0.0212275	0.9854	0.283199	0.53205	0.40489	0.48765	-0.493986	0.49865	0.304359	0.71795	0.688197	0.54535	0.935014	0.40205
ENSG00000072849	ENSG00000072849	DERL2	chr17:5374570-5394134	-0.0103668	0.98305	0.318043	0.6359	0.457385	0.51235	-0.336709	0.6565	-0.112344	0.8926	-0.830092	0.317	-0.13861	0.8067	0.275499	0.67755	-0.170897	0.8132	-0.152247	0.832	-0.883633	0.28105	-0.205627	0.82565
ENSG00000072858	ENSG00000072858	SIDT1	chr3:113251142-113348425	1.34587	0.17495	-0.283719	1	0.501226	0.58215	1.62796	0.13	1.43538	0.21095	1.96073	0.11285	1.18489	0.20095	1.76538	0.0775	0.192852	0.8424	1.55698	0.20285	-1.10638	1	2.70555	0.0907
ENSG00000072864	ENSG00000072864	NDE1	chr16:15737123-15950890	-0.187594	0.55715	-0.531494	0.3281	-0.0770592	0.87605	-0.210896	0.7357	-0.0889371	0.892	-0.0398445	0.9576	-0.516576	0.1619	-0.108786	0.80615	-0.100315	0.8433	-0.214131	0.71805	-0.0929885	0.89415	-0.0445696	0.95215
ENSG00000072952	ENSG00000072952	MRVI1	chr11:10578512-10715535	-0.733857	1	-3.11057	1	-1.48339	1	-0.17397	1	0.397359	1	0.988103	1	0.257942	1	-2.63894	1	-0.977091	1	-0.984542	1	-2.35598	1	0.749816	1
ENSG00000072954	ENSG00000072954	TMEM38A	chr19:16771937-16800840	-1.5518	0.1169	-2.40784	0.11535	-0.511533	0.6693	-0.183414	0.8686	-1.11145	0.48025	-1.11586	0.44265	-1.64843	0.1433	-2.34355	0.033	-1.79269	0.2813	-0.76014	0.5979	-0.975432	0.56125	-1.04524	0.4408
ENSG00000072958	ENSG00000072958	AP1M1	chr19:16308388-16346160	0.120787	0.6501	0.200786	0.61165	0.0373232	0.9234	-0.12791	0.798	0.0324117	0.952	-0.0256399	0.9695	-0.00920915	0.974	0.155117	0.6585	0.0550781	0.8896	-0.160926	0.7384	0.27187	0.6456	-0.107634	0.8637
ENSG00000073008	ENSG00000073008	PVR	chr19:45147097-45187631	-0.315749	0.23185	-0.281211	0.4893	-0.321296	0.4232	-0.69363	0.15195	-0.303649	0.5691	-0.63745	0.3156	-0.3559	0.22715	-0.250936	0.4686	-0.221324	0.5723	-0.387226	0.41885	-0.518693	0.3443	-0.583252	0.35865
ENSG00000073009	ENSG00000073009	IKBKG	chrX:153759605-153796782	0.0240464	0.96315	0.23767	0.751	-0.0749713	0.9177	-0.761632	0.3797	-0.422079	0.6574	-0.516105	0.62685	-0.236667	0.69475	-0.0972047	0.88595	-0.0731285	0.92175	-0.47652	0.58855	-0.619856	0.5112	-0.737455	0.4502
ENSG00000073050	ENSG00000073050	XRCC1	chr19:44047191-44100287	-0.113744	0.81485	0.119801	0.85635	-0.0161115	0.9827	0.0458273	0.95375	-0.159387	0.85195	-0.224151	0.8407	-0.365388	0.52515	0.0600764	0.921	0.158355	0.8042	0.34781	0.64475	0.224322	0.81395	0.0393916	0.97145
ENSG00000073060	ENSG00000073060	SCARB1	chr12:125261401-125367214	-0.023631	0.9433	0.0838512	0.8413	0.046392	0.91475	-0.0260845	0.95945	-0.150038	0.80735	-0.145474	0.8331	-0.239406	0.4808	0.238082	0.56195	0.191486	0.64315	0.250638	0.6214	-0.0993903	0.85815	0.0789418	0.91115
ENSG00000073067	ENSG00000073067	CYP2W1	chr7:1022834-1029276	0	1	0	1	0	1	-1.36098	1	-0.645401	1	0	1	0	1	-1.4279	1	0	1	0	1	0	1	-0.638569	1
ENSG00000073111	ENSG00000073111	MCM2	chr3:127291911-127341276	0.265225	0.52855	0.552551	0.41795	0.480063	0.4544	0.742488	0.35005	0.995717	0.22505	1.48147	0.14625	0.289103	0.54345	0.412537	0.4673	0.54981	0.3776	0.679978	0.36825	1.22283	0.15115	1.30821	0.22875
ENSG00000073146	ENSG00000073146	MOV10L1	chr22:50528307-50600119	0	1	0	1	0	1	0	1	0	1	0	1	0	1	0	1	0	1	0	1	0	1	0	1
ENSG00000073150	ENSG00000073150	PANX2	chr22:50609159-50618723	0.16817	0.6731	0.579689	0.3475	0.176523	0.7841	0.126959	0.87755	0.299287	0.7286	0.334374	0.7292	0.0694383	0.8642	0.0548418	0.9166	0.559551	0.38995	0.435895	0.59115	0.838142	0.39105	-0.0537841	0.95775
ENSG00000073169	ENSG00000073169	SELO	chr22:50639407-50656045	-0.157715	0.65875	0.593029	0.2978	0.166156	0.7733	-0.77803	0.32115	-0.585098	0.5062	-1.05524	0.29235	-0.513614	0.18115	0.203639	0.6738	0.0552775	0.92765	-0.657109	0.41015	-0.286534	0.75085	-0.789259	0.42305
ENSG00000073282	ENSG00000073282	TP63	chr3:189349204-189615068	-0.414377	0.5209	-0.975462	0.2565	-0.791045	0.35295	-0.397078	0.65305	-0.343216	0.73235	-0.267352	0.78505	-0.311528	0.64	-0.991372	0.24995	1.72991	0.2151	0.880792	0.4979	0.0888553	0.93535	0.691399	0.60025
ENSG00000073331	ENSG00000073331	ALPK1	chr4:113196782-113363776	-0.249539	0.5759	0.00136098	0.9983	-0.398074	0.5135	-0.257895	0.69795	-0.0365764	0.9557	-0.106271	0.8939	-0.00562048	0.992	-0.151946	0.77525	-0.0887009	0.8835	-0.836945	0.19095	-0.862546	0.20815	0.103763	0.89175
ENSG00000073350	ENSG00000073350	LLGL2	chr17:73521160-73571289	-0.384497	0.5058	0.325051	0.65655	0.00542547	0.99305	-0.116033	0.90575	-0.265075	0.8271	-0.416307	0.76015	-0.366854	0.5325	-0.140899	0.8163	0.218092	0.8023	0.225929	0.7825	0.16337	0.88105	-0.671158	0.5866
ENSG00000073417	ENSG00000073417	PDE8A	chr15:85523670-85682376	0.109282	0.69645	-0.249623	0.56355	-0.0670713	0.866	0.380809	0.4361	0.418332	0.4557	0.508105	0.4373	0.202536	0.5016	0.0460072	0.90125	0.0353844	0.9316	0.315013	0.5266	0.192193	0.7298	0.637918	0.31695
ENSG00000073464	ENSG00000073464	CLCN4	chrX:10125023-10205700	-0.543141	0.10405	-1.12639	0.0691	-0.775133	0.16225	-0.392309	0.56805	-0.350488	0.64405	-0.309061	0.7277	-0.31988	0.3517	-0.739162	0.12065	-0.617254	0.28075	-0.524701	0.44215	-0.655047	0.40715	-0.121787	0.8927
ENSG00000073536	ENSG00000073536	NLE1	chr17:33448597-33469334	-0.189376	0.60255	0.19783	0.7192	-0.330635	0.56115	-1.10849	0.11755	-1.04754	0.18685	-0.815121	0.3536	-0.242382	0.52715	-0.231068	0.65085	-0.345742	0.532	-0.698264	0.3471	-0.0934476	0.91285	-0.848606	0.30565
ENSG00000073578	ENSG00000073578	SDHA	chr5:218355-256815	0.00247717	0.9917	0.343354	0.3359	0.313637	0.3841	0.187563	0.66675	0.120157	0.8058	0.296234	0.61055	-0.134504	0.64595	0.218326	0.48785	0.254134	0.46935	0.308302	0.4605	0.323263	0.5065	0.128822	0.8285
ENSG00000073584	ENSG00000073584	SMARCE1	chr17:38781213-38821433	-0.0848968	0.82295	0.182427	0.68315	-0.124593	0.78165	0.0414723	0.9393	-0.114913	0.84595	0.0265432	0.9685	0.0989136	0.8162	0.0228356	0.95615	-0.15524	0.72565	0.0119823	0.98305	-0.0114008	0.9846	-0.169581	0.7974
ENSG00000073598	ENSG00000073598	FNDC8	chr17:33448597-33469334	0	1	0	1	0	1	0	1	0	1	0	1	0	1	0	1	0	1	0	1	0	0.1699	0	1
ENSG00000073605	ENSG00000073605	GSDMB	chr17:38060847-38076107	-0.0555875	0.95465	0.973855	0.42165	1.35368	0.18085	1.53929	0.1871	2.54059	0.05815	2.51592	0.0736	0.165847	0.8754	0.503399	0.57755	1.77675	0.13135	2.07184	0.1403	1.89327	0.15915	2.35711	0.058
ENSG00000073614	ENSG00000073614	KDM5A	chr12:389294-551811	0.388405	0.3823	-0.0445558	0.94885	-0.173516	0.76365	0.630398	0.36025	0.537609	0.46945	0.642633	0.4093	0.553008	0.29485	0.153449	0.7789	0.38845	0.5597	0.620087	0.3685	1.62128	0.0891	0.72634	0.31815
ENSG00000073670	ENSG00000073670	ADAM11	chr17:42836398-42859214	-0.853299	1	0.966481	0.60735	-0.0155091	1	0.723748	0.6526	-0.561567	1	0.48022	1	0.967165	0.3715	1.53146	0.22755	-1.13716	1	-1.56609	1	2.62274	0.26785	1.18977	0.57205
ENSG00000073711	ENSG00000073711	PPP2R3A	chr3:135684514-135866733	0.363171	0.2695	-1.34806	0.02295	-0.584187	0.2933	0.497346	0.44525	0.280059	0.6907	0.595662	0.457	0.364682	0.28295	-0.540556	0.2518	-0.841783	0.1283	0.140746	0.8261	-0.361569	0.64145	0.671161	0.40385
ENSG00000073712	ENSG00000073712	FERMT2	chr14:53323985-53419153	0.15728	0.5265	-0.507304	0.2179	-0.479768	0.24975	-0.49983	0.3095	-0.670908	0.2276	-0.132542	0.83585	0.246959	0.38785	-0.177565	0.6064	-0.659632	0.1135	-0.803522	0.11055	-0.867878	0.1317	-0.352315	0.57825
ENSG00000073734	ENSG00000073734	ABCB11	chr2:169779447-169887832	-0.271659	1	-0.441789	1	-1.68239	1	-2.78429	1	-1.54917	1	0	1	-0.828016	1	-0.479157	1	0	1	0	1	0	1	-2.70258	1
ENSG00000073737	ENSG00000073737	DHRS9	chr2:169921298-169952677	0.0509957	0.8716	-0.401988	0.44795	-0.674285	0.22475	-1.98818	0.01145	-2.87898	0.004	-3.14776	0.0015	-0.152441	0.6561	-0.307509	0.5064	-0.668703	0.25335	-2.13873	0.0076	-1.84574	0.0364	-3.42194	0.00195
ENSG00000073754	ENSG00000073754	CD5L	chr1:157800703-157868046	0.145418	0.87725	-1.09123	0.42755	-1.92744	0.3831	-3.54967	0.10885	-3.89567	0.1973	-2.40388	0.17035	-1.61566	0.15615	-0.9903	0.4613	-1.69028	0.30705	0	0.00275	0	0.0049	-3.23603	0.15125
ENSG00000073756	ENSG00000073756	PTGS2	chr1:186640922-186649559	0.329662	0.27725	-0.00853534	0.98615	0.905767	0.0657	1.2461	0.0352	0.937588	0.1383	0.772399	0.31585	0.46652	0.16015	0.194478	0.65045	0.631058	0.19485	1.15224	0.04655	0.680987	0.32995	1.17972	0.1107
ENSG00000073792	ENSG00000073792	IGF2BP2	chr3:185361526-185542844	-0.234767	0.37185	-0.0925154	0.80515	0.017089	0.9622	0.790778	0.08485	0.967017	0.055	1.12699	0.05925	-0.0460022	0.88505	0.118465	0.7255	0.128934	0.7293	0.718349	0.0919	0.770403	0.11575	1.38258	0.0247
ENSG00000073803	ENSG00000073803	MAP3K13	chr3:185000728-185216845	-0.317658	0.38625	-0.324285	0.5712	-0.32937	0.55875	0.073929	0.9114	-0.178085	0.82045	0.025601	0.97845	0.119265	0.7698	-0.832779	0.1168	-0.117146	0.8327	-0.000762569	0.99875	0.0973735	0.89315	-0.461474	0.6145
ENSG00000073849	ENSG00000073849	ST6GAL1	chr3:186648273-186796341	-0.348826	0.2168	-0.275672	0.5173	0.0632383	0.8704	0.420112	0.34635	0.327013	0.5134	0.663153	0.2288	-0.316402	0.31475	-0.122176	0.72915	-0.00931045	0.97975	0.367612	0.40945	0.560698	0.3182	0.75928	0.18515
ENSG00000073861	ENSG00000073861	TBX21	chr17:45810609-45823485	-0.898341	1	-0.523237	1	-1.96238	1	-2.43068	1	-2.14061	1	-1.60545	1	-1.04589	1	-0.858077	1	-1.44298	1	0	1	1.11709	0.5484	-2.69212	1
ENSG00000073910	ENSG00000073910	FRY	chr13:32605436-32870794	-0.219638	0.5189	-0.911751	0.0995	-1.0569	0.041	-1.41309	0.00715	-1.70441	0.0046	-2.26711	0.00025	-0.0455646	0.90625	-0.374626	0.38915	-0.967249	0.0708	-1.45117	0.00655	-1.70328	0.0154	-2.01695	0.0019
ENSG00000073921	ENSG00000073921	PICALM	chr11:85668726-85780924	0.0705235	0.79265	-0.2884	0.44695	-0.0678179	0.85005	0.213627	0.61815	0.0951571	0.8429	0.149351	0.78025	0.300966	0.34375	0.0474673	0.8935	-0.0674352	0.85295	0.0283211	0.94885	-0.0252297	0.9587	-0.0892809	0.86985
ENSG00000073969	ENSG00000073969	NSF	chr17:44668034-44834830	0.026509	0.9205	-0.157629	0.6553	0.18213	0.60415	0.321849	0.4438	0.426139	0.39275	0.439763	0.44885	0.0721794	0.804	0.0213515	0.94435	0.223614	0.528	0.261546	0.52665	0.257414	0.6004	0.385293	0.5042
ENSG00000074047	ENSG00000074047	GLI2	chr2:121493198-121750229	0	1	0	1	0	1	0	1	0	1	0	1	0	1	0	1	0	1	0	1	0	1	0	1
ENSG00000074054	ENSG00000074054	CLASP1	chr2:122095351-122407163	-0.125347	0.68475	-0.322793	0.5053	-0.0154035	0.9726	0.337053	0.49755	0.690438	0.2201	0.390273	0.5545	0.149476	0.66985	0.39903	0.29745	0.271933	0.51675	0.493299	0.35085	0.243544	0.66305	0.655334	0.3239
ENSG00000074071	ENSG00000074071	MRPS34	chr16:1821890-1823156	0.0305887	0.9209	0.794633	0.1123	0.594898	0.2229	0.334751	0.5964	0.0327472	0.9643	0.399837	0.622	-0.269608	0.4302	0.22365	0.61895	0.322718	0.53125	0.490739	0.4399	0.373014	0.61015	0.153641	0.85375
ENSG00000074181	ENSG00000074181	NOTCH3	chr19:15270443-15311792	-0.627391	0.52565	-0.380578	0.71755	-0.259399	0.82585	0.188018	0.86305	0.367015	0.76185	-0.419843	1	-0.38671	0.7238	-0.484529	0.61195	0.215248	0.83045	0.402986	0.7244	-0.588043	0.6734	0.438701	0.6818
ENSG00000074201	ENSG00000074201	CLNS1A	chr11:77225980-77348850	-0.156148	0.58345	0.147086	0.7342	0.212712	0.62	0.108671	0.83685	0.110449	0.8514	0.479892	0.479	0.0291396	0.9262	-0.182593	0.6316	-0.0151927	0.972	-0.0916769	0.85305	0.0607319	0.91955	0.0692277	0.9172
ENSG00000074211	ENSG00000074211	PPP2R2C	chr4:6322304-6565327	1.27643	0.4721	-0.178431	1	-2.20875	1	-0.0968373	1	-2.87606	1	-3.13556	1	-0.554243	1	-2.02965	1	-3.14696	1	-1.45188	1	0	1	-3.41743	1
ENSG00000074219	ENSG00000074219	TEAD2	chr19:49838427-49878373	6.11073	0.1694	6.95254	0.09105	-0.187867	0.87895	0.124926	0.9312	6.47402	0.0915	4.95429	0.2136	6.8392	0.1125	5.11158	0.14795	1.1913	0.41335	-0.172157	0.8874	0.596942	0.70925	3.90102	0.1838
ENSG00000074266	ENSG00000074266	EED	chr11:85955585-85989855	-0.086868	0.749	0.215492	0.61605	0.319481	0.45285	0.227492	0.6358	-0.0308834	0.9574	-0.278488	0.6926	0.221964	0.46285	0.109015	0.76645	0.259029	0.5517	0.0737214	0.88395	-0.428449	0.48785	-0.108287	0.88005
ENSG00000074276	ENSG00000074276	CDHR2	chr5:175969511-176037134	0	1	0	0.05875	0	1	0	1	0	1	0	1	0	1	0	1	0	1	0	1	0	1	0	1
ENSG00000074317	ENSG00000074317	SNCB	chr5:176047084-176057530	0	1	0	1	0	1	0	1	0	1	0	1	0	1	0	1	0	1	0	1	0	1	0	1
ENSG00000074319	ENSG00000074319	TSG101	chr11:18477370-18548779	-0.00817981	0.97785	0.0644684	0.8718	-0.102088	0.8033	-0.387433	0.40395	-0.376513	0.4897	-0.759067	0.2062	-0.159522	0.60155	-0.291825	0.40355	-0.0796217	0.84005	-0.289472	0.52615	-0.614717	0.27225	-0.542319	0.3937
ENSG00000074356	ENSG00000074356	C17orf85	chr17:3714459-3749545	-0.283778	0.8518	-0.239579	0.89135	-1.44046	0.27505	-1.04047	0.4547	-1.39168	0.27425	-2.38596	0.09195	-0.621517	0.68125	-1.58828	0.19445	-2.46281	0.07935	-2.39624	0.08055	-2.45436	0.08875	-2.27525	0.08925
ENSG00000074370	ENSG00000074370	ATP2A3	chr17:3827168-3867736	0.0712161	0.88565	-0.447068	0.539	-0.178354	0.72605	0.377561	0.5336	0.627049	0.3527	0.886117	0.2407	-0.316125	0.6125	-0.330154	0.59645	-0.0275711	0.96235	0.620356	0.38025	0.645908	0.3115	1.24169	0.0775
ENSG00000074410	ENSG00000074410	CA12	chr15:63613576-63674360	0.839874	0.27895	-0.579432	1	-0.530476	0.60125	-0.599702	0.57475	-0.0818499	1	-0.0351421	1	0.106266	0.88495	-0.306061	0.7431	-0.734762	1	-0.2313	1	-2.03369	1	0.557286	0.66475
ENSG00000074416	ENSG00000074416	MGLL	chr3:127407908-127542051	0.0116443	0.97715	1.89798	0.0804	0.175175	0.69595	0.825095	0.1188	1.29618	0.0246	2.42938	0.0011	0.0434809	0.92005	0.744437	0.14635	0.588502	0.2333	0.872281	0.0901	1.79242	0.0035	2.51262	0.00285
ENSG00000074527	ENSG00000074527	NTN4	chr12:96051582-96184930	0	1	0	1	0	1	0	1	0	1	0	1	0	1	0	1	0	1	0	1	0	1	0	1
ENSG00000074582	ENSG00000074582	BCS1L	chr2:219502638-219528166	0.0358717	0.9408	0.457095	0.50975	0.386638	0.5653	-0.459826	0.57545	-0.0746076	0.92875	-0.259837	0.76145	0.0757893	0.8907	0.138983	0.82285	0.361054	0.58375	-0.918344	0.2922	0.473041	0.62295	-0.558235	0.5497
ENSG00000074590	ENSG00000074590	NUAK1	chr12:106457117-106533811	-0.991634	1	-3.96954	1	-1.39268	1	0.515293	1	1.60749	1	1.19243	1	-0.427739	1	-0.929539	1	-0.152897	1	1.7837	1	0	1	1.40724	1
ENSG00000074603	ENSG00000074603	DPP8	chr15:65734800-65810042	0.00654158	0.98515	-0.861998	0.07665	-0.394002	0.3695	0.0416555	0.92965	0.0743657	0.88945	0.05669	0.92375	0.0294903	0.9364	0.0433171	0.9118	-0.410095	0.35965	0.113951	0.81865	-0.355206	0.5539	0.141927	0.82535
ENSG00000074621	ENSG00000074621	SLC24A1	chr15:65903703-66184329	0.247815	0.8177	-0.188962	0.88525	-0.524658	0.68435	-0.638024	0.5847	-0.152604	0.8925	-0.402543	0.69925	0.369335	0.71165	0.422973	0.7668	-0.321639	0.79895	-0.793334	0.5637	-0.273735	0.8357	0.135394	0.89925
ENSG00000074657	ENSG00000074657	ZNF532	chr18:56529831-56653712	-0.00223897	0.9957	-0.863311	0.0349	-0.701198	0.09265	-0.383973	0.39295	-0.143893	0.76765	-0.472861	0.3883	0.185106	0.6202	-0.0743485	0.84755	-0.487125	0.3206	-0.456723	0.3419	-0.590612	0.268	0.00417411	0.9938
ENSG00000074660	ENSG00000074660	SCARF1	chr17:1537151-1549041	0.372404	0.5801	-0.525317	0.56025	-0.13469	0.8797	0.268369	0.7859	0.186192	0.86655	-0.0601221	0.9526	-0.218109	0.6943	-0.204084	0.7796	-0.389045	0.70115	0.814789	0.43765	0.614819	0.63545	0.227718	0.82005
ENSG00000074695	ENSG00000074695	LMAN1	chr18:56995054-57027194	-0.000744386	0.99685	-0.426974	0.2392	0.108464	0.76445	0.465361	0.26815	0.533137	0.28625	0.822327	0.18025	0.137121	0.61515	-0.0539515	0.85735	0.0402743	0.90595	0.353161	0.3983	0.269521	0.60355	0.780963	0.18765
ENSG00000074696	ENSG00000074696	PTPLAD1	chr15:65822755-65870687	-0.351084	0.14035	-0.288498	0.43785	0.296288	0.41205	0.790269	0.06925	0.864928	0.0848	0.874195	0.13535	-0.261947	0.35365	-0.350435	0.2696	0.259129	0.4675	0.68304	0.1081	0.558987	0.26835	0.802219	0.1699
ENSG00000074706	ENSG00000074706	IPCEF1	chr6:154331630-154677926	0.140276	0.77715	-0.760363	0.1419	0.0770189	0.89025	0.907517	0.16875	1.04154	0.1359	1.16876	0.1076	0.216045	0.66025	0.0230183	0.9612	-0.0190453	0.9716	0.44127	0.44375	0.996391	0.22725	1.39188	0.06785
ENSG00000074755	ENSG00000074755	ZZEF1	chr17:3907738-4046314	0.137935	0.6384	-0.760131	0.05795	-0.5593	0.1736	0.122713	0.7862	0.385412	0.4563	0.173075	0.76755	0.40237	0.21795	0.331435	0.35865	0.0422789	0.9196	0.383237	0.3949	0.309806	0.5484	0.586862	0.2863
ENSG00000074771	ENSG00000074771	NOX3	chr6:155716503-155777037	0	1	0	1	0.0154359	1	-0.109432	1	0	1	0	1	0	1	-1.81926	1	0	1	0	1	0	1	0.0677736	1
ENSG00000074800	ENSG00000074800	ENO1	chr1:8921060-8939308	-0.0110641	0.96505	0.265801	0.45195	0.130945	0.6919	-0.0117309	0.9778	-0.0638039	0.89825	0.119724	0.8338	-0.0491912	0.8575	0.74143	0.03415	0.0586476	0.8622	0.118192	0.77655	0.254519	0.63035	0.866834	0.2026
ENSG00000074803	ENSG00000074803	SLC12A1	chr15:48483735-48596275	0	1	0	1	0	1	0	1	0	1	0	1	0	1	0	1	0	1	0	1	0	1	0	1
ENSG00000074842	ENSG00000074842	C19orf10	chr19:4639529-4670382	-0.0640531	0.7913	0.33997	0.3591	0.118485	0.75135	-0.185782	0.6878	-0.43864	0.40365	-0.807361	0.2004	-0.342205	0.22895	0.074988	0.8117	0.123646	0.73425	-0.0012973	0.99745	-0.268483	0.6086	-0.453115	0.48105
ENSG00000074855	ENSG00000074855	ANO8	chr19:17402939-17445638	0.614186	0.233	1.30799	0.1191	1.49342	0.07265	1.4925	0.10255	1.6962	0.1042	1.21842	0.33555	0.396779	0.49995	1.37903	0.03865	1.8075	0.0363	1.2852	0.15255	1.46464	0.1733	0.919493	0.5145
ENSG00000074935	ENSG00000074935	TUBE1	chr6:112375274-112408732	0.0614179	0.85955	-0.1193	0.8185	0.308532	0.52975	-0.0345204	0.9512	0.223124	0.72145	-0.0314376	0.96475	0.16599	0.65045	-0.189706	0.6636	-0.0744726	0.8807	-0.033889	0.9544	-0.0335206	0.9605	0.343976	0.65015
ENSG00000074964	ENSG00000074964	ARHGEF10L	chr1:17866329-18024369	0.150869	0.59235	0.404639	0.35795	-0.190741	0.68365	-0.539516	0.3266	-0.695011	0.3054	-0.475011	0.55135	-0.0499526	0.87265	0.286868	0.4511	-0.120216	0.79125	-0.284494	0.60805	-0.175473	0.78345	-0.466272	0.54705
ENSG00000074966	ENSG00000074966	TXK	chr4:48068409-48136273	-1.55774	0.14455	-0.66392	0.59975	0.213777	0.8303	0.458973	0.69735	0.413793	0.74495	-0.515658	0.74085	-0.181858	0.81495	0.352757	0.67585	-0.272634	0.84395	0.731023	0.57435	0.663496	0.68715	-0.592503	0.7254
ENSG00000075035	ENSG00000075035	WSCD2	chr12:108523247-108644314	0	1	5.96578	0.01055	-1.17563	1	3.20494	1	3.25493	1	5.16387	0.0144	0.494838	1	-0.648892	1	0	1	1.11447	1	0	1	5.76447	0.0098
ENSG00000075043	ENSG00000075043	KCNQ2	chr20:62037541-62103993	0	1	0	1	0	1	0	1	0	1	0	1	-1.68829	1	0	1	0	1	0	1	0	1	0	1
ENSG00000075073	ENSG00000075073	TACR2	chr10:71163658-71176623	0.878254	1	1.51855	0.3618	-0.321205	1	0.256872	1	0.795087	1	0.750843	1	0.491305	1	1.9556	0.1264	1.59352	0.46165	0.782636	1	0.159269	1	1.1368	0.61925
ENSG00000075089	ENSG00000075089	ACTR6	chr12:100592899-100660857	-0.077723	0.83735	-0.287034	0.5356	0.179883	0.71215	0.228602	0.6745	0.250001	0.699	0.0656264	0.9248	-0.012111	0.9724	-0.0302135	0.94985	-0.116791	0.80505	0.119022	0.83535	-0.08267	0.8967	0.575535	0.4824
ENSG00000075131	ENSG00000075131	TIPIN	chr15:66628543-66679084	0.549497	0.18145	0.518546	0.4255	0.201431	0.72975	0.253864	0.6961	-0.0688396	0.9271	0.653427	0.4819	0.444683	0.25005	0.207932	0.65025	0.589157	0.32785	0.711296	0.33135	0.450964	0.62165	-0.0592065	0.9373
ENSG00000075142	ENSG00000075142	SRI	chr7:87834432-87856308	-0.115612	0.7224	0.476247	0.3368	0.210982	0.66725	0.124788	0.8351	0.0333275	0.9628	0.320886	0.66625	-0.0154708	0.96615	0.155989	0.7171	0.000492479	0.9988	0.247243	0.68495	-0.258414	0.70725	0.361568	0.6282
ENSG00000075151	ENSG00000075151	EIF4G3	chr1:21132962-21503377	-0.0171072	0.94505	-0.351259	0.33785	-0.002254	0.99385	0.199232	0.6344	0.267074	0.5802	0.144529	0.81775	0.155135	0.59125	0.023758	0.9406	0.0462656	0.8939	0.198392	0.637	0.0428176	0.93375	0.302358	0.60935
ENSG00000075188	ENSG00000075188	NUP37	chr12:102467966-102513902	-0.158701	0.59065	0.183586	0.68395	-0.268873	0.57255	-0.397966	0.50835	-0.36207	0.58225	-0.0704571	0.9285	0.0413347	0.8973	-0.242173	0.5716	-0.476542	0.3359	-0.219222	0.71775	-0.224538	0.74725	-0.42358	0.61975
ENSG00000075213	ENSG00000075213	SEMA3A	chr7:83587658-84122040	-0.426323	0.22	-1.57893	0.00375	-0.876545	0.133	-0.498537	0.4501	-0.533349	0.48415	-0.638319	0.44955	0.0704227	0.8606	-0.590948	0.2919	-0.657159	0.30415	-0.178067	0.7994	-0.512501	0.5073	-0.781187	0.3267
ENSG00000075218	ENSG00000075218	GTSE1	chr22:46692637-46726707	0.722528	0.22125	1.55164	0.0574	1.71229	0.03305	2.64695	0.0053	3.07669	0.00525	3.64749	0.00145	0.791304	0.13275	1.35954	0.03765	2.04519	0.0225	2.64924	0.01125	3.19002	0.0069	3.40982	0.00055
ENSG00000075223	ENSG00000075223	SEMA3C	chr7:80371853-80551675	0.257508	0.4121	-0.287391	0.53255	-0.682229	0.15465	0.0747297	0.889	0.0927581	0.8737	0.129478	0.8499	0.612538	0.0859	0.216534	0.61545	-0.686273	0.16095	-0.38617	0.4778	-0.135792	0.85295	0.446868	0.5102
ENSG00000075234	ENSG00000075234	TTC38	chr22:46663857-46689905	-0.13151	0.7321	-0.234912	0.6573	-0.674417	0.19395	-0.255426	0.7041	-0.72054	0.2735	-0.497973	0.49275	0.154385	0.68685	-0.613964	0.1759	0.155905	0.77835	-0.263023	0.65665	-0.12961	0.85675	-0.485313	0.50585
ENSG00000075239	ENSG00000075239	ACAT1	chr11:107992242-108018503	-0.0352574	0.8907	0.343326	0.3645	0.528158	0.16855	0.543976	0.2295	0.0696389	0.8934	0.408373	0.55215	0.211306	0.46475	0.0504966	0.87685	0.329449	0.38335	0.161648	0.7202	0.557641	0.3405	-0.196386	0.75015
ENSG00000075240	ENSG00000075240	GRAMD4	chr22:46971908-47075688	-0.441299	0.51855	-0.037673	0.95895	-0.395925	0.52785	0.0972396	0.90825	-0.448468	0.53795	1.44088	0.25385	-0.376295	0.64485	-0.0853412	0.88445	-0.392507	0.55165	-0.440616	0.5229	-0.563955	0.4624	0.0746561	0.9278
ENSG00000075275	ENSG00000075275	CELSR1	chr22:46756730-46933067	-0.0436045	0.89965	0.0306061	0.95215	-0.270702	0.62245	-0.0826803	0.8934	-0.401306	0.58025	-0.191461	0.80705	-0.118342	0.7551	0.0812694	0.87205	0.112155	0.839	-0.0789502	0.8979	-1.04113	0.16935	0.250025	0.75505
ENSG00000075290	ENSG00000075290	WNT8B	chr10:102222797-102243501	0	1	0	1	0	1	0	1	0	1	0	1	0	1	0	1	0	0.00415	0	1	0	1	0	1
ENSG00000075292	ENSG00000075292	ZNF638	chr2:71503690-71662199	0.272246	0.49825	0.508352	0.31525	0.32711	0.4691	0.332636	0.4802	0.288171	0.59785	0.607148	0.3141	0.446204	0.2648	-0.0795676	0.8412	0.406063	0.3881	0.618239	0.28695	0.899256	0.20025	0.266519	0.66875
ENSG00000075303	ENSG00000075303	SLC25A40	chr7:87462882-87538856	0.336668	0.455	0.470114	0.41765	0.793433	0.1749	0.941826	0.1975	0.590844	0.35795	0.767755	0.2868	0.870566	0.0985	0.471346	0.32275	1.15064	0.08085	0.265539	0.6764	0.217172	0.7369	0.426365	0.56435
ENSG00000075336	ENSG00000075336	TIMM21	chr18:71815745-71826197	-0.0329401	0.91565	-0.0853744	0.8653	-0.0969595	0.8433	-0.433865	0.49015	-0.208674	0.7581	-0.47778	0.52245	-0.222788	0.5123	-0.310743	0.4777	-0.680232	0.21535	-0.652304	0.3204	-0.555248	0.43765	-0.448326	0.5539
ENSG00000075340	ENSG00000075340	ADD2	chr2:70834749-70995357	-0.729777	0.34605	-1.38228	0.1546	-1.23333	0.1311	-1.72106	0.0603	-1.55238	0.11985	-0.733173	0.48875	-0.88508	0.19605	-0.913679	0.2477	-1.2893	0.1448	-0.0300234	0.9767	-2.85443	0.0169	-0.216259	0.86965
ENSG00000075388	ENSG00000075388	FGF4	chr11:69587796-69590171	0	1	0	1	0	1	0	1	0	1	0	1	0	1	0	1	0	1	0	1	0	1	0	1
ENSG00000075391	ENSG00000075391	RASAL2	chr1:178062863-178448644	0.0770958	0.78145	-1.09505	0.0039	-0.716566	0.0613	-0.0528387	0.9006	-0.18748	0.72905	-0.251957	0.66565	0.224335	0.46925	-0.0808019	0.80805	-0.5517	0.1431	-0.0582047	0.8983	-0.749534	0.17765	-0.0890685	0.87925
ENSG00000075399	ENSG00000075399	VPS9D1	chr16:89773541-89883065	0.422728	0.6293	0.541918	0.6259	0.0166473	0.98945	-0.283467	0.8192	-0.0921109	0.95225	-0.793976	0.61465	-0.420254	0.6409	0.312559	0.80545	0.487514	0.687	-0.41314	0.73925	0.226415	0.86985	-0.182311	0.89625
ENSG00000075407	ENSG00000075407	ZNF37A	chr10:38383263-38412276	0.0914399	1	-0.688118	1	-0.434389	1	1.08645	1	0.70404	1	1.07493	1	0.220116	1	0.201939	1	0.275246	1	0.924105	1	-2.49682	1	1.44459	0.24265
ENSG00000075413	ENSG00000075413	MARK3	chr14:103851728-103970168	-0.289551	0.31195	-0.420581	0.28595	-0.486986	0.20045	-0.275132	0.5128	-0.65367	0.179	-0.256312	0.6204	0.112162	0.74725	-0.277297	0.45485	-0.483055	0.20095	-0.486764	0.25375	-0.821056	0.11355	-0.36037	0.4854
ENSG00000075415	ENSG00000075415	SLC25A3	chr12:98987368-98995946	0.0689185	0.7703	0.482193	0.19415	0.0151062	0.9671	-0.227583	0.60955	-0.194519	0.7136	-0.0315122	0.95595	0.113153	0.68595	0.254504	0.409	-0.0436248	0.89935	-0.316681	0.46255	-0.162617	0.75165	-0.429255	0.49195
ENSG00000075420	ENSG00000075420	FNDC3B	chr3:171757417-172119455	-0.243768	0.7407	-1.20691	0.07905	-0.585778	0.3451	-0.402475	0.6576	-0.206214	0.84815	-0.501005	0.6244	-0.205479	0.7361	-0.329459	0.67605	-0.0993828	0.84205	-0.213747	0.80225	-0.839935	0.3992	0.0414073	0.96935
ENSG00000075426	ENSG00000075426	FOSL2	chr2:28615314-28640179	0.0231974	0.92715	-0.216338	0.57445	0.683723	0.06445	1.05507	0.01675	1.34795	0.006	1.66995	0.0071	-0.0103966	0.97125	0.338132	0.30435	0.748025	0.0422	1.17614	0.0068	1.51412	0.0029	2.05884	0.00065
ENSG00000075429	ENSG00000075429	CACNG5	chr17:64831234-64881603	1.5016	0.19745	-0.0115042	0.9748	-0.948566	0.5509	0.571175	0.70685	-0.836858	0.57605	-0.835574	0.6279	1.29748	0.1772	0.341606	0.77885	-3.45112	0.28095	-3.34365	0.25585	0	0.1159	1.14193	0.558
ENSG00000075461	ENSG00000075461	CACNG4	chr17:64961025-65029514	0	1	0	1	0	1	0	1	0	1	0	1	0	1	0	1	0	1	0	1	0	1	0	1
ENSG00000075539	ENSG00000075539	FRYL	chr4:48499377-48782339	-0.098382	0.7583	0.854136	0.22	-0.0556793	0.8951	0.0641517	0.8932	0.344734	0.5127	0.327846	0.5706	0.183939	0.62195	0.209734	0.59595	0.526654	0.3611	0.563615	0.3624	0.056235	0.92145	0.456906	0.47235
ENSG00000075568	ENSG00000075568	TMEM131	chr2:98372798-98612388	-0.06537	0.80255	-0.779776	0.05005	-0.470506	0.2257	0.106174	0.8078	0.168172	0.7481	-0.0478459	0.93725	0.274592	0.36935	0.0274712	0.935	-0.121187	0.74385	-0.202027	0.64925	-0.0723258	0.8962	-0.183576	0.7695
ENSG00000075618	ENSG00000075618	FSCN1	chr7:5632438-5646286	-0.0789485	0.73565	-0.0929723	0.80165	-0.310038	0.3953	-0.314783	0.4714	-0.682766	0.17245	-0.350053	0.55745	-0.330097	0.23045	-0.376345	0.2418	-0.455834	0.19785	-0.325161	0.45885	-0.599374	0.2526	-0.670397	0.2683
ENSG00000075624	ENSG00000075624	ACTB	chr7:5566781-5603415	-0.0103243	0.9656	0.214289	0.53155	-0.149468	0.6393	-0.75653	0.0957	-0.722137	0.1966	-0.923419	0.1348	-0.286985	0.3285	-0.141506	0.67635	-0.341317	0.31465	-0.616324	0.1568	-0.684381	0.21795	-0.887	0.1669
ENSG00000075643	ENSG00000075643	MOCOS	chr18:33767481-33852120	-2.32671	1	-0.75583	1	-0.955965	1	0.786791	1	-2.0001	1	-0.302807	1	1.25482	1	-0.219856	1	-2.26431	1	-2.15123	1	-2.26387	1	-0.301711	1
ENSG00000075651	ENSG00000075651	PLD1	chr3:171318194-171528740	-0.627713	0.13665	-0.822337	0.24265	-0.874091	0.12335	-0.428653	0.4978	-0.583733	0.3736	-0.0849813	0.9043	-0.198533	0.6605	-0.535809	0.31615	-0.554712	0.37635	-0.541719	0.4256	-0.823217	0.26075	0.244217	0.75255
ENSG00000075673	ENSG00000075673	ATP12A	chr13:25254548-25285921	0	1	0	1	0	1	0	1	0	1	0	1	0	1	0	1	0	1	0	1	0	1	0	1
ENSG00000075702	ENSG00000075702	WDR62	chr19:36545782-36596008	0.890222	0.16625	1.56765	0.0749	1.2086	0.1454	1.37972	0.13475	2.64517	0.01805	2.13077	0.0451	0.701477	0.2309	1.39433	0.06145	2.04876	0.04365	1.36633	0.2008	3.40803	0.02135	2.30388	0.05015
ENSG00000075711	ENSG00000075711	DLG1	chr3:196769430-197026171	-0.0291669	0.95995	-0.400672	0.55705	-0.148894	0.76945	0.316519	0.56545	0.383217	0.5196	0.839988	0.22895	0.179297	0.75385	-0.0266543	0.9586	-0.0962252	0.8673	-0.0102584	0.98635	0.815466	0.2962	0.344028	0.54285
ENSG00000075785	ENSG00000075785	RAB7A	chr3:128444964-128533639	-0.0180375	0.9463	-0.0406359	0.91465	-0.139867	0.6899	-0.100336	0.81325	-0.399202	0.4335	-0.0430544	0.9415	0.0184293	0.9516	0.0218263	0.9422	-0.101923	0.77115	-0.074794	0.8667	-0.151799	0.76605	0.0289235	0.96005
ENSG00000075790	ENSG00000075790	BCAP29	chr7:107220421-107269615	0.104562	0.84605	-0.382065	0.61965	0.154563	0.8197	0.0978572	0.89835	0.037673	0.97355	-0.439409	0.66675	0.170188	0.77075	-0.59707	0.36695	-0.42845	0.60005	-0.3239	0.73495	-0.329367	0.7808	-0.199308	0.84005
ENSG00000075826	ENSG00000075826	SEC31B	chr10:102246398-102309763	-0.710035	0.44445	-0.581533	0.67055	0.374371	0.7251	0.0709621	0.955	1.16753	0.375	0.642841	0.6007	-0.352283	0.7432	-0.327381	0.7852	0.901563	0.37205	-0.191803	0.88575	1.31959	0.3669	0.72768	0.57395
ENSG00000075856	ENSG00000075856	SART3	chr12:108908961-108955176	-0.282331	0.3814	-0.507766	0.2618	-0.411435	0.3511	-0.483148	0.3643	-0.27248	0.61035	-0.380502	0.56415	-0.194755	0.5942	-0.119781	0.7784	-0.292558	0.5108	-0.446396	0.37505	-0.195521	0.74525	0.0824769	0.9083
ENSG00000075884	ENSG00000075884	ARHGAP15	chr2:143848930-144525921	-0.0107902	0.97035	0.434461	0.256	0.293928	0.44205	0.179101	0.67915	-0.10179	0.84095	0.250515	0.6781	0.164169	0.57255	-0.405521	0.21505	0.220306	0.5526	-0.0502299	0.9067	-0.0285293	0.95175	-0.826936	0.16545
ENSG00000075886	ENSG00000075886	TUBA3D	chr2:132222472-132250316	0	1	1.10372	1	0	1	-1.34668	1	-0.682519	1	0	1	0	1	1.46643	1	0	1	3.11138	0.41915	0	1	1.06737	1
ENSG00000075891	ENSG00000075891	PAX2	chr10:102495359-102589698	0	1	0	1	0	1	0	1	0	1	0	1	0	1	0	1	0	1	0	1	0	1	0	1
ENSG00000075914	ENSG00000075914	EXOSC7	chr3:44956748-45077563	-0.103499	0.81965	0.29397	0.64575	-0.136896	0.8344	-0.354573	0.6403	-0.779473	0.38255	-0.394888	0.71635	0.0890751	0.85455	-0.180404	0.7572	-0.262992	0.68675	-0.700453	0.39025	-0.216638	0.79285	-0.395365	0.70135
ENSG00000075945	ENSG00000075945	KIFAP3	chr1:169890466-170054349	-0.203495	0.51655	0.181808	0.7195	0.440595	0.371	0.66229	0.2783	0.755358	0.22605	0.642745	0.4472	0.0977624	0.77575	-0.0151476	0.9743	0.38639	0.44255	0.380054	0.5294	0.523092	0.44815	0.154201	0.85475
ENSG00000075975	ENSG00000075975	MKRN2	chr3:12525930-12705725	-0.177522	0.7398	-0.268224	0.75175	-0.102902	0.88945	-0.15628	0.86085	-0.178958	0.86225	-0.0595552	0.9621	-0.122611	0.84835	-0.11232	0.87725	-0.203333	0.78475	-0.235302	0.8061	-0.367151	0.79805	0.222905	0.84715
ENSG00000076003	ENSG00000076003	MCM6	chr2:136597195-136633996	0.265647	0.3037	0.454699	0.25925	0.495592	0.2135	0.701476	0.13295	0.888278	0.11065	1.20317	0.0585	0.373216	0.1904	0.55114	0.111	0.500605	0.20185	0.514172	0.28245	0.700256	0.20555	0.996032	0.11645
ENSG00000076043	ENSG00000076043	REXO2	chr11:114262164-114321001	-0.419126	0.371	0.058654	0.9336	0.667517	0.3075	0.641915	0.39295	0.315901	0.7039	0.666907	0.54195	-0.0473106	0.9248	-0.270583	0.64795	0.453043	0.4965	0.43789	0.54415	0.627327	0.43065	0.0675017	0.94695
ENSG00000076053	ENSG00000076053	RBM7	chr11:114262164-114321001	-0.0732818	0.8534	0.0229742	0.9673	0.00483494	0.9928	0.116683	0.86885	-0.304483	0.69745	-0.0226928	0.979	0.333522	0.4545	-0.315903	0.5217	-0.105859	0.85295	0.0470499	0.94505	-0.376351	0.6116	-0.0988466	0.9229
ENSG00000076067	ENSG00000076067	RBMS2	chr12:56915712-56984745	0.526233	0.4127	2.30005	0.05385	-0.468441	0.62345	0.555128	0.5565	-0.238238	0.81405	-0.0381672	0.97255	1.303	0.08105	0.214445	0.77155	-0.0762198	0.9336	1.51758	0.2384	-1.02977	0.4812	0.608293	0.6056
ENSG00000076108	ENSG00000076108	BAZ2A	chr12:56989379-57030600	0.201006	0.44105	-0.221734	0.5427	0	1	0	1	0.553412	0.23695	0.469254	0.3544	0.302097	0.2786	0.584598	0.0772	0.414302	0.24665	0.507903	0.2213	0.410391	0.38065	1.25534	0.04405
ENSG00000076201	ENSG00000076201	PTPN23	chr3:47422500-47454931	0.142463	0.7447	-0.101509	0.8392	-0.258071	0.57565	-0.207237	0.68765	-0.0276875	0.96405	-0.105944	0.88365	0.0820518	0.8552	0.257648	0.51215	0.0984079	0.84125	-0.145585	0.78435	0.0788359	0.90155	0.0845141	0.8981
ENSG00000076242	ENSG00000076242	MLH1	chr3:37034822-37225180	0.0627882	0.8698	0.10002	0.8426	0.0736795	0.87965	0.0224152	0.96875	0.0978907	0.87935	0.0960139	0.8965	0.0998266	0.80345	0.0284453	0.9505	0.134152	0.79205	-0.142926	0.8082	0.171396	0.78615	0.188571	0.8095
ENSG00000076248	ENSG00000076248	UNG	chr12:109535378-109548797	0.22237	0.45995	0.274471	0.56115	0.433552	0.37825	0.489473	0.4138	0.748293	0.2424	0.743241	0.32945	0.196071	0.54675	0.308132	0.459	0.153067	0.7577	0.261366	0.66735	0.748382	0.2845	0.776525	0.27795
ENSG00000076258	ENSG00000076258	FMO4	chr1:171283346-171311223	0.326471	0.50195	-0.350542	0.56375	-0.0744147	0.9116	0.0437807	0.95525	0.564098	0.5416	0.415216	0.6798	0.409299	0.3554	0.262046	0.6616	-0.275413	0.6938	0.140118	0.85795	0.395823	0.6984	0.228069	0.8261
ENSG00000076321	ENSG00000076321	KLHL20	chr1:173684079-173755840	0.177664	0.67155	-0.635281	0.18815	-0.166925	0.7476	-0.472587	0.39965	-0.406926	0.50535	-0.568056	0.41405	-0.0513896	0.89545	-0.3147	0.4951	-0.389936	0.46255	-0.208042	0.7306	-0.367496	0.5647	-0.409669	0.57035
ENSG00000076344	ENSG00000076344	RGS11	chr16:284544-333003	0	1	0	1	0	1	0	1	0	1	0	1	0	1	0	1	0	1	0	1	0	1	0	1
ENSG00000076351	ENSG00000076351	SLC46A1	chr17:26684603-26734215	0.470977	0.79995	1.20516	0.5154	1.65284	0.34635	1.59831	0.3855	1.8214	0.3986	1.62538	0.4619	0.763968	0.70865	0.86554	0.69615	0.915345	0.6359	2.14068	0.35715	1.8591	0.3619	2.04019	0.23965
ENSG00000076356	ENSG00000076356	PLXNA2	chr1:208195586-208417665	0.27957	0.778	-1.46952	0.1444	-1.0514	0.34815	-1.97748	0.16335	-3.01947	0.0558	-1.16109	0.43205	-0.807796	0.28145	0.0293195	0.97595	-1.84488	0.1039	-0.514113	0.74035	-0.500869	0.70195	0.137561	0.9128
ENSG00000076382	ENSG00000076382	SPAG5	chr17:26782769-26941218	0.211983	0.86885	0.743443	0.6413	0.85756	0.6075	1.47247	0.51295	1.87275	0.43185	2.30349	0.329	0.18449	0.874	0.743936	0.59665	1.04889	0.42845	1.34372	0.57815	2.10826	0.3617	2.31996	0.30915
ENSG00000076513	ENSG00000076513	ANKRD13A	chr12:110436990-110511491	-0.201404	0.5278	-0.622236	0.16155	-0.594976	0.19225	-0.170238	0.74765	-0.348692	0.567	-0.500649	0.47255	-0.0400256	0.9067	-0.157408	0.71345	-0.576774	0.18665	-0.129601	0.8025	-0.521763	0.39705	-0.368231	0.63035
ENSG00000076554	ENSG00000076554	TPD52	chr8:80830951-81143467	-0.318057	0.55535	-0.698302	0.39395	-0.106857	0.88395	-0.0569235	0.94565	-0.737721	0.4627	-0.0669239	0.95705	-0.555333	0.34145	-0.930923	0.22435	-0.552715	0.47595	0.144786	0.87335	-0.708405	0.4751	0.0771902	0.9517
ENSG00000076555	ENSG00000076555	ACACB	chr12:109554399-109706031	-0.684864	0.2791	-1.16919	0.1071	-0.295565	0.681	0.418444	0.5569	1.65998	0.13275	1.04803	0.2473	-0.521919	0.50065	0.182142	0.7831	-0.659555	0.3424	1.83817	0.0541	2.05669	0.03215	2.04014	0.0238
ENSG00000076604	ENSG00000076604	TRAF4	chr17:27071001-27077974	-0.240321	0.547	0.356444	0.55785	0.279444	0.60245	0.477197	0.4336	0.409214	0.579	0.250438	0.7356	-0.0972889	0.8407	0.234807	0.63075	0.644071	0.28395	0.493955	0.43905	0.852831	0.3224	0.593405	0.49645
ENSG00000076641	ENSG00000076641	PAG1	chr8:81882525-82024303	-0.255402	0.4748	-1.3027	0.0329	-0.373233	0.5254	-0.130804	0.8633	0.130202	0.86895	0.193644	0.7668	-0.131849	0.74975	-0.177548	0.70805	-0.0776859	0.886	-0.155062	0.83905	-0.341211	0.5752	0.759498	0.3171
ENSG00000076650	ENSG00000076650	GPATCH1	chr19:33571785-33621448	0.115448	0.7113	-0.162467	0.7577	-0.00438445	0.9933	-0.156497	0.8096	-0.126064	0.86015	-0.108114	0.8953	0.229311	0.50185	-0.0156929	0.97285	-0.0282903	0.9583	-0.216225	0.73615	-0.343929	0.64705	-0.411084	0.6122
ENSG00000076662	ENSG00000076662	ICAM3	chr19:10444451-10450499	-0.369407	0.26595	-0.0256564	0.9593	-0.306648	0.5687	-0.547587	0.42125	-0.608784	0.4369	-0.617879	0.47465	-0.430236	0.22305	-0.267845	0.5557	-0.500294	0.35845	-0.132742	0.84185	0.0177572	0.98265	-0.51473	0.56815
ENSG00000076685	ENSG00000076685	NT5C2	chr10:104845939-104953056	0.874698	0.1981	-0.52283	0.32175	-0.723808	0.16985	-0.695614	0.2174	-0.426819	0.55775	-0.594833	0.4177	0.432978	0.3358	0.735035	0.24595	-0.356351	0.5594	-0.93186	0.10105	-0.795256	0.2435	-0.864961	0.2303
ENSG00000076706	ENSG00000076706	MCAM	chr11:119179240-119191799	-0.558031	1	-2.0741	1	-0.463361	0.62075	0.631164	0.53335	-2.64315	1	-0.109463	1	-2.81957	0.01425	-2.29733	0.0239	-2.50113	1	0.27631	0.7614	0	1	-0.115306	0.89915
ENSG00000076716	ENSG00000076716	GPC4	chrX:132434130-132549518	0.0668794	0.7986	-0.562433	0.17875	-0.833082	0.05525	-0.639853	0.2243	-0.323345	0.5931	-0.0706962	0.9134	0.0313974	0.91555	-0.140238	0.70545	-0.828531	0.04905	-0.522181	0.2932	-0.290686	0.5931	0.214374	0.75575
ENSG00000076770	ENSG00000076770	MBNL3	chrX:131503344-131623996	-0.321957	0.45755	-0.862977	0.18805	0.0369315	0.94585	0.720546	0.2769	0.860533	0.211	1.18964	0.1606	0.623871	0.1673	0.265618	0.62325	0.534735	0.4371	0.991019	0.22775	0.356847	0.6539	1.11889	0.1358
ENSG00000076826	ENSG00000076826	CAMSAP3	chr19:7660787-7683190	0.233661	1	0.705556	0.5091	1.0835	0.29175	0.440503	0.69845	-0.600241	1	0.073308	1	-1.14228	1	0.703095	0.45805	1.08392	0.38455	-0.0184262	1	-1.95786	1	0.00760019	1
ENSG00000076864	ENSG00000076864	RAP1GAP	chr1:21922707-21995801	1.05421	0.188	-2.97428	1	0.871732	0.4001	2.2885	0.0375	1.51566	0.1377	3.15449	0.0125	0.126467	1	-0.332478	1	0.522316	1	2.39337	0.02405	2.15149	0.0625	1.67599	0.11
ENSG00000076924	ENSG00000076924	XAB2	chr19:7684410-7694451	-0.206767	0.41825	0.287445	0.46415	-0.0393176	0.9236	-0.396484	0.4243	-0.230761	0.66055	-0.337642	0.61505	-0.374672	0.2025	-0.101687	0.77075	-0.0143466	0.97235	-0.13199	0.78245	-0.132006	0.81115	-0.373161	0.5587
ENSG00000076928	ENSG00000076928	ARHGEF1	chr19:42387227-42434302	0.17946	0.51685	0.959103	0.0179	0.401567	0.3215	0.091005	0.8439	0.359434	0.48755	0.424591	0.4627	0.0716204	0.81565	0.485876	0.1818	0.667538	0.0858	0.0224476	0.9609	1.52994	0.0301	0.0884506	0.8697
ENSG00000076944	ENSG00000076944	STXBP2	chr19:7694622-7712759	0.0919608	0.75365	0.444328	0.2661	0.180605	0.648	-0.121145	0.78385	0.111193	0.82265	-0.227278	0.7003	-0.117967	0.714	0.251452	0.51095	0.295246	0.4567	0.131812	0.78965	0.290643	0.54955	-0.0551601	0.9221
ENSG00000076984	ENSG00000076984	MAP2K7	chr19:7968727-7979363	0.0712675	0.8638	0.237562	0.7009	0.00638051	0.9908	-0.0479535	0.9396	-0.00337121	0.9963	-0.187729	0.82995	-0.0613278	0.89965	0.283012	0.6099	0.214472	0.7073	0.287086	0.6353	-0.0566497	0.93785	-0.0601846	0.94265
ENSG00000077009	ENSG00000077009	NMRK2	chr19:3933100-3942414	0	1	0	1	0	1	0	1	0	1	0	1	0	1	0	1	0	1	0	1	0	1	0	1
ENSG00000077044	ENSG00000077044	DGKD	chr2:234263152-234380750	-0.193055	0.5633	-0.679195	0.11095	-0.735978	0.06565	-0.222969	0.6471	-0.0360726	0.94965	-0.105225	0.8584	0.018865	0.9646	0.0351432	0.93295	-0.597887	0.16275	-0.528524	0.2527	-0.13715	0.8068	0.255352	0.68785
ENSG00000077063	ENSG00000077063	CTTNBP2	chr7:117105837-117514193	0.00482558	0.99395	-0.73403	0.4618	-1.46984	0.10665	-1.82523	0.05585	-1.56931	0.0909	-1.28106	0.1792	-0.052346	0.93385	-0.579042	0.47625	-0.965084	0.2731	-1.93268	0.06575	-3.97199	0.0042	-1.73276	0.1159
ENSG00000077080	ENSG00000077080	ACTL6B	chr7:100240719-100254084	0	1	0	1	0	1	0	1	0	1	0	1	0	1	0	1	0	1	0	1	0	1	0	1
ENSG00000077092	ENSG00000077092	RARB	chr3:25215822-25639423	2.08534	1	-0.0505466	1	1.20531	1	1.38451	1	1.86931	1	1.79685	1	0.608575	1	1.96168	1	0	1	0	1	0	1	1.19545	1
ENSG00000077097	ENSG00000077097	TOP2B	chr3:25639474-25706398	0.166258	0.51885	0.589198	0.1389	0.770247	0.065	0.986596	0.03325	0.828178	0.1165	1.04192	0.1157	0.435713	0.14415	0.229542	0.50375	0.565768	0.14565	0.789556	0.07405	0.799832	0.14305	0.849854	0.21005
ENSG00000077147	ENSG00000077147	TM9SF3	chr10:98277865-98347209	-0.0735705	0.8203	-0.418523	0.285	0.0494895	0.901	0.337807	0.5051	0.222669	0.69055	0.386121	0.559	0.426874	0.34185	-0.0609949	0.8778	0.149747	0.74015	-0.104829	0.821	0.00960309	0.9863	-0.142786	0.8347
ENSG00000077150	ENSG00000077150	NFKB2	chr10:104153866-104162281	0.0889568	0.71785	0.0975777	0.79465	0.0920214	0.81375	-0.361986	0.42915	-0.246845	0.64325	-0.642082	0.34535	-0.238589	0.40165	0.171166	0.6092	0.117357	0.75465	-0.17136	0.69575	-0.0368793	0.94155	-0.161734	0.80295
ENSG00000077152	ENSG00000077152	UBE2T	chr1:202300784-202311108	0.253618	0.5049	0.925565	0.13085	1.09664	0.0699	1.14669	0.10225	1.0241	0.23075	1.57841	0.10075	0.387887	0.32005	0.526218	0.3189	1.16356	0.06765	0.973994	0.2121	1.85911	0.05265	1.19933	0.21855
ENSG00000077157	ENSG00000077157	PPP1R12B	chr1:202317826-202557697	-0.0530509	0.9425	-1.05379	0.1413	-0.617729	0.39565	0.257778	0.78355	0.691332	0.4435	0.755837	0.4534	0.128024	0.8608	0.0389056	0.96095	1.51152	0.19955	-0.53272	0.50805	2.20419	0.0868	0.570703	0.5352
ENSG00000077232	ENSG00000077232	DNAJC10	chr2:183580998-183644334	-0.0485737	0.8442	-0.377683	0.30805	0.0838782	0.81435	0.356167	0.4105	0.285603	0.56745	0.310354	0.5885	0.1226	0.66285	-0.120486	0.71065	0.0179124	0.96	0.0808736	0.85055	0.100274	0.8394	0.195803	0.73515
ENSG00000077235	ENSG00000077235	GTF3C1	chr16:27470875-27561234	0.0528495	0.9442	-0.190303	0.81155	0.344563	0.6478	-0.0635109	0.94215	0.171067	0.83915	-0.237538	0.7726	-0.395656	0.56335	-0.115531	0.83965	0.500577	0.5047	0.107945	0.90135	-0.215909	0.7727	0.122915	0.8901
ENSG00000077238	ENSG00000077238	IL4R	chr16:27324988-27376099	0.146255	0.59385	0.399552	0.27945	0.0322107	0.9321	0.258351	0.54955	0.693455	0.1386	0.794205	0.14395	-0.140593	0.62835	0.395983	0.2449	0.287165	0.4565	0.294266	0.4898	1.01104	0.0429	1.07221	0.0431
ENSG00000077254	ENSG00000077254	USP33	chr1:78161671-78225537	0.075631	0.77895	0.00198678	0.99535	0.273171	0.45105	0.49973	0.2507	0.306525	0.53485	0.352875	0.52855	0.268929	0.35785	0.220048	0.5002	0.425514	0.2868	0.586065	0.1929	0.027972	0.9557	0.303634	0.59595
ENSG00000077264	ENSG00000077264	PAK3	chrX:110187512-110464173	0	1	0	1	0	1	0	1	0	1	0	1	0	1	0	1	0	1	0	1	0	1	0	1
ENSG00000077274	ENSG00000077274	CAPN6	chrX:110488330-110513751	-1.37793	1	-4.36576	1	-1.59237	1	-1.0313	1	-4.06429	1	-2.93045	1	-0.897036	1	-1.43053	1	-1.99168	1	-1.87436	1	0	1	-3.68319	1
ENSG00000077279	ENSG00000077279	DCX	chrX:110537006-110655603	0	1	0.309601	1	0	1	-0.355551	1	0	1	0	1	-1.71411	1	1.02107	1	0	1	0	1	0	1	0	1
ENSG00000077312	ENSG00000077312	SNRPA	chr19:41197433-41271294	-0.262782	0.4701	0.335996	0.50935	-0.0355075	0.94245	-0.829306	0.21085	-0.432848	0.5473	-0.560075	0.4995	-0.414308	0.3182	0.0803397	0.8618	-0.0851776	0.877	-0.46485	0.4854	-0.00849252	0.99035	-0.641797	0.4598
ENSG00000077327	ENSG00000077327	SPAG6	chr10:22634398-22743153	-0.171638	0.7455	-0.388716	0.62425	-0.232957	0.76315	0.335259	0.69025	0.267859	0.77135	0.3249	0.74595	0.0508853	0.92125	-0.419879	0.54035	0.0811238	0.9224	0.929894	0.36765	-0.973289	0.466	0.298288	0.76635
ENSG00000077348	ENSG00000077348	EXOSC5	chr19:41768400-41930910	0.185423	0.9154	0.234489	0.93425	0.131663	0.96145	-0.396902	0.9109	-0.377933	0.9099	-0.540585	0.868	-0.467407	0.7894	0.201984	0.91345	0.0557302	0.9809	0.0997471	0.9743	-0.229861	0.93025	0.0972502	0.96565
ENSG00000077380	ENSG00000077380	DYNC1I2	chr2:172543918-172604930	-0.00502421	0.98255	0.0546614	0.88125	0.226306	0.5262	0.190234	0.66795	0.172588	0.73105	0.210141	0.73065	0.0691387	0.7965	0.117381	0.7096	0.0819808	0.8159	-0.0398908	0.9239	-0.141344	0.78115	-0.110059	0.85485
ENSG00000077420	ENSG00000077420	APBB1IP	chr10:26727131-26856732	-0.057604	0.8095	-0.258035	0.50105	-0.311581	0.40625	-0.466071	0.3054	-0.155387	0.769	-0.0919875	0.8769	0.00764705	0.978	-0.223309	0.48945	-0.297458	0.4196	-0.645774	0.13545	-0.343862	0.51285	-0.348363	0.55845
ENSG00000077454	ENSG00000077454	LRCH4	chr7:100169854-100198740	0.355446	0.2809	1.10673	0.0233	0.508656	0.2821	0.279721	0.62045	0.3694	0.53625	0.134322	0.8542	0.0390029	0.9077	0.504237	0.21475	0.703199	0.13175	0.238374	0.65965	0.535425	0.3793	-0.0914245	0.8908
ENSG00000077458	ENSG00000077458	FAM76B	chr11:95502105-95565857	0.223355	0.59335	-0.478556	0.41965	-0.202311	0.7387	-0.318181	0.6626	-0.447889	0.61175	-0.121862	0.8939	0.308433	0.50945	-0.152579	0.7781	-0.384653	0.53795	-0.734459	0.3127	-0.770116	0.34815	-0.458889	0.5897
ENSG00000077463	ENSG00000077463	SIRT6	chr19:4174105-4182601	0.360721	0.35785	0.948878	0.09825	0.234939	0.6762	-0.123814	0.84525	-0.245814	0.7231	-0.245043	0.7527	0.0432496	0.9185	0.43974	0.35285	0.268542	0.61325	-0.0227228	0.96935	0.0639129	0.9241	-0.571061	0.4152
ENSG00000077498	ENSG00000077498	TYR	chr11:88910619-89028927	0	1	0	1	0	1	0	1	0	1	0	1	0	1	0	1	0	1	0	1	0	1	0	1
ENSG00000077514	ENSG00000077514	POLD3	chr11:74204895-74380162	-0.0392213	0.907	0.164725	0.73335	0.20874	0.6597	0.279744	0.6156	0.420971	0.4803	0.354603	0.5803	0.287519	0.48525	0.130909	0.7624	0.0125834	0.981	0.215403	0.6921	0.258473	0.67045	0.642678	0.33025
ENSG00000077522	ENSG00000077522	ACTN2	chr1:236849753-236927931	0	1	0	1	0	1	0	1	0	1	0	1	0	1	0	1	0	1	0	1	0	1	0	1
ENSG00000077549	ENSG00000077549	CAPZB	chr1:19665266-19812066	-0.110456	0.63945	0.212663	0.5755	0.0581397	0.8686	-0.0946017	0.83	-0.159272	0.7523	-0.0628009	0.9123	-0.145921	0.6191	0.055577	0.86055	-0.0666606	0.8456	-0.212721	0.61105	-0.155724	0.7556	-0.181439	0.75505
ENSG00000077585	ENSG00000077585	GPR137B	chr1:236305831-236445319	-0.170054	0.5788	-0.573887	0.24265	-0.0307956	0.9538	0.397043	0.46845	0.414393	0.5147	0.587412	0.39455	-0.0132857	0.9714	-0.297062	0.5016	-0.337505	0.48685	0.277764	0.6073	0.0296197	0.96155	0.403199	0.5567
ENSG00000077616	ENSG00000077616	NAALAD2	chr11:89864682-89926062	0.898954	0.1952	-0.617712	1	0.785457	0.34945	0.0460514	1	0.490785	0.60395	0.553659	0.5815	0.773868	0.2274	0.459512	0.5429	1.26555	0.1811	-0.633057	1	-0.649627	1	0.438046	0.6985
ENSG00000077684	ENSG00000077684	PHF17	chr4:129730778-130034487	-0.186812	0.6899	-0.407405	0.57205	-0.617388	0.40025	-0.880742	0.27465	-0.327425	0.72645	-0.165275	0.86355	-0.143795	0.77175	-0.24655	0.6855	-0.592485	0.4109	-0.867122	0.31105	-0.830134	0.39255	-0.278555	0.7679
ENSG00000077713	ENSG00000077713	SLC25A43	chrX:118533022-118588441	0.21106	0.48365	-0.101063	0.84895	0.210505	0.6679	0.477253	0.4041	0.730358	0.24765	0.90547	0.2019	0.133414	0.69465	-0.0234245	0.95385	0.118596	0.80675	0.609362	0.2861	0.642646	0.34075	0.872716	0.2145
ENSG00000077721	ENSG00000077721	UBE2A	chrX:118708500-118718381	0.0105031	0.9644	0.063805	0.86005	0.0585521	0.8684	-0.228624	0.60295	-0.142236	0.7729	-0.283454	0.63385	-0.0150163	0.9574	-0.0258106	0.9363	-0.118923	0.7471	-0.312523	0.46435	-0.27325	0.59285	-0.578923	0.3194
ENSG00000077782	ENSG00000077782	FGFR1	chr8:38268655-38326352	-0.216468	0.52095	-0.51399	0.21525	-0.520837	0.20515	-0.117876	0.7995	0.301812	0.57105	0.0506489	0.926	-0.180906	0.61825	-0.547187	0.1247	-0.309775	0.50945	0.901211	0.194	0.0334173	0.95345	0.493782	0.41895
ENSG00000077800	ENSG00000077800	FKBP6	chr7:72742166-72772634	0	1	1.13435	1	0	1	0.675122	1	0	1	0.475212	1	0	1	-0.298625	1	0.0844297	1	0	1	0	1	0	1
ENSG00000077809	ENSG00000077809	GTF2I	chr7:74071993-74175026	-0.0478899	0.85865	-0.390334	0.28335	-0.265821	0.4629	-0.00762308	0.98515	0.0608822	0.9046	-0.148231	0.78655	0.102501	0.73705	-0.0316339	0.92725	-0.144956	0.704	-0.249736	0.57485	-0.0839695	0.86815	-0.144251	0.80805
ENSG00000077935	ENSG00000077935	SMC1B	chr22:45739943-45809500	-1.22017	1	-0.935814	1	0.595483	1	1.56143	1	1.9455	1	2.19756	0.1395	0.17619	1	0.585354	1	-1.71621	1	2.70767	0.153	1.77523	1	0.973047	1
ENSG00000077942	ENSG00000077942	FBLN1	chr22:45898117-45997015	0.580983	1	-0.513536	1	-0.3693	1	-0.703188	1	-1.23873	1	-0.713524	1	-0.177842	1	0.16414	1	0.0763067	1	-0.16721	1	0	1	0.962396	1
ENSG00000077943	ENSG00000077943	ITGA8	chr10:15555947-15762124	0	1	0	1	0	1	0	1	0	1	0	1	0	1	0	1	0	1	0	1	0	1	0	1
ENSG00000077984	ENSG00000077984	CST7	chr20:24929865-24940564	1.87958	0.3262	0.579614	1	0.575619	1	0.138354	1	1.08153	1	3.01142	0.23375	-0.617076	1	-1.81541	1	0	1	0	1	0	1	1.35438	0.57375
ENSG00000078018	ENSG00000078018	MAP2	chr2:210288781-210598842	-0.135291	0.76355	0.0898639	0.88805	-0.482355	0.43375	-0.573412	0.4453	0.0852833	0.90995	-0.0593817	0.94815	0.261386	0.55855	0.430583	0.44075	0.303348	0.6747	-0.40518	0.61375	1.27783	0.18425	-0.326233	0.7319
ENSG00000078043	ENSG00000078043	PIAS2	chr18:44388352-44627658	-0.357676	0.44195	-0.659879	0.27335	-0.00171336	0.9974	0.134699	0.84875	0.0634905	0.93215	0.22108	0.7771	-0.194745	0.65845	-0.254059	0.6291	-0.390589	0.51155	0.170998	0.809	-0.609844	0.40445	0.163236	0.8274
ENSG00000078053	ENSG00000078053	AMPH	chr7:38423304-38671167	-1.9554	1	0.560631	1	-0.0642007	1	-0.700207	1	-0.368317	1	0.34883	1	-1.79766	1	-0.903866	1	0	1	0	1	3.57575	0.0864	-1.20385	1
ENSG00000078061	ENSG00000078061	ARAF	chrX:47420515-47479252	0.153356	0.82215	0.0629966	0.9512	-0.174776	0.87	-0.318803	0.78075	-0.125219	0.93735	-0.316899	0.83755	-0.038168	0.96605	-0.0375028	0.96625	0.0201707	0.9842	-0.227401	0.84775	0.0861576	0.9601	-0.116574	0.9405
ENSG00000078070	ENSG00000078070	MCCC1	chr3:182733005-182833863	-0.339925	0.52545	0.331308	0.5725	0.169194	0.70485	0.250853	0.61225	0.0158506	0.97705	0.131565	0.8378	-0.132936	0.7708	-0.117717	0.8051	0.24162	0.6331	0.20996	0.68545	0.107302	0.85785	0.0401429	0.9474
ENSG00000078081	ENSG00000078081	LAMP3	chr3:182840000-182881627	0.484054	0.3928	-0.607273	0.46245	-1.15682	0.2133	-1.71445	0.0902	-3.89894	0.02175	-2.49029	0.06035	0.340456	0.51845	-0.14356	0.82445	-2.41575	0.07775	-0.934467	0.33765	-1.55661	0.2864	-4.21221	0.0369
ENSG00000078098	ENSG00000078098	FAP	chr2:163027193-163101661	0.227344	0.6489	-0.10829	0.8661	-0.155599	0.8081	-0.266039	0.7191	-0.511413	0.53095	0.300901	0.721	-0.0658196	0.89035	-0.0272768	0.96175	0.311684	0.67785	0.866113	0.37355	-0.287154	0.74845	0.264103	0.76575
ENSG00000078114	ENSG00000078114	NEBL	chr10:21068901-21463116	0.42198	1	0.291656	1	-0.191515	1	0.837149	1	1.82622	1	2.38257	0.0398	2.12874	0.02925	1.05005	1	0	1	0.326189	1	-1.2579	1	0.185893	1
ENSG00000078124	ENSG00000078124	ACER3	chr11:76571910-76737841	-0.324795	0.55215	-1.0359	0.0721	-0.762976	0.17935	-0.0688984	0.9164	-0.198354	0.75895	0.0947879	0.8997	-0.236763	0.6185	-0.26747	0.61375	-0.0429964	0.94865	0.172137	0.82085	-0.839936	0.1876	0.440505	0.57145
ENSG00000078140	ENSG00000078140	UBE2K	chr4:39699663-39784412	-0.0264142	0.9376	0.400738	0.46515	0.172443	0.72845	0.0755725	0.8908	-0.308261	0.64425	0.297662	0.70615	0.219847	0.5807	-0.308775	0.46355	-0.0421452	0.92935	-0.0598848	0.9137	0.355536	0.64355	-0.491389	0.4602
ENSG00000078142	ENSG00000078142	PIK3C3	chr18:39535170-39667794	-0.294662	0.604	0.397521	0.6399	0.132078	0.87025	0.098399	0.9264	-0.086302	0.92835	-0.286127	0.7677	0.143805	0.83365	0.18019	0.7884	-0.278196	0.7297	-0.112257	0.9121	0.210076	0.84015	-0.139851	0.88445
ENSG00000078177	ENSG00000078177	N4BP2	chr4:40058445-40159872	0.462317	0.08875	-0.180505	0.6842	0.142935	0.7466	0.493194	0.34965	0.424138	0.4708	0.42542	0.54075	0.819893	0.00585	0.337487	0.37215	0.246812	0.5773	0.14666	0.79005	0.308871	0.6117	0.447381	0.51075
ENSG00000078237	ENSG00000078237	C12orf5	chr12:4430370-4462338	-0.21923	0.48515	-0.444332	0.39595	-0.24826	0.6399	-0.527082	0.4132	-0.47899	0.4978	-0.613625	0.4645	-0.0468607	0.8881	-0.387262	0.40245	-0.492021	0.35645	-0.737004	0.27365	-0.418035	0.594	-0.801769	0.32745
ENSG00000078246	ENSG00000078246	TULP3	chr12:2921787-3050306	0.241786	0.63465	0.668659	0.3845	0.511233	0.5193	0.783201	0.40055	0.746451	0.50945	0.697868	0.663	0.255147	0.657	0.622834	0.3543	0.619546	0.47905	0.341401	0.7182	1.00772	0.33575	0.810658	0.57795
ENSG00000078269	ENSG00000078269	SYNJ2	chr6:158402887-158520208	-0.228199	0.7033	0.0376142	0.9679	-1.03015	0.16325	-0.735071	0.20145	-0.923103	0.2284	-1.02821	0.22215	-0.0994621	0.89365	-0.189551	0.82205	-0.591085	0.34355	-0.494345	0.3807	-0.401481	0.65465	-0.720361	0.3923
ENSG00000078295	ENSG00000078295	ADCY2	chr5:7396320-7830194	0	1	0	1	0	1	0	1	0	1	0	1	0	1	0	1	0	1	0	1	0	1	0	1
ENSG00000078304	ENSG00000078304	PPP2R5C	chr14:102228134-102394326	0.235498	0.55205	-0.0483292	0.91755	-0.299177	0.48585	0.0582261	0.90855	-0.253992	0.6664	0.261728	0.70125	0.105752	0.77235	-0.0876119	0.8175	-0.157644	0.72965	-0.00779878	0.9872	-0.026505	0.96185	0.0110618	0.98475
ENSG00000078328	ENSG00000078328	RBFOX1	chr16:6069094-7763340	0	1	0	1	0	1	0	1	0	1	0	1	0	1	0	1	0	1	0	1	0	1	0	1
ENSG00000078369	ENSG00000078369	GNB1	chr1:1716728-1822495	0.0755425	0.76185	-0.224383	0.539	-0.122892	0.7397	-0.0916836	0.8267	-0.0851648	0.86255	-0.0307743	0.95645	-0.114634	0.7146	-0.00896038	0.9793	-0.074318	0.8447	0.114705	0.8055	-0.0631673	0.89665	0.165628	0.78025
ENSG00000078399	ENSG00000078399	HOXA9	chr7:27202053-27219880	0.405199	0.31265	0.604579	0.3095	0.40911	0.4917	1.04562	0.12025	0.591899	0.4349	0.970882	0.2653	0.212441	0.62385	0.296548	0.57795	0.407853	0.49285	0.92362	0.17315	0.830577	0.30545	0.669503	0.45845
ENSG00000078401	ENSG00000078401	EDN1	chr6:12290595-12297427	-0.395257	0.2071	0.100602	0.8349	0.314697	0.5297	0.530398	0.35495	0.084531	0.9002	-0.620806	0.4577	-0.317143	0.3518	-0.155641	0.7227	0.350967	0.46775	0.516972	0.3662	0.393896	0.56255	-0.896645	0.2906
ENSG00000078403	ENSG00000078403	MLLT10	chr10:21823093-22032559	-3.97148	0.10485	-5.19347	0.0427	-4.77598	0.0528	-3.6788	0.10125	-4.22318	0.08415	-2.50265	0.24175	-3.10973	0.17135	-4.35421	0.07065	-4.36441	0.0838	-4.13946	0.08625	-4.63515	0.0622	-4.08623	0.08745
ENSG00000078487	ENSG00000078487	ZCWPW1	chr7:99998448-100031741	0.110446	0.8809	1.22317	0.23925	0.860661	0.3928	0.575295	0.6643	0.983682	0.4302	0.539932	0.71085	0.311145	0.7223	0.663913	0.5022	1.12697	0.30785	1.03809	0.41655	0.969042	0.52475	0.159475	0.90615
ENSG00000078549	ENSG00000078549	ADCYAP1R1	chr7:31092075-31151089	0	1	0	1	-0.0494193	1	0	1	-0.681937	1	1.48227	1	-0.830263	1	-0.987772	1	-0.319675	1	0	1	0	1	2.38645	1
ENSG00000078579	ENSG00000078579	FGF20	chr8:16849677-16859690	0	1	-3.31924	1	0	1	0	1	-1.99528	1	0	1	-1.83875	1	-2.54187	1	0	1	0	1	0	1	0	1
ENSG00000078589	ENSG00000078589	P2RY10	chrX:78200828-78217451	0	1	0	1	0	1	0	1	0	1	0	1	0	1	0	1	0	1	0	1	0	1	0	1
ENSG00000078596	ENSG00000078596	ITM2A	chrX:78615880-78623164	0	1	0	1	0	1	0	1	0	1	0	1	0	1	0	1	0	1	0	1	0	1	0	1
ENSG00000078618	ENSG00000078618	NRD1	chr1:52042850-52344477	-0.0550257	0.84225	0.128191	0.75565	0.278901	0.5003	0.2859	0.59035	0.362669	0.53185	0.273853	0.6925	0.130853	0.6981	0.14023	0.6957	0.362345	0.36145	0.182416	0.71175	0.250978	0.67855	0.184451	0.799
ENSG00000078668	ENSG00000078668	VDAC3	chr8:42249141-42263415	-0.0146993	0.9526	0.486249	0.19615	0.371458	0.33105	0.00123295	0.9978	-0.0155388	0.9743	0.19476	0.72805	0.217652	0.478	0.323247	0.3412	0.336504	0.37395	-0.139153	0.75595	0.12342	0.81825	-0.149639	0.7945
ENSG00000078674	ENSG00000078674	PCM1	chr8:17780348-17885478	0.3666	0.17815	0.722037	0.09395	0.464433	0.20805	0.580085	0.1908	0.621946	0.23175	0.743366	0.1798	0.581106	0.05825	0.304038	0.36375	0.364754	0.3272	0.274094	0.53125	0.541366	0.3047	0.370166	0.50695
ENSG00000078687	ENSG00000078687	TNRC6C	chr17:76000248-76104916	-0.354809	0.3491	0.0257832	0.96775	-0.544984	0.3215	-0.21321	0.7486	-0.44514	0.52175	-0.6943	0.38395	-0.33218	0.40045	-0.439367	0.38115	-0.566417	0.3131	0.58482	0.5022	0.263458	0.79475	-0.583554	0.46835
ENSG00000078699	ENSG00000078699	CBFA2T2	chr20:32077880-32237842	0.118038	0.68715	-0.509681	0.2937	0.0290039	0.9504	0.0839019	0.8791	0.376037	0.5514	0.455912	0.5236	0.161866	0.6166	0.129691	0.74335	0.115001	0.80625	0.253659	0.65175	0.277743	0.6564	0.964987	0.149
ENSG00000078725	ENSG00000078725	DBC1	chr9:121915735-122131745	0	1	0	1	0	1	0	1	0	1	0	1	0	1	0	1	0	1	0	1	0	1	0	1
ENSG00000078747	ENSG00000078747	ITCH	chr20:32951040-33099198	-0.0703491	0.8513	-0.450501	0.37605	-0.22764	0.6265	0.0304657	0.95015	0.0287847	0.9593	0.0956781	0.879	0.385925	0.42505	-0.181151	0.66665	-0.0237852	0.96575	0.133034	0.8257	0.786229	0.3077	0.172315	0.78395
ENSG00000078795	ENSG00000078795	PKD2L2	chr5:137223656-137387650	0.549395	1	1.67925	0.53855	0.698866	1	-1.2786	1	1.37661	1	0	1	0.408056	1	-0.712784	1	-0.887705	1	1.02946	1	0	1	-2.56691	1
ENSG00000078804	ENSG00000078804	TP53INP2	chr20:33284721-33413452	0.329778	0.4518	0.553374	0.40945	0.871926	0.19055	1.18663	0.11175	1.12279	0.2384	0.678448	0.5804	0.347168	0.49795	0.812826	0.15645	1.00717	0.14105	1.31098	0.08845	1.29059	0.19025	0.873056	0.4177
ENSG00000078808	ENSG00000078808	SDF4	chr1:1152287-1167411	-0.128819	0.59475	0.26729	0.49255	-0.103273	0.7786	-0.116536	0.79585	-0.121392	0.81815	-0.139976	0.8173	-0.275388	0.3554	-0.113509	0.7274	-0.148199	0.69225	0.0975459	0.82095	-0.00929418	0.9866	-0.255192	0.68895
ENSG00000078814	ENSG00000078814	MYH7B	chr20:33563205-33680674	3.07426	1	3.77554	0.2264	2.50657	1	1.70393	1	2.35515	1	1.29968	1	0.634855	1	0.870785	1	1.35858	1	2.68664	1	0.718912	1	1.46952	1
ENSG00000078898	ENSG00000078898	BPIFB2	chr20:31595405-31611515	0	1	0	1	0	1	0	1	0	1	0	1	0	1	0	1	0	1	0	1	0	1	0	1
ENSG00000078900	ENSG00000078900	TP73	chr1:3547330-3652765	0.257998	0.7795	0.44046	0.7649	0.298019	0.8192	0.659448	0.6346	0.0708335	0.9625	1.16978	0.42705	0.186594	0.8329	0.751797	0.47605	0.89416	0.4449	0.85231	0.57965	0.164021	0.92205	1.2569	0.33405
ENSG00000078902	ENSG00000078902	TOLLIP	chr11:1295600-1330884	-0.00791271	0.97385	-0.0852383	0.8282	-0.2847	0.4831	-0.578813	0.2194	-0.412275	0.43035	-0.47264	0.4459	-0.168089	0.5686	0.0907231	0.78705	-0.335726	0.3924	-0.30393	0.5004	-0.287032	0.58585	-0.467766	0.4442
ENSG00000078967	ENSG00000078967	UBE2D4	chr7:43966036-43993166	0.0595186	0.87005	0.165386	0.762	0.100873	0.86025	-0.487495	0.5026	0.312208	0.6901	-0.463886	0.61125	0.11278	0.7859	0.421352	0.37985	-0.000868863	0.9985	-0.515592	0.48995	-0.414267	0.6307	-0.161685	0.8558
ENSG00000079101	ENSG00000079101	CLUL1	chr18:596987-712676	0	1	0	1	0	1	0	1	0	1	0	1	0	1	0	1	0	1	0	1	0	1	0	1
ENSG00000079102	ENSG00000079102	RUNX1T1	chr8:92967202-93115514	3.1916	5e-05	2.41428	0.00025	0.286811	1	0.0343371	1	2.68461	0.00055	0.641725	1	0.0899859	1	2.41192	0.0005	0.819037	1	-3.7195	1	0	1	-1.35131	1
ENSG00000079112	ENSG00000079112	CDH17	chr8:95139398-95229531	0	1	0.239795	1	-0.585277	1	0.295029	1	0.854612	1	0.701143	1	-1.15024	1	-1.30397	1	-0.374332	1	0	1	0	1	0.123711	1
ENSG00000079134	ENSG00000079134	THOC1	chr18:158382-268050	-0.0811064	0.89255	-0.304205	0.7017	-0.322076	0.67525	-0.471648	0.6228	-0.186796	0.8418	-0.448904	0.62945	-0.0236911	0.9722	-0.185701	0.80515	-0.197699	0.8017	-1.2409	0.25725	-0.386615	0.7384	-0.691764	0.47195
ENSG00000079150	ENSG00000079150	FKBP7	chr2:179328390-179343327	-0.507804	0.3036	0.383242	0.6346	0.326003	0.65985	0.405568	0.65325	0.477262	0.58615	0.884336	0.4081	-0.15041	0.772	-0.0752189	0.90545	-0.060822	0.9383	0.525017	0.5385	0.408075	0.68925	0.773533	0.46825
ENSG00000079156	ENSG00000079156	OSBPL6	chr2:179059207-179264160	-1.23217	1	1.12038	1	2.48308	0.15105	-0.182318	1	0.790844	1	-0.115716	1	0.548461	1	0.892627	1	1.56966	0.24115	0.277611	1	1.68648	0.35325	1.21062	1
ENSG00000079215	ENSG00000079215	SLC1A3	chr5:36606456-36688436	-0.022533	0.9418	-0.461342	0.26805	-0.265386	0.50205	-0.197183	0.65745	-0.374515	0.44965	-0.453649	0.42815	0.0288874	0.9334	-0.0360542	0.9174	-0.104108	0.78895	-0.277154	0.53645	-0.403625	0.4462	-0.201917	0.71865
ENSG00000079246	ENSG00000079246	XRCC5	chr2:216972186-217071026	0.0791138	0.7342	0.222019	0.53105	0.209069	0.54775	0.281964	0.5037	0.184834	0.7083	0.312124	0.59495	0.262559	0.3557	0.11134	0.71395	0.10009	0.76735	0.0571829	0.89015	0.0791238	0.8723	-0.0153609	0.9786
ENSG00000079257	ENSG00000079257	LXN	chr3:158362066-158410364	0	1	0	1	0	1	0	1	0	1	0	1	0	1	0	1	0	1	0	1	0	1	0	1
ENSG00000079263	ENSG00000079263	SP140	chr2:231090444-231268447	-0.388427	0.8098	-0.341133	0.82875	-0.810549	0.5368	-0.691763	0.58645	-0.0951145	0.9363	-1.21192	0.33575	-0.704555	0.62695	-0.153685	0.921	-1.1883	0.4185	-0.484902	0.7292	-0.243656	0.86745	-1.29307	0.2966
ENSG00000079277	ENSG00000079277	MKNK1	chr1:47023089-47082563	0.258849	0.4522	0.107326	0.80065	-0.273175	0.50615	-0.726637	0.1505	-0.689078	0.19095	-1.26086	0.06425	0.14334	0.69645	0.477473	0.2255	-0.162812	0.70975	-1.10836	0.0241	-0.929698	0.11605	-1.05693	0.07445
ENSG00000079308	ENSG00000079308	TNS1	chr2:218664511-218867718	-0.309571	0.4118	-0.648136	0.2416	-0.851471	0.08535	0.491481	0.41845	0.549465	0.43745	1.20489	0.1104	-0.0391446	0.92785	0.00371607	0.9939	-0.162168	0.7551	0.474164	0.4269	0.625214	0.3906	1.6376	0.03245
ENSG00000079313	ENSG00000079313	REXO1	chr19:1815247-1848452	0.170682	0.7431	0.135564	0.8137	-0.107881	0.8356	-0.190462	0.74295	0.172501	0.81315	-0.65049	0.42805	-0.0480244	0.9269	0.277131	0.5903	0.050422	0.9346	-0.241577	0.7067	-0.0321326	0.96385	-0.749847	0.24015
ENSG00000079332	ENSG00000079332	SAR1A	chr10:71909959-71930279	-0.0451981	0.8486	-0.180691	0.6214	-0.0485718	0.89315	-0.0448126	0.91875	-0.114161	0.82095	-0.265613	0.6549	-0.00848954	0.9762	0.0235112	0.9396	-0.103002	0.76745	-0.156402	0.71175	-0.264594	0.6095	-0.0531988	0.9262
ENSG00000079335	ENSG00000079335	CDC14A	chr1:100810583-100985833	0.476019	0.19235	-0.0182739	0.9749	0.410117	0.4924	1.28377	0.07475	1.38036	0.11295	1.16662	0.2168	0.454719	0.22255	-0.0849781	0.8742	0.522983	0.40485	0.91916	0.23125	2.25279	0.02405	1.24906	0.2251
ENSG00000079337	ENSG00000079337	RAPGEF3	chr12:48128454-48226915	1.03859	0.3641	-0.0548264	0.9652	-0.233455	0.8392	0.309949	0.78785	0.584517	0.62515	-1.02568	0.40655	-0.54232	0.64175	0.963319	0.42155	0.619461	0.60785	0.3681	0.78155	1.76316	0.25845	-0.883764	0.46245
ENSG00000079385	ENSG00000079385	CEACAM1	chr19:43011455-43065386	-0.719101	1	-0.918094	1	-2.1249	0.04615	0.68053	0.5604	-0.0361894	1	-0.697848	1	-1.31017	1	-0.274251	0.73775	-0.791117	1	0	1	0	1	-0.887522	0.3981
ENSG00000079387	ENSG00000079387	SENP1	chr12:48436680-48540187	0.331601	0.33625	-0.264646	0.64315	-0.02366	0.9666	0.224224	0.7359	0.116212	0.8972	0.0571385	0.95925	0.429149	0.24225	0.355992	0.46	0.034242	0.95425	0.163201	0.82075	1.00733	0.3305	0.143862	0.8826
ENSG00000079393	ENSG00000079393	DUSP13	chr10:76854189-76941881	1.64434	1	1.27043	1	1.77669	0.29875	2.47847	0.1508	3.47145	0.0853	3.77903	0.10985	0.239584	1	1.2003	1	1.8181	0.3573	3.49934	0.12095	4.16325	0.1101	3.79593	0.1103
ENSG00000079432	ENSG00000079432	CIC	chr19:42772688-42799949	0.4085	0.39545	0.0933988	0.86475	0.0533642	0.92535	0.344334	0.601	0.337029	0.6389	0.200322	0.7897	0.178864	0.70165	0.553054	0.24565	0.498378	0.36995	0.519572	0.4313	0.678147	0.30795	0.712936	0.3904
ENSG00000079435	ENSG00000079435	LIPE	chr19:42905658-42931578	0	1	-1.99794	1	1.11282	1	0.49011	1	0.335469	1	-1.03968	1	-0.375704	1	2.18333	0.1329	-0.590774	1	-0.031783	1	0	1	-2.1284	1
ENSG00000079459	ENSG00000079459	FDFT1	chr8:11653081-11696818	0.0395808	0.87825	0.806992	0.03775	0.62499	0.0977	0.0203935	0.9632	0.652154	0.2086	0.452255	0.434	-0.0493829	0.86615	0.569877	0.0969	0.604759	0.1033	-0.120678	0.79015	0.766556	0.14045	0.341209	0.5452
ENSG00000079462	ENSG00000079462	PAFAH1B3	chr19:42801184-42814973	0.458063	0.4274	1.10516	0.15875	0.864918	0.29105	0.779573	0.4053	0.283829	0.79235	0.403259	0.7311	0.0571677	0.9213	0.127274	0.86575	0.470327	0.57345	0.707576	0.48405	0.302171	0.82455	0.433474	0.7082
ENSG00000079482	ENSG00000079482	OPHN1	chrX:67262185-67653755	-0.207127	0.614	-0.210776	0.75385	0.40615	0.547	0.107931	0.87065	0.689454	0.3362	0.438034	0.6308	-0.403141	0.2829	0.298184	0.52135	0.0929088	0.87115	-0.550508	0.3925	0.914269	0.3513	0.780836	0.34395
ENSG00000079557	ENSG00000079557	AFM	chr4:74347399-74369691	0	1	0	1	0	1	0	1	0	1	0	1	0	1	0	1	0	1	0	1	0	1	0	1
ENSG00000079616	ENSG00000079616	KIF22	chr16:29802039-29816706	0.357303	0.33265	0.861966	0.16795	0.265988	0.67725	0.4114	0.5105	0.762545	0.3229	0.915372	0.3421	0.0378007	0.9212	0.312845	0.5086	0.240187	0.6946	0.581252	0.39345	1.00146	0.2424	0.926871	0.32365
ENSG00000079689	ENSG00000079689	SCGN	chr6:25652463-25702011	0	1	0	1	0	1	0	1	0	1	0	1	0	1	0	1	0	1	0	1	0	1	0	1
ENSG00000079691	ENSG00000079691	LRRC16A	chr6:25279305-25620758	-0.648832	0.11745	-0.156806	0.84385	-0.44516	0.5413	-0.236112	0.75445	-0.0383313	0.96525	0.0481603	0.9568	0.18404	0.6825	-0.698737	0.2039	-1.60996	0.05055	0.219529	0.8157	-0.438071	0.6484	0.246117	0.79335
ENSG00000079739	ENSG00000079739	PGM1	chr1:63906440-64125916	-0.394572	0.36135	0.45678	0.48195	0.865308	0.15765	1.51379	0.0478	1.533	0.08505	1.82224	0.0863	-0.173706	0.6984	0.0541037	0.9212	0.856337	0.2017	1.64777	0.0241	1.89632	0.035	1.76789	0.08965
ENSG00000079785	ENSG00000079785	DDX1	chr2:15731301-15771235	-0.0131149	0.95425	0.217134	0.55205	0.152614	0.67345	-0.0755149	0.86035	-0.0977962	0.84945	-0.271359	0.65255	0.119328	0.6652	0.141321	0.64545	0.11589	0.7384	-0.218478	0.6098	-0.02535	0.95795	-0.440891	0.4545
ENSG00000079805	ENSG00000079805	DNM2	chr19:10828754-10946994	0.180526	0.4815	0.243738	0.5334	0.0950495	0.80275	-0.202385	0.65705	-0.129642	0.81385	-0.392083	0.53795	0.0367866	0.8978	0.237716	0.4795	0.295358	0.43455	-0.229837	0.6187	0.117794	0.83165	-0.269894	0.6962
ENSG00000079819	ENSG00000079819	EPB41L2	chr6:131160486-131384462	-0.378305	0.10835	-0.869571	0.01525	-0.436361	0.2232	-0.190178	0.6504	-0.269407	0.58575	-0.163291	0.78165	-0.181801	0.5013	-0.27355	0.38475	-0.196678	0.5565	-0.269379	0.5264	-0.75194	0.1246	0.104269	0.85145
ENSG00000079841	ENSG00000079841	RIMS1	chr6:72596405-73112845	0.382049	0.5024	-0.828674	0.28445	0.929699	0.29875	3.21266	0.00085	3.83404	0.00025	4.6536	0.0003	0.964409	0.0761	1.1544	0.13705	0.873559	0.4188	2.55727	0.00775	4.26562	0.00225	4.83271	0.0015
ENSG00000079931	ENSG00000079931	MOXD1	chr6:132617193-132722684	-0.466473	0.5014	-1.89564	0.04575	-2.20689	0.02745	-2.80607	0.0206	-2.73614	0.05335	-3.25717	0.03095	-0.674704	0.1798	-1.53343	0.03725	-0.844497	0.3631	-2.68725	0.076	0	5e-05	-3.72601	0.0127
ENSG00000079950	ENSG00000079950	STX7	chr6:132779053-132834337	0.0175255	0.9513	-0.243938	0.6056	0.219905	0.63545	0.162288	0.75955	-0.0189678	0.974	-0.0200274	0.9755	0.180661	0.5896	-0.130603	0.73265	0.0140882	0.97395	-0.0408157	0.93525	-0.0647162	0.91635	-0.097587	0.88985
ENSG00000079974	ENSG00000079974	RABL2B	chr22:51205928-51222091	-0.302161	0.3599	0.0504612	0.9313	-0.488754	0.3792	-0.96349	0.18165	-0.197644	0.79945	-1.20154	0.1728	-0.182664	0.5923	0.167354	0.70465	-0.705653	0.2023	-0.879083	0.227	-0.664484	0.4321	-0.356103	0.64435
ENSG00000079999	ENSG00000079999	KEAP1	chr19:10596795-10614417	-0.043672	0.87535	-0.114708	0.7631	-0.548875	0.1739	-0.712922	0.13465	-0.682168	0.2108	-1.00724	0.1133	-0.473286	0.1178	-0.25158	0.4655	-0.344163	0.405	-0.247041	0.59855	-0.802266	0.1383	-0.626237	0.3154
ENSG00000080007	ENSG00000080007	DDX43	chr6:74078277-74161999	0	1	0	1	0	1	0	1	0	1	0	1	0	1	0	1	0	1	0	1	0	1	0	1
ENSG00000080031	ENSG00000080031	PTPRH	chr19:55692615-55720874	0.0896772	0.88805	-0.695947	0.3502	-0.071101	0.92365	1.57648	0.08835	0.528143	0.5448	1.69253	0.1031	0.153561	0.81425	-0.0564763	0.9398	0.429893	0.614	1.97714	0.0357	1.77099	0.10535	1.89169	0.0828
ENSG00000080166	ENSG00000080166	DCT	chr13:95089557-95131936	3.68585	0.0472	-0.0204327	1	0.389268	1	0.101099	1	1.19259	1	1.8412	1	0.643424	1	0.334975	1	2.01604	1	3.22092	0.07345	0	1	2.59885	1
ENSG00000080189	ENSG00000080189	SLC35C2	chr20:44978166-44993043	0.0441306	0.8823	0.175878	0.6914	0.0302049	0.945	-0.1567	0.76785	-0.0331501	0.95615	-0.153663	0.81565	-0.0792976	0.8147	0.0952415	0.8078	0.0354762	0.93895	-0.0350683	0.94625	0.0741114	0.90535	-0.117766	0.85855
ENSG00000080200	ENSG00000080200	CRYBG3	chr3:97595818-97691301	-0.0360316	0.9322	-0.185302	0.8089	0.232824	0.722	0.174678	0.80465	0.425916	0.58845	0.173102	0.8506	0.0672328	0.8881	0.086243	0.8801	-0.209429	0.73995	0.0603559	0.9318	0.341797	0.67575	0.0700405	0.94455
ENSG00000080224	ENSG00000080224	EPHA6	chr3:96533424-97471304	-2.06371	0.056	-1.62822	0.15575	-4.86353	0.01595	-3.48115	0.01965	-1.68675	0.17775	-2.88621	0.03825	-0.510231	0.5522	-0.613779	0.53835	0	5e-05	-1.29284	0.3653	0	0.00025	-2.91492	0.0292
ENSG00000080293	ENSG00000080293	SCTR	chr2:120197418-120282070	0	1	0	1	0	1	0	1	0	1	0	1	0	1	0	1	0	1	0	1	0	1	0	1
ENSG00000080298	ENSG00000080298	RFX3	chr9:3218296-3526004	-0.0795281	0.8003	-0.374349	0.41305	0.405477	0.3413	0.271429	0.59455	0.636859	0.2515	0.15251	0.8074	0.310118	0.3935	0.113977	0.80265	0.569425	0.25275	0.269907	0.6344	0.586748	0.3243	0.131289	0.8431
ENSG00000080345	ENSG00000080345	RIF1	chr2:152266396-152591001	0.144643	0.55935	-0.748046	0.05805	-0.38538	0.30405	-0.0723911	0.8707	-0.0775897	0.88595	-0.102186	0.8665	0.393002	0.16055	-0.110425	0.7427	-0.19379	0.6212	-0.240407	0.5961	-0.474767	0.37215	-0.310533	0.62085
ENSG00000080371	ENSG00000080371	RAB21	chr12:72148653-72184699	0.128581	0.74255	0.089718	0.88405	0.143833	0.82955	0.266287	0.72855	0.11235	0.88165	0.0700979	0.9197	0.143519	0.76965	0.0400462	0.94095	-0.00484292	0.9942	0.187804	0.79765	-0.0541609	0.95065	-0.196799	0.8051
ENSG00000080493	ENSG00000080493	SLC4A4	chr4:72053002-72437804	0.808184	0.0335	0.176848	0.77	-0.418162	0.51245	-0.935853	0.2495	-0.0553852	0.95105	0.69113	0.46245	1.12738	0.00425	0.742734	0.14515	-0.244339	0.708	-1.63436	0.07405	-0.530004	0.6046	0.484047	0.6269
ENSG00000080503	ENSG00000080503	SMARCA2	chr9:2015341-2193624	-0.0466991	0.8983	0.372966	0.4102	0.870708	0.05065	1.0602	0.04585	1.28246	0.02235	1.34744	0.0666	0.0429352	0.9041	0.236635	0.559	0.583675	0.1717	0.810373	0.1216	1.62416	0.01365	1.18369	0.08595
ENSG00000080511	ENSG00000080511	RDH8	chr19:10123924-10132955	-0.268033	1	-1.17831	1	0	1	-0.745797	1	0	1	-1.75355	1	0.362888	1	0	1	0	1	0	1	0	1	0	1
ENSG00000080546	ENSG00000080546	SESN1	chr6:109307639-109416022	-0.483952	0.0622	-0.422875	0.2769	-0.164908	0.67035	0.115431	0.80175	0.155919	0.7673	0.241705	0.69215	-0.369349	0.20045	-0.501329	0.14245	-0.230841	0.5493	0.0124337	0.9788	0.175271	0.74125	-0.14447	0.8119
ENSG00000080561	ENSG00000080561	MID2	chrX:107068984-107170423	0.266535	0.65585	0.272144	0.72685	0.297958	0.70495	0.140473	0.8696	0.38988	0.67005	0.321918	0.755	0.198789	0.67135	0.120818	0.8526	-0.0624249	0.9346	0.721863	0.4307	1.38214	0.33865	0.711111	0.50865
ENSG00000080572	ENSG00000080572	PIH1D3	chrX:106449861-106487473	0	1	0	1	0	1	0	1	0	1	0	1	0	1	0	1	0	1	0	1	0	1	0	1
ENSG00000080573	ENSG00000080573	COL5A3	chr19:10070236-10121147	-0.156448	0.7385	0.229076	0.75605	0.13971	0.84495	0.535465	0.5031	0.441856	0.6352	0.362433	0.6983	-0.350484	0.43655	0.0921504	0.8755	0.156014	0.84035	1.28218	0.16895	1.14487	0.2541	0.538916	0.6127
ENSG00000080603	ENSG00000080603	SRCAP	chr16:30709529-30755602	0.122872	0.6753	-0.73978	0.0704	-0.840738	0.03865	-0.504425	0.2889	-0.381459	0.4907	-0.741236	0.22925	0.0422494	0.9032	0.262612	0.5063	-0.143415	0.74875	-0.230075	0.6409	-0.21346	0.6929	-0.161391	0.7967
ENSG00000080608	ENSG00000080608	KIAA0020	chr9:2717501-2844241	-0.223217	0.36745	-0.356218	0.3477	-0.622672	0.08835	-1.05252	0.01605	-1.07687	0.0331	-1.0617	0.0821	-0.000416859	0.9983	-0.366446	0.2595	-0.704073	0.0481	-1.25711	0.00555	-1.06617	0.0359	-1.24799	0.0362
ENSG00000080618	ENSG00000080618	CPB2	chr13:46627320-46679211	0	1	0	1	0	1	-0.610003	1	-1.03996	1	-1.91309	1	-1.38083	1	-0.443822	1	0	1	0	1	0.757181	1	0	1
ENSG00000080644	ENSG00000080644	CHRNA3	chr15:78857861-78913637	2.44151	1	0	1	1.10687	1	1.46093	1	1.90592	1	0.434692	1	2.03791	1	4.23193	0.0864	3.68378	1	0	1	0	1	2.49262	1
ENSG00000080709	ENSG00000080709	KCNN2	chr5:113696641-113832337	0.29328	0.45255	0.810622	0.13675	0.0773131	0.89625	1.02701	0.1281	0.486332	0.54865	0.484213	0.60115	0.353826	0.32955	0.820581	0.08215	-0.218674	0.72115	1.05409	0.12185	0.988817	0.26945	0.294145	0.74095
ENSG00000080802	ENSG00000080802	CNOT4	chr7:135046546-135194875	0.0761803	0.78245	0.0245375	0.95385	-0.00268184	0.99425	0.0835158	0.8727	0.176121	0.76155	-0.0298616	0.9679	0.223795	0.4617	0.327967	0.3833	0.278057	0.51775	0.0696369	0.8948	0.2319	0.6977	0.119495	0.8692
ENSG00000080815	ENSG00000080815	PSEN1	chr14:73603125-73690399	-0.00211638	0.99405	-0.585053	0.1463	-0.480067	0.22345	-0.449717	0.3402	-0.566361	0.26565	-0.780847	0.1772	-0.102915	0.7569	-0.339575	0.33965	-0.458343	0.26265	-0.446982	0.3164	-0.606966	0.2486	-0.614637	0.3059
ENSG00000080819	ENSG00000080819	CPOX	chr3:98216447-98312567	0.52411	0.3494	0.801229	0.32075	0.99223	0.22535	0.495584	0.62125	1.10471	0.3306	1.05086	0.4838	0.50029	0.4372	0.648914	0.32615	0.926275	0.25955	0.447861	0.6716	1.20738	0.25955	0.659559	0.6262
ENSG00000080822	ENSG00000080822	CLDND1	chr3:98216447-98312567	-0.0781398	0.81645	-0.67264	0.1123	0.20186	0.6541	0.371319	0.46235	0.26051	0.6419	0.113933	0.84645	-0.0407099	0.91855	-0.448554	0.26795	0.0568694	0.90045	0.358171	0.50325	-0.00979451	0.98615	0.724144	0.3061
ENSG00000080823	ENSG00000080823	MOK	chr14:102547074-102771537	0.614894	0.42135	0.0788296	0.91285	0.353251	0.6068	0.582859	0.40135	0.225161	0.7486	-0.302347	0.68315	-0.0411098	0.9524	-0.0511359	0.94415	-0.228763	0.7858	1.19172	0.14115	0.418322	0.5956	0.40916	0.5752
ENSG00000080824	ENSG00000080824	HSP90AA1	chr14:102547074-102771537	-0.205478	0.39795	0.235906	0.47845	0.536073	0.0965	0.0261285	0.9558	0.326283	0.5398	-0.153924	0.80275	-0.00944437	0.975	-0.123901	0.69575	0.68104	0.0733	-0.221093	0.59815	0.208333	0.7057	-0.266095	0.69025
ENSG00000080839	ENSG00000080839	RBL1	chr20:35624751-35725581	0.576937	0.0657	0.358383	0.4736	0.718725	0.1544	1.16296	0.05625	1.26581	0.0665	1.46547	0.07465	0.740533	0.0244	0.772458	0.0744	0.667912	0.1955	0.988023	0.09455	1.03174	0.1451	1.17252	0.14705
ENSG00000080845	ENSG00000080845	DLGAP4	chr20:34894257-35157040	0.293209	0.2785	0.31164	0.4456	-0.0538861	0.8945	0.258269	0.58315	0.291159	0.5992	0.256935	0.6844	0.143357	0.6327	0.104605	0.7634	0.177314	0.65835	0.262623	0.5823	0.455867	0.39615	0.616482	0.341
ENSG00000080854	ENSG00000080854	IGSF9B	chr11:133785184-133826880	-4.63998	1	0	1	0	0.0161	0	0.0136	0	1	0	1	-4.55654	1	0	0.0188	0	1	0	1	0	1	-4.60467	0.16545
ENSG00000080910	ENSG00000080910	CFHR2	chr1:196788874-196928356	0	1	0	1	0	1	0	1	0	1	0	1	0	1	0	1	0	1	0	1	0	1	0	1
ENSG00000080986	ENSG00000080986	NDC80	chr18:2571509-2616634	0.710093	0.1391	1.86902	0.0075	1.79447	0.01005	2.80031	0.0012	2.99032	0.0017	3.70865	0.00065	1.0825	0.01685	1.45054	0.0154	1.74032	0.01845	2.60664	0.0053	3.1182	0.00235	3.21425	0.0033
ENSG00000081014	ENSG00000081014	AP4E1	chr15:51200868-51298097	0.22893	0.36355	-0.713843	0.0734	-0.539259	0.1693	-0.294646	0.52625	-0.202533	0.69965	-0.67685	0.292	0.354833	0.2156	0.0603318	0.85585	-0.496669	0.19965	-0.38278	0.3901	-0.71668	0.1916	-0.588198	0.37115
ENSG00000081019	ENSG00000081019	RSBN1	chr1:114304453-114355098	0.173476	0.49915	-0.183161	0.64965	0.419662	0.29335	0.355422	0.4591	0.504275	0.3591	0.527996	0.41675	0.324811	0.25695	0.0850507	0.8104	0.298445	0.46105	0.174746	0.71875	0.216674	0.6906	0.423666	0.4914
ENSG00000081026	ENSG00000081026	MAGI3	chr1:113933370-114228545	-0.0336489	0.94265	0.592987	0.44215	1.01511	0.1323	1.31061	0.08125	1.62942	0.034	1.90836	0.0301	0.724452	0.2068	0.832656	0.16085	1.2461	0.07105	0.973641	0.22455	1.41599	0.10785	1.93243	0.0198
ENSG00000081041	ENSG00000081041	CXCL2	chr4:74962751-74965010	-0.320748	0.2474	-0.505668	0.25915	-0.528121	0.23705	0.190627	0.705	-0.948618	0.14305	-2.08788	0.01045	-0.640681	0.0417	-0.775874	0.04985	-0.65948	0.15615	0.623113	0.21375	-1.22579	0.07345	-1.31204	0.09435
ENSG00000081051	ENSG00000081051	AFP	chr4:74296854-74321891	0	1	0	1	0	1	0	1	0	1	0	1	0	1	0	1	0	1	0	1	0	1	0	1
ENSG00000081052	ENSG00000081052	COL4A4	chr2:227867426-228028829	0.10001	1	-1.96963	1	-1.03547	1	0.261645	1	0.0113129	1	1.19092	0.3121	-0.507767	1	-0.674349	1	-1.38998	1	0.353607	1	-0.444845	1	0.855838	0.51515
ENSG00000081059	ENSG00000081059	TCF7	chr5:133450401-133487556	1.53377	0.03635	0.814702	0.2546	0.328162	0.63365	1.72042	0.0215	1.26966	0.08555	2.20325	0.00725	0.643161	0.367	0.112158	0.86755	0.209801	0.7803	2.67711	0.00495	1.83986	0.0403	2.63667	0.0021
ENSG00000081087	ENSG00000081087	OSTM1	chr6:108362612-108487058	0.0341399	0.88895	0.319671	0.3976	0.189002	0.60305	0.0731018	0.86795	0.0381727	0.93685	0.124146	0.8281	0.294921	0.31145	-0.0367431	0.90795	0.149429	0.68085	-0.0596535	0.88575	-0.022215	0.9667	-0.266046	0.6613
ENSG00000081138	ENSG00000081138	CDH7	chr18:63417487-63548638	0	1	0	1	0	1	0	1	0	1	0	1	0	1	0	1	0	1	0	1	0	1	0	1
ENSG00000081148	ENSG00000081148	IMPG2	chr3:100945569-101039404	-1.573	1	0	1	1.56613	1	2.00041	1	1.55242	1	2.03327	1	1.79379	1	1.57945	1	1.81571	1	0	1	3.71553	1	3.10212	1
ENSG00000081154	ENSG00000081154	PCNP	chr3:101292938-101313281	0.018341	0.93815	-0.249466	0.51655	0.187213	0.617	0.305724	0.50445	0.150578	0.7788	0.454097	0.47285	0.120091	0.6785	-0.16875	0.59495	0.0143026	0.96935	0.0806047	0.8539	0.028437	0.9577	0.358273	0.56885
ENSG00000081177	ENSG00000081177	EXD2	chr14:69658227-69709075	0.196135	0.5539	0.624921	0.2588	0.938579	0.08885	0.996772	0.1569	1.16755	0.1247	1.03765	0.2516	0.362276	0.30115	0.849139	0.07005	1.07234	0.0522	0.912112	0.1889	1.49018	0.0679	0.929314	0.30685
ENSG00000081181	ENSG00000081181	ARG2	chr14:68086514-68162531	-0.453707	0.68795	0.139179	0.90455	-0.455624	0.803	-0.536528	0.81105	-1.6871	0.52895	-1.89955	0.49855	-1.1418	0.69935	-0.032232	0.8989	-0.720488	0.7497	-0.574846	0.7786	-3.08159	0.3121	-1.04687	0.62735
ENSG00000081189	ENSG00000081189	MEF2C	chr5:88013974-88199922	-0.283175	0.40165	-1.28912	0.0084	-0.833507	0.0831	0.141769	0.83335	-0.00111689	0.9978	0.386616	0.6196	0.0910987	0.8219	-0.411456	0.3305	-0.478452	0.3843	-0.144477	0.7978	-0.269567	0.6574	0.447258	0.4853
ENSG00000081237	ENSG00000081237	PTPRC	chr1:198607800-198726545	0.201285	0.44755	-0.251265	0.5045	0.207228	0.568	0.312974	0.47435	0.172077	0.73765	-0.00258266	0.99665	0.211964	0.4831	0.621033	0.12795	0.156295	0.6816	0.129418	0.7678	-0.356546	0.4915	0.115705	0.84715
ENSG00000081248	ENSG00000081248	CACNA1S	chr1:201008641-201081694	0	1	0	1	0	1	0	1	0	1	0	1	0	1	0	1	0	1	0	1	0	1	0	1
ENSG00000081277	ENSG00000081277	PKP1	chr1:201252579-201302121	0	1	0	1	0	1	0	1	0	1	0	1	0	1	0	1	0	1	0	1	0	1	0	1
ENSG00000081307	ENSG00000081307	UBA5	chr3:132276981-132441303	0.0465849	0.882	0.112922	0.811	0.261511	0.55325	0.00344704	0.9945	0.0367649	0.95675	-0.00465213	0.9951	0.0620997	0.8655	0.0587659	0.887	0.147583	0.7505	-0.107685	0.85055	-0.20019	0.7655	0.0327259	0.9694
ENSG00000081320	ENSG00000081320	STK17B	chr2:196998289-197041227	0.0357325	0.8751	-0.308039	0.40165	-0.14784	0.6854	0.169187	0.69355	-0.042964	0.9335	0.167534	0.7772	0.250864	0.3666	-0.0309066	0.92375	-0.234736	0.50335	-0.0884216	0.8311	-0.378374	0.4605	0.204508	0.7342
ENSG00000081377	ENSG00000081377	CDC14B	chr9:99212482-99382112	-0.321236	0.38915	-0.540531	0.3516	0.252067	0.63615	0.803819	0.2135	0.58208	0.4096	0.838854	0.31765	-0.121528	0.7573	-0.0488424	0.9163	0.364981	0.50035	0.536051	0.37125	0.3013	0.6813	0.995638	0.24935
ENSG00000081386	ENSG00000081386	ZNF510	chr9:99518146-99540411	-0.412016	0.4641	-0.716815	0.36305	-0.394588	0.57345	-0.0535396	0.9496	-0.0614894	0.94265	0.424221	0.68315	-0.202609	0.7187	-0.314778	0.63225	-0.296363	0.64905	-0.0266496	0.97135	-0.679905	0.4438	0.252418	0.7787
ENSG00000081479	ENSG00000081479	LRP2	chr2:169983618-170219195	0	1	0	1	0	1	0	1	0	1	0	1	0	1	0	1	0	1	0	1	0	1	0	1
ENSG00000081665	ENSG00000081665	ZNF506	chr19:19896647-19932560	-0.419656	0.27905	-0.855882	0.1842	-0.62728	0.32445	-0.261047	0.7454	-0.241603	0.77435	0.456943	0.5895	-0.208073	0.62685	-0.734288	0.22695	-0.580467	0.3628	-0.22582	0.78105	-0.101898	0.91125	0.0986209	0.9052
ENSG00000081692	ENSG00000081692	JMJD4	chr1:227916239-227968927	0.0795805	0.8371	0.200557	0.72635	-0.260416	0.6753	-0.709809	0.3534	-0.602123	0.47805	-0.828474	0.3567	0.0274476	0.9475	-0.0461704	0.9283	0.134316	0.844	-0.951466	0.2332	-0.656537	0.47205	-0.729853	0.45755
ENSG00000081721	ENSG00000081721	DUSP12	chr1:161719547-161727028	-0.0558125	0.86285	0.305485	0.5667	-0.401661	0.47085	-0.559938	0.42725	-0.627739	0.42135	-0.415964	0.64375	0.110212	0.7499	-0.170459	0.71585	-0.528926	0.38095	-0.391877	0.5793	-0.921711	0.25615	-0.725927	0.4151
ENSG00000081760	ENSG00000081760	AACS	chr12:125549924-125627873	-0.0732045	0.8255	0.302816	0.53085	0.489464	0.33145	0.381019	0.513	0.515279	0.4312	0.431759	0.5648	-0.184574	0.6005	0.127927	0.7634	0.630042	0.20805	0.400626	0.49255	0.641938	0.3483	0.240032	0.74515
ENSG00000081791	ENSG00000081791	KIAA0141	chr5:141303372-141321612	0.0949783	0.80895	0.0882821	0.8881	-0.518158	0.3775	-0.897628	0.19515	-0.508493	0.5118	-0.777771	0.3635	0.083194	0.83585	0.0128922	0.9784	-0.605255	0.31275	-0.847771	0.21695	-0.810026	0.26805	-1.05551	0.21005
ENSG00000081800	ENSG00000081800	SLC13A1	chr7:122753584-122840040	1.50625	1	0	1	0.727752	1	1.60894	1	1.83234	1	1.30882	1	1.4185	1	0	1	0	1	3.30052	1	1.9911	1	0	1
ENSG00000081803	ENSG00000081803	CADPS2	chr7:121958480-122526813	4.06748	0.0002	-0.126287	1	1.1613	0.26995	0.380106	0.7389	0.568354	1	0.741992	0.5718	1.02143	0.17135	0.873046	0.32805	1.20842	0.2324	-1.07684	1	0.070642	1	0.587302	0.65805
ENSG00000081818	ENSG00000081818	PCDHB4	chr5:140501580-140505201	1.48647	1	1.60814	0.2732	0.897016	1	0.91022	1	1.65051	1	0.782349	1	1.24514	1	0.969527	1	-0.145999	1	1.50794	1	0.63415	1	1.00004	1
ENSG00000081842	ENSG00000081842	PCDHA6	chr5:140165875-140391936	0	1	0	1	0	1	0	1	0	1	0	1	0	1	0	1	0	1	0	1	0	1	0	1
ENSG00000081853	ENSG00000081853	PCDHGA2	chr5:140710251-140892546	0	1	0	1	0	1	0	1	0	1	0	1	0	1	0	1	0	1	0	1	0	1	0	1
ENSG00000081870	ENSG00000081870	HSPB11	chr1:54387233-54433841	0.107686	0.7535	0.31834	0.5392	0.162401	0.75335	0.193945	0.76465	-0.280489	0.73465	0.142459	0.8854	0.165235	0.67295	-0.195673	0.6765	0.122138	0.81695	0.0926941	0.8849	-0.0577648	0.94245	-0.244081	0.8216
ENSG00000081913	ENSG00000081913	PHLPP1	chr18:60382671-60647666	-0.488312	0.14355	-0.768976	0.10825	-0.615783	0.203	0.0469491	0.9292	0.0833888	0.8828	0.433816	0.5324	-0.129192	0.75325	0.0816493	0.8512	-0.328245	0.48515	0.278044	0.6399	1.31536	0.06185	0.920448	0.23795
ENSG00000081923	ENSG00000081923	ATP8B1	chr18:55313657-55470333	-0.903872	0.04565	-1.37818	0.0319	-1.62632	0.02	-0.188708	0.79445	0.620446	0.4028	1.0267	0.25725	-0.427384	0.3163	-1.25331	0.02995	-1.46776	0.03455	-0.611036	0.4302	0.312969	0.69715	1.09762	0.2085
ENSG00000081985	ENSG00000081985	IL12RB2	chr1:67773046-67862583	-0.0221087	0.94435	-0.315534	0.55835	-0.296101	0.58855	-0.476827	0.4686	0.404385	0.6078	-0.263066	0.7678	0.357564	0.3412	0.592078	0.2169	0.479315	0.4415	-0.888245	0.18755	0.333511	0.7189	0.107139	0.9085
ENSG00000082014	ENSG00000082014	SMARCD3	chr7:150929574-150974982	-0.383034	0.64595	-0.0355493	0.9781	0.0479542	0.96855	0.381214	0.7429	0.528817	0.65065	0.440462	0.7502	-0.411027	0.69195	-0.433125	0.68	-0.0907749	0.943	0.526778	0.66775	0.531217	0.7224	0.802466	0.4954
ENSG00000082068	ENSG00000082068	WDR70	chr5:37379313-37753537	-0.0285156	0.9331	0.500297	0.3996	0.366854	0.51235	0.349732	0.6098	0.180897	0.8069	0.451224	0.61105	0.511544	0.22095	0.313869	0.4957	0.519127	0.36395	0.0752617	0.9101	-0.231302	0.74025	0.186396	0.81915
ENSG00000082074	ENSG00000082074	FYB	chr5:39105337-39274630	0.124462	0.72415	-0.56196	0.2791	-0.409215	0.41455	-0.753769	0.19885	-0.899847	0.1535	-0.842006	0.26795	0.267515	0.48835	0.0548719	0.897	-0.108893	0.8399	-0.352621	0.5858	-1.63154	0.0272	-0.511858	0.49435
ENSG00000082126	ENSG00000082126	MPP4	chr2:202509592-202563417	0.0331434	1	-2.93552	1	-1.57552	1	-0.757654	1	0.395638	1	-0.518726	1	-0.212807	1	-0.757754	1	-0.228428	1	-1.14003	1	0	1	-1.56923	1
ENSG00000082146	ENSG00000082146	STRADB	chr2:202241929-202345569	0.00868309	0.9891	0.488309	0.63745	0.419254	0.6293	0.770656	0.44955	0.815645	0.45365	1.36022	0.27765	0.0578316	0.9339	0.199456	0.7927	0.407768	0.6362	0.291234	0.7669	2.00447	0.0843	0.9759	0.4346
ENSG00000082153	ENSG00000082153	BZW1	chr2:201675316-201688569	0.0847561	0.73325	-0.314108	0.38	-0.107985	0.7595	0.0215706	0.96105	-0.182636	0.71815	0.0214135	0.972	0.132445	0.66025	0.0264145	0.93965	-0.139793	0.70475	-0.110525	0.79245	-0.145173	0.7743	0.310856	0.6229
ENSG00000082175	ENSG00000082175	PGR	chr11:100900354-101001255	0.685433	1	0.664202	1	1.72763	0.0395	2.16713	0.0231	2.52346	0.01625	2.53962	0.01465	1.11801	1	1.76995	0.02495	2.17251	0.0261	1.68496	1	0.433277	1	2.43741	0.0406
ENSG00000082196	ENSG00000082196	C1QTNF3	chr5:33986282-34124633	0.00462625	0.9968	0.711666	0.6316	0.397551	0.8387	0.70287	0.67195	0.548801	0.68345	0.809324	0.6274	0.0951845	0.9483	0.451144	0.74995	1.62455	0.3508	2.09	0.3308	0.892607	0.67995	1.14729	0.4703
ENSG00000082212	ENSG00000082212	ME2	chr18:48405418-48474691	0.0190973	0.9459	0.035565	0.92705	0.44667	0.23685	-0.0192075	0.9661	-0.142001	0.7774	-0.142152	0.81395	0.147051	0.6196	0.269588	0.4371	0.253373	0.4931	-0.250043	0.58065	-0.29539	0.5697	0.00131344	0.9982
ENSG00000082213	ENSG00000082213	C5orf22	chr5:31532372-31555165	-0.00892293	0.9705	-0.196031	0.60515	-0.141495	0.7051	-0.0225584	0.95485	-0.161601	0.74705	0.0371171	0.9478	0.180879	0.5355	-0.0522295	0.8701	-0.148789	0.69005	-0.369031	0.3936	-0.235487	0.65545	-0.244506	0.68195
ENSG00000082258	ENSG00000082258	CCNT2	chr2:135675804-135716912	-0.0471171	0.8506	-0.541509	0.1779	-0.444664	0.2602	-0.299287	0.5255	-0.342598	0.52875	-0.28835	0.6382	0.331447	0.2493	-0.179592	0.59375	-0.201647	0.61205	-0.427628	0.3512	-0.604663	0.27575	-0.051428	0.934
ENSG00000082269	ENSG00000082269	FAM135A	chr6:71122643-71270877	0.197812	0.60435	0.621792	0.26215	0.940944	0.10725	1.11264	0.149	0.927667	0.21275	1.04358	0.2394	0.676302	0.1073	0.289167	0.5793	0.985194	0.0829	0.939525	0.2034	1.18233	0.1185	0.613755	0.4698
ENSG00000082293	ENSG00000082293	COL19A1	chr6:70576462-70919679	2.14179	0.19885	1.04053	0.2977	1.66594	0.07235	2.11183	0.05305	3.14311	0.00765	3.29951	0.01965	1.43926	0.08705	2.17322	0.0153	4.70595	0.0302	2.89744	0.0091	3.03789	0.04495	2.61128	0.0422
ENSG00000082397	ENSG00000082397	EPB41L3	chr18:5392382-5630699	0.396889	0.13325	0.194926	0.62145	0.53011	0.1554	0.512252	0.2503	0.938189	0.05465	1.16865	0.048	0.614023	0.04255	0.529671	0.1182	0.467042	0.2133	0.56537	0.17985	0.992946	0.0464	1.09939	0.0572
ENSG00000082438	ENSG00000082438	COBLL1	chr2:165510133-165700189	0	1	0	1	0	1	0	1	0	1	0	1	0	1	0	1	0	1	0	1	0	1	0	1
ENSG00000082458	ENSG00000082458	DLG3	chrX:69664710-69725337	-0.610182	0.3032	-1.19325	0.0897	-2.27414	0.00725	-0.60639	0.4719	-0.195059	0.8214	0.57094	0.574	-0.581935	0.22605	-0.710024	0.3477	-1.34919	0.18435	-1.38899	0.1128	1.1855	0.3107	0.318015	0.757
ENSG00000082482	ENSG00000082482	KCNK2	chr1:215179117-215410436	-1.24849	1	0.435303	1	-0.239651	1	0.694481	1	1.87589	1	1.89035	1	-1.36486	1	0.00950774	1	1.12485	1	0.672192	1	3.51177	0.0946	2.33184	0.1562
ENSG00000082497	ENSG00000082497	SERTAD4	chr1:210406143-210419976	0	1	0	1	0	1	0	1	0	1	0	1	0	1	0	1	0	1	0	1	0	1	0	1
ENSG00000082512	ENSG00000082512	TRAF5	chr1:211499956-211548288	2.224	0.1146	1.26196	1	1.97416	1	1.5459	1	1.31296	1	2.17864	1	1.39691	1	1.42944	1	0.434342	1	1.46869	1	0.252479	1	2.64925	0.1866
ENSG00000082515	ENSG00000082515	MRPL22	chr5:154320629-154348971	-0.34274	0.33565	0.164791	0.76935	0.00847017	0.98795	-0.407059	0.5277	-0.651957	0.3869	-1.1735	0.22935	-0.369509	0.3606	-0.0744251	0.8697	-0.174777	0.7616	-0.694271	0.30805	-0.599395	0.52175	-1.05544	0.2332
ENSG00000082516	ENSG00000082516	GEMIN5	chr5:154266975-154317769	-0.312304	0.2347	-0.55778	0.1784	-0.64685	0.11865	-0.927826	0.0681	-0.655269	0.25105	-0.863611	0.19205	-0.0900151	0.7577	-0.310942	0.39105	-0.478153	0.2608	-1.01621	0.0477	-0.797889	0.18395	-0.593678	0.35685
ENSG00000082556	ENSG00000082556	OPRK1	chr8:54138283-54164257	0	1	0	1	0	1	0	1	0	1	0	1	0	1	0	1	0	1	0	1	0	1	0	1
ENSG00000082641	ENSG00000082641	NFE2L1	chr17:46125690-46138849	-0.0234887	0.9565	-0.625113	0.29405	-0.568599	0.31735	-0.363578	0.49245	-0.335042	0.59535	-0.376305	0.62855	-0.0288764	0.9528	-0.0490761	0.94015	0.0611696	0.92635	-0.127539	0.83345	-0.174593	0.79955	0.231176	0.74755
ENSG00000082684	ENSG00000082684	SEMA5B	chr3:122628040-122747452	0	1	0	1	0	1	0	1	0	1	0	1	0	1	0	1	0	1	0	1	0	1	0	1
ENSG00000082701	ENSG00000082701	GSK3B	chr3:119540169-119813264	0.00735249	0.97895	-0.752993	0.09345	-0.394904	0.3615	0.0408399	0.93665	-0.00691184	0.98865	-0.002167	0.99685	0.0704664	0.83385	-0.318192	0.4116	-0.408435	0.34115	-0.235759	0.666	-0.435192	0.4592	-0.0801678	0.9131
ENSG00000082781	ENSG00000082781	ITGB5	chr3:124480794-124606674	0.295276	0.36125	0.288037	0.4994	0.116394	0.7593	0.183039	0.6806	0.214621	0.6567	0.370122	0.50905	-0.1767	0.60895	0.307601	0.4335	0.324888	0.43645	0.535309	0.20255	0.447044	0.38725	0.949439	0.119
ENSG00000082805	ENSG00000082805	ERC1	chr12:1021242-1605090	-0.137372	0.76705	0.615023	0.45775	0.154078	0.82035	1.29764	0.13955	0.632533	0.35955	0.660415	0.4135	0.431556	0.44425	-0.0552405	0.913	1.26266	0.14185	-0.352906	0.5556	1.81758	0.0719	2.62268	0.06125
ENSG00000082898	ENSG00000082898	XPO1	chr2:61704983-61765761	-0.107863	0.65075	-0.54145	0.1187	0.105403	0.754	0.051212	0.903	0.384713	0.413	0.35097	0.50525	0.127401	0.65635	-0.22076	0.46375	1.14784	0.13985	-0.23886	0.5525	0.114465	0.8139	0.167465	0.76175
ENSG00000082929	ENSG00000082929	C4orf6	chr4:5526295-5529528	0	1	0	1	0	1	0	1	0	1	0	1	0	1	0	1	0	1	0	1	0	1	0	1
ENSG00000082996	ENSG00000082996	RNF13	chr3:149478891-149768575	0.0646198	0.8023	0.0691722	0.8541	0.213082	0.5657	0.379511	0.4065	-0.0645011	0.89475	0.248204	0.69395	0.347698	0.25695	0.15635	0.6526	0.260113	0.4783	0.125868	0.7783	0.0567401	0.9119	0.305755	0.63355
ENSG00000083067	ENSG00000083067	TRPM3	chr9:73149948-74061820	0	1	0	1	-1.45834	1	-1.84138	1	-2.34317	1	-2.82867	1	-0.313939	1	-3.29925	1	0	1	0	1	-3.24003	1	-2.65509	1
ENSG00000083093	ENSG00000083093	PALB2	chr16:23614487-23652631	0.1601	0.57515	0.742288	0.2557	0.0701968	0.8891	-0.110084	0.8366	-0.246336	0.6687	-0.0463176	0.9436	0.298322	0.3877	0.108136	0.7944	-0.168643	0.7341	0.110114	0.84305	-0.587474	0.3729	-0.215857	0.7591
ENSG00000083097	ENSG00000083097	DOPEY1	chr6:83777384-83906382	0.216736	0.7175	-0.539958	0.46675	-0.253277	0.74185	0.267074	0.7721	0.427099	0.64815	0.294384	0.80905	0.320859	0.588	0.384327	0.61175	-0.0416856	0.94905	-0.19876	0.8043	0.0453334	0.9561	0.283145	0.7969
ENSG00000083099	ENSG00000083099	LYRM2	chr6:90142888-90348472	-0.0704454	0.86125	-0.368651	0.53925	-0.772311	0.18865	-0.664436	0.32415	-0.717085	0.2659	-0.87835	0.2361	0.141592	0.7668	-0.397716	0.40045	-0.739836	0.21795	-0.565264	0.40945	-0.873487	0.2264	-1.07165	0.1282
ENSG00000083123	ENSG00000083123	BCKDHB	chr6:80816363-81055987	0.215154	0.7298	0.297169	0.6713	0.19403	0.74425	-0.0743248	0.90975	-0.294016	0.7224	-0.068137	0.9419	0.0914916	0.87485	0.0330218	0.9511	1.28606	0.22165	-0.415743	0.54105	-0.0914991	0.91445	-0.453918	0.6066
ENSG00000083168	ENSG00000083168	KAT6A	chr8:41786996-41909508	-0.146094	0.58895	-0.925653	0.02405	-0.714103	0.07455	0.0489188	0.9176	0.243801	0.6497	0.105775	0.85935	0.161257	0.601	0.394172	0.3598	-0.294742	0.4438	-0.332488	0.45935	-0.0898629	0.8666	0.974216	0.20855
ENSG00000083223	ENSG00000083223	ZCCHC6	chr9:88902647-88969369	-0.0205911	0.938	-0.395827	0.3195	-0.0448932	0.9101	0.152374	0.73965	-0.127829	0.78905	0.124018	0.835	0.0325204	0.9161	-0.233739	0.51455	-0.166497	0.6753	-0.0668394	0.8784	-0.198873	0.69685	0.313642	0.6203
ENSG00000083290	ENSG00000083290	ULK2	chr17:19674141-19771249	1.02498	0.13195	-0.32797	0.60655	-0.0604192	0.9271	-0.0702717	0.9198	0.0746351	0.92095	0.291401	0.749	-0.0176763	0.96955	0.351893	0.54175	-0.161417	0.80985	-0.13621	0.8489	0.0325117	0.97035	0.36483	0.67465
ENSG00000083307	ENSG00000083307	GRHL2	chr8:102504659-102681954	0	1	0	1	0	1	0	1	0	1	0	1	0	1	0	1	0	1	0	1	0	1	-1.34175	1
ENSG00000083312	ENSG00000083312	TNPO1	chr5:72112138-72212560	0.212733	0.49535	-0.701902	0.08005	-0.486372	0.2312	-0.102508	0.8294	0.0380012	0.9459	0.337661	0.5686	0.526479	0.1297	0.0280437	0.93645	-0.302606	0.47045	-0.118469	0.8153	-0.0917073	0.87155	0.159282	0.78675
ENSG00000083444	ENSG00000083444	PLOD1	chr1:11994261-12035595	0.0429042	0.8812	-0.0354048	0.9299	0.0564959	0.90115	0.39328	0.44015	0.484507	0.3784	0.680287	0.2835	-0.13383	0.68865	0.0234497	0.94755	0.295785	0.4941	0.673295	0.19205	0.637083	0.2408	1.17392	0.07185
ENSG00000083454	ENSG00000083454	P2RX5	chr17:3566195-3599698	1.06578	0.52945	-0.340425	0.8587	0.13702	0.9332	-0.215265	0.88545	0.52229	0.7346	0.10672	0.94855	-0.735584	0.6266	-0.389083	0.8044	0.281645	0.8573	0.271485	0.87615	-2.13782	0.33405	-0.607496	0.7115
ENSG00000083457	ENSG00000083457	ITGAE	chr17:3617921-3704537	-0.00681686	0.98625	0.923986	0.1137	0.0587538	0.9257	-0.133665	0.8723	0.0851235	0.9245	0.382966	0.7239	0.161642	0.6885	-0.373725	0.49635	0.251397	0.69955	0.0411224	0.9591	0.493824	0.6018	-0.343801	0.7374
ENSG00000083520	ENSG00000083520	DIS3	chr13:73302060-73590591	0.0286633	0.91525	-0.313348	0.46445	-0.112687	0.79505	0.169391	0.73125	-0.0111765	0.9858	-0.0794852	0.91505	0.329187	0.3075	0.123437	0.7455	-0.229404	0.5911	-0.145907	0.7784	-0.324575	0.60315	-0.205844	0.79325
ENSG00000083535	ENSG00000083535	PIBF1	chr13:73302060-73590591	-0.049578	0.93735	0.388417	0.6694	0.636163	0.4618	0.74552	0.45895	0.508262	0.71085	0.690121	0.5773	0.247313	0.753	0.102336	0.90155	0.481833	0.58825	0.458662	0.67655	0.366849	0.7864	0.330986	0.81605
ENSG00000083544	ENSG00000083544	TDRD3	chr13:60970590-61148012	-0.0938499	0.8575	0.0427635	0.94215	-0.0869819	0.8848	0.0175072	0.98095	0.261839	0.7382	0.192791	0.81365	-0.02676	0.95185	-0.169164	0.7368	0.00754973	0.98755	-0.448283	0.55175	0.264162	0.75605	0.116658	0.89915
ENSG00000083635	ENSG00000083635	NUFIP1	chr13:45513383-45563618	0.00242131	0.99255	0.0701497	0.88685	0.0485366	0.92035	-0.240191	0.70085	-0.485981	0.51265	-0.291226	0.7156	0.248321	0.44515	-0.0856034	0.8376	-0.216903	0.67535	-0.400362	0.50925	0.161429	0.80765	-0.673262	0.42825
ENSG00000083642	ENSG00000083642	PDS5B	chr13:33160563-33352157	-0.200366	0.64825	0.0704391	0.90635	0.367807	0.5453	0.69092	0.26485	1.0842	0.13585	1.46119	0.05415	0.450241	0.37595	0.434741	0.43	0.336298	0.55715	1.04857	0.1496	1.00579	0.14075	1.2896	0.08895
ENSG00000083720	ENSG00000083720	OXCT1	chr5:41730166-41870621	-0.344764	0.62145	-0.609955	0.5202	0.534472	0.47215	0.306254	0.6591	0.145569	0.85255	0.850269	0.3148	0.390525	0.56665	-0.286371	0.69615	-0.147284	0.84965	0.0147323	0.9857	-0.421445	0.6234	1.45679	0.16775
ENSG00000083750	ENSG00000083750	RRAGB	chrX:55744171-55785207	-0.693059	0.0788	-0.00608006	0.99195	-0.59218	0.27815	-0.329699	0.6179	-0.423774	0.53445	-0.187363	0.8229	-0.0106485	0.9803	-0.428315	0.42415	-0.279668	0.65295	-0.77919	0.30365	-0.00536437	0.993	-0.347546	0.6963
ENSG00000083782	ENSG00000083782	EPYC	chr12:91357455-91398803	0	1	0	1	0	1	0	1	0	1	0	1	0	1	0	1	0	1	0	1	0	1	0	1
ENSG00000083799	ENSG00000083799	CYLD	chr16:50775960-50835846	-0.0479961	0.88595	-0.472741	0.2823	-0.16537	0.70245	0.0145951	0.97725	0.291423	0.60925	0.196923	0.7517	0.118661	0.7426	0.0163853	0.96845	-0.162833	0.71145	0.24157	0.63975	0.177674	0.74895	0.325175	0.60165
ENSG00000083807	ENSG00000083807	SLC27A5	chr19:58985383-59023780	-0.396794	0.64955	0.802833	0.45	0.763805	0.56355	0.839039	0.54905	0.624931	0.6141	0.293939	0.8672	0.104753	0.90565	0.500402	0.6904	0.341081	0.7915	0.71721	0.5888	0.292887	0.88605	0.326454	0.8434
ENSG00000083812	ENSG00000083812	ZNF324	chr19:58978422-58984945	0.125623	0.7204	0.212419	0.7055	-0.415416	0.49665	-0.284829	0.69665	-0.409749	0.63705	-0.598794	0.58125	-0.107651	0.76875	-0.155326	0.75765	-0.303649	0.6175	-0.576987	0.4295	-0.429256	0.61565	-0.466262	0.6293
ENSG00000083814	ENSG00000083814	ZNF671	chr19:58193336-58269527	-0.409693	0.50745	-0.31313	0.7129	-0.366131	0.67545	-0.00482496	0.99665	0.0602193	0.95725	-0.636472	0.6749	-0.35435	0.64275	-0.152947	0.86575	-0.0874476	0.92615	0.472071	0.68695	0.096098	0.93275	0.376659	0.8016
ENSG00000083817	ENSG00000083817	ZNF416	chr19:58082933-58105145	-0.0225893	0.9516	-0.118801	0.83405	-0.309775	0.6286	0.10567	0.88035	-0.188452	0.8098	0.0849979	0.92425	-0.188119	0.61745	-0.393262	0.452	0.060067	0.9184	0.0206718	0.97765	-0.447294	0.64725	0.202519	0.8448
ENSG00000083828	ENSG00000083828	ZNF586	chr19:58281022-58427978	-0.0904537	0.8987	-0.241395	0.78775	0.171828	0.845	0.176357	0.84435	0.0851892	0.95095	0.257692	0.85035	0.123415	0.8619	0.0352178	0.96725	-0.188443	0.83525	0.0553553	0.95215	-0.583219	0.69955	-0.0994287	0.93875
ENSG00000083838	ENSG00000083838	ZNF446	chr19:58985383-59023780	-0.535649	0.4225	0.221089	0.8104	0.16046	0.89135	0.248175	0.8484	-0.0406785	0.9737	-0.279613	0.84915	0.0160223	0.97985	-0.412563	0.6195	0.0753098	0.94595	0.0247762	0.9846	-1.16187	0.44795	-0.206135	0.8668
ENSG00000083842	ENSG00000083842	ZNF8	chr19:58739959-58826563	-0.48541	0.54625	-0.0683085	0.8297	0.564558	0.63075	1.08135	0.5666	1.09361	0.6563	1.03954	0.7153	0.513076	0.50335	0.0668615	0.63045	0.565736	0.61695	0.892015	0.66065	1.28635	0.58345	1.87673	0.43405
ENSG00000083844	ENSG00000083844	ZNF264	chr19:57702867-57724724	-0.336144	0.5648	-0.136718	0.9019	-0.915895	0.2616	-0.247969	0.76475	0.266804	0.7874	0.08557	0.9407	-0.528855	0.3279	-0.696966	0.29215	-0.0992791	0.9012	0.448753	0.6372	-1.582	0.1675	0.0962127	0.91175
ENSG00000083845	ENSG00000083845	RPS5	chr19:58897766-58906173	0.0551428	0.8154	0.941609	0.01005	0.202878	0.576	0.10427	0.814	-0.309	0.55055	0.387748	0.5115	0.134822	0.62775	0.0484821	0.87945	0.26603	0.45915	0.0472479	0.9117	0.395397	0.4414	-0.322474	0.5841
ENSG00000083857	ENSG00000083857	FAT1	chr4:187508936-187647876	0.278479	0.42505	-0.154664	0.76465	-0.365908	0.46135	-0.557817	0.4368	-0.327768	0.68235	-0.158729	0.877	0.161256	0.7057	0.286031	0.54655	-0.452882	0.38655	-0.533818	0.3939	-0.333531	0.67025	-0.0885951	0.91985
ENSG00000083896	ENSG00000083896	YTHDC1	chr4:69176104-69215807	0.134298	0.67765	-0.204715	0.6268	0.0129399	0.97365	0.0537005	0.9033	0.0536803	0.91755	-0.114474	0.845	0.191726	0.5789	-0.0133439	0.97105	-0.0325628	0.93905	-0.00588532	0.98935	-0.0137361	0.97895	0.0605701	0.91855
ENSG00000083937	ENSG00000083937	CHMP2B	chr3:87276420-87304698	0.0163207	0.94835	-0.0107205	0.97505	0.198267	0.5996	0.143467	0.7456	-0.231875	0.65455	-0.264164	0.6629	0.164932	0.5614	0.00337842	0.99215	0.048379	0.8965	-0.0155469	0.9717	-0.351127	0.4965	-0.481304	0.4228
ENSG00000084070	ENSG00000084070	SMAP2	chr1:40810521-40888998	-0.00982846	0.96705	-0.334014	0.33745	-0.0626058	0.84435	0.221642	0.61305	0.283776	0.5794	0.225798	0.7203	0.0171197	0.94945	-0.0799581	0.792	-0.141676	0.6681	0.26935	0.51495	0.182314	0.73095	0.698836	0.2839
ENSG00000084072	ENSG00000084072	PPIE	chr1:40157853-40254533	-0.117328	0.68865	0.486658	0.2699	-0.0249702	0.95135	-0.016259	0.9784	-0.306936	0.65215	0.075231	0.93135	0.165399	0.62315	-0.193464	0.6274	0.071598	0.87415	-0.139149	0.81255	0.0673371	0.92435	-0.319498	0.70985
ENSG00000084073	ENSG00000084073	ZMPSTE24	chr1:40723778-40759856	-0.0730187	0.7498	-0.119851	0.72315	0.136909	0.67375	-0.0780652	0.8573	-0.0182831	0.97	-0.344149	0.55535	0.106594	0.6994	-0.136245	0.6491	0.0738472	0.8213	-0.244544	0.5418	-0.110809	0.8284	-0.621733	0.3001
ENSG00000084090	ENSG00000084090	STARD7	chr2:96850596-96874563	0.158556	0.50485	0.301084	0.41145	0.216047	0.54085	0.0405182	0.925	0.0178388	0.97225	-0.0314601	0.95895	0.380439	0.23015	0.15233	0.6157	0.159083	0.6508	-0.0226064	0.9565	0.183593	0.7114	-0.221109	0.6982
ENSG00000084092	ENSG00000084092	NOA1	chr4:57829535-57976551	0.0790709	0.92905	0.56568	0.6542	0.166066	0.88645	0.38784	0.8507	0.312639	0.86105	0.592727	0.47615	0.0148389	0.9904	0.156365	0.89345	0.137961	0.90875	0.496642	0.76215	0.183802	0.91455	0.316167	0.56425
ENSG00000084093	ENSG00000084093	REST	chr4:57774074-57802010	0.0420991	0.89875	-0.801053	0.05125	-0.128358	0.74235	0.0859251	0.8576	0.206682	0.70255	0.0862645	0.889	0.309422	0.38925	-0.252063	0.51075	0.0579246	0.8921	-0.00741053	0.9883	0.0300626	0.95645	-0.0823531	0.8948
ENSG00000084110	ENSG00000084110	HAL	chr12:96366439-96390143	0.344605	0.59975	1.25111	0.1037	1.55733	0.05115	2.50118	0.00815	2.09153	0.0335	1.93905	0.0441	1.50126	0.0298	0.801179	0.23995	1.36276	0.1227	2.27399	0.0206	1.58872	0.1678	1.84726	0.07135
ENSG00000084112	ENSG00000084112	SSH1	chr12:109176465-109251366	-0.136364	0.57025	-0.771804	0.04085	-0.564568	0.13085	0.16673	0.6979	0.245775	0.59995	0.289704	0.6255	-0.0364675	0.89575	-0.074084	0.8138	-0.297343	0.3909	0.202497	0.63415	0.00498766	0.9917	0.640745	0.2867
ENSG00000084207	ENSG00000084207	GSTP1	chr11:67351065-67354131	-0.0399101	0.88675	0.325911	0.42705	0.242683	0.5446	-0.0789769	0.87045	-0.290801	0.6035	-0.782199	0.23885	-0.30486	0.33545	0.0518453	0.88025	-0.113668	0.7839	-0.0312777	0.9511	-0.208795	0.7124	-0.197316	0.7522
ENSG00000084234	ENSG00000084234	APLP2	chr11:129936835-130014699	-0.129553	0.6063	-0.360404	0.30535	-0.542586	0.09795	-0.411534	0.3356	-0.627278	0.19975	-0.104905	0.85735	-0.0131003	0.9683	-0.367426	0.22115	-0.486615	0.1498	-0.503305	0.2085	-0.318962	0.56215	-0.272052	0.65245
ENSG00000084444	ENSG00000084444	KIAA1467	chr12:13197217-13295455	-0.253374	0.35925	-0.66476	0.13065	-0.292058	0.49225	-0.51048	0.34215	-0.734903	0.237	-0.648785	0.3557	-0.123002	0.6865	-0.484054	0.2066	-0.424176	0.3434	-0.357227	0.5082	-1.28603	0.06065	-0.682088	0.3336
ENSG00000084453	ENSG00000084453	SLCO1A2	chr12:21417533-21572528	0	1	0	1	0	1	0	1	0	1	0	1	0	1	0	1	0	0.00075	0	1	0	1	0	1
ENSG00000084463	ENSG00000084463	WBP11	chr12:14939409-14956474	0.0163025	0.9454	0.118559	0.7637	0.232951	0.546	0.107755	0.82175	0.161392	0.76045	0.177044	0.7796	0.237054	0.4064	0.277449	0.4113	0.0490467	0.90445	0.0498922	0.9107	0.144185	0.78885	0.121252	0.84045
ENSG00000084623	ENSG00000084623	EIF3I	chr1:32674694-32697205	0.0985833	0.72695	0.42755	0.26505	0.0689021	0.85725	-0.244188	0.5927	-0.241349	0.65565	-0.389235	0.5229	-0.0574074	0.8578	-0.0451206	0.89275	0.230948	0.5504	-0.0704202	0.8808	0.0224524	0.9685	-0.271493	0.64985
ENSG00000084628	ENSG00000084628	NKAIN1	chr1:31652591-31712401	0.0899438	0.8356	0.0887681	0.8937	-0.440699	0.5354	-2.47802	0.0071	-3.45982	0.015	-3.92094	0.008	-0.0307515	0.9452	0.20837	0.71835	0.210061	0.7883	-1.98857	0.04625	-1.84169	0.1071	-2.65459	0.02625
ENSG00000084636	ENSG00000084636	COL16A1	chr1:32117847-32169920	1.63044	1	0	1	0	1	4.66355	1	3.21396	1	0	1	4.82365	1	0.670761	1	5.8628	0.0014	0	1	0	1	0	1
ENSG00000084652	ENSG00000084652	TXLNA	chr1:32645286-32663886	-0.0539074	0.81915	-0.199988	0.59755	-0.343251	0.3567	-0.64583	0.1577	-0.356565	0.4928	-0.514741	0.3898	-0.119677	0.66435	-0.0841738	0.79185	-0.17417	0.6324	-0.543457	0.2227	-0.3738	0.4761	-0.502525	0.39875
ENSG00000084674	ENSG00000084674	APOB	chr2:21224300-21266945	0	1	0	1	0	1	0	1	0	1	0	1	0	1	0	1	0	1	0	1	0	1	0	1
ENSG00000084676	ENSG00000084676	NCOA1	chr2:24714782-24993571	0.243446	0.39345	-0.260996	0.53415	-0.365964	0.39355	0.133842	0.79495	0.216716	0.6884	0.0347268	0.95805	0.407219	0.18455	0.324947	0.3773	-0.0320275	0.94035	-0.0385413	0.9382	0.189746	0.7406	0.3454	0.59005
ENSG00000084693	ENSG00000084693	AGBL5	chr2:27265231-27294641	-0.380405	0.53825	-0.705481	0.53255	-0.331438	0.78955	0.210838	0.8553	0.322093	0.80985	0.422832	0.7143	-0.42923	0.5551	-0.415437	0.68855	-0.366024	0.711	-0.0260582	0.98095	-0.128752	0.92915	0.530387	0.6414
ENSG00000084710	ENSG00000084710	EFR3B	chr2:25264998-25378243	0.27535	0.6425	-0.187332	0.84925	-1.00085	0.2934	-1.23765	0.25485	-0.388412	0.73105	-0.83192	0.4696	0.113499	0.837	0.0327566	0.9639	0.2681	0.76595	-1.05477	0.39555	-0.923868	0.5232	-0.0842156	0.94825
ENSG00000084731	ENSG00000084731	KIF3C	chr2:26149470-26205618	-0.678326	0.41455	-0.47333	0.6241	0.95473	0.358	1.88805	0.0747	0.673021	0.45985	0.752894	0.50095	-1.03253	0.3056	-0.260388	0.71945	0.314248	0.73395	1.21641	0.1613	0.621967	0.5602	1.19674	0.19075
ENSG00000084733	ENSG00000084733	RAB10	chr2:26256975-26360323	-0.149147	0.51355	-0.304539	0.39855	0.0437111	0.9077	-0.117636	0.78815	-0.26196	0.5965	-0.236794	0.6886	0.169346	0.55775	-0.146477	0.6302	-0.203234	0.5657	-0.422605	0.32165	-0.525127	0.30155	-0.604308	0.3041
ENSG00000084734	ENSG00000084734	GCKR	chr2:27719708-27746554	0	1	0	1	0	1	0	1	0	1	0	1	0	1	0	1	0	1	0	1	0	1	0	1
[truncated: 18,649 more rows]
