# Supplementary material for: Alternate splicing of transcripts shape macrophage response to Mycobacterium tuberculosis infection
Source: PLoS Pathog. 2017 Mar 3;13(3):e1006236. doi: 10.1371/journal.ppat.1006236 (PMC5352146; doi:10.1371/journal.ppat.1006236)
Supplement: S4 Table — (XLSX) [file ppat.1006236.s011.xlsx]

## Sheet: Sheet1
test_id	gene_id	gene	locus	Ra_0hr	p_value	Ra_6hr	p_value	Ra_12hr	p_value	Ra_24hr	p_value	Ra_36hr	p_value	Ra_48hr	p_value	Rv_0hr	p_value	Rv_6hr	p_value	Rv_12hr	p_value	Rv_24hr	p_value	Rv_36hr	p_value	Rv_48hr	p_value
ENST00000000233	ENSG00000004059	ARF5	chr7:127220671-127242198	-0.0669027	0.86615	0.848655	0.1325	0.0512979	0.9301	0.0309622	0.9631	-0.337807	0.7137	-0.140556	0.88935	-0.194455	0.6755	-0.3577	0.49945	-0.0577775	0.92445	-0.0402422	0.9545	0.438107	0.5695	-0.576582	0.5768
ENST00000000412	ENSG00000003056	M6PR	chr12:9066491-9102551	-0.0900009	0.70985	-0.127856	0.72655	-0.17309	0.63185	-0.354694	0.4131	-0.48954	0.35205	-0.523224	0.4102	-0.0942016	0.73505	-0.0615661	0.8454	-0.166718	0.63665	-0.280954	0.51565	-0.340899	0.52405	-0.364793	0.55705
ENST00000000442	ENSG00000173153	ESRRA	chr11:64073043-64085556	0.0245986	0.9609	0.637873	0.40705	-0.0106084	0.9898	-0.424539	0.69145	-0.318723	0.76635	-0.778951	0.65005	-0.290024	0.6395	0.11291	0.8721	-0.283054	0.7347	-0.195625	0.8464	-7.13221	0.1137	-1.1582	0.45495
ENST00000001008	ENSG00000004478	FKBP4	chr12:2904118-2914576	-0.395918	0.1335	0.308321	0.4387	0.700049	0.07235	0.246368	0.61455	0.368116	0.5001	0.163754	0.79905	-0.579688	0.0574	-0.0631485	0.85425	0.549049	0.1667	0.25631	0.5755	0.411342	0.4552	0.125062	0.83805
ENST00000001146	ENSG00000003137	CYP26B1	chr2:72356366-72375167	-0.338283	0.52515	1.01724	0.18035	1.58796	0.03045	1.40886	0.11185	0.839637	0.37095	0.123739	0.91535	-0.121445	0.8116	1.25112	0.0469	1.21394	0.1509	1.32632	0.2104	0.908271	0.43085	0.798093	0.4541
ENST00000002125	ENSG00000003509	NDUFAF7	chr2:37394962-37551951	0.10646	0.95595	0.0424529	0.5791	0.664194	0.6191	0.274849	0.744	0.162209	0.84715	0.470803	0.83405	-0.21492	0.58985	0.123118	0.58195	0.793057	0.57185	0.121314	0.72685	-1.41925	0.66315	0.371101	0.8405
ENST00000002165	ENSG00000001036	FUCA2	chr6:143816613-143832827	-0.17336	0.4561	-0.124012	0.73215	-0.179162	0.60995	-0.344942	0.4305	-0.430104	0.39625	-0.578328	0.3424	-0.213277	0.43585	-0.230312	0.4513	-0.305165	0.3727	-0.306466	0.46505	-0.441441	0.3911	-0.545581	0.3664
ENST00000002501	ENSG00000003249	DBNDD1	chr16:90071272-90114181	0.384723	0.83325	0.266521	0.6979	-8.33521	0.33745	2.05122	0.3769	-7.56395	1	-6.40748	1	-6.022	0.1789	-10.9302	0.3036	-7.79061	1	-7.4683	1	-10.1425	1	-0.331188	0.8879
ENST00000002596	ENSG00000002587	HS3ST1	chr4:11394773-11431389	0.286209	1	-2.74052	1	-1.54617	1	-2.22294	1	-3.438	1	-1.28114	1	-0.137374	1	-0.549449	1	0	1	-1.76936	1	-0.851824	1	-1.19602	1
ENST00000002829	ENSG00000001617	SEMA3F	chr3:50192477-50226508	1.11745	0.17925	0.114482	0.9416	1.15347	0.42155	1.9389	0.2	1.73948	0.39905	2.07471	0.3505	1.19486	0.1411	0.23915	0.8497	0.553717	0.74275	0.757511	0.70295	1.62026	0.3817	2.1357	0.289
ENST00000003084	ENSG00000001626	CFTR	chr7:117105837-117514193	0	1	0	1	0	1	0	1	0	1	0	1	0	1	0	1	0	1	0	1	0	1	0	1
ENST00000003100	ENSG00000001630	CYP51A1	chr7:91741464-91808845	0.146442	0.5891	0.474958	0.2577	0.71639	0.0736	0.438181	0.38775	0.74768	0.19675	0.700228	0.29565	0.262263	0.3856	0.557004	0.1237	0.598743	0.1395	0.266864	0.5898	0.73852	0.18935	0.393286	0.5424
ENST00000003302	ENSG00000048028	USP28	chr11:113668595-113746292	10.3894	1	0	1	10.9709	1	11.0653	1	9.52312	1	11.2146	1	11.0489	1	9.96469	1	11.2837	1	0	1	0	1	11.8225	0.1864
ENST00000003583	ENSG00000001460	STPG1	chr1:24645811-24799466	0	1	0	1	0	1	0	1	0	1	0	1	0	1	0	1	0	1	0	1	0	1	0	0.07465
ENST00000003834	ENSG00000004139	SARM1	chr17:26684603-26734215	0	1	0	1	0	1	0	1	0	1	0	1	0	1	0	1	0	1	0	1	0	1	0	1
ENST00000003912	ENSG00000001461	NIPAL3	chr1:24645811-24799466	-0.274401	0.38065	-0.324713	0.5148	-0.0134965	0.98	0.58752	0.2933	0.618913	0.34045	0.729926	0.332	-0.29643	0.40025	-0.120555	0.7804	0.0887747	0.85765	0.494075	0.39115	0.678366	0.28335	0.77952	0.31095
ENST00000004103	ENSG00000002933	TMEM176A	chr7:150488372-150502208	0.0270448	0.9854	1.14883	0.4622	-0.25842	0.51505	-0.111926	0.7396	-0.0350148	0.8443	1.00342	0.6998	-0.471811	0.8189	-0.247437	0.5493	0.408215	0.3219	0.737284	0.59735	1.40647	0.46555	0.154889	0.886
ENST00000004531	ENSG00000003989	SLC7A2	chr8:17354596-17428082	0.0999147	0.80025	-0.783991	0.25855	-1.42395	0.10565	-1.83594	0.20755	-1.09153	0.29635	-5.42326	0.17605	0.144393	0.7324	-0.464216	0.4366	-0.448256	0.51925	0.698538	0.3839	-4.93546	0.185	0.271372	0.7921
ENST00000004921	ENSG00000006074	CCL18	chr17:34391639-34399392	0.471325	0.39295	0.984537	0.2129	0.600441	0.484	0.580778	0.54295	0.80985	0.4443	1.02901	0.384	0.522468	0.3139	1.03587	0.1307	1.19794	0.163	0.28041	0.79475	1.46737	0.22745	1.63029	0.19195
ENST00000004980	ENSG00000079387	SENP1	chr12:48436680-48540187	2.45881	0.01565	2.65072	0.1081	2.12103	0.16095	2.04418	0.2951	1.63664	0.2945	0.634684	0.61405	2.42358	0.0248	2.22139	0.1019	2.28149	0.1306	-11.3321	0.314	3.18263	0.1958	1.02812	0.5617
ENST00000004982	ENSG00000004776	HSPB6	chr19:36245468-36248980	0	1	0	1	0	1	0	1	0	1	0	1	0	1	0	1	0	1	0	1	0	1	0	1
ENST00000005082	ENSG00000005801	ZNF195	chr11:3360490-3400448	-1.15447	0.5225	0.303741	0.5284	-0.10811	0.3588	-1.80732	0.56545	0.62132	0.5301	-0.598018	0.8043	-2.69122	0.3746	-2.61881	0.3484	-0.640145	0.4476	0	0.18645	2.19882	0.4383	-0.190743	0.8379
ENST00000005178	ENSG00000004799	PDK4	chr7:95212810-95225803	0	1	16.7203	1	16.0165	1	0	1	17.8637	1	17.6709	1	1.22502	1	0	1	0	1	0	1	0	1	0.914535	1
ENST00000005180	ENSG00000006606	CCL26	chr7:75398850-75419214	0	1	0	1	0	1	0	1	0	1	0	1	0	1	0	1	0	0.17885	0	1	0	1	0	1
ENST00000005226	ENSG00000006611	USH1C	chr11:17515441-17565963	0	1	0	1	0	1	0	1	0	1	0	1	0	1	0	1	0	1	0	1	0	1	0	1
ENST00000005257	ENSG00000006451	RALA	chr7:39663081-39747723	0.161408	0.50875	0.0724974	0.84695	0.0836545	0.82315	0.203599	0.6439	0.0755545	0.886	0.116048	0.84175	0.261529	0.35885	0.154931	0.62605	-0.00268831	0.99455	0.0710273	0.8687	-0.113743	0.8283	0.125237	0.8314
ENST00000005259	ENSG00000075790	BCAP29	chr7:107220421-107269615	0.394269	0.3154	0.547947	0.33215	0.504758	0.39615	0.226926	0.76315	0.0234248	0.9784	0.329948	0.7171	0.465128	0.3004	0.271345	0.60525	0.102454	0.86705	-0.285361	0.70745	-0.332551	0.7164	-0.331355	0.7507
ENST00000005260	ENSG00000006453	BAIAP2L1	chr7:97881690-98030380	0.162604	0.9224	-0.854326	0.72935	-0.509216	0.7651	0.998831	0.59435	0.191523	0.8458	1.08004	0.6909	-0.507958	0.35385	-0.478465	0.65785	-0.0747343	0.74865	0.938449	0.58375	1.01981	0.62115	1.2034	0.6582
ENST00000005284	ENSG00000006116	CACNG3	chr16:24266873-24374122	0	1	0	1	0	1	0	1	0	1	0	1	0	1	0	1	0	1	0	1	0	1	0	1
ENST00000005286	ENSG00000006118	TMEM132A	chr11:60691934-60720002	-0.375894	0.80735	0.310978	0.85425	-0.212264	0.901	-0.0320563	0.24035	0.360446	0.70615	0.397561	0.5889	-0.23035	0.87765	-0.382963	0.8384	-2.039	0.4369	1.09288	0.3304	1.38465	0.526	0.777648	0.6733
ENST00000005340	ENSG00000004975	DVL2	chr17:7128659-7137864	0.00461867	0.9887	-0.158977	0.7506	-0.0796176	0.8737	-0.339755	0.56925	-0.227845	0.7372	-0.256982	0.7684	-0.359134	0.2911	-0.0624894	0.87545	-0.188318	0.7025	0.0750743	0.90075	-0.205304	0.78355	0.00793647	0.9914
ENST00000005374	ENSG00000006625	GGCT	chr7:30536236-30591095	-1.17574	1	0	1	0	1	0.559884	0.83285	-0.70562	1	1.67844	0.57115	1.60823	0.627	2.0656	0.5733	0	1	3.68661	0.392	0.996127	0.74975	-1.36937	1
ENST00000005386	ENSG00000005175	RPAP3	chr12:48057069-48099844	0.22871	0.39	0.478439	0.2524	0.55505	0.1598	0.729409	0.1255	0.414428	0.44725	0.755185	0.251	0.523542	0.08395	0.237562	0.50025	0.494711	0.201	0.434968	0.3659	0.433501	0.42945	0.105364	0.88515
ENST00000005558	ENSG00000006652	IFRD1	chr7:112063022-112131117	-0.525388	0.6344	-3.49392	0.40615	-2.71066	0.45715	-1.4178	0.65555	-2.32374	0.52275	-4.03731	0.38285	-0.360796	0.6056	-0.846144	0.5111	-4.01059	0.40075	-1.99108	0.5825	0	0.14875	-1.63904	0.6108
ENST00000005756	ENSG00000007001	UPP2	chr2:158733213-158992666	0	1	0	1	0	1	0	1	0	1	0	1	0	1	0	1	0	1	0	1	0	1	0	1
ENST00000005995	ENSG00000007038	PRSS21	chr16:2867163-2876305	0	1	0	1	0	1	0	1	0	1	0	1	0	1	0	1	0	1	0	1	0	1	0	1
ENST00000006015	ENSG00000005073	HOXA11	chr7:27221128-27224842	-0.0300851	0.9524	0.169557	0.83415	0.298547	0.70065	1.16231	0.18795	1.25656	0.19395	1.1814	0.28685	0.253154	0.59435	0.41477	0.51425	0.629728	0.4359	1.04477	0.25205	1.01703	0.32785	1.37	0.21615
ENST00000006053	ENSG00000006210	CX3CL1	chr16:57406369-57418960	0	1	0	1	0	1	0	1	0	1	0	1	0	1	0	1	0	1	0	1	0	1	0	1
ENST00000006101	ENSG00000005243	COPZ2	chr17:46103532-46115392	-0.269763	0.6669	-6.77226	0.3695	4.07936	0.24565	2.10311	0.52755	4.17119	0.2119	5.34413	0.1714	4.15649	0.24315	5.44134	0.25155	0.00333637	0.863	4.98221	0.2098	5.51551	0.17235	4.26408	0.1894
ENST00000006251	ENSG00000186654	PRR5	chr22:45064592-45258665	-0.334144	0.7714	-13.1893	0.03635	-6.17284	0.20345	-4.27084	0.28305	-3.42015	0.3431	0	0.13785	-9.84784	0.08745	-0.906292	0.55435	-13.8454	0.04565	-13.9192	0.0573	0	0.23415	-3.84777	0.3157
ENST00000006275	ENSG00000007255	TRAPPC6A	chr19:45582452-45808541	-0.34928	0.71635	0.144346	0.91395	-0.169042	0.9046	-0.39442	0.8341	-0.670237	0.5143	-0.567505	0.3462	-0.685576	0.53055	-0.473317	0.69785	-0.473148	0.77395	-0.246684	0.9031	0.174473	0.92115	-0.065366	0.17585
ENST00000006658	ENSG00000006282	SPATA20	chr17:48609903-48633213	0.495474	0.5417	0.712196	0.5631	0.301763	0.833	0.721203	0.66925	1.41938	0.38585	1.25653	0.44455	0.286697	0.74885	1.20277	0.2103	0.727448	0.5645	0.739193	0.666	0.772439	0.67585	1.74433	0.34465
ENST00000006724	ENSG00000007306	CEACAM7	chr19:42177234-42210895	0	1	0	1	0	1	0	1	0	1	0	1	0	1	0	1	0	1	0	1	0	1	0	1
ENST00000006750	ENSG00000007312	CD79B	chr17:62006099-62009714	-11.4128	1	-8.88979	1	-10.8064	1	2.41616	0.5143	3.58703	0.28715	4.49172	0.21095	2.6782	0.2727	2.74284	0.2866	-9.66493	1	-8.80245	1	-11.4777	1	4.58711	0.19605
ENST00000006777	ENSG00000005486	RHBDD2	chr7:75471919-75518244	-0.192699	0.5061	0.191728	0.66825	-0.456302	0.3246	-0.971384	0.1104	-0.758326	0.26365	-0.855545	0.27875	-0.137084	0.67035	-0.176964	0.6482	-0.339577	0.4583	-0.75873	0.18085	-0.111989	0.85565	-0.894785	0.22485
ENST00000006967	ENSG00000006459	JHDM1D	chr7:139784545-139876835	0	1	0	1	0	1	0	1	0	1	0	1	0	1	0	1	0	1	0	1	0	1	0	1
ENST00000007264	ENSG00000007376	RPUSD1	chr16:834973-850737	0.742062	0.15855	1.49344	0.07615	0.227658	0.8204	0.309649	0.78995	0.458149	0.74595	-0.48285	0.76045	0.0596661	0.91785	0.618317	0.41505	0.157582	0.8726	0.570891	0.6084	0.370105	0.77935	-0.461758	0.76105
ENST00000007390	ENSG00000007520	TSR3	chr16:1383601-1401912	-0.0673979	0.83875	0.61037	0.24625	-0.114813	0.8338	-0.237904	0.7342	-0.140572	0.84575	-0.26043	0.77055	-0.49974	0.17115	-0.0958068	0.84185	-0.206643	0.71535	-0.325532	0.62855	-0.0172652	0.984	-0.757864	0.39605
ENST00000007414	ENSG00000006025	OSBPL7	chr17:45884737-45899200	-0.346215	0.4306	0.480796	0.467	0.332556	0.6214	0.485887	0.5525	0.442082	0.66445	0.623766	0.55525	-0.157199	0.7091	0.189018	0.7392	0.350775	0.61435	-0.0731151	0.9298	0.487226	0.62975	0.900687	0.41245
ENST00000007510	ENSG00000004777	ARHGAP33	chr19:36265433-36279724	-5.28621	1	2.35766	0.14365	-0.596812	1	1.12535	0.51925	2.72769	0.2148	3.06561	0.2707	-0.21575	1	1.60343	0.1877	-0.800031	1	-9.40062	1	0	1	2.32583	0.3224
ENST00000007516	ENSG00000004779	NDUFAB1	chr16:23592322-23607677	-0.148705	0.559	0.0696625	0.85875	0.193256	0.61775	-0.308692	0.52745	-0.283926	0.6098	-0.594515	0.3685	-0.450905	0.12515	-0.175464	0.6155	-0.431109	0.2884	-0.358693	0.4381	-0.649079	0.26235	-0.579561	0.3624
ENST00000007633	ENSG00000006534	ALDH3B1	chr11:67776047-67796744	-1.35478	0.0015	-0.378063	0.41905	-0.142395	0.7388	-0.078739	0.87465	-0.747295	0.2366	-0.385231	0.571	-0.197841	0.5181	-0.327645	0.3996	0.0307428	0.94155	0.0831202	0.86535	-0.0661675	0.908	-0.429354	0.53995
ENST00000007660	ENSG00000006377	DLX6	chr7:96634859-96640351	0	1	0	1	0	1	0	1	0	1	0	1	0	1	0	1	0	1	0	1	0	1	0	1
ENST00000007699	ENSG00000006047	YBX2	chr17:7184985-7197934	0	1	0	1	0	1	0	1	0	1	0	1	0	1	0	1	0	1	0	1	0	1	0	1
ENST00000007708	ENSG00000005882	PDK2	chr17:48172100-48207246	0	1	0	1	0	1	0	1	0	1	0	1	0	1	0	1	0	1	0	1	0	1	0	1
ENST00000007722	ENSG00000005884	ITGA3	chr17:48133331-48167845	1.08374	0.5768	0	1	0	1	0	1	0	1	0.0565957	1	-0.344617	1	-0.0885925	1	1.11228	0.7101	0	1	0	1	4.02713	0.3963
ENST00000007735	ENSG00000006059	KRT33A	chr17:39502343-39507064	0	1	0	1	0	1	0	1	0	1	0	1	0	1	0	1	0	1	0	1	0	1	0	1
ENST00000007969	ENSG00000010626	LRRC23	chr12:6976282-7032861	-0.0741118	0.9201	-0.156679	0.9415	0.339127	0.8936	0.321737	0.89755	0.447404	0.86295	-0.0236807	0.98475	-1.17796	0.68385	-0.98342	0.73195	0.220741	0.92705	1.3064	0.65395	0	0.03075	1.02934	0.6872
ENST00000008180	ENSG00000008517	IL32	chr16:3115297-3131908	-1.18233	0.60365	0	0.22705	0.0629803	0.62555	0.217984	0.73745	-1.35329	0.64735	0	0.2389	-4.28925	0.29645	-2.04939	0.5466	0	0.23475	0.972066	0.68125	0	0.22105	-11.5132	0.25645
ENST00000008391	ENSG00000008197	TFAP2D	chr6:50681540-50740701	0	1	0	1	0	1	0	1	0	1	0	1	0	1	0	1	0	1	0	1	0	1	0	1
ENST00000008440	ENSG00000010072	SPRTN	chr1:231468479-231490769	0.0129168	1	0	1	-1.03366	1	0.323861	0.8892	0.160466	1	0.179263	1	0	1	-1.70279	1	0	1	0.498081	0.84435	0.972633	0.71825	-0.755448	1
ENST00000008527	ENSG00000008405	CRY1	chr12:107385141-107487607	0.158718	0.7478	0.0979787	0.89765	0.452191	0.554	0.348381	0.7201	-0.196566	0.87005	0.365754	0.753	-0.0562507	0.9066	-0.221568	0.75405	0.400261	0.6176	0.204966	0.8398	0.310826	0.80785	-0.268155	0.80525
ENST00000008876	ENSG00000008735	MAPK8IP2	chr22:51007289-51052409	0	1	0	1	0	1	0	1	0	1	0	1	0	1	0	1	0	1	0	1	0	1	0	1
ENST00000008938	ENSG00000008438	PGLYRP1	chr19:46498338-46526323	0	1	0	1	0	1	0	1	0	1	0	1	0	1	0	1	0	1	0	1	0	1	0	1
ENST00000009041	ENSG00000010270	STARD3NL	chr7:38217823-38270272	0.806818	0.01345	1.30217	0.00945	1.00408	0.0437	0.8266	0.1595	0.389031	0.58435	0.945284	0.2281	0.876811	0.0158	-0.234542	0.6453	0.330876	0.52925	0.0948087	0.8837	0.680481	0.31315	-0.86707	0.38025
ENST00000009105	ENSG00000008118	CAMK1G	chr1:209757061-209787283	0	1	0	1	0	1	0	1	0	1	0	1	0	1	0.85462	1	0	1	0	1	0	1	0	1
ENST00000009180	ENSG00000010278	CD9	chr12:6308880-6347425	-0.953045	0.1392	-0.443146	0.60375	-0.980881	0.28435	-0.522039	0.63525	-0.382375	0.71985	0.293662	0.7944	-0.574275	0.29045	-1.07151	0.1506	-0.474243	0.5988	-0.160972	0.88275	-0.699768	0.62275	-0.717637	0.5805
ENST00000009530	ENSG00000019582	CD74	chr5:149781199-149792492	-0.36885	0.7816	-1.06897	0.5632	-0.646479	0.4444	-0.651539	0.3874	-0.696769	0.5648	-0.646588	0.7218	-0.789365	0.63925	-0.279421	0.88495	-0.364567	0.8267	-0.635894	0.3737	-2.05086	0.5559	-0.0641612	0.65255
ENST00000009589	ENSG00000008988	RPS20	chr8:56979853-56987069	-0.116072	0.62515	0.677932	0.06135	0.0761592	0.83105	-0.156197	0.7201	-0.362971	0.4854	0.399571	0.5136	-0.00898295	0.97315	0.135957	0.65505	-0.141768	0.6874	-0.188359	0.65935	0.386205	0.4824	0.0264446	0.96745
ENST00000010132	ENSG00000010219	DYRK4	chr12:4671369-4960277	0	1	0	1	0	1	0	1	0	1	0	1	0	1	0	1	0	1	0	1	0	1	0	1
ENST00000010299	ENSG00000009780	FAM76A	chr1:28052489-28089633	0	1	0	1	0	1	0	1	0	1	0	1	0	1	0	1	0	1	0	1	0	1	0	1
ENST00000010338	ENSG00000009790	TRAF3IP3	chr1:209929376-209957904	-0.676659	1	3.04918	0.3926	1.12313	0.7124	0	0.0901	2.02086	0.54185	0	1	0	0.2084	0	0.1695	0	1	-2.56372	1	2.97623	0.4595	0	0.0695
ENST00000010404	ENSG00000008394	MGST1	chr12:16500075-16763528	0	1	0	1	0	0.10545	0	0.0839	0	1	0	0.0971	0	0.1537	0	0.12635	0	0.1132	0	1	0	1	0	1
ENST00000011292	ENSG00000091704	CPA1	chr7:130020179-130027955	0	1	0	1	0	1	0	1	0	1	0	1	0	1	0	1	0	1	0	1	0	1	0	1
ENST00000011473	ENSG00000008282	SYPL1	chr7:105730948-105753022	0.662691	0.66325	0.0131873	0.3319	-0.162195	0.48785	-1.1434	0.67815	0.412374	0.72385	0.0863195	0.8956	-0.430079	0.67025	-0.0380947	0.954	-2.6134	0.39385	-2.60623	0.476	-1.09994	0.7189	-1.00839	0.7425
ENST00000011619	ENSG00000010017	RANBP9	chr6:13615558-13711796	-0.152183	0.56775	-0.24117	0.5711	-0.0748397	0.8505	0.348245	0.47915	0.143106	0.7945	0.346897	0.6015	0.11149	0.72565	-0.204896	0.56845	-0.117067	0.7664	0.158175	0.7385	-0.0751298	0.89615	-0.091042	0.89525
ENST00000011653	ENSG00000010610	CD4	chr12:6896023-6929974	-0.0469765	0.84905	-0.0282866	0.93985	0.137971	0.708	0.574186	0.2078	0.72738	0.17395	1.1681	0.06475	-0.103805	0.71835	-0.0547801	0.8712	0.257769	0.4826	0.637044	0.1526	0.755183	0.15315	1.18346	0.05675
ENST00000011684	ENSG00000008323	PLEKHG6	chr12:6419601-6437672	0	1	0	1	0	1	0	1	0	1	0	1	0	1	0	1	0	1	0	1	0	1	0	1
ENST00000011691	ENSG00000008324	SS18L2	chr3:42589460-42690227	0.0451695	0.93875	0.182842	0.83075	0.348372	0.67855	-0.130831	0.90975	-0.147347	0.91835	-0.268888	0.8563	0.0686372	0.92215	-0.224523	0.7756	0.0374281	0.96725	-0.139442	0.89515	-0.0838089	0.95245	-0.467898	0.7492
ENST00000011700	ENSG00000048707	VPS13D	chr1:12290123-12572099	0.183725	0.7085	-1.33565	0.18535	-1.28122	0.1996	0.0817016	0.93475	0.227994	0.84765	0.100549	0.9403	0.474573	0.3863	0.390508	0.55125	0.00534243	0.9942	0.197316	0.8371	0.140175	0.8955	0.0667035	0.95865
ENST00000011898	ENSG00000011105	TSPAN9	chr12:3186520-3395730	5.84481	1	0	1	12.3162	1	11.4375	1	14.22	1	14.2063	1	5.82263	1	13.7081	1	5.91393	1	14.9169	0.04605	6.42523	1	15.4836	0.0463
ENST00000012049	ENSG00000011478	QPCTL	chr19:46190711-46207247	0.144542	0.85265	0.15735	0.8945	0.410034	0.71455	0.596801	0.62075	0.986206	0.50555	1.37918	0.38655	-0.187017	0.82775	0.181903	0.86145	0.224408	0.83405	1.03755	0.35215	1.49143	0.29655	1.51937	0.3182
ENST00000012134	ENSG00000010818	HIVEP2	chr6:143072603-143266338	-1.20985	0.21685	1.18001	0.2396	0.817006	0.45385	1.17652	0.4267	-10.3954	0.10235	1.39827	0.40195	-10.154	0.1127	-0.672731	0.60175	-9.53261	0.1413	0	0.05595	-13.2832	0.03975	-9.45215	0.24545
ENST00000012443	ENSG00000011485	PPP5C	chr19:46850250-46896238	-0.0914802	0.7291	-0.0286801	0.94545	-0.151091	0.72605	-0.303136	0.55375	-0.388485	0.51595	-0.479665	0.4781	-0.348406	0.26985	-0.0871845	0.8108	-0.288766	0.50825	-0.258034	0.6116	-0.244887	0.6826	-0.408999	0.5404
ENST00000013034	ENSG00000239672	NME1	chr17:49230896-49249108	0.957733	0.74045	2.37873	0.42205	2.10289	0.461	2.83029	0.35485	0.151459	0.8999	0	0.08645	1.65087	0.55825	0	0.0738	3.00459	0.3475	3.39815	0.32475	0	0.07615	2.99248	0.3301
ENST00000013070	ENSG00000012963	UBR7	chr14:93651295-93695561	0.241682	0.43685	0.178251	0.7178	0.303067	0.5434	0.436783	0.4491	0.62833	0.3597	0.655767	0.3992	0.376958	0.30425	0.514597	0.23245	0.162687	0.74205	0.320422	0.59135	0.49849	0.45665	0.62216	0.4007
ENST00000013125	ENSG00000012983	MAP4K5	chr14:50885218-51135049	-0.380231	0.3865	-0.385562	0.5893	-0.466578	0.52285	-0.0169273	0.98385	-0.0762245	0.93165	-0.113423	0.92195	-0.0157592	0.97315	-0.481885	0.4308	-0.394309	0.55235	-0.3078	0.69175	-1.00524	0.32675	-0.335527	0.77035
ENST00000013222	ENSG00000241644	INMT	chr7:30692199-30965131	0	1	0.980691	1	-1.23737	1	0	1	-0.671499	1	-0.552161	1	-1.13888	1	0	1	0	1	0	1	0	1	0.63512	1
ENST00000013807	ENSG00000012061	ERCC1	chr19:45882891-45982086	-0.340876	0.50035	-0.159017	0.852	0.108143	0.88755	0.24221	0.7873	-0.541439	0.63655	-0.483608	0.7288	-0.594903	0.3356	-0.550682	0.44685	0.00519958	0.99425	0.636971	0.4607	-0.500074	0.6629	-0.320955	0.8307
ENST00000013894	ENSG00000011198	ABHD5	chr3:43328003-43775863	0.159643	0.926	-0.95307	0.73895	-0.301284	0.89635	-0.50756	0.841	-1.27459	0.63875	-0.589714	0.7996	-1.25347	0.6525	-0.933439	0.74475	0	0.09145	1.16562	0.6665	0	0.0515	0	0.046
ENST00000014914	ENSG00000013588	GPRC5A	chr12:13043715-13070871	0	1	0	1	0	1	0	1	0	1	0	1	0	1	0	1	0	1	0	1	0	1	0	1
ENST00000014930	ENSG00000013583	HEBP1	chr12:13127797-13153207	-0.109022	0.6901	0.333244	0.4217	0.0740863	0.86515	-0.412004	0.44015	-0.485063	0.42235	-0.254881	0.71355	-0.0839357	0.7795	0.215662	0.54675	-0.193177	0.6455	-0.50141	0.3396	-0.705179	0.265	-0.344868	0.6218
ENST00000014935	ENSG00000013563	DNASE1L1	chrX:153618314-153650065	1.24614	0.68675	-1.80026	0.5136	-0.0825113	0.9666	0.204355	0.936	1.23226	0.64565	0.278808	0.909	-0.966023	0.72625	0.158725	0.94625	0.0982655	0.963	0	0.04595	0.965213	0.711	-0.317171	0.898
ENST00000016171	ENSG00000014919	COX15	chr10:101419262-101515891	0.120998	0.7729	-0.295924	0.67065	-0.0285743	0.96545	-0.16152	0.85315	0.155655	0.86025	-0.135757	0.90705	0.0853484	0.8573	0.0775963	0.89455	0.00246646	0.99655	-0.0142461	0.9837	0.334593	0.713	-0.0729746	0.94735
ENST00000016913	ENSG00000071203	MS4A12	chr11:60260250-60274903	0	1	0	1	0	1	0	1	0	1	0	1	0	1	0	1	0	1	0	1	0	1	0	1
ENST00000016946	ENSG00000015568	RGPD5	chr2:110550334-110615272	0	1	0	1	0	1	0	1	0	1	0	1	0	1	0	1	0	1	0	1	0	1	0	1
ENST00000017003	ENSG00000015532	XYLT2	chr17:48423452-48440499	-0.242687	0.4247	0.333718	0.4937	0.51018	0.2891	0.780469	0.1677	1.00886	0.1119	1.02497	0.18545	-0.656223	0.0544	0.127661	0.75835	0.775194	0.109	0.966515	0.08215	1.48816	0.02475	1.47055	0.04205
ENST00000019019	ENSG00000068438	FTSJ1	chrX:48334540-48344752	1.30906	0.4771	-0.0336823	0.9047	1.33858	0.56245	0.512786	0.82825	0.291904	0.8873	-0.866972	0.75685	0.828045	0.6543	-0.724834	0.76825	1.92889	0.54495	2.80472	0.3208	0.997351	0.7413	1.5798	0.6298
ENST00000019103	ENSG00000080293	SCTR	chr2:120197418-120282070	0	1	0	1	0	1	0	1	0	1	0	1	0	1	0	1	0	1	0	1	0	1	0	1
ENST00000019317	ENSG00000017797	RALBP1	chr18:9475006-9538114	1.09112	0.05705	-1.73408	0.22705	0.0384746	0.97	0.10087	0.94195	0.0106439	0.99555	-0.617552	0.58025	-0.0338608	0.9636	1.16556	0.1249	-0.338312	0.7538	0.785695	0.52785	-0.447898	0.76935	1.50399	0.31965
ENST00000020673	ENSG00000059915	PSD	chr10:104162375-104182893	0	1	0	1	0	1	0	1	0	1	0	1	0	1	0	1	0	1	0	1	0	1	0	1
ENST00000020926	ENSG00000019505	SYT13	chr11:45261851-45307870	0	1	0	1	0	1	0	1	0	1	0	1	0	1	0	1	0	1	0	1	0	1	0	1
ENST00000020945	ENSG00000019549	SNAI2	chr8:49830248-49834299	-15.0088	0.07305	-3.60683	0.1878	-1.70439	0.0905	-1.59893	0.18225	-8.03959	0.1506	-2.52951	0.08505	-3.22135	0.05125	-1.8015	0.03175	-3.80453	0.25555	-1.32244	0.3295	-2.25771	0.1849	-2.71189	0.0528
ENST00000022615	ENSG00000078668	VDAC3	chr8:42249141-42263415	-0.068091	0.79535	0.334143	0.44155	0.311167	0.45765	-0.192843	0.706	-0.119783	0.836	-0.721501	0.34295	0.0183533	0.95365	0.395708	0.25635	0.0780074	0.84785	-0.197604	0.68095	-0.417583	0.5138	-0.340092	0.61605
ENST00000023064	ENSG00000021488	SLC7A9	chr19:33321414-33360672	0	1	0	1	0	1	0	1	0	1	0	1	0	1	0	1	0	1	0	1	0	1	0	1
ENST00000023897	ENSG00000022355	GABRA1	chr5:161274196-161326975	0	1	0	1	0	1	0	1	0	1	0	1	0	1	0	1	0	1	0	1	0	1	0	1
ENST00000023939	ENSG00000022277	RTFDC1	chr20:55043646-55101198	-0.10626	0.66715	-0.0934897	0.81195	-0.233935	0.5397	-0.441834	0.34695	-0.411239	0.43115	-0.442738	0.4791	-0.228564	0.42515	-0.0382644	0.90335	-0.305617	0.41295	-0.361291	0.41465	-0.18261	0.72695	-0.367359	0.55515
ENST00000024061	ENSG00000022567	SLC45A4	chr8:142217264-142318404	0	1	0	1	0	1	0	1	0	1	0	1	0	1	0	1	0	1	0	0.2133	0	0.18895	0	1
ENST00000025008	ENSG00000023287	RB1CC1	chr8:53535015-53658403	0.82588	0.0239	0.497553	0.36765	0.634334	0.2605	1.34428	0.06325	1.02894	0.23185	1.17648	0.21655	0.884719	0.0404	0.637705	0.18845	0.569541	0.31215	1.06854	0.1026	0.530664	0.5362	0.605013	0.53745
ENST00000025301	ENSG00000023516	AKAP11	chr13:42846288-42897396	-0.150796	0.53785	-0.842894	0.02715	-0.148362	0.6955	0.508508	0.263	0.545482	0.3099	0.820658	0.18095	0.251362	0.37675	-0.234246	0.48635	-0.13441	0.71215	0.249813	0.56755	0.00534471	0.9904	0.919958	0.139
ENST00000025399	ENSG00000023734	STRAP	chr12:16035324-16056412	0	1	0.619497	1	0	1	2.00502	0.48645	0.291791	1	1.50381	0.6063	0	1	-0.349175	1	0	1	0	1	0	1	0	1
ENST00000025469	ENSG00000023902	PLEKHO1	chr1:150121372-150132260	1.54219	0.4766	2.06979	0.486	1.27971	0.59065	1.11499	0.6939	0.416074	0.856	1.01493	0.73235	1.54231	0.52005	1.65173	0.49665	0.112757	0.8674	0.736574	0.7749	0.365017	0.87355	0.999303	0.72515
ENST00000026218	ENSG00000007541	PIGQ	chr16:616994-634136	-0.238404	0.77595	1.12564	0.3423	0.800054	0.52085	0.830937	0.62635	0.509276	0.7892	-0.68772	0.7146	-0.245993	0.7738	0.759929	0.45085	1.06135	0.3726	0.981858	0.55495	-1.60989	0.5161	0.665574	0.7397
ENST00000027335	ENSG00000079112	CDH17	chr8:95139398-95229531	0	1	0.239795	1	-0.773103	1	0.29115	1	0.854612	1	-0.00462526	1	-1.5887	1	-1.30397	1	-0.374332	1	0	1	0	1	0.115287	1
ENST00000028008	ENSG00000026297	RNASET2	chr6:166822851-167370679	0	1	0	1	0	0.03665	0	1	0	1	0	1	0	1	0	1	0	1	0	1	0	1	0	1
ENST00000029410	ENSG00000027847	B4GALT7	chr5:177027100-177037348	0.138426	0.67685	0.840417	0.12055	0.13749	0.80025	-0.252666	0.72605	-0.127257	0.8775	-0.0042621	0.99555	-0.145538	0.69265	0.268971	0.5635	0.176103	0.76175	-0.356935	0.6309	0.214981	0.78725	-0.278376	0.74805
ENST00000031135	ENSG00000029363	BCLAF1	chr6:136578000-136610989	0	0.13995	0	0.12615	0	0.1263	0	0.037	0	0.0433	0	1	0	0.11035	0	1	0	1	0	0.1107	0	0.0785	0	1
ENST00000031146	ENSG00000029364	SLC39A9	chr14:69846847-69929105	-0.220377	0.54115	-0.481489	0.43465	-0.328013	0.5718	-0.2403	0.73105	-0.140666	0.84995	-0.11468	0.89935	0.023355	0.9556	-0.212039	0.66615	-0.512349	0.36755	-0.353646	0.6148	-0.240324	0.7772	-0.462082	0.6804
ENST00000033079	ENSG00000031003	FAM13B	chr5:137223656-137387650	0.340714	0.1826	-0.0525687	0.89545	-0.38518	0.3522	-0.0120651	0.98115	-0.630246	0.27525	-0.721351	0.27545	0.600888	0.03985	0.242904	0.4851	-0.474946	0.24165	-0.346928	0.4768	-0.657537	0.25835	-1.02926	0.12765
ENST00000034275	ENSG00000031823	RANBP3	chr19:5916149-5978153	10.6292	0.16465	12.0388	0.1573	11.4015	0.159	11.857	0.1611	10.2296	0.16705	10.9843	0.1637	11.4773	0.16365	11.602	0.1611	10.4302	0.16305	9.93817	0.16275	12.0798	0.1687	10.4679	0.4098
ENST00000035307	ENSG00000033100	CHPF2	chr7:150929574-150974982	-0.109033	0.67145	-0.249858	0.5352	-0.458278	0.2635	-0.35376	0.468	-0.213408	0.7017	-0.415614	0.51385	-0.275512	0.3459	-0.152201	0.6609	-0.323604	0.4163	-0.0668067	0.8841	-0.0443715	0.9396	-0.342101	0.60075
ENST00000035383	ENSG00000033122	LRRC7	chr1:70034080-70671303	0	1	0	1	0	1	0	1	0	1	0	1	0	1	0	1	0	1	0	1	0	1	0	1
ENST00000037243	ENSG00000034713	GABARAPL2	chr16:75600248-75611779	-0.218838	0.37685	0.142711	0.7076	0.0923029	0.80375	0.37324	0.40925	0.0384556	0.94145	0.379379	0.5239	-0.0457011	0.87215	-0.538713	0.1091	-0.015055	0.9664	0.209847	0.6433	0.259699	0.62145	-0.0358646	0.95295
ENST00000037502	ENSG00000034971	MYOC	chr1:171604556-171621811	0	1	0	1	0	1	0	1	0	1	0	1	0	1	0	1	0	1	0	1	0	1	0	1
ENST00000037869	ENSG00000035141	FAM136A	chr2:70523106-70529222	0.141706	0.60895	0.649803	0.1364	0.650707	0.14185	0.237146	0.6541	0.263377	0.6699	0.0746918	0.9146	0.224689	0.47855	0.659187	0.0835	0.584606	0.19185	0.0428508	0.938	-0.190613	0.77105	-0.0841064	0.90975
ENST00000038176	ENSG00000035681	NSMAF	chr8:59496062-59572403	-0.37459	0.1274	-0.84852	0.0236	-1.0921	0.00445	-1.24606	0.008	-1.76479	0.0014	-1.76523	0.00745	-0.196328	0.4968	-0.751706	0.02055	-1.06539	0.0046	-1.36774	0.00265	-1.68475	0.00185	-1.74936	0.0061
ENST00000039007	ENSG00000036473	OTC	chrX:37208527-38548169	0	1	0	1	0	1	0	1	0	1	0	1	0	1	0	1	0	1	0	1	0	1	0	1
ENST00000039989	ENSG00000052841	TTC17	chr11:43380481-43516483	-0.0592939	0.85075	-0.463036	0.34035	-0.334444	0.48835	-0.141147	0.8121	0.0153055	0.9804	0.138235	0.86135	0.0715622	0.8402	-0.0477249	0.90365	-0.19725	0.6792	-0.149024	0.7838	-0.234069	0.7237	0.0612863	0.93345
ENST00000040584	ENSG00000037965	HOXC8	chr12:54378848-54449814	0	1	0	1	0	1	0	1	0	1	0	1	0	1	0	1	0	1	0	1	0	1	0	1
ENST00000040663	ENSG00000037757	MRI1	chr19:13875345-13889276	0.298206	0.7032	0.0795786	0.96245	0.242833	0.8617	-0.155572	0.9356	-0.00726996	0.996	-0.227159	0.2706	-0.494365	0.64975	0.0972104	0.92905	0.421486	0.7402	0.484575	0.7624	0.430661	0.8083	0.123714	0.58995
ENST00000040738	ENSG00000038219	BOD1L1	chr4:13570361-13629347	-0.0102402	0.9672	-0.554095	0.1725	-0.500711	0.22665	0.0651144	0.89035	0.116467	0.82485	0.108917	0.86675	0.316418	0.2842	-0.0380063	0.9116	-0.0717045	0.85595	-0.0121462	0.98035	-0.305666	0.5724	0.270529	0.66035
ENST00000040877	ENSG00000059588	TARBP1	chr1:234527058-234614849	-0.0832333	0.82525	0.40952	0.49345	1.12026	0.0513	0.926512	0.19075	1.28213	0.11125	1.29594	0.155	0.337428	0.40655	0.679161	0.18285	1.15432	0.051	0.662966	0.35885	0.791276	0.33235	1.00301	0.25855
ENST00000042381	ENSG00000039523	FAM65A	chr16:67552320-67580691	-0.502927	0.26405	1.25012	0.03515	0.831775	0.1853	0.859107	0.26455	1.11432	0.1717	0.873226	0.41915	-0.0319205	0.9391	0.835468	0.1081	0.811696	0.21455	-0.0460059	0.95725	0.35095	0.7327	0.825917	0.4444
ENST00000042931	ENSG00000039987	BEST2	chr19:12862515-12869272	0	1	0	1	0	1	0	1	0	1	0	1	0	1	-0.352244	1	0	1	0	1	0	1	0	1
ENST00000043402	ENSG00000040608	RTN4R	chr22:20228937-20270769	0	1	0	1	0	1	0	1	0	1	0	1	0	1	0	1	0	1	0	1	0	1	0	1
ENST00000044462	ENSG00000041357	PSMA4	chr15:78832746-78841604	0.11325	0.66695	0.793833	0.0527	0.367579	0.3601	-0.196828	0.6931	-0.456065	0.4253	-0.606977	0.3879	0.24758	0.4402	0.127238	0.7125	0.177026	0.6454	-0.31469	0.51435	-0.347038	0.5569	-1.17528	0.09595
ENST00000045083	ENSG00000042062	FAM65C	chr20:49202644-49308065	-0.0450846	1	-15.7984	1	-1.83267	1	0.509343	1	0.255421	1	-0.720292	1	-0.472987	1	0	1	0	1	0	1	0	1	1.13281	1
ENST00000045347	ENSG00000042317	SPATA7	chr14:88851267-89021077	0	1	0	0.20735	0	1	0	0.14785	0	1	0	1	0	1	0	1	0	1	0	1	0	1	0	1
ENST00000046087	ENSG00000042813	ZPBP	chr7:49813256-50199426	0	1	0	1	0	1	0	1	0	1	0	1	0	1	0	1	0	1	0	1	0	1	0	1
ENST00000046640	ENSG00000040531	CTNS	chr17:3539761-3564836	-0.0489928	0.8657	0.10665	0.8164	-0.261862	0.5691	-0.856836	0.14485	-0.813475	0.23345	-0.993174	0.2067	-0.216008	0.5209	0.123646	0.752	0.0302573	0.9473	-0.728044	0.1989	-0.599413	0.3495	-0.998165	0.2027
ENST00000046794	ENSG00000043462	LCP2	chr5:169659450-169725231	0.283483	0.46505	0.558347	0.33275	0.831537	0.15975	1.48713	0.03715	1.0007	0.2394	1.53649	0.10875	0.717979	0.0983	0.369668	0.4881	0.611599	0.29495	1.34555	0.06555	1.09189	0.1736	1.27304	0.18725
ENST00000050961	ENSG00000091656	ZFHX4	chr8:77593453-77779521	0	1	0	1	0	1	0	1	0	1	0	1	0	1	0	1	0	1	0	1	0	1	0	1
ENST00000052569	ENSG00000047932	GOPC	chr6:117609462-117923691	0.21502	0.44535	-0.2364	0.5955	0.112965	0.79785	0.0371636	0.94485	0.214675	0.7385	-0.013452	0.98425	0.372052	0.2502	0.108047	0.77545	0.0711637	0.87355	0.0478653	0.9325	0.213204	0.73185	-0.0423285	0.956
ENST00000052754	ENSG00000011465	DCN	chr12:91539024-91576900	0	1	0	1	0	1	0	1	0	1	0	1	0	1	0	1	0	1	0	1	0	1	0	1
ENST00000053243	ENSG00000048462	TNFRSF17	chr16:12021229-12070500	0	1	0	1	0	1	0	1	0	1	0	1	0	1	0	1	0	1	0	1	0	1	0	1
ENST00000053468	ENSG00000048544	MRPS10	chr6:42174538-42185603	0.0209143	0.92735	-0.0581543	0.87625	-0.0703273	0.8472	-0.188994	0.671	-0.339253	0.51095	-0.525189	0.3721	0.204006	0.4692	0.00478759	0.98815	-0.292365	0.41455	-0.527477	0.2366	-0.697287	0.17875	-0.846939	0.16875
ENST00000053469	ENSG00000048545	GUCA1A	chr6:42123143-42147794	0	1	0	1	0	1	0	1	0	1	0	1	0	1	0	1	0	1	0	1	0	1	0	1
ENST00000053867	ENSG00000030582	GRN	chr17:42422613-42430470	0.0632362	0.79675	0.125285	0.7317	-0.210481	0.545	-0.377423	0.39845	-0.540156	0.31415	-0.513632	0.42415	-0.311455	0.28285	-0.151091	0.63665	-0.0840521	0.81375	-0.0481986	0.9104	-0.237322	0.6701	-0.310338	0.6336
ENST00000054650	ENSG00000041988	THAP3	chr1:6684925-6761984	0.176927	0.84355	0.535582	0.6911	0.159365	0.9042	-0.113618	0.95	0.0784508	0.96415	0.227972	0.60115	0.0318839	0.97685	0.25184	0.83905	0.490624	0.7236	0.186002	0.90215	0.401946	0.82405	0.218792	0.6075
ENST00000054666	ENSG00000049245	VAMP3	chr1:7831328-7841492	0.0321237	0.8973	-0.0196935	0.95945	0.0599175	0.8785	0.165014	0.73515	0.199996	0.7164	0.0955518	0.8776	0.096313	0.7416	0.134265	0.691	-0.12055	0.7626	0.0460445	0.92045	0.0480045	0.93165	0.268523	0.6697
ENST00000054668	ENSG00000049247	UTS2	chr1:7844379-7913572	-0.953714	0.2448	-0.967379	0.5287	0.079383	0.94445	0.0271338	0.98785	-0.189782	0.9251	0.192233	0.70285	-0.448562	0.59085	-1.26377	0.3139	-0.551723	0.6516	0.603579	0.6307	0.332948	0.8802	-0.185191	0.91315
ENST00000054950	ENSG00000049449	RCN1	chr11:31806339-32127301	0.0876313	0.7132	-0.0137841	0.97045	-0.0588344	0.8681	0.0251159	0.9531	0.0554957	0.91365	0.291392	0.64165	0.24671	0.37195	-0.296748	0.3557	-0.188912	0.59545	-0.110652	0.80135	-0.0114407	0.9823	-0.0558774	0.92615
ENST00000055077	ENSG00000049541	RFC2	chr7:73645828-73668774	0.178947	0.5914	0.605173	0.27145	0.198091	0.7208	0.218663	0.75515	0.467793	0.5422	0.481522	0.5889	0.0349207	0.9243	0.253603	0.58655	0.150588	0.78955	0.717102	0.28265	-0.0883942	0.9183	0.221922	0.79125
ENST00000055335	ENSG00000049769	PPP1R3F	chrX:49126305-49157929	0.977148	0.0844	1.27591	0.13925	1.01519	0.25185	1.07096	0.28115	1.16089	0.27785	1.32757	0.3208	0.698678	0.2009	0.439272	0.55945	1.18226	0.18975	1.13605	0.25675	2.50512	0.04135	0.686538	0.636
ENST00000055682	ENSG00000050030	KIAA2022	chrX:73952683-74145320	-0.21419	1	-0.259857	1	0.330411	1	0.223043	1	1.90976	1	1.41634	1	0.604549	1	0.700252	1	1.20788	1	0.943746	1	1.79122	1	1.38308	1
ENST00000056217	ENSG00000050327	ARHGEF5	chr7:144052380-144077725	-0.209761	0.56235	-0.858122	0.2047	-0.430287	0.491	0.0467545	0.952	0.478071	0.5439	0.00584871	0.99425	-0.356307	0.35745	0.261296	0.58805	-0.267366	0.66895	0.549891	0.42345	-0.0133135	0.9869	0.950306	0.2331
ENST00000056233	ENSG00000050344	NFE2L3	chr7:26191859-26226745	-0.00653054	0.9816	-0.422068	0.3549	-0.419699	0.37895	-0.54339	0.3429	-0.826547	0.2055	-0.426058	0.58465	0.16972	0.5876	-0.268132	0.5073	-0.798694	0.1079	-0.624515	0.27945	-0.939314	0.18745	-0.806071	0.3007
ENST00000057513	ENSG00000050730	TNIP3	chr4:122052562-122148621	-0.92287	0.13085	-1.97532	0.0648	-1.5792	0.0806	-0.844415	0.4125	-3.00082	0.05745	-4.17336	0.0961	-0.245448	0.63165	-0.647638	0.3674	-0.938516	0.3398	-0.958986	0.41535	0	0.00015	-4.00968	0.25765
ENST00000058691	ENSG00000051620	HEBP2	chr6:138724667-138734310	-0.195	0.45995	-0.156244	0.70795	-0.0720499	0.86315	0.13004	0.79085	-0.226638	0.6903	-0.239184	0.71645	-0.610941	0.0433	-1.16315	0.00305	-0.278011	0.50285	0.169112	0.72195	-0.531533	0.34205	-0.542444	0.4176
ENST00000060969	ENSG00000052723	SIKE1	chr1:115312099-115323306	0.175662	0.83485	-1.62213	0.39965	-0.306268	0.8603	0.572789	0.728	0.509744	0.7936	0.40837	0.8037	0.464038	0.61	0.389079	0.71775	0.00174855	0.9984	0.695288	0.67375	-0.0386448	0.98375	1.42443	0.33345
ENST00000061240	ENSG00000038295	TLL1	chr4:166794409-167025047	0	1	0	1	0	1	0	1	0	1	0	1	0	1	0	1	0	1	0	1	0	1	0	1
ENST00000062104	ENSG00000053438	NNAT	chr20:36130815-36156333	0	1	0	1	0	1	0	1	0	1	0	1	0	1	0	1	0	1	0	1	0	1	0	1
ENST00000064571	ENSG00000054803	CBLN4	chr20:54572495-54580528	0	1	0	1	0	1	0	1	0	1	0	1	0	1	0	1	0	1	0	1	0	1	0	1
ENST00000064724	ENSG00000013297	CLDN11	chr3:170136652-170578169	0	0.11065	0	1	0	0.11485	0	1	0	1	0	1	0	1	0	1	0	1	0	0.11995	0	1	0	1
ENST00000064778	ENSG00000054965	FAM168A	chr11:73111531-73309234	-0.0221701	0.93445	-0.0964968	0.8211	0.179488	0.67595	0.554747	0.25555	0.66043	0.24625	0.77271	0.2549	0.0185613	0.95005	0.381238	0.30255	0.384903	0.3603	0.643665	0.188	0.608248	0.294	1.0225	0.1208
ENST00000064780	ENSG00000054967	RELT	chr11:73087308-73108519	0.685104	0.1972	0.895188	0.3195	0.106515	0.91425	0.552477	0.57565	-0.116764	0.9315	0.357019	0.8387	0.590059	0.30005	0.366841	0.65485	0.108568	0.91755	-0.388912	0.7519	1.00555	0.39325	-0.155498	0.926
ENST00000066544	ENSG00000004897	CDC27	chr17:45195068-45266788	0.192862	0.4541	-0.0463069	0.90875	0.0591509	0.8839	0.314443	0.51985	0.0223186	0.9688	-0.130254	0.8382	0.275079	0.3833	0.104819	0.76425	-0.0276487	0.9417	0.108198	0.81965	-0.0874704	0.8777	-0.313074	0.64115
ENST00000070846	ENSG00000057294	PKP2	chr12:32943678-33049774	0	1	0	1	0	1	0	1	0	1	0	1	0	1	0	1	0	1	0	1	0	1	0	1
ENST00000072516	ENSG00000196083	IL1RAP	chr3:190231839-190375843	-0.155717	0.83215	1.73594	0.07355	1.54053	0.10375	1.33543	0.2382	0.922156	0.535	1.81289	0.21	1.44664	0.04025	0.827031	0.34295	1.5471	0.1064	1.14682	0.3116	0.897732	0.55465	0.827102	0.59735
ENST00000072644	ENSG00000058799	YIPF1	chr1:54317391-54356407	0.635148	0.4773	1.36292	0.3636	0.672085	0.69435	0.890204	0.57075	-2.13669	0.4979	1.39478	0.39185	0.402393	0.70515	0.873572	0.448	0.812754	0.58785	-0.532918	0.7512	-8.03113	0.42985	0.972719	0.55685
ENST00000072869	ENSG00000133597	ADCK2	chr7:140218219-140422590	-0.486918	0.43715	0.0954959	0.9115	-0.526788	0.6	-0.952064	0.43145	-1.08285	0.52005	-0.555027	0.73815	-0.361854	0.5856	-0.281825	0.7374	-0.837096	0.39685	-0.753845	0.53545	-1.28124	0.42545	-0.833123	0.5733
ENST00000074304	ENSG00000040933	INPP4A	chr2:99061316-99207496	0.122388	0.74905	0.372625	0.5171	0.91799	0.1028	1.28809	0.05895	1.40967	0.0828	1.69974	0.05965	0.515596	0.20775	0.583602	0.2381	0.812773	0.17295	1.2512	0.07255	1.76242	0.0322	1.64781	0.0705
ENST00000075120	ENSG00000059804	SLC2A3	chr12:8071825-8088871	0.0957821	0.81535	0.319761	0.61265	0.826301	0.1997	1.16967	0.12085	0.924395	0.285	1.80518	0.05275	0.0154274	0.97245	0.474938	0.37875	0.659772	0.30945	1.34101	0.07295	1.07015	0.2346	2.16114	0.01605
ENST00000075322	ENSG00000136960	ENPP2	chr8:120569325-120685693	0	1	0	1	0	1	0	1	0	1	0	1	0	1	0	1	0	1	0	1	0	1	0	1
ENST00000075430	ENSG00000060069	CTDP1	chr18:77439800-77514510	0.4357	0.40805	7.22898e-05	0.99815	-0.114813	0.89685	-0.29916	0.7919	-0.273154	0.8495	-0.929853	0.5426	0.0598591	0.9193	0.149245	0.8397	-0.29921	0.7569	-0.51259	0.6972	0.355909	0.7848	-0.742235	0.6348
ENST00000075503	ENSG00000060140	STYK1	chr12:10771537-10826917	0.01413	1	-1.54382	1	-0.171293	1	0.567238	1	1.08071	1	0.468944	1	0.623765	1	-2.74357	1	0	1	1.39841	1	1.97242	1	-1.86328	1
ENST00000078429	ENSG00000088256	GNA11	chr19:3094407-3124002	0.0357177	0.90405	0.246792	0.6114	0.184821	0.7073	0.299297	0.60605	0.311895	0.66435	0.240969	0.76905	-0.0726528	0.8267	0.0533206	0.8995	0.335251	0.49135	0.346489	0.56195	0.674051	0.3118	0.157879	0.83915
ENST00000078445	ENSG00000060566	CREB3L3	chr19:4153597-4173051	0	1	0	1	0	1	0	1	0	1	0	1	0	1	0	1	0	1	0	1	0	1	0	1
ENST00000078527	ENSG00000060642	PIGV	chr1:27113962-27124889	-0.354352	0.26855	-0.396331	0.43985	-0.183442	0.72915	-0.512806	0.4279	-0.0358422	0.95765	-0.203078	0.8055	-0.324071	0.35825	-0.618397	0.19495	-0.47866	0.3922	-0.472933	0.46845	0.091397	0.90115	-0.485877	0.5625
ENST00000080059	ENSG00000061273	HDAC7	chr12:48128454-48226915	-0.365681	0.42045	-0.647244	0.41225	-0.184673	0.79915	0.000206481	0.99905	0.499701	0.58445	0.492071	0.6162	-0.747288	0.15725	-0.260384	0.68055	-0.0123578	0.9857	0.064601	0.9376	-0.487309	0.6223	0.28663	0.79265
ENST00000081029	ENSG00000061794	MRPS35	chr12:27863705-27909228	0.105474	0.6756	0.224963	0.5637	0.208543	0.59265	-0.0299619	0.94935	-0.123546	0.8234	-0.262124	0.6734	0.129913	0.64775	0.0913735	0.7845	-0.124864	0.7443	-0.109796	0.8075	-0.450163	0.4095	-0.527387	0.4337
ENST00000082259	ENSG00000183914	DNAH2	chr17:7620671-7737062	0	1	0	1	0	1	0	1	0	1	0	1	0	1	0	1	0	1	0	1	0	1	0	1
ENST00000082468	ENSG00000026950	BTN3A1	chr6:26402464-26415444	-0.722291	0.3745	-0.666047	0.6013	0.017119	0.9882	-1.25988	0.41995	-0.235022	0.557	-2.00583	0.41705	-0.248909	0.76995	-0.300989	0.77425	0.184196	0.88365	-0.799572	0.4308	-10.9469	0.151	-1.30256	0.58135
ENST00000083182	ENSG00000062725	APPBP2	chr17:58520519-58603580	0.0586942	0.81875	-0.240641	0.54295	0.0672604	0.86715	0.255694	0.59105	0.157745	0.77705	0.264503	0.67445	0.263501	0.3764	0.0592799	0.8591	-0.0498114	0.8959	0.198262	0.6679	-0.0313463	0.94975	0.164731	0.80045
ENST00000084795	ENSG00000063177	RPL18	chr19:49118584-49140695	-0.0891605	0.8333	0.659553	0.3002	-0.0119054	0.98555	-0.701642	0.386	-0.625215	0.5126	-1.18784	0.46375	-0.493452	0.3384	0.604598	0.20675	-0.135192	0.8315	-0.0728011	0.92565	-0.406657	0.6666	-0.369012	0.72725
ENST00000084798	ENSG00000063180	CA11	chr19:49141198-49149569	-0.788858	0.12055	-0.376591	0.62095	-0.453829	0.5688	0.369725	0.6618	-0.254478	0.7986	0.0328282	0.97255	-0.785521	0.10755	-1.2358	0.0816	0.0035757	0.9957	-0.0668981	0.94445	0.279896	0.8111	0.425317	0.67585
ENST00000085068	ENSG00000063241	ISOC2	chr19:55964351-55973710	0.438644	0.3399	0.560391	0.4733	0.237086	0.76455	-0.84616	0.42945	-0.40809	0.7202	-1.71229	0.2982	-0.414698	0.4416	0.603704	0.3596	-0.0814665	0.92145	-0.322189	0.76645	-1.20386	0.42545	-0.965119	0.57515
ENST00000085079	ENSG00000063245	EPN1	chr19:56186591-56249768	0.510593	0.38165	0.918358	0.33805	0.420324	0.68145	0.302741	0.78615	0.673343	0.58315	0.421223	0.83445	-0.0355537	0.96005	0.110564	0.89595	0.574541	0.5381	0.405966	0.72395	-0.546972	0.7153	-0.562948	0.7707
ENST00000085219	ENSG00000012124	CD22	chr19:35810163-35838258	0.519507	0.31315	0.476685	0.5993	0.411973	0.6456	-0.164421	0.8885	-0.603308	0.66625	0.0867165	0.95645	-0.252953	0.6702	0.150745	0.84815	-0.984265	0.41855	-0.969132	0.53055	-1.13857	0.53465	0.0087261	0.99445
ENST00000086933	ENSG00000063515	GSC2	chr22:19136088-19137796	0	1	0	1	0	1	0	1	0	1	0	1	0	1	0	1	0	1	0	1	0	1	0	1
ENST00000155093	ENSG00000067646	ZFY	chrY:2803111-2850547	-0.475159	0.2857	-2.73307	0.1121	-0.848211	0.2361	-0.0209388	0.9803	-0.145465	0.8722	-1.90549	0.2191	0.00729667	0.9874	-0.830746	0.2138	-0.0303108	0.96325	0.544162	0.43815	-2.84332	0.19485	-0.703558	0.5254
ENST00000155674	ENSG00000069998	CECR5	chr22:17618400-17646177	0	0.10075	0	0.03485	-0.374021	0.74825	-4.63122	0.1463	-0.532666	0.73445	0	0.0121	-4.22555	0.24285	-1.42538	0.29325	-2.50585	0.27145	-13.2058	0.08645	0	0.0123	-1.7318	0.5197
ENST00000155840	ENSG00000053918	KCNQ1	chr11:2465913-2870339	-0.164776	0.74005	0.0281013	0.9697	-0.648875	0.456	-0.0401775	0.9653	0.0215402	0.98635	0.925376	0.475	-0.581924	0.29495	-0.438226	0.51825	-0.985108	0.29255	0.584962	0.5185	-0.205114	0.86305	0.457839	0.7476
ENST00000155858	ENSG00000070985	TRPM5	chr11:2425744-2444275	0	1	0	1	0	1	0	1	0	1	0	1	0	1	0	1	0	1	0	1	0	1	0	1
ENST00000155926	ENSG00000071575	TRIB2	chr2:12857014-12882860	0.0394549	0.9195	-0.489882	0.4715	-0.726958	0.29785	-0.162456	0.8344	0.191112	0.8325	0.697187	0.50055	-0.0968737	0.82385	-0.0576918	0.91425	-0.235013	0.7215	-0.162594	0.8382	-0.622135	0.565	0.686455	0.44525
ENST00000156084	ENSG00000068308	OTUD5	chrX:48779304-48815648	0	1	0	1	0	1	0	1	0	1	0	1	0	1	0	1	0	1	0	1	0	1	0	1
ENST00000156109	ENSG00000068394	GPKOW	chrX:48970333-48980151	0.0362657	0.8991	0.520958	0.26265	0.179952	0.7101	-0.0883242	0.87775	-0.206307	0.7588	-0.352176	0.65655	-0.276491	0.4001	0.079345	0.8483	0.331263	0.4912	-0.0283012	0.9588	-0.137768	0.8469	-0.299988	0.69855
ENST00000156471	ENSG00000021776	AQR	chr15:35147731-35262040	0.249447	0.3414	-0.2921	0.4887	-0.160205	0.69905	-0.0296147	0.95375	0.159705	0.7771	-0.0464621	0.94275	0.468628	0.11285	0.392098	0.2695	0.0484351	0.907	-0.0747378	0.8756	0.0917553	0.86635	-0.0886873	0.89455
ENST00000156476	ENSG00000167759	KLK13	chr19:51559462-51568371	0	1	0	1	0	1	0	1	0	1	0	1	0	1	0	1	0	1	0	1	0	1	0	1
ENST00000156499	ENSG00000129437	KLK14	chr19:51580751-51587502	0	1	0	1	0	1	0	1	0	1	0	1	0	1	0	1	0	1	0	1	0	1	0	1
ENST00000156626	ENSG00000070526	ST6GALNAC1	chr17:74620842-74639920	0	1	0	1	0	1	0	1	0	1	0	1	0	1	0	1	0	1	0	1	0	1	0	1
ENST00000156825	ENSG00000071655	MBD3	chr19:1576638-1605483	0.793223	0.53005	1.33137	0.36245	0.525214	0.59775	-0.129001	0.58445	0.766964	0.4829	0.117674	0.81925	-0.128538	0.94885	0.842452	0.576	0.643158	0.59955	0.638697	0.5035	-10.7369	0.36275	-0.0524076	0.84225
ENST00000157600	ENSG00000071282	LMCD1	chr3:8543392-8609805	0	1	0	1	0	1	0	1	0	1	0	1	0	1	0	1	0	1	0	1	0	1	0	1
ENST00000157812	ENSG00000013275	PSMC4	chr19:40476911-40487348	-0.0680576	0.78455	0.307613	0.445	0.193081	0.61435	-0.51986	0.2812	-0.366744	0.4987	-1.04751	0.1167	-0.358943	0.2334	0.252656	0.4487	0.0382242	0.9231	-0.494817	0.30865	-0.327642	0.5457	-0.888843	0.17165
ENST00000158009	ENSG00000073598	FNDC8	chr17:33448597-33469334	0	1	0	1	0	1	0	1	0	1	0	1	0	1	0	1	0	1	0	1	0	0.1699	0	1
ENST00000158149	ENSG00000074356	C17orf85	chr17:3714459-3749545	-0.177821	0.77	-1.27588	0.27395	-0.893029	0.4147	-0.252528	0.8305	-0.497682	0.7745	-0.224707	0.9124	0.0298455	0.9659	0.0622265	0.9404	-0.0911092	0.92175	-0.293648	0.80415	-0.281688	0.8432	-0.219847	0.9003
ENST00000158166	ENSG00000004660	CAMKK1	chr17:3763608-3798185	0	1	1.77193	1	0	1	0	1	2.29828	1	0	1	2.73262	1	1.20756	1	0	1	0	1	0	1	0	1
ENST00000158526	ENSG00000071859	FAM50A	chrX:153672472-153679002	1.14848	0.6793	1.85701	0.5662	1.66617	0.60915	0.882778	0.7489	1.56685	0.6116	1.68422	0.56115	0.461545	0.84225	1.64705	0.62575	2.62695	0.4991	2.04564	0.5512	1.04666	0.70435	0.484128	0.85025
ENST00000158762	ENSG00000072818	ACAP1	chr17:7239847-7254797	-1.46924	1	0.113158	1	-0.881775	1	-1.49447	1	-0.806961	1	-1.45743	1	-1.89561	1	-1.71962	1	-3.91037	1	-0.981946	1	-11.7294	1	-0.70184	1
ENST00000158771	ENSG00000072849	DERL2	chr17:5374570-5394134	-0.0305547	0.92835	0.177373	0.73645	0.172848	0.7493	-0.120534	0.85095	-0.17512	0.8186	-0.226053	0.79225	0.0351663	0.92955	0.199119	0.65	-0.037381	0.9417	-0.224748	0.72535	-0.0784896	0.9119	-0.3746	0.6728
ENST00000159060	ENSG00000074771	NOX3	chr6:155716503-155777037	0	1	0	1	0.0154359	1	-0.109432	1	0	1	0	1	0	1	-1.81926	1	0	1	0	1	0	1	0.0677736	1
ENST00000159087	ENSG00000074855	ANO8	chr19:17402939-17445638	0.606372	0.2848	1.42642	0.1089	1.55721	0.08065	1.62038	0.09915	1.77147	0.12565	1.3562	0.34595	0.525218	0.41795	1.45579	0.0494	1.89407	0.03945	1.4869	0.1261	1.68185	0.1552	1.01474	0.5191
ENST00000159111	ENSG00000127663	KDM4B	chr19:4969124-5153606	0.359004	0.2969	0.705895	0.18505	0.852194	0.11425	1.15661	0.0803	1.08913	0.16555	1.26472	0.1456	0.111675	0.77115	0.217859	0.65885	0.890459	0.1039	1.20539	0.0786	1.4933	0.05385	1.01535	0.22525
ENST00000159647	ENSG00000073150	PANX2	chr22:50609159-50618723	0	1	0	1	0	1	0	1	0	1	3.9627	1	0	0.1023	0	1	0	1	0	1	0	0.18045	0	1
ENST00000160262	ENSG00000076662	ICAM3	chr19:10444451-10450499	-0.792117	0.0949	-0.223549	0.75495	-0.847285	0.2824	-0.655013	0.46505	-0.859463	0.41825	-0.89638	0.4901	-0.493749	0.28185	-0.268105	0.6513	-0.97549	0.22255	-0.519717	0.5764	-0.592168	0.61515	-0.780782	0.5545
ENST00000160298	ENSG00000076826	CAMSAP3	chr19:7660787-7683190	0	1	-10.325	1	0.987139	1	0.828464	1	-0.959125	1	1.25464	1	-0.864242	1	1.00996	1	2.01172	0.30305	1.16474	1	-0.776895	1	1.18837	1
ENST00000160373	ENSG00000077063	CTTNBP2	chr7:117105837-117514193	-0.776545	0.12545	-2.57993	0.0541	-2.38483	0.0347	-1.96321	0.06495	-0.971427	0.35015	-1.36461	0.19415	-0.298243	0.5133	-0.344959	0.56605	-2.49948	0.0727	-2.79211	0.10645	-16.5352	0.04785	-1.5998	0.22865
ENST00000160382	ENSG00000077080	ACTL6B	chr7:100240719-100254084	0	1	0	1	0	1	0	1	0	1	0	1	0	1	0	1	0	1	0	1	0	1	0	1
ENST00000160713	ENSG00000147724	FAM135B	chr8:139142265-139509065	0	1	0	1	0	1	0	1	0	1	0	1	0	1	0	1	0	1	0	1	0	1	0	1
ENST00000160740	ENSG00000079432	CIC	chr19:42772688-42799949	2.38937	0.5498	-3.46788	1	-0.667232	1	0.672009	1	0.5216	1	-0.477956	1	-0.137266	1	0.843758	1	2.57186	0.52365	2.27969	0.52185	0	1	1.41976	1
ENST00000160827	ENSG00000079616	KIF22	chr16:29802039-29816706	0.726429	0.07785	1.56076	0.0194	0.97872	0.1553	1.06046	0.18805	1.16547	0.19735	1.6172	0.11705	0.669084	0.12205	0.906195	0.1176	1.14988	0.09075	0.535825	0.5504	1.72025	0.09575	1.30899	0.1963
ENST00000161006	ENSG00000005001	PRSS22	chr16:2902727-2908171	0.976114	0.62705	2.941	0.23165	2.43906	0.2911	2.63117	0.2392	1.95338	0.34155	0.520009	1	1.6877	0.26775	1.79734	0.35845	1.94938	0.34725	2.18037	0.3396	0	1	-14.6886	1
ENST00000161559	ENSG00000079385	CEACAM1	chr19:43011455-43065386	-16.568	1	0	1	0	1	-2.76387	1	-8.71659	1	0	1	-12.3105	1	-4.68981	1	0	1	0	1	0	1	0	1
ENST00000161863	ENSG00000047188	YTHDC2	chr5:112849379-112930982	0.243049	0.3802	0.0280317	0.9477	0.551599	0.20325	0.499557	0.3297	0.511941	0.38915	0.183914	0.80225	0.425299	0.16435	0.444871	0.22725	0.479876	0.26755	0.372716	0.46195	0.431495	0.4545	0.133919	0.85395
ENST00000162023	ENSG00000064489	MEF2BNB-MEF2B	chr19:19256375-19314220	0	1	0	1	0	1	0	0.1398	0	1	0	0.12835	0	1	0	0.1658	0	1	0	0.18705	0	0.14155	0	0.1526
ENST00000162044	ENSG00000064545	TMEM161A	chr19:19229977-19249322	-0.0274978	0.9312	0.156703	0.76945	0.418185	0.41585	0.121531	0.84485	0.276131	0.71205	-0.293805	0.7459	-0.513668	0.1617	0.20768	0.63925	0.46254	0.37655	0.323552	0.60875	0.390625	0.5925	0.0791432	0.92545
ENST00000162330	ENSG00000050820	BCAR1	chr16:75262927-75301951	0.486097	0.1507	0.459909	0.40405	0.452173	0.41215	0.175035	0.7977	0.0919792	0.91155	0.0297816	0.9726	0.047174	0.9006	0.0588996	0.9049	0.344479	0.54735	0.0616953	0.92715	0.0923698	0.90455	-0.550672	0.5559
ENST00000162391	ENSG00000065970	FOXJ2	chr12:8185298-8208099	0.242136	0.4424	-0.0559679	0.91295	0.247112	0.6279	0.178858	0.7814	0.649983	0.3743	0.661418	0.3775	0.351638	0.29705	0.258485	0.55655	0.0980348	0.85435	0.422588	0.4991	0.703249	0.311	0.641096	0.40065
ENST00000162749	ENSG00000067182	TNFRSF1A	chr12:6437922-6451280	0.0937312	0.7256	0.264788	0.5211	0.282946	0.50235	0.169275	0.74125	0.0834637	0.8826	0.0641204	0.92715	-0.0238546	0.9351	0.199017	0.5833	0.185669	0.66465	0.285928	0.56905	0.0829798	0.88285	-0.262012	0.70485
ENST00000163416	ENSG00000066455	GOLGA5	chr14:93260575-93306308	-0.010803	0.965	-0.00898222	0.9809	-0.0676294	0.8664	0.0135007	0.9766	-0.177296	0.736	-0.146717	0.8178	0.0677761	0.8159	-0.00712484	0.98245	-0.364751	0.36695	0.000471017	0.99875	-0.30457	0.57255	-0.0410971	0.94805
ENST00000163678	ENSG00000067365	METTL22	chr16:8715539-8740081	-0.931337	0.1079	-0.0457414	0.9552	-1.22237	0.2225	-0.812683	0.48935	-0.699401	0.5752	-0.518393	0.7502	-0.689537	0.2228	-0.615533	0.418	-0.231458	0.7837	-1.00693	0.4249	-0.883141	0.56255	-1.03965	0.51115
ENST00000164024	ENSG00000008300	CELSR3	chr3:48673901-48700348	0.755396	0.0864	0.0546366	0.9467	0.0646023	0.934	0.370452	0.6964	0.443903	0.67995	-0.0565651	0.9647	0.312013	0.4982	0.837797	0.1755	0.476206	0.55295	0.714945	0.4348	-2.0136	0.2202	0.329861	0.8016
ENST00000164133	ENSG00000068971	PPP2R5B	chr11:64685024-64703360	0.336231	0.33835	0.931283	0.0925	1.03907	0.06035	0.942998	0.16815	0.997916	0.20265	0.718024	0.4328	-0.0169942	0.95895	0.707937	0.138	1.16681	0.0321	1.1333	0.08785	1.6995	0.0401	0.676841	0.4151
ENST00000164139	ENSG00000068976	PYGM	chr11:64513860-64527769	13.9436	1	-0.981258	1	-1.09781	1	13.3284	1	-0.982264	1	-1.03824	1	13.5476	1	-1.36748	1	-1.02936	1	-1.07199	1	0	1	13.8611	1
ENST00000164227	ENSG00000069399	BCL3	chr19:45250961-45263301	0.220649	0.42725	0.621243	0.16435	0.322904	0.4778	0.413936	0.44975	0.106728	0.87065	-0.609218	0.448	-0.16406	0.6059	0.26821	0.48075	0.499151	0.25155	0.735706	0.1638	0.499094	0.41465	-0.468691	0.51835
ENST00000164247	ENSG00000069424	KCNAB2	chr1:5922870-6161253	0	0.1015	0	1	0	1	0	1	0	0.05875	0	1	0	0.0936	0	0.0299	0	1	0	1	0	1	0	1
ENST00000164305	ENSG00000069943	PIGB	chr15:55495163-55700708	0.155457	0.92085	0.139474	0.6095	0.324798	0.5131	0.117526	0.5503	0.161265	0.72435	0.217607	0.8446	0.395424	0.8298	0.519113	0.72245	0.102397	0.56335	-0.227909	0.53055	-0.346815	0.75955	0.217604	0.7991
ENST00000164640	ENSG00000067840	PDZD4	chrX:153067620-153096020	0.808538	0.2494	1.24429	0.3279	3.06118	0.0229	3.28215	0.0738	3.11817	0.06015	3.20048	0.21785	0.0264513	0.97255	1.98002	0.0611	2.83721	0.0341	2.82637	0.0988	3.95784	0.14435	3.10261	0.25565
ENST00000165086	ENSG00000185864	61E3.4	chr16:21845889-21892148	0	1	0	0.20435	0	1	0	0.1876	0	1	0	1	0	0.2114	0	0.19745	0	1	0	1	0	1	0	0.1709
ENST00000165524	ENSG00000071677	PRLH	chr2:238475216-238475818	0	1	0	1	0	1	0	1	0	1	0	1	0	1	0	1	0	1	0	1	0	1	0	1
ENST00000165698	ENSG00000068615	REEP1	chr2:86441115-86565206	-1.3908	0.181	0	0.10885	-11.7603	0.09085	0	0.11265	0	0.1117	0	1	0	0.1104	-0.711367	0.50275	0	0.11225	-0.960914	0.50685	-14.9939	0.1233	-1.21466	0.6074
ENST00000166133	ENSG00000070388	FGF22	chr19:639587-643703	0	1	0	1	0	1	0	1	0	1	0	1	0	1	0	1	0	1	0	1	0	1	0	1
ENST00000166139	ENSG00000070404	FSTL3	chr19:676391-683385	0.158605	0.78085	0.447758	0.60895	0.198549	0.8267	0.251775	0.8175	0.295482	0.8144	0.382807	0.7471	-0.29334	0.61215	0.171836	0.8155	0.638664	0.48755	0.0770124	0.9475	1.05111	0.41185	0.452915	0.70605
ENST00000166244	ENSG00000070886	EPHA8	chr1:22890056-22930087	0	1	0	1	0	1	0	1	0	1	0	1	0	1	0	1	0	1	0	1	0	1	0	1
ENST00000166345	ENSG00000071539	TRIP13	chr5:710470-919472	0.106285	0.91165	0.720459	0.63355	1.02845	0.4921	1.01834	0.4815	1.29718	0.3184	1.79623	0.27685	0.508651	0.60935	0.710083	0.54005	0.772232	0.5768	0.887744	0.5186	1.00794	0.4955	1.37976	0.37795
ENST00000166534	ENSG00000072682	P4HA2	chr5:131527530-131679899	-0.932892	0.05845	-0.669735	0.3745	-0.161089	0.82535	0.238021	0.77485	0.574173	0.5718	0.432912	0.73995	-0.893903	0.09865	-0.351671	0.56025	-0.0262215	0.9708	0.661739	0.42665	0.852666	0.3896	1.6338	0.1169
ENST00000167106	ENSG00000071246	VASH1	chr14:77228531-77249354	-0.119785	0.6243	0.395009	0.30175	0.562368	0.13685	-0.0761061	0.8627	0.0634218	0.8995	0.0626321	0.9249	-0.338289	0.2411	0.465359	0.1594	0.736963	0.0456	0.0673387	0.8767	0.139416	0.78395	0.181625	0.76365
ENST00000167218	ENSG00000071994	PDCD2	chr6:170884382-170893780	-0.0507546	0.97885	-0.579256	0.67055	-0.544875	0.65195	-1.41964	0.66135	-0.449336	0.8153	-0.862813	0.77095	-1.03835	0.57435	-0.232209	0.336	-0.18426	0.55635	-0.794403	0.72845	-5.20105	0.41235	-1.23563	0.705
ENST00000167462	ENSG00000073350	LLGL2	chr17:73521160-73571289	-0.335095	0.65265	0.608287	0.5997	-0.226544	0.8623	-0.244229	0.8936	-0.254156	0.89615	-1.78022	0.4655	-0.661283	0.4136	-0.5842	0.5965	-1.12314	0.46995	-0.702462	0.70445	-1.03336	0.55175	-0.983276	0.4348
ENST00000167586	ENSG00000186847	KRT14	chr17:39738530-39743173	0	1	0	1	0	1	0	1	0	1	0	1	0	1	0	1	0	1	0	1	0	1	0	1
ENST00000167588	ENSG00000171431	KRT20	chr17:39032192-39041479	0	1	0	1	0	1	0	1	0	1	0	1	0	1	0	1	0	1	0	1	0	1	0	1
ENST00000167825	ENSG00000074964	ARHGEF10L	chr1:17866329-18024369	0	1	0	0.176	0	0.1777	0	1	0	0.1898	0	1	0	1	0	0.096	0	1	0	1	0	1	0	1
ENST00000168148	ENSG00000072080	SPP2	chr2:234959322-234985778	0	1	0	1	0	1	0	1	0	1	0	1	0	1	0	1	0	1	0	1	0	1	0	1
ENST00000168216	ENSG00000072506	HSD17B10	chrX:53458205-53461320	0.121242	0.66565	0.82069	0.0598	0.43439	0.32455	-0.125151	0.82145	-0.425607	0.5117	-0.701759	0.38235	0.127806	0.68955	0.186727	0.6234	0.382361	0.383	-0.303927	0.58075	0.270082	0.6572	-0.889846	0.2451
ENST00000168712	ENSG00000075388	FGF4	chr11:69587796-69590171	0	1	0	1	0	1	0	1	0	1	0	1	0	1	0	1	0	1	0	1	0	1	0	1
ENST00000168869	ENSG00000076344	RGS11	chr16:284544-333003	0	1	0	1	0	1	0	1	0	1	0	1	0	1	0	1	0	1	0	1	0	1	0	1
ENST00000168977	ENSG00000077009	NMRK2	chr19:3933100-3942414	0	1	0	1	0	1	0	1	0	1	0	1	0	1	0	1	0	1	0	1	0	1	0	1
ENST00000169293	ENSG00000127241	MASP1	chr3:186935941-187009810	0	1	0	1	0	1	0	1	0	1	0	1	0	1	0	1	0	1	0	1	0	1	0	1
ENST00000169298	ENSG00000073849	ST6GAL1	chr3:186648273-186796341	-0.0658558	0.8621	-2.98685	0.08975	-1.78588	0.0625	1.15396	0.09225	1.48805	0.045	1.26135	0.16235	-0.246613	0.5905	0.402507	0.4208	-0.436114	0.50105	1.21256	0.0549	0.560216	0.4646	1.98992	0.03
ENST00000169551	ENSG00000075336	TIMM21	chr18:71815745-71826197	0.00844664	0.97755	0.100736	0.8428	0.0647253	0.89915	-0.138227	0.8252	0.047343	0.9466	-0.172733	0.82885	0.077593	0.8198	-0.0874927	0.84655	-0.413372	0.44055	-0.31614	0.62215	-0.42419	0.56135	-0.0472645	0.95105
ENST00000169565	ENSG00000075429	CACNG5	chr17:64831234-64881603	0	1	0	1	0	1	0	1	0	1	0	1	0	1	0	1	0	1	0	1	0	1	0	1
ENST00000170150	ENSG00000078898	BPIFB2	chr20:31595405-31611515	0	1	0	1	0	1	0	1	0	1	0	1	0	1	0	1	0	1	0	1	0	1	0	1
ENST00000170168	ENSG00000079313	REXO1	chr19:1815247-1848452	0.129062	0.64765	0.144901	0.7521	-0.0529926	0.9109	-0.197538	0.7189	-0.312604	0.6406	-0.36393	0.6565	-0.0281732	0.9277	0.0881596	0.81295	-0.102311	0.8205	-0.201007	0.72175	0.0555329	0.9298	-0.391898	0.5685
ENST00000170447	ENSG00000075975	MKRN2	chr3:12525930-12705725	-0.155515	0.7712	-0.221122	0.80125	-0.0876178	0.9101	-0.128825	0.8894	-0.161157	0.88095	-0.0137891	0.99125	-0.088141	0.88975	-0.121936	0.8647	-0.145752	0.847	-0.15955	0.872	-0.27126	0.8552	0.040178	0.9772
ENST00000170564	ENSG00000076650	GPATCH1	chr19:33571785-33621448	0.125526	0.6909	-0.15239	0.77315	-0.0597393	0.90915	-0.199042	0.76305	-0.160678	0.8266	-0.390345	0.6568	0.165689	0.6248	-0.0390522	0.9321	-0.0227176	0.9675	-0.257455	0.6961	-0.35439	0.6416	-0.465924	0.5731
ENST00000170630	ENSG00000077238	IL4R	chr16:27324988-27376099	0	1	13.0114	0.1075	11.3681	0.11325	0	1	0	1	0	1	-0.870389	1	0	1	1.78943	1	1.60301	1	0	1	0	1
ENST00000171000	ENSG00000079337	RAPGEF3	chr12:48128454-48226915	0	1	0	1	0	1	0	1	0	1	0	1	0	1	0	1	0	1	0	1	0	1	0	1
ENST00000171111	ENSG00000079999	KEAP1	chr19:10596795-10614417	0.431065	0.3099	-0.38628	0.63535	-0.462519	0.5413	-0.732938	0.4434	-0.734582	0.4903	-1.10586	0.38355	-0.436597	0.432	-0.0841424	0.8948	-0.188894	0.7903	-0.13201	0.8725	-0.302766	0.74755	-1.0119	0.41895
ENST00000171214	ENSG00000080511	RDH8	chr19:10123924-10132955	-0.205223	1	-1.18098	1	0	1	0	1	0	1	-1.74278	1	-0.262771	1	0	1	0	1	0	1	0	1	0	1
ENST00000171757	ENSG00000078589	P2RY10	chrX:78200828-78217451	0	1	0	1	0	1	0	1	0	1	0	1	0	1	0	1	0	1	0	1	0	1	0	1
ENST00000171887	ENSG00000079308	TNS1	chr2:218664511-218867718	-0.281831	0.34465	-0.397426	0.39455	-0.537095	0.26615	0.423782	0.43625	0.232995	0.7147	0.879387	0.24125	-0.28678	0.39355	-0.0229859	0.95395	-0.281067	0.55135	0.545084	0.315	0.510823	0.40935	1.15522	0.12785
ENST00000172229	ENSG00000064300	NGFR	chr17:47572654-47592379	-0.82617	0.12775	-1.38321	0.11745	-2.00777	0.02885	-0.485889	0.5913	-1.6938	0.1382	-0.572488	0.6189	-1.15425	0.02945	-0.982928	0.14535	-2.53773	0.0284	-0.823293	0.45905	-0.705289	0.5803	0.108112	0.92805
ENST00000172853	ENSG00000183091	NEB	chr2:152266396-152591001	0	1	0	1	0	1	0	1	0	1	0	1	0	1	0	1	0	1	0	1	0	1	0	1
ENST00000173229	ENSG00000065320	NTN1	chr17:8924858-9147317	-0.387559	1	0.857532	1	1.09071	1	10.4682	0.178	11.4484	0.1796	10.0344	0.1769	0.0190974	1	-1.75269	1	-0.0982059	1	8.33236	0.3071	0.976151	1	9.89398	0.18035
ENST00000173527	ENSG00000066583	ISOC1	chr5:128430443-128449721	-0.0528293	0.8604	-0.104372	0.8304	-0.0809609	0.87265	-0.414141	0.49915	-0.349342	0.63665	-0.852646	0.31715	0.0863794	0.7949	-0.376994	0.39665	-0.39239	0.46515	-0.500431	0.4292	-0.762195	0.3049	-1.20979	0.1981
ENST00000173785	ENSG00000067082	KLF6	chr10:3818187-3827473	0.631384	0.7992	0	0.06625	-0.760012	0.7716	0.692953	0.78745	0.742824	0.77275	-0.297389	1	-0.254982	0.8962	0.627837	0.8054	1.69703	0.54525	1.88707	0.4943	0	0.0699	0	0.06405
ENST00000173898	ENSG00000067445	TRO	chrX:54946894-54957864	0	1	0	1	0	1	0	1	0	1	0	1	0	1	0	1	0	1	0	1	0	1	0	1
ENST00000174618	ENSG00000070444	MNT	chr17:2287353-2304412	-0.201636	0.54155	-0.31471	0.56845	-0.0295191	0.9576	-0.33633	0.6281	0.141671	0.8515	0.21645	0.81595	-0.217835	0.5341	-0.131708	0.78285	0.0387811	0.94375	-0.243168	0.725	-0.377443	0.6639	0.211269	0.80005
ENST00000174621	ENSG00000196689	TRPV1	chr17:3468737-3539616	0	1	0	1	0	1	0	1	0	1	0	1	0	1	0	1	0	1	0	1	0	1	0	1
ENST00000174653	ENSG00000070718	AP3M2	chr8:42010463-42029191	0	1	0	1	0	1	0	1	0	1	0	1	0	1	0	1	0	1	0	1	0	1	0	1
ENST00000175091	ENSG00000068697	LAPTM4A	chr2:20232410-20251789	-0.0233839	0.92285	0.0189298	0.95995	0.493281	0.1688	0.412497	0.3471	0.28605	0.5717	0.316591	0.60565	-0.234437	0.38795	-0.0798	0.7986	0.139949	0.6871	0.41529	0.3178	0.292022	0.56865	0.365311	0.5404
ENST00000175238	ENSG00000069206	ADAM7	chr8:24298442-24384483	0	1	0	1	0	1	0	1	0	1	0	1	0	1	0	1	0	1	0	1	0	1	0	1
ENST00000175506	ENSG00000070669	ASNS	chr7:97481429-97501854	0	1	0	0.08115	0	1	0	1	0	1	0	1	0	0.09695	0	1	0	1	0	1	0	1	0	1
ENST00000175756	ENSG00000072135	PTPN18	chr2:131113579-131132982	-0.141799	0.7267	-0.20747	0.7563	-0.0259316	0.9695	0.0292017	0.97065	0.137623	0.88365	0.109283	0.92925	-0.491234	0.29355	-0.431405	0.47395	-0.0253917	0.97135	0.0425119	0.95745	0.650815	0.4631	-0.0647808	0.9547
ENST00000176183	ENSG00000069696	DRD4	chr11:637292-640706	-1.07169	1	-0.929131	1	-1.32815	1	-0.43424	1	0	1	0	1	-1.26411	1	-0.561854	1	0	1	0	1	-1.05512	1	0	1
ENST00000176195	ENSG00000070031	SCT	chr11:626430-627143	0	1	0	1	0	1	0	1	0	0.12175	0	1	0	1	0	1	0	1	0	1	0	1	0	1
ENST00000176643	ENSG00000072210	ALDH3A2	chr17:19551448-19580911	-0.358632	0.33015	0.13334	0.80125	-1.60541	0.0462	-1.99091	0.0976	-0.128829	0.86935	-0.386146	0.66995	-2.40148	0.0062	-2.79163	0.03535	-1.0236	0.1137	-1.34237	0.132	-0.287715	0.69855	-2.91383	0.1729
ENST00000176763	ENSG00000072786	STK10	chr5:171469076-171615390	0.126056	0.5854	0.0342716	0.92735	0.107893	0.76695	0.280103	0.52365	0.362454	0.48685	0.257127	0.67255	0.0206287	0.94245	0.237517	0.43875	0.354105	0.3089	0.29557	0.4819	0.420503	0.4121	0.424066	0.4872
ENST00000177648	ENSG00000073331	ALPK1	chr4:113196782-113363776	-0.384183	0.52605	-1.83293	0.21325	0.0685095	0.93885	0.188744	0.8591	0.244227	0.8281	0.492788	0.7196	-0.130139	0.84155	0.0145644	0.98565	0.739638	0.3523	-0.631791	0.61465	0.556576	0.6067	0.536703	0.69815
ENST00000177694	ENSG00000073861	TBX21	chr17:45810609-45823485	-0.898341	1	-0.523237	1	-1.96238	1	-2.43068	1	-2.14061	1	-1.60545	1	-1.04589	1	-0.858077	1	-1.44298	1	0	1	1.11709	0.57135	-2.69212	1
ENST00000177742	ENSG00000074071	MRPS34	chr16:1821890-1823156	0.766044	0.44075	0.997771	0.6019	0.94413	0.60605	0.423719	0.5788	-0.159345	0.582	-0.224191	0.7728	-0.372097	0.7746	0.566431	0.7435	0.684028	0.7158	0.409899	0.55975	-2.07008	0.52495	-0.651222	0.72875
ENST00000178638	ENSG00000074410	CA12	chr15:63613576-63674360	-0.0450998	1	0.186887	1	-0.0334758	1	-0.649404	1	-0.0859178	1	-0.968085	1	-0.57235	1	-0.587304	1	-2.17364	1	-0.851521	1	-2.93695	1	-0.0420469	1
ENST00000178640	ENSG00000137764	MAP2K5	chr15:67835046-68099461	-0.0339917	0.923	-0.408809	0.5335	0.0526125	0.93025	-0.0359212	0.95955	0.204497	0.8092	-0.105563	0.91225	-0.0630141	0.8594	0.186542	0.6983	-0.0824662	0.88985	-0.172711	0.8204	-0.338419	0.72455	0.272111	0.77525
ENST00000179259	ENSG00000078237	C12orf5	chr12:4430370-4462338	-0.21923	0.48785	-0.444332	0.39985	-0.24826	0.64135	-0.527082	0.41515	-0.47899	0.5001	-0.613625	0.4659	-0.0468607	0.8879	-0.387262	0.4036	-0.492021	0.35865	-0.737004	0.2762	-0.418035	0.5954	-0.801769	0.32905
ENST00000179765	ENSG00000076108	BAZ2A	chr12:56989379-57030600	-0.0741693	1	-1.80848	1	0	1	0	1	-0.145528	1	-1.82853	1	0.000971777	1	-0.273188	1	1.45167	1	0.155733	1	-1.72109	1	5.38844	0.33855
ENST00000179882	ENSG00000164506	STXBP5	chr6:147525560-147706866	1.99872	0.47905	0	1	1.77574	0.59095	-0.381899	1	2.85319	0.48135	1.92538	0.5523	2.76306	0.34705	3.57796	0.26705	0.459388	1	-0.591316	1	4.15973	0.16395	3.47173	0.41985
ENST00000180166	ENSG00000078579	FGF20	chr8:16849677-16859690	0	1	0	1	0	1	0	1	0	1	0	1	0	1	0	1	0	1	0	1	0	1	0	1
ENST00000180173	ENSG00000003987	MTMR7	chr8:17086736-17271037	0.288275	0.41495	0.873152	0.7108	1.09291	0.66215	0.938805	0.7557	0.92111	0.7623	0.636274	0.81535	0.562584	0.65785	0.709421	0.6648	0.504176	0.79695	0.876109	0.7561	0.462989	0.86485	0.299841	0.90715
ENST00000181383	ENSG00000080618	CPB2	chr13:46627320-46679211	0	1	0	1	0	1	-15.1621	1	-1.03949	1	-1.91257	1	-15.6294	1	-9.06176	1	0	1	0	1	0.75762	1	0	1
ENST00000181796	ENSG00000065809	FAM107B	chr10:14560555-14816896	0	1	0	1	0	1	0	1	0	1	0	1	0	1	0	1	0	1	0	1	0	1	0	1
ENST00000181839	ENSG00000065883	CDK13	chr7:39989635-40136733	0.0835092	0.80375	-0.074546	0.8816	-0.0145164	0.97965	0.425565	0.49925	0.556784	0.43085	0.641758	0.4299	0.389446	0.305	-0.014918	0.97385	-0.247991	0.65085	0.138529	0.82705	0.768066	0.2649	0.532908	0.52265
ENST00000182096	ENSG00000080200	CRYBG3	chr3:97595818-97691301	-0.0233104	0.957	-0.872691	0.26485	0.108366	0.8741	0.469181	0.5255	0.850735	0.2857	0.493889	0.6052	0.268928	0.5653	0.29267	0.59775	0.13783	0.8292	0.0366228	0.9607	0.517595	0.5219	0.466202	0.65675
ENST00000182290	ENSG00000064201	TSPAN32	chr11:2316874-2339430	-9.25601	0.1226	-1.19663	0.53875	-0.421706	0.50175	-1.14213	0.6847	-0.405476	0.80685	-1.86472	0.5938	-0.758291	0.67575	-1.60426	0.60435	-2.28947	0.467	0.407415	0.684	0	0.17505	0.00179096	0.90495
ENST00000182377	ENSG00000064763	FAR2	chr12:29302035-29534122	0.282155	0.7274	-0.904124	0.57825	0.169108	0.9041	0.814345	0.6343	0.651605	0.6571	0.338969	0.46245	-0.520066	0.65655	0.0820766	0.9423	-0.509786	0.7421	1.35971	0.3697	0.364141	0.80155	0.717631	0.41245
ENST00000182527	ENSG00000065308	TRAM2	chr6:52285105-52441713	0.0321002	0.91005	-0.367717	0.3992	-0.332236	0.4312	0.125328	0.8067	0.325135	0.57525	0.368299	0.6034	0.0375491	0.90225	0.0626182	0.86215	-0.286281	0.5157	0.0132816	0.97795	0.0695918	0.90825	0.56622	0.39665
ENST00000183605	ENSG00000066405	CLDN18	chr3:137717576-137752494	0	1	0	1	0	1	0	1	0	1	0	1	0	1	0	1	0	1	0	1	0	1	0	1
ENST00000184183	ENSG00000065371	ROPN1	chr3:123687367-123711025	0	1	0	1	0	1	0	1	0	1	0	1	0	1	0	1	0	1	0	1	0	1	0	1
ENST00000184266	ENSG00000065518	NDUFB4	chr3:120315155-120321347	0.102961	0.67115	-0.605596	0.1252	0.0582346	0.8713	-0.42243	0.35025	-0.168578	0.74375	-0.935364	0.1503	-0.92219	0.00165	-0.599655	0.0695	-0.284876	0.44565	0.0118701	0.97795	-0.901511	0.1129	-0.164614	0.7959
ENST00000184956	ENSG00000068097	HEATR6	chr17:58120554-58156292	-0.263774	0.3429	-0.776615	0.096	-0.541462	0.2197	-0.32835	0.53075	-0.182075	0.75885	-0.240149	0.74095	-0.118295	0.69465	-0.131978	0.72625	-0.281839	0.52575	-0.506965	0.3361	-0.406517	0.50565	-0.176808	0.7966
ENST00000185150	ENSG00000068912	ERLEC1	chr2:53759809-54087297	-0.160813	0.61815	0.0248233	0.9597	0.200923	0.6768	0.135782	0.8107	0.261675	0.70025	0.261712	0.7227	0.0707722	0.84665	0.147922	0.71245	-0.0335825	0.9436	-0.0138154	0.98075	0.0314279	0.96255	0.100554	0.90185
ENST00000185206	ENSG00000112782	CLIC5	chr6:45868044-46048132	0	1	0	1	1.40545	1	1.81971	1	0	1	0	1	0	1	0	1	0	1	0	1	0	1	0	1
ENST00000185907	ENSG00000204147	ASAH2B	chr10:52499077-52645435	0	1	0	1	0	1	0	1	0	1	0	1	0	1	0	1	0	1	0	1	0	1	0	1
ENST00000186436	ENSG00000075568	TMEM131	chr2:98372798-98612388	-0.0105479	0.9648	-0.690766	0.0902	-0.511803	0.1988	0.0853841	0.85055	0.0839327	0.8751	-0.0850677	0.89585	0.179322	0.5281	-0.0502061	0.8826	-0.184282	0.6253	-0.103629	0.81965	0.0275584	0.96335	-0.152931	0.8167
ENST00000187397	ENSG00000172995	ARPP21	chr3:35680436-35835988	0	1	0	1	0	1	0	1	0	1	0	1	0	1	0	1	0	1	0	1	0	1	0	1
ENST00000187608	ENSG00000007129	CEACAM21	chr19:42055885-42093197	13.3331	0.05275	13.2519	0.26595	14.4103	0.05385	12.9816	0.2843	12.5335	0.27605	13.8609	0.20505	14.1765	0.0505	12.6669	0.29895	14.6434	0.04555	0	1	14.9404	0.03585	5.59707	1
ENST00000187762	ENSG00000072954	TMEM38A	chr19:16771937-16800840	-0.561339	0.52835	-1.41733	0.3248	-0.919214	0.4208	0.453771	0.6788	-1.37258	0.36795	-0.125701	0.9326	-1.11673	0.1853	-1.3529	0.1795	-1.82214	0.30685	0.230107	0.8781	0.0148993	0.98505	-0.624503	0.6547
ENST00000187830	ENSG00000073008	PVR	chr19:45147097-45187631	0	0.1976	0	0.04145	0	0.0516	0	0.1519	0	0.0814	0	0.08845	0	0.06625	0	0.0542	0	0.1285	0	1	0	1	0	1
ENST00000187879	ENSG00000159885	ZNF222	chr19:44529493-44593766	0	1	0	1	0.414955	1	1.67118	1	1.8561	1	2.79824	0.4604	0.863034	1	0	1	2.80128	0.5205	0	1	0	1	1.84289	1
ENST00000187910	ENSG00000170848	PSG6	chr19:43406230-43423715	0	1	0	1	0	1	0	1	0	1	0	1	0	1	0	1	0	1	0	1	0	1	0	1
ENST00000188312	ENSG00000075089	ACTR6	chr12:100592899-100660857	0.305923	0.60865	-0.62193	0.61	0.544985	0.57155	0.742168	0.48225	1.0476	0.37435	0.796602	0.6379	0.164247	0.81165	-0.42336	0.6366	0.774429	0.3823	1.29089	0.18045	0.325284	0.79735	0.527803	0.75085
ENST00000188376	ENSG00000075415	SLC25A3	chr12:98987368-98995946	-0.325264	0.51855	0.532529	0.4806	-0.136314	0.8555	-0.935001	0.34765	-0.89995	0.46855	-1.00571	0.5525	-0.695117	0.3006	-0.372769	0.5905	-0.375588	0.62135	-0.408305	0.64655	-0.771007	0.55405	-1.9103	0.22165
ENST00000188403	ENSG00000012504	NR1H4	chr12:100867485-100958191	0	1	0	1	0	1	0	1	0	1	0	1	0	1	0	1	0	1	0	1	0	1	0	1
ENST00000188790	ENSG00000078098	FAP	chr2:163027193-163101661	0.797263	0.06285	0.526506	0.4512	0.498463	0.46945	0.671468	0.4219	0.0814153	0.9378	1.00082	0.3685	0.705334	0.0983	0.763566	0.19145	0.598123	0.40615	0.190445	0.8349	0.701739	0.5269	1.16757	0.2973
ENST00000189444	ENSG00000077150	NFKB2	chr10:104153866-104162281	0.342156	0.23505	0.372741	0.40395	0.27296	0.54685	-0.272912	0.63415	-0.406587	0.5405	-0.929871	0.23345	-0.149491	0.6573	-0.0467583	0.90735	0.286394	0.5186	-0.201481	0.7148	-0.61016	0.3873	-0.912698	0.26705
ENST00000189978	ENSG00000030304	MUSK	chr9:113431050-113563859	0	1	0	1	0	1	0	1	0	1	0	1	0	1	0	1	0	1	0	1	0	1	0	1
ENST00000190165	ENSG00000064218	DMRT3	chr9:976963-991731	-1.50039	0.21765	-0.0779601	0.9545	-0.689685	0.5686	-0.595549	0.6319	-1.50191	0.29985	-1.18935	0.46135	-1.19568	0.19955	-0.680265	0.4856	0.188594	0.87355	-1.68554	0.36425	0	0.0084	-0.205664	0.89155
ENST00000190611	ENSG00000079156	OSBPL6	chr2:179059207-179264160	-1.12883	1	0.461206	1	1.21225	1	-0.241294	1	-0.416637	1	-0.355414	1	0.877081	1	0.451326	1	0.503861	1	0	1	0	1	-2.41921	1
ENST00000190983	ENSG00000064205	WISP2	chr20:43343484-43357150	0	1	0	1	0	1	0	1	0	1	0	1	0	1	0	1	0	1	0	1	0	1	0	1
ENST00000191018	ENSG00000064601	CTSA	chr20:44517263-44540794	-0.111658	0.652	0.0190605	0.95855	-0.151802	0.68	-0.151467	0.73705	-0.311157	0.5703	-0.19296	0.762	-0.223953	0.45025	-0.105408	0.7442	-0.140905	0.70565	0.0495331	0.91165	0.020587	0.9691	-0.187228	0.7794
ENST00000191063	ENSG00000134461	ANKRD16	chr10:5903579-5979556	0	1	0	0.12925	0	1	0	0.10925	0	0.12015	0	0.1022	0	0.18365	0	0.1391	0	1	0	0.14305	0	0.09955	0	1
ENST00000192314	ENSG00000154252	GAL3ST2	chr2:242716239-242743623	1.76127	1	1.94058	1	-1.23401	1	2.43851	0.32855	1.90633	1	1.04289	1	1.62556	1	-1.49236	1	0.980721	1	2.93586	0.3385	2.47148	0.213	1.76722	1
ENST00000192788	ENSG00000065060	UHRF1BP1	chr6:34759856-34855866	0.173964	0.5802	-0.509182	0.3133	-0.481229	0.34415	-0.637144	0.3142	-0.291297	0.6683	-0.685045	0.42915	0.330561	0.36895	0.358206	0.37935	-0.27302	0.5732	-0.639521	0.3	-0.663976	0.34105	-0.519402	0.51735
ENST00000193029	ENSG00000080823	MOK	chr14:102547074-102771537	0.246644	0.9142	0	1	0	0.04515	1.00943	0.66785	1.59108	0.5213	0.878389	0.7283	-1.53533	0.59435	1.43018	0.571	0	1	2.11951	0.42055	0	1	1.57032	0.5441
ENST00000193322	ENSG00000081087	OSTM1	chr6:108362612-108487058	0.0951644	0.6935	-0.17342	0.65565	0.144273	0.6949	0.174068	0.70785	0.107698	0.8329	0.196029	0.74675	0.331306	0.25075	-0.0438985	0.88495	-0.0059059	0.98785	-0.0754407	0.85905	0.0378945	0.94285	-0.18521	0.77595
ENST00000193391	ENSG00000081148	IMPG2	chr3:100945569-101039404	-1.573	1	0	1	1.56613	1	2.00041	1	1.55242	1	2.03327	1	1.79379	1	1.57945	1	1.81571	1	0	1	3.71553	1	3.10212	1
ENST00000193403	ENSG00000072110	ACTN1	chr14:69340859-69446157	-0.0107024	0.9617	0.0851027	0.8213	0.188263	0.5889	0.178467	0.69285	0.484855	0.36845	0.405096	0.5259	-0.162857	0.5735	0.129349	0.6821	0.277114	0.44415	0.215632	0.62275	0.438282	0.44495	0.511263	0.41485
ENST00000194097	ENSG00000249437	NAIP	chr5:70264309-70320941	-1.76985	0.0709	-0.435291	0.69295	-0.0810737	0.93805	-0.497432	0.7419	-0.805785	0.62085	0.429259	0.83655	-0.721097	0.32915	-0.0722937	0.93375	-0.528014	0.65445	-0.637086	0.71045	0.966421	0.4561	-1.10842	0.55125
ENST00000194118	ENSG00000081791	KIAA0141	chr5:141303372-141321612	0.242663	0.61175	0.476666	0.5359	-0.40605	0.63205	-0.503441	0.6187	-0.422378	0.71405	-0.391837	0.7799	0.453886	0.39625	0.109252	0.87015	-0.253043	0.75785	-0.575199	0.5659	-0.799959	0.5196	-0.554026	0.69885
ENST00000194130	ENSG00000081800	SLC13A1	chr7:122753584-122840040	1.50625	1	0	1	0.727752	1	1.60894	1	1.83234	1	1.30882	1	1.4185	1	0	1	0	1	3.30052	1	1.9911	1	0	1
ENST00000194152	ENSG00000081818	PCDHB4	chr5:140501580-140505201	1.48647	1	1.60814	0.2732	0.897016	1	0.91022	1	1.65051	1	0.782349	1	1.24514	1	0.969527	1	-0.145999	1	1.50794	1	0.63415	1	1.00004	1
ENST00000194155	ENSG00000112852	PCDHB2	chr5:140474226-140476962	-0.109682	0.7258	-0.671951	0.20345	-0.284733	0.59255	-0.0706225	0.90795	0.128162	0.8567	-0.0605642	0.93795	-0.0905538	0.789	-0.249238	0.5857	-0.442458	0.41075	-0.0682305	0.91445	0.148453	0.84485	-0.0516187	0.9487
ENST00000194214	ENSG00000081870	HSPB11	chr1:54387233-54433841	0.256644	0.8364	1.22016	0.4209	0.308258	0.8591	0.840766	0.46525	0.326546	0.50415	1.43504	0.5204	0.658816	0.5908	0.694331	0.68385	-0.353426	0.52495	-0.979987	0.49605	1.57659	0.49835	-0.170113	0.7511
ENST00000194530	ENSG00000082146	STRADB	chr2:202241929-202345569	-0.204632	0.7671	0.0169159	0.987	0.514064	0.622	0.739348	0.55975	0.794385	0.56875	1.11235	0.4943	-0.0153599	0.9828	0.12121	0.8875	0.215488	0.82485	0.319932	0.7949	0.881002	0.49525	0.277666	0.8833
ENST00000194672	ENSG00000082269	FAM135A	chr6:71122643-71270877	-0.417834	0.5056	-6.53337	0.17545	1.46774	0.0796	1.38147	0.1796	0.887435	0.4859	1.81968	0.26325	0.537889	0.39305	0.0594885	0.94615	0.612672	0.5191	-1.03523	0.4627	0.724211	0.60845	0.312376	0.8609
ENST00000194871	ENSG00000082438	COBLL1	chr2:165510133-165700189	0	1	0	1	0	1	0	1	0	1	0	1	0	1	0	1	0	1	0	1	0	1	0	1
ENST00000194900	ENSG00000082458	DLG3	chrX:69664710-69725337	0	1	0	1	0	1	0	1	0	1	0	1	0	1	0	1	0	1	0	1	0	1	0	1
ENST00000195173	ENSG00000082684	SEMA5B	chr3:122628040-122747452	0	1	0	1	0	1	0	1	0	1	0	1	0	1	0	1	0	1	0	1	0	1	0	1
ENST00000195455	ENSG00000082929	C4orf6	chr4:5526295-5529528	0	1	0	1	0	1	0	1	0	1	0	1	0	1	0	1	0	1	0	1	0	1	0	1
ENST00000195649	ENSG00000065609	SNAP91	chr6:84262598-84419410	0	1	0	1	0	1	0	1	0	1	0	1	0	1	0	1	0	1	0	1	0	1	0	1
ENST00000196061	ENSG00000083444	PLOD1	chr1:11994261-12035595	-0.055741	0.81545	0.151464	0.68955	0.0923583	0.79985	0.276434	0.53835	0.309356	0.5734	0.650841	0.31905	-0.251967	0.3979	0.0126263	0.9673	0.19369	0.58835	0.61	0.17205	0.7478	0.1699	0.866646	0.1857
ENST00000196169	ENSG00000083544	TDRD3	chr13:60970590-61148012	0.031095	0.9768	1.26901	0.39955	0.771628	0.62915	-0.12883	0.4572	1.4376	0.4389	1.25667	0.52025	0.600405	0.5742	0.678791	0.63065	-1.11766	0.56455	0.0928404	0.7104	-1.64806	0.54905	0.908857	0.39445
ENST00000196371	ENSG00000083720	OXCT1	chr5:41730166-41870621	-0.182784	0.53475	-0.604048	0.2251	0.0972191	0.834	0.263174	0.6517	0.119813	0.85735	0.421507	0.577	-0.0648677	0.8446	-0.18349	0.66185	-0.0862508	0.8625	0.177351	0.75445	-0.505282	0.47415	0.514051	0.4761
ENST00000196482	ENSG00000083812	ZNF324	chr19:58978422-58984945	-0.224417	0.59545	-0.294964	0.67695	-0.480925	0.5038	-0.478743	0.5893	-0.776867	0.4586	-0.836379	0.5127	-0.334869	0.45275	-0.0438743	0.93825	-0.536319	0.46895	-1.60318	0.16715	-1.10264	0.3468	-0.310648	0.78615
ENST00000196489	ENSG00000083817	ZNF416	chr19:58082933-58105145	-0.0225893	0.9516	-0.118801	0.83405	-0.309775	0.6286	0.10567	0.88035	-0.188452	0.8098	0.0849979	0.92425	-0.188119	0.61745	-0.393262	0.452	0.060067	0.9184	0.0206718	0.97765	-0.447294	0.64725	0.202519	0.8448
ENST00000196548	ENSG00000083842	ZNF8	chr19:58739959-58826563	-0.48541	0.54625	-0.0683085	0.8297	0.564558	0.63075	1.08135	0.5666	1.09361	0.6563	1.03954	0.7153	0.513076	0.50335	0.0668615	0.63045	0.565736	0.61695	0.892015	0.66065	1.28635	0.58345	1.87673	0.43405
ENST00000196551	ENSG00000083845	RPS5	chr19:58897766-58906173	0.0687331	0.77375	0.94959	0.01105	0.217052	0.55695	0.125932	0.7759	-0.28477	0.58815	0.414982	0.4902	0.15864	0.57275	0.0538877	0.86535	0.291393	0.4235	0.0750604	0.8588	0.42415	0.4147	-0.304413	0.61185
ENST00000197268	ENSG00000084444	KIAA1467	chr12:13197217-13295455	-0.223452	0.4202	-0.687482	0.1291	-0.278381	0.52355	-0.455325	0.4086	-0.721694	0.2621	-0.625461	0.3905	-0.0960201	0.7547	-0.436354	0.2619	-0.403444	0.3773	-0.480498	0.3795	-1.22518	0.07695	-0.699414	0.3389
ENST00000198536	ENSG00000085514	PILRA	chr7:99933701-99997719	0.508044	0.4649	0.131066	0.9237	0.647331	0.61955	0.859281	0.57535	1.05128	0.49165	0.225836	0.8991	-0.279746	0.75885	0.84576	0.41215	0.376529	0.79785	1.36859	0.35375	1.63992	0.3132	1.78129	0.2042
ENST00000198765	ENSG00000085719	CPNE3	chr8:87354966-87755903	0	1	0	1	0	1	0	1	0	1	0	1	0	1	0	1	0	1	0	1	0	0.0074	0	1
ENST00000198767	ENSG00000085721	RRN3	chr16:15068447-15233196	0.0224228	0.95925	-0.082397	0.90045	-0.0973916	0.88295	-0.326057	0.70405	-0.344057	0.7282	-0.480626	0.7153	0.102768	0.8302	-0.0423479	0.9426	-0.216179	0.74645	-0.545034	0.5147	-0.405818	0.6847	-0.704796	0.56145
ENST00000198801	ENSG00000166391	MOGAT2	chr11:75428863-75444003	0	1	0	1	0	1	0	1	0	1	0	1	0	1	0	1	0	1	0	1	0	1	0	1
ENST00000198939	ENSG00000085872	CHERP	chr19:16589867-16771253	1.60303	0.34715	1.48452	0.54935	1.35609	0.562	1.36312	0.6529	0.956081	0.7499	1.1365	0.708	1.12921	0.5826	1.91852	0.4817	1.27475	0.5808	1.24424	0.66015	0	0.06415	0.990187	0.73545
ENST00000199280	ENSG00000167580	AQP2	chr12:50344523-50352664	0	1	0	1	0	1	0	1	0	1	0	1	0	1	0	1	0	1	0	1	0	1	0	1
ENST00000199320	ENSG00000086189	DIMT1	chr5:61601988-61924409	0.136412	0.76955	0.327338	0.61985	0.294949	0.66555	0.152398	0.8533	0.155462	0.8856	0.267202	0.83215	0.365211	0.4871	0.341182	0.56935	-0.0179132	0.9812	-0.0925009	0.9148	0.224717	0.82085	0.144799	0.91425
ENST00000199389	ENSG00000086232	EIF2AK1	chr7:6048875-6098861	-0.0737207	0.7874	0.00749191	0.98595	-0.0230714	0.95605	-0.0201585	0.9666	0.134497	0.8121	0.144712	0.8167	-0.0979099	0.75685	0.22902	0.51295	0.0218332	0.95675	-0.0520393	0.9094	0.154481	0.7842	0.034353	0.9573
ENST00000199447	ENSG00000086288	NME8	chr7:37723398-38065297	0	1	0	0.17585	0	1	0	1	0	1	0	1	0	1	0	1	0	1	0	0.17885	0	1	0	0.1066
ENST00000199448	ENSG00000086289	EPDR1	chr7:37723398-38065297	-2.69526	0.278	3.25087	0.0826	-1.94425	0.4811	2.22052	0.15875	-0.83975	0.6586	0.290641	0.6218	-2.2493	0.3103	-4.01972	0.25375	2.91281	0.11475	-5.33076	0.39115	0	0.18685	0.705562	0.5026
ENST00000199706	ENSG00000086504	MRPL28	chr16:417383-420527	0.0655102	0.8254	0.326325	0.48765	-0.0797614	0.8662	-0.363108	0.52795	-0.539964	0.40825	-0.60539	0.44535	-0.356274	0.307	-0.226956	0.58805	-0.0338447	0.94665	-0.0691714	0.90125	-0.0455821	0.9432	-1.01902	0.21695
ENST00000199708	ENSG00000086506	HBQ1	chr16:230451-231180	0	1	0	1	0	1	0	1	0	1	0	1	0	1	0	1	0	1	0	1	0	1	0	1
ENST00000199764	ENSG00000086548	CEACAM6	chr19:42212503-42276113	0	1	0	1	-0.202724	1	-0.755114	1	1.11762	1	1.37638	1	-1.52945	1	-3.23157	1	0.401145	1	-0.00124018	1	2.82897	0.0286	0.967164	1
ENST00000199814	ENSG00000086589	RBM22	chr5:150070355-150080669	-0.0474976	0.84845	-0.0223351	0.9518	-0.333876	0.4015	-0.569253	0.23325	-0.606729	0.2853	-0.835994	0.20335	-0.0774345	0.79215	-0.107945	0.75175	-0.570571	0.15445	-0.582075	0.20285	-0.725365	0.19925	-1.04866	0.12455
ENST00000199936	ENSG00000086696	HSD17B2	chr16:82068608-82132139	0	1	0	1	0	1	0	1	0	1	0	1	0	1	0	1	0	1	0	1	0	1	0	1
ENST00000199940	ENSG00000078018	MAP2	chr2:210288781-210598842	-0.335073	0.6966	-0.917753	0.56395	-0.835465	0.60405	-0.606048	0.74865	-0.11694	0.9435	0.127929	0.5982	0.358153	0.6675	0.0989362	0.93875	-0.315589	0.8475	-1.2097	0.43635	1.2144	0.43365	-0.262628	0.42615
ENST00000200135	ENSG00000086827	ZW10	chr11:113603908-113644533	-0.0970681	0.7419	0.264323	0.5464	0.0967127	0.83225	0.00376226	0.9946	-0.0702198	0.9122	-0.284304	0.70895	0.199555	0.53195	0.298704	0.45445	0.10052	0.82425	0.0152107	0.9772	-0.190609	0.7658	-0.555652	0.49415
ENST00000200181	ENSG00000132470	ITGB4	chr17:73717407-73761792	0.141345	1	0	1	-0.617083	1	0.261518	1	0.879158	1	0.340896	1	-0.233296	1	0.00889112	1	0	1	0	1	0	1	1.2689	1
ENST00000200307	ENSG00000108688	CCL7	chr17:32597239-32599261	-0.78765	0.02365	-5.03477	0.1543	-1.90492	0.0004	-3.81835	0.0002	-4.96655	0.00025	-6.11761	0.02415	-0.950142	0.0146	-8.91052	0.1978	-13.8382	0.1435	-3.47386	0.00055	-5.99783	0.09315	-4.79266	0.0047
ENST00000200453	ENSG00000087074	PPP1R15A	chr19:49375648-49379314	-0.025337	0.91125	-0.0292984	0.936	-0.703095	0.0575	-0.710821	0.1217	-1.33549	0.01355	-1.16122	0.0587	-0.148228	0.5936	-0.271194	0.3968	-0.665841	0.06125	-0.429889	0.31825	-1.00326	0.0598	-0.958726	0.121
ENST00000200457	ENSG00000087077	TRIP6	chr7:100464759-100471076	0.171848	0.5305	0.803525	0.05295	0.237404	0.5761	-0.220475	0.6786	-0.410811	0.47925	-0.74986	0.33465	-0.153009	0.6233	0.399162	0.26645	0.167573	0.6961	-0.04751	0.92695	-0.453563	0.45995	-0.630213	0.3757
ENST00000200557	ENSG00000073670	ADAM11	chr17:42836398-42859214	0	1	-12.0556	1	1.61627	1	2.19509	1	2.12427	1	0	1	2.99478	1	-9.43846	1	0	1	0	1	0	1	1.84417	1
ENST00000200639	ENSG00000005893	LAMP2	chrX:119561681-119603220	-0.0762521	0.8796	-0.00219813	0.99705	0.330612	0.6561	0.775993	0.4013	0.921819	0.35985	1.25188	0.29515	0.163903	0.78995	0.0257278	0.97	0.152974	0.8395	0.5796	0.46955	0.953773	0.3522	1.00765	0.3731
ENST00000200652	ENSG00000197208	SLC22A4	chr5:131527530-131679899	-0.304406	0.74755	0.472778	0.7935	0.126564	0.9543	1.09118	0.4591	1.24569	0.2554	1.36641	0.4294	-0.0979652	0.9253	-0.070388	0.9599	0.162841	0.9385	0.672567	0.70675	1.44318	0.2225	1.19078	0.39165
ENST00000200676	ENSG00000087237	CETP	chr16:56995761-57017757	0	1	-0.574447	1	-1.05794	1	1.55709	1	11.5022	0.18055	-0.556113	1	0.774826	1	0	1	0	1	0	1	0	1	10.7641	1
ENST00000200691	ENSG00000087250	MT3	chr16:56622985-56625000	0	1	0	1	0	1	0	1	0	1	0	1	0	1	0	1	0	1	0	1	0	1	0	1
ENST00000201015	ENSG00000087494	PTHLH	chr12:28111016-28125638	0	1	-16.2237	1	0	1	0	1	0	1	-2.6952	1	-6.53937	1	0	1	0	1	0	1	0	1	0	1
ENST00000201031	ENSG00000087510	TFAP2C	chr20:55204357-55214339	0.870313	0.00755	0.459434	0.39625	-0.0563285	0.9168	-0.397069	0.5701	-0.631439	0.4408	-0.823524	0.39215	0.753936	0.02935	0.599854	0.18915	-0.0362013	0.9506	-0.537619	0.4578	-0.400164	0.63515	-0.609105	0.52115
ENST00000201586	ENSG00000088002	SULT2B1	chr19:49055331-49102682	0	1	0	1	0	1	0	1	0	1	0	1	0	1	0	1	0	1	0	1	0	1	0	1
ENST00000201647	ENSG00000131037	EPS8L1	chr19:55583387-55599291	0	1	0	1	0	1	0	1	0	1	0	1	0	1	0	1	0	1	0	1	0	1	0	1
ENST00000201943	ENSG00000182389	CACNB4	chr2:152689289-152955593	0	1	0	1	0	1	0	1	0	1	0	1	0	1	0	1	0	1	0	1	0	1	0	0.2192
ENST00000201961	ENSG00000197183	C20orf112	chr20:31030861-31172876	-0.353403	0.7534	-0.547977	0.68655	-0.378815	0.50315	0.334642	0.4301	-0.872302	0.53595	0.0517102	0.66345	-0.48075	0.699	-0.0870654	0.9589	-0.619617	0.5478	-1.04873	0.39715	1.50279	0.474	0.286715	0.57785
ENST00000201963	ENSG00000088305	DNMT3B	chr20:31350190-31397162	0	1	0	1	0	1	0	1	0	1	0	1	0	1	0	1	0	1	0	1	0	1	0	1
ENST00000201979	ENSG00000088320	REM1	chr20:30053308-30072708	0	1	0	1	0	1	0	1	0	1	0	1	0	1	0	1	0	1	0	1	0	1	0	1
ENST00000202017	ENSG00000088356	PDRG1	chr20:30435439-30539895	0.129489	0.6682	0.653529	0.16575	0.0328371	0.9499	-0.331927	0.6053	-0.515069	0.4753	-0.444834	0.59705	0.0363341	0.9125	0.188867	0.6561	-0.0778492	0.87425	-0.425692	0.48285	-0.212601	0.7828	-0.899146	0.28865
ENST00000202028	ENSG00000088367	EPB41L1	chr20:34679425-34820721	1.08528	0.1369	-1.41717	0.40475	-0.112162	0.9336	0.203344	0.90025	0.651699	0.67575	0.682623	0.64735	0.907454	0.2228	0.690736	0.48915	0.33641	0.7899	-1.76235	0.47305	1.7708	0.29215	-0.545308	0.5286
ENST00000202556	ENSG00000088808	PPP1R13B	chr14:104200088-104313927	0.133684	0.7804	-0.409233	0.62655	-0.243273	0.7682	-0.217029	0.8204	0.302455	0.7832	-0.106474	0.92925	-0.291289	0.56095	-0.314283	0.6534	-0.830198	0.3966	-0.4603	0.6841	0.181339	0.87185	0.237011	0.833
ENST00000202578	ENSG00000088827	SIGLEC1	chr20:3667616-3687775	0.409269	0.69925	0.651706	0.6634	0.192329	0.9239	-0.571358	0.74975	-0.219832	0.6506	-0.90079	0.6497	0.7151	0.55715	1.16704	0.40745	0.587729	0.71205	-0.922631	0.5185	0.69953	0.57895	-2.10132	0.59535
ENST00000202625	ENSG00000166948	TGM6	chr20:2361553-2413399	0	1	0	1	0	1	0	1	0	1	0	1	0	1	0	1	0	1	0	1	0	1	0	1
ENST00000202677	ENSG00000188559	RALGAPA2	chr20:20370195-20693266	-1.04683	0.2613	-2.253	0.2495	-3.36089	0.2636	1.04622	0.5274	1.42576	0.40045	1.2703	0.5305	-0.282827	0.72565	-0.201454	0.8572	0.681382	0.56835	0.0985094	0.9616	-0.0637048	0.75015	1.12961	0.55615
ENST00000202773	ENSG00000089009	RPL6	chr12:112842993-112947717	-0.0956519	0.7415	0.505708	0.23685	0.114079	0.7783	0.0410653	0.93935	-0.319007	0.6379	0.0733914	0.92405	0.157086	0.64	0.180322	0.6276	-0.0459165	0.915	-0.0932669	0.86255	-0.111627	0.8672	-0.184322	0.8171
ENST00000202816	ENSG00000089048	ESF1	chr20:13694968-13765532	0.0780343	0.76025	0.0165044	0.96665	-0.0265201	0.9489	-0.301903	0.53445	-0.610256	0.29165	-0.607563	0.372	0.348461	0.23325	-0.228349	0.5267	-0.1196	0.76935	-0.609925	0.23325	-0.785254	0.18645	-0.88824	0.22265
ENST00000202831	ENSG00000089060	SLC24A6	chr12:113736563-113827203	0	1	0	0.0877	0	1	0	1	0	1	0	1	0	1	0	1	0	1	0	1	0	1	0	1
ENST00000202834	ENSG00000089063	TMEM230	chr20:5080485-5093749	-0.213383	0.44665	0.2237	0.59565	0.109073	0.80405	-0.0326625	0.9534	0.139863	0.81855	0.194407	0.785	-0.0533017	0.86245	-0.0127448	0.97025	-0.0184902	0.9657	-0.0650164	0.899	0.238649	0.68585	-0.17863	0.8053
ENST00000202917	ENSG00000089127	OAS1	chr12:113344581-113369990	0.0187112	0.9525	0.194817	0.67105	-0.377812	0.40625	-1.26871	0.03125	-2.15949	0.00265	-2.7972	0.0019	-0.0845526	0.81785	-0.171134	0.66945	-0.205796	0.6439	-0.865549	0.12265	-1.31028	0.04615	-2.94918	0.00485
ENST00000202967	ENSG00000089163	SIRT4	chr12:120740118-120751052	0.544213	0.3573	0.582788	0.52045	0.75906	0.37555	0.500169	0.63695	0.473274	0.6831	0.320303	0.77115	-0.349938	0.5456	0.249676	0.7301	0.350077	0.7197	0.955265	0.39275	0.501962	0.7184	0.735046	0.5602
ENST00000203001	ENSG00000089195	TRMT6	chr20:5917880-5931182	0.00148062	0.99535	-0.0245309	0.95855	-0.660793	0.2244	-0.356642	0.5753	-1.15497	0.16065	-0.978518	0.26215	0.0643012	0.8495	-0.232031	0.60695	-0.929657	0.115	-0.539754	0.3957	-0.98025	0.25215	-1.45092	0.1178
ENST00000203166	ENSG00000249115	HAUS5	chr19:36103645-36116251	0.0665743	0.86815	-0.178417	0.79575	-0.27408	0.69215	0.00169076	0.9977	0.21753	0.815	0.538719	0.60345	-0.232286	0.58665	-0.459002	0.44255	-0.750801	0.3392	0.494296	0.53875	-0.0722851	0.9449	-0.0635709	0.95485
ENST00000203407	ENSG00000010256	UQCRC1	chr3:48636434-48648409	-0.118659	0.618	0.0660167	0.869	0.153252	0.67365	0.164134	0.7165	0.00391102	0.9941	-0.133656	0.8221	-0.377196	0.188	0.173473	0.5773	0.214548	0.55315	0.341173	0.4245	-0.116106	0.82915	-0.0204656	0.97175
ENST00000203556	ENSG00000089639	GMIP	chr19:19740284-19754476	0.249466	0.38485	0.128458	0.7753	-0.112638	0.8012	-0.121383	0.8235	0.166361	0.7903	-0.157196	0.83705	-0.106572	0.7494	0.229798	0.55645	0.146207	0.7494	-0.0827346	0.87425	0.174057	0.77345	0.113714	0.8769
ENST00000203616	ENSG00000089682	RBM41	chrX:106307649-106362057	0	1	0	1	0	1	0	1	0	0.14645	0	0.1281	0	1	0	1	0	0.18975	0	0.19345	0	0.12495	0	0.1554
ENST00000203629	ENSG00000089692	LAG3	chr12:6881677-6887621	0.531386	0.4465	1.17814	0.22795	0.719475	0.446	0.485057	0.67545	-0.190041	0.88485	-0.468813	0.74745	0.0210122	0.98135	0.179894	0.83335	-0.782391	0.58255	1.10079	0.3639	-1.35122	0.49545	0.0998709	0.94285
ENST00000203630	ENSG00000089693	MLF2	chr12:6857169-6880116	-0.241905	0.40095	-0.0202422	0.96315	0.00258325	0.99545	-0.190358	0.71465	-0.329398	0.58755	-0.28914	0.6765	-0.353798	0.2747	-0.331888	0.41585	0.070153	0.8693	0.00744972	0.9883	-0.107204	0.86515	-0.35932	0.62215
ENST00000203664	ENSG00000089723	OTUB2	chr14:94492674-94515276	0.340197	0.3262	0.0813908	0.8904	0.574543	0.31035	0.626829	0.3708	0.504582	0.51345	0.555226	0.5278	0.0255488	0.9472	0.322474	0.51205	0.597466	0.3136	0.872798	0.21965	0.43976	0.60905	0.927819	0.3188
ENST00000204005	ENSG00000090006	LTBP4	chr19:41098788-41135725	0	1	0	1	0	1	0	1	0	1	0	1	0	1	0	1	0	1	0	1	0	1	0	1
ENST00000204307	ENSG00000090266	NDUFB2	chr7:140218219-140422590	-0.948566	1	-2.59771	1	0	1	0	1	0	1	0	1	-1.31716	1	0	1	0	1	0	1	0	1	0	1
ENST00000204517	ENSG00000090447	TFAP4	chr16:4307186-4323076	-0.0205755	0.96095	-0.0173832	0.98045	0.0343698	0.9591	-0.540595	0.5267	0.00299844	0.9975	-0.0107245	0.99165	-0.354042	0.41605	-0.0760459	0.893	-0.516196	0.4953	-0.187406	0.82365	0.0676881	0.94865	-0.232353	0.8334
ENST00000204549	ENSG00000090470	PDCD7	chr15:65409716-65426174	0.0463793	0.8631	-0.251728	0.5554	-0.157259	0.7155	-0.544232	0.2983	-0.140697	0.8089	-0.168056	0.80365	-0.0161851	0.9588	-0.325189	0.38425	-0.396079	0.3656	-0.471761	0.37355	-0.404053	0.49415	-0.420476	0.5373
ENST00000204566	ENSG00000090487	SPG21	chr15:65255361-65282648	0.391014	0.2088	0.43408	0.395	0.258069	0.6137	0.120577	0.83955	0.0030497	0.9964	0.065713	0.9357	0.225199	0.55195	0.392323	0.34675	0.0840795	0.8678	0.0488851	0.934	-0.340824	0.6422	-0.10745	0.8896
ENST00000204604	ENSG00000090539	CHRD	chr3:183852825-184402546	0	1	0	1	0	1	0	1	0	1	0	1	0	1	0	1	0	1	0	1	0	1	0	1
ENST00000204615	ENSG00000090534	THPO	chr3:183852825-184402546	0	1	0	1	0	1	0	1	0	1	0	1	0	1	0	1	0	1	0	1	0	1	0	1
ENST00000204637	ENSG00000090554	FLT3LG	chr19:49949554-49995565	-0.91793	0.7355	1.23051	0.6332	0.0319441	0.98275	-0.913913	0.7122	-0.669127	0.7835	-0.64689	0.7898	0.610403	0.81635	0.288135	0.90535	-0.268418	0.90735	-1.30709	0.60765	-0.0610511	0.97585	-0.637678	0.7881
ENST00000204679	ENSG00000090581	GNPTG	chr16:1401923-1464752	-0.235234	0.38235	0.211667	0.61225	-0.147436	0.7254	-0.277597	0.5869	-0.361553	0.53125	-0.194619	0.7798	-0.46578	0.1323	-0.267379	0.4521	-0.230237	0.58005	0.0552449	0.90835	0.092442	0.8706	-0.0132349	0.98485
ENST00000204726	ENSG00000090615	GOLGA3	chr12:133200347-133413387	0.18843	0.84505	-0.488961	0.79805	-0.81325	0.7183	-0.249243	0.885	0.566226	0.44725	-0.136171	0.61515	-0.596799	0.7016	0.218683	0.8729	0.470373	0.772	0.150313	0.93435	-0.0727781	0.2969	1.17932	0.5077
ENST00000204801	ENSG00000090659	CD209	chr19:7804878-7812464	2.03816	1	0	1	0	1	-3.01059	1	0.689592	1	2.50351	1	0	1	0	1	0	1	0	1	0	1	2.77552	0.4293
ENST00000204961	ENSG00000090776	EFNB1	chrX:68048839-68061990	0.130247	0.7261	0.0725139	0.90665	-0.33258	0.6017	-0.0114399	0.98745	-0.0967896	0.9162	-0.115244	0.90935	-0.0870123	0.81725	-0.274372	0.60055	0.0582346	0.9252	-0.0233431	0.97365	0.0827778	0.92385	-0.356827	0.7215
ENST00000205061	ENSG00000090863	GLG1	chr16:74485855-74641012	0.00339293	0.99645	-2.95651	0.3446	-2.07133	0.36395	-0.152513	0.9254	0.613354	0.5448	-0.303795	0.57045	-0.230507	0.83955	-0.229238	0.87445	-1.0035	0.51145	-1.00799	0.53705	-2.00489	0.4093	1.88419	0.4416
ENST00000205135	ENSG00000090924	PLEKHG2	chr19:39903224-39919054	1.60167	0.28455	1.98569	0.3179	1.21443	0.48825	0	0.15325	-0.262561	0.85915	-2.82237	0.4418	0.322294	0.8624	0.531043	0.482	1.6582	0.42095	0	0.1677	-1.90824	0.56545	-2.50348	0.46505
ENST00000205143	ENSG00000090932	DLL3	chr19:39989534-39999121	0	1	0	1	0	1	0	1	0	1	0	1	0	1	0	1	0	1	0	1	0	1	0	1
ENST00000205194	ENSG00000090971	NAT14	chr19:55996370-55998935	-0.229834	0.48455	0.379848	0.4607	-0.171116	0.746	-0.218274	0.7346	-0.287929	0.7033	-0.325186	0.7161	-0.578814	0.10265	-0.151061	0.74425	-0.0793458	0.88525	0.0514283	0.9371	0.0169348	0.9823	-0.331003	0.726
ENST00000205214	ENSG00000157426	AASDH	chr4:57204455-57253666	0.503217	0.14615	0.463298	0.40505	0.673426	0.2415	0.659526	0.3311	0.842467	0.27255	1.0003	0.2737	0.481273	0.2136	0.492107	0.32035	0.854115	0.12005	0.644905	0.3313	0.29183	0.71805	0.980951	0.26125
ENST00000205386	ENSG00000091128	LAMB4	chr7:107663992-107770801	0	1	0	1	0	1	0	1	0	1	0	1	0	1	0	1	0	1	0	1	0	1	0	1
ENST00000205402	ENSG00000091140	DLD	chr7:107531414-107643700	0.0182609	0.95775	0.359645	0.49275	0.245511	0.6402	-0.0788035	0.91245	-0.152117	0.8482	-0.360019	0.7069	0.128721	0.76195	0.0318231	0.9505	-0.00592298	0.9909	-0.299948	0.6553	-0.287909	0.7151	-0.755733	0.48785
ENST00000205557	ENSG00000091262	ABCC6	chr16:16242784-16317379	0.172375	0.60685	0.293037	0.59035	0.657264	0.2214	0.679319	0.29875	0.721856	0.3349	0.601051	0.47065	-0.0809933	0.83035	0.360499	0.44385	1.05213	0.04725	1.07302	0.0954	1.05258	0.152	0.779547	0.3513
ENST00000205636	ENSG00000091317	CMTM6	chr3:32433162-32544900	0.0334258	0.8869	-0.412815	0.27445	-0.314097	0.38075	-0.144832	0.7411	-0.44044	0.39825	-0.203318	0.73225	0.161071	0.5737	-0.321159	0.30535	-0.409486	0.2497	-0.326736	0.44405	-0.524161	0.32725	-0.487952	0.44625
ENST00000205890	ENSG00000091536	MYO15A	chr17:18012019-18083116	0	1	0	1	0	1	1.42127	1	0.559743	1	2.66424	1	-0.124103	1	-0.154433	1	0	1	0	1	0	1	1.65298	1
ENST00000205948	ENSG00000091583	APOH	chr17:64208150-64252643	0	1	0	1	0	1	0	1	0	1	0	1	0	1	0	1	0	1	0	1	0	1	0	1
ENST00000206020	ENSG00000091640	SPAG7	chr17:4862520-4871167	0.224956	0.4152	0.688672	0.1201	-0.169642	0.7083	-0.318406	0.56875	-0.464294	0.47495	-0.296394	0.68135	0.139943	0.6522	0.34791	0.3413	-0.201685	0.6503	-0.338833	0.54955	0.0371376	0.95315	-0.517727	0.4877
ENST00000206249	ENSG00000091831	ESR1	chr6:151977825-152958936	0	1	0	1	0	1	0	1	0	1	0	1	0	1	0	1	0	1	0	1	0	1	0	1
ENST00000206262	ENSG00000091844	RGS17	chr6:153331856-153452384	0.160821	0.8336	-14.9915	0.19515	0.0564527	0.9616	0.452408	0.6931	-15.5105	0.1194	-0.27425	0.86035	-1.10013	0.1979	-1.68941	0.13435	0.391846	0.72295	-15.8001	0.03535	-15.6318	0.0788	0.0045075	0.9863
ENST00000206380	ENSG00000091947	TMEM101	chr17:42088555-42101314	-0.0905179	0.7333	0.283525	0.4972	0.0539467	0.8909	-0.217196	0.67665	0.0245579	0.96365	-0.0850784	0.9011	-0.520476	0.0973	0.233804	0.5114	-0.14144	0.7378	0.0247212	0.95935	0.224101	0.6856	0.215136	0.74195
ENST00000206423	ENSG00000091986	CCDC80	chr3:112323406-112368377	0.616728	0.36825	0.154922	0.88725	-0.680043	0.58285	-0.615676	0.6339	-0.936793	1	-2.65524	1	0.863063	0.1875	-0.110682	0.904	-3.57568	0.2474	-14.5695	1	0	0.1076	-2.38931	0.2756
ENST00000206446	ENSG00000092009	CMA1	chr14:24970799-24977894	0	1	0	1	0	1	0	1	0	1	0	1	0	1	0	1	0	1	0	1	0	1	0	0.13695
ENST00000206451	ENSG00000092010	PSME1	chr14:24605366-24610797	0.118019	0.6278	0.217933	0.5563	-0.126606	0.74035	-0.523268	0.24905	-0.774218	0.1528	-1.0644	0.09485	-0.195017	0.49465	-0.381574	0.2405	0.00575477	0.9875	-0.169531	0.69565	-0.499538	0.33335	-0.826104	0.2046
ENST00000206474	ENSG00000092036	HAUS4	chr14:23415436-23451851	-0.176021	0.72155	-4.36994	0.21705	-0.688375	0.4508	-1.01662	0.38065	-1.45505	0.3451	-1.83788	0.4081	-0.78609	0.2	-0.116454	0.8637	-0.396157	0.6506	-2.91155	0.2736	0	0.0065	-0.0171825	0.9896
ENST00000206513	ENSG00000092067	CEBPE	chr14:23586512-23588825	-1.53007	0.1198	0.487789	0.65195	-0.26968	0.80365	-0.659448	0.60005	0.423322	0.7225	0.0857517	0.95455	-0.690425	0.34325	0.263213	0.7368	-0.406754	0.7355	-0.564634	0.703	0.0590998	0.9781	0.47328	0.75235
ENST00000206542	ENSG00000092094	OSGEP	chr14:20914569-20923264	0.0186491	0.95585	0.547459	0.315	-0.249826	0.6676	-0.764699	0.31245	-0.820933	0.36425	-0.640204	0.5474	-0.093945	0.8118	-0.305488	0.5602	-0.334285	0.58565	-0.753215	0.3204	-0.599235	0.5016	-1.09058	0.27675
ENST00000206544	ENSG00000092096	SLC22A17	chr14:23815514-23822121	0	1	0	1	0	1	0	1	0	1	0	1	0	1	0	1	0	1	0	1	0	1	0	1
ENST00000206595	ENSG00000092140	G2E3	chr14:31028328-31089269	0.085393	0.76655	0.0314871	0.94395	0.316626	0.48225	0.352787	0.51565	0.611134	0.3245	0.619799	0.39755	0.339768	0.29535	0.162382	0.6952	-0.0108711	0.9812	0.129098	0.80995	0.270089	0.6795	0.490673	0.5246
ENST00000206660	ENSG00000092200	RPGRIP1	chr14:21756097-21819460	0	1	0	1	0	1	0	1	0	1	0	1	0	1	0	1	0	1	0	1	0	1	0	1
ENST00000206765	ENSG00000092295	TGM1	chr14:24718319-24733638	0.832486	0.3485	-0.879538	0.6114	0.202222	0.88215	-0.850583	0.665	-0.855748	0.63645	-1.13691	1	-0.0737267	0.9313	0.199721	0.85465	-0.730987	0.70635	0	0.1213	-1.87869	0.55235	-1.02755	0.5301
ENST00000207157	ENSG00000092607	TBX15	chr1:119425668-119532179	0.128879	0.81235	0.0130097	0.9883	0.0994448	0.90265	1.53053	0.1009	1.42637	0.1759	1.90252	0.1064	-0.0689039	0.90425	-0.11073	0.87835	0.642854	0.44735	1.31136	0.1894	1.61683	0.2035	2.11822	0.11135
ENST00000207437	ENSG00000196465	MYL6B	chr12:56546039-56551771	-0.161917	0.60865	0.84011	0.0759	0.293769	0.55655	0.462548	0.43125	-0.0056899	0.99335	0.569919	0.46395	-0.158991	0.649	-0.124044	0.7666	0.388169	0.42915	0.435962	0.4593	0.706714	0.29575	0.266165	0.7355
ENST00000207457	ENSG00000092850	TEKT2	chr1:36549675-36553876	1.65417	1	2.57568	1	2.22445	1	0	1	0	1	0	1	0	1	0	1	0	1	0.702779	1	0	1	0	1
ENST00000207549	ENSG00000092929	UNC13D	chr17:73823305-73840798	-0.100857	0.7636	0.487062	0.34015	0.643513	0.21175	0.477658	0.4479	0.196894	0.79595	0.416013	0.6388	-0.0275231	0.93885	-0.14806	0.7528	0.981413	0.05895	0.268632	0.6949	0.885544	0.20865	0.0290134	0.97195
ENST00000207636	ENSG00000093010	COMT	chr22:19863039-20004331	-0.189237	0.8976	0.595567	0.8216	0.681227	0.8025	0.685502	0.79645	0.695596	0.7923	0.900614	0.7315	-0.310473	0.8896	0.519543	0.8421	0.953132	0.7423	1.6998	0.5886	2.51201	0.4649	0.0348766	0.9824
ENST00000207726	ENSG00000243156	MICAL3	chr22:18270414-18507325	0	1	0	1	0	1	0	1	0	1	0	1	0	1	0	1	0	1	0	1	0	1	0	1
ENST00000207771	ENSG00000093134	VNN3	chr6:133043925-133055904	0	1	0	1	0	1	0	1	0	1	0	1	0	1	0	1	0	1	0	1	0	1	0	1
ENST00000207870	ENSG00000093217	XYLB	chr3:38388250-38462839	0.0137102	0.97375	0.0373017	0.9555	0.66913	0.32095	0.487405	0.54335	0.898582	0.32765	0.762971	0.49075	0.250906	0.54955	0.494966	0.38785	0.751393	0.2956	-0.0295327	0.97055	0.136012	0.91415	0.938254	0.3925
ENST00000209540	ENSG00000094661	OR1I1	chr19:15197790-15199032	0	1	0	1	0	1	0	1	0	1	0	1	0	1	0	1	0	1	0	1	0	1	0	1
ENST00000209665	ENSG00000196344	ADH7	chr4:100333417-100356894	0	1	0	1	0	1	0	1	0	1	0	1	0	1	0	1	0	1	0	1	0	1	0	1
ENST00000209668	ENSG00000187758	ADH1A	chr4:100197523-100212185	0	1	0	1	0	1	0	1	0	1	0	1	0	1	0	1	0	1	0	1	0	1	0	1
ENST00000209718	ENSG00000108244	KRT23	chr17:39078947-39093886	0	1	0	1	0	1	0	1	0	1	0	1	0	1	0	1	0	1	0	1	0	1	0	1
ENST00000209728	ENSG00000094804	CDC6	chr17:38443884-38459171	0.433952	0.1961	1.22407	0.0228	1.4247	0.01145	1.84978	0.00645	2.00024	0.0104	2.42653	0.0045	0.862756	0.01425	1.23992	0.00945	1.49998	0.0065	1.91159	0.00325	2.33348	0.00815	2.2656	0.0073
ENST00000209873	ENSG00000094914	AAAS	chr12:53701239-53718648	0.0316677	0.93315	0.097344	0.87855	-0.143047	0.83605	-0.655976	0.444	-0.453706	0.6422	-0.786299	0.5217	-0.234707	0.6062	-0.1898	0.73995	-0.0334814	0.95935	-0.116643	0.884	-0.197334	0.8468	-0.685257	0.54455
ENST00000209875	ENSG00000094916	CBX5	chr12:54624723-54673886	0.584682	0.0157	0.145284	0.70825	0.506421	0.18955	1.11085	0.01335	1.44559	0.00725	1.61878	0.01115	0.618403	0.0302	0.733515	0.0319	0.625398	0.1017	0.913975	0.0353	1.09544	0.0363	1.61226	0.01315
ENST00000209884	ENSG00000076321	KLHL20	chr1:173684079-173755840	0.150083	0.6057	-0.111296	0.81285	-0.0985187	0.82875	-0.175833	0.7602	-0.161633	0.80445	-0.434459	0.5823	0.233032	0.4631	-0.136011	0.7343	-0.210605	0.6569	-0.229833	0.6858	-0.0597199	0.93085	-0.584938	0.45585
ENST00000209929	ENSG00000094963	FMO2	chr1:171154346-171181822	0	1	0	1	0	1	0	1	0	1	0	1	0	1	0	1	0	1	0	1	0	1	0	1
ENST00000210060	ENSG00000095059	DHPS	chr19:12754644-12792716	-0.291204	0.69625	0.0419336	0.9683	-0.141984	0.9054	-0.211626	0.8768	-0.317547	0.87375	-0.263872	0.87935	-0.412199	0.6152	-0.505235	0.61555	-0.280141	0.7832	-0.1825	0.89885	-0.22086	0.90755	-0.347809	0.43755
ENST00000210187	ENSG00000167964	RAB26	chr16:2190803-2204166	0	1	0	1	0	1	0	1	0	1	0	1	0	1	0	1	0	1	0	1	0	1	0	0.11125
ENST00000210227	ENSG00000119314	PTBP3	chr9:114980714-115095947	0.567436	0.83145	0	0.06145	-1.53317	0.58975	0.0195606	0.98075	1.06095	0.6863	0.994401	0.70275	0.431426	0.8635	1.88986	0.57755	-1.15295	0.6708	0.248042	0.91905	-1.15709	0.65385	2.7738	0.36045
ENST00000210313	ENSG00000095261	PSMD5	chr9:123577773-123605262	-0.0687715	0.801	-0.589323	0.2013	-0.0152985	0.97295	0.280436	0.5901	0.0765295	0.8991	0.0326838	0.9622	0.00700917	0.9821	-0.0201664	0.95855	-0.138905	0.76075	0.273426	0.60375	-0.174011	0.77725	-0.0519339	0.93605
ENST00000210444	ENSG00000095380	NANS	chr9:100819020-100881494	-0.179047	0.84695	0.551681	0.6434	0.288812	0.8119	-0.335697	0.8671	-0.262903	0.8816	-0.465611	0.19195	-0.140797	0.90245	0.314237	0.78355	0.18013	0.8964	-0.318343	0.87665	-0.216382	0.89495	-0.318618	0.592
ENST00000210633	ENSG00000095539	SEMA4G	chr10:102729214-102754158	-0.898825	0.58225	-1.04594	0.7281	-0.206687	0.87165	-0.119079	0.9108	0.0921642	0.9282	-0.195775	0.9234	-1.86979	0.58585	-0.517927	0.78945	0.436782	0.78425	0	0.15045	2.09482	0.3066	0.0678442	0.95705
ENST00000211076	ENSG00000095917	TPSD1	chr16:1306059-1308532	1.54369	0.20385	1.82949	0.2266	0.490436	0.7057	0.764218	0.60025	-1.0665	0.51635	-0.115043	0.9275	0.0612768	0.9355	-0.600501	0.63905	-1.91131	0.4842	1.29296	0.47565	0	0.003	-1.61674	0.5028
ENST00000211122	ENSG00000174156	GSTA3	chr6:52761436-52774483	0	1	0	1	0	1	0	1	0	1	0	1	0	1	0	1	0	1	0	1	0	1	0	1
ENST00000211287	ENSG00000156711	MAPK13	chr6:36095585-36107842	0.278466	1	0	1	0.803819	0.53685	0.635005	1	0.583912	1	0.0804556	1	0.821092	0.39925	0.902219	0.41835	0	1	-13.6946	1	0	1	1.73107	0.2537
ENST00000211314	ENSG00000096092	TMEM14A	chr6:52535906-52551386	-0.0043999	0.9871	-0.0490906	0.90685	0.146652	0.71345	0.317548	0.50175	0.0268996	0.95845	0.261447	0.6935	0.197145	0.4994	-0.659845	0.0839	-0.0186715	0.96475	0.0504937	0.91605	0.0941612	0.86225	-0.333943	0.629
ENST00000211379	ENSG00000204463	BAG6	chr6:31606804-31625987	0	1	0	1	0	1	0	1	0	1	0	1	0	1	0	1	0	1	0	1	0	1	0	1
ENST00000211413	ENSG00000204314	PRRT1	chr6:32116135-32145873	0	1	0	1	0	1	0	1	0	1	0	1	0	1	0	1	0	1	0	1	0	1	0	1
ENST00000211921	ENSG00000204482	LST1	chr6:31553900-31560762	-0.0140134	0.2901	1.8506	0.3931	0.802612	0.72205	1.51585	0.6061	1.22357	0.7024	2.09266	0.57445	0.568597	0.6228	0.716417	0.4628	-0.398441	0.8327	1.47214	0.64895	-0.474514	0.85495	1.39384	0.6725
ENST00000211936	ENSG00000096654	ZNF184	chr6:27418521-27440897	0.481377	0.2765	0.428711	0.5583	0.700561	0.33645	1.01452	0.2518	0.626032	0.56475	1.33292	0.27515	0.120439	0.8108	0.209939	0.74075	1.12833	0.1138	-2.11621	0.29665	0.185387	0.878	1.62401	0.1666
ENST00000211998	ENSG00000035403	VCL	chr10:75757871-75879918	0	1	0	1	0	1	0	1	0	1	0	1	0	1	0	1	0	1	0	1	0	1	0	1
ENST00000212015	ENSG00000096717	SIRT1	chr10:69644426-69678147	-0.208433	0.4623	-1.36603	0.01065	-0.644943	0.15225	-0.479122	0.36	-0.45249	0.44645	-0.739408	0.2926	-0.225186	0.498	-0.619479	0.11665	-0.849557	0.0712	-0.373702	0.44195	-1.08249	0.08445	-0.709585	0.30425
ENST00000212355	ENSG00000069702	TGFBR3	chr1:92145901-92371892	-0.333788	0.52345	-0.897498	0.2677	-1.34902	0.1278	-0.633231	0.49515	-1.53267	0.1704	-1.18852	0.3137	0.512022	0.25645	-0.503377	0.4612	0	0.1098	-0.577508	0.58115	-15.502	0.0972	-0.798634	0.51845
ENST00000214869	ENSG00000099203	TMED1	chr19:10828754-10946994	-0.0599648	0.92265	0.199708	0.8295	-0.0641907	0.94505	-0.621189	0.63535	-0.531024	0.6957	-0.838683	0.68935	-0.322277	0.667	-0.183082	0.82485	-0.309279	0.75815	-0.340226	0.76965	-0.39325	0.8221	-0.366186	0.8263
ENST00000214893	ENSG00000099219	ERMP1	chr9:5629024-5833117	-0.301522	0.74215	0.168169	0.89545	0.254818	0.8355	-4.35315	0.1465	-1.26334	0.5749	-1.3366	0.4125	-1.16637	0.39795	-0.42209	0.732	-0.635764	0.70585	-2.38546	0.4489	0	0.00055	-2.01355	0.345
ENST00000215057	ENSG00000099326	MZF1	chr19:59073297-59084942	-1.17053	0.1579	-0.613078	0.62535	-0.477816	0.70195	-0.412892	0.79845	0.126447	0.94875	-0.213168	0.89525	-1.63109	0.10655	-0.556279	0.6119	0.0889421	0.93515	-0.623977	0.68765	0.703961	0.6526	0.816599	0.59625
ENST00000215061	ENSG00000099330	OCEL1	chr19:17337012-17340028	0.0655	0.9309	1.3917	0.22495	1.20976	0.28665	1.38561	0.36015	1.61966	0.29555	1.30697	0.4141	0.168737	0.8132	-0.200845	0.86165	0.294397	0.81455	1.58911	0.29725	1.67465	0.2461	1.41855	0.3387
ENST00000215069	ENSG00000099338	CATSPERG	chr19:38826414-38861589	0	1	0	1	0	1	0	1	0	1	0	1	0	1	0	1	0	1	0	1	0	1	0	1
ENST00000215071	ENSG00000099341	PSMD8	chr19:38865175-38874464	0.467354	0.5632	-0.749111	0.6156	-0.307339	0.8362	0.020381	0.99015	0.126701	0.94985	-0.191097	0.5647	-0.306883	0.7583	-0.27496	0.81765	-0.483988	0.7778	0.421846	0.8096	-0.809114	0.44635	-0.158964	0.545
ENST00000215095	ENSG00000099365	STX1B	chr16:31000576-31021949	-16.1532	1	-15.832	1	-1.06404	1	1.00864	0.4706	-12.3183	1	-2.22984	1	-14.5405	1	-3.4563	1	-0.602862	1	-16.3322	1	0	1	-13.5537	1
ENST00000215115	ENSG00000099385	BCL7C	chr16:30844946-30906281	0.256353	0.6775	0.957935	0.3027	0.160167	0.87485	-0.150408	0.91065	0.0675153	0.9603	-0.834549	0.6884	-0.218682	0.72725	-0.0422486	0.96005	-0.110548	0.9219	0.013446	0.9925	0.61568	0.69625	-0.430193	0.839
ENST00000215368	ENSG00000099617	EFNA2	chr19:1285889-1378430	-0.0426449	1	-1.33365	1	-0.807003	0.7676	-0.0828036	0.9517	-1.05348	1	0.465953	0.84935	-0.558192	0.82325	-0.534408	0.83745	-0.229734	1	-1.96497	1	0.244461	0.9168	-0.169991	0.93455
ENST00000215375	ENSG00000099624	ATP5D	chr19:1241748-1244824	0.526759	0.32425	1.85141	0.0257	0.838615	0.34195	0.247964	0.8168	-0.298017	0.8248	-0.0454585	0.97295	0.325664	0.5391	0.248531	0.74975	1.0992	0.21495	0.509512	0.65355	0.182058	0.8934	-2.03166	0.2504
ENST00000215376	ENSG00000099625	C19orf26	chr19:1189405-1238026	-2.20665	0.4457	-0.651987	0.7707	-0.412982	0.795	-1.41062	0.66415	-0.663791	0.80715	-1.42568	0.63065	-1.28901	0.48565	-1.43319	0.62325	0.273392	0.7783	-2.40617	0.5135	-2.16711	0.51995	-2.42955	0.4523
ENST00000215473	ENSG00000099715	PCDH11Y	chrY:4868266-5610265	0	1	0	1	0	1	0	1	0	1	0	1	0	1	0	1	0	1	0	1	0	1	0	1
ENST00000215479	ENSG00000099721	AMELY	chrY:6733958-6742068	0	1	0	1	0	1	0	1	0	1	0	1	0	1	0	1	0	1	0	1	0	1	0	1
ENST00000215530	ENSG00000070388	FGF22	chr19:639587-643703	0	1	0	1	0	1	0	1	0	1	0	1	0	1	0	1	0	1	0	1	0	1	0	1
ENST00000215531	ENSG00000095932	C19orf77	chr19:3474404-3480540	0.326089	0.8137	-14.0465	1	-3.46704	0.357	1.26354	0.5687	0.58149	0.74365	0.33014	0.52815	-13.7956	1	0.164122	0.91405	-11.7674	1	-0.803698	1	0	1	1.52819	0.4269
ENST00000215539	ENSG00000099769	IGFALS	chr16:1823207-1844972	0	1	0	1	0	1	0	1	0	1	0	1	0	1	0	1	0	1	0	1	0	1	0	1
ENST00000215555	ENSG00000099785	MARCH2	chr19:8478153-8503901	0.173623	0.74795	0.165835	0.85935	-0.750919	0.4926	-0.561383	0.65505	-0.336934	0.8119	-1.34648	0.3599	-0.919347	0.16425	-0.017639	0.9805	0.273449	0.766	-1.08444	0.4584	1.17757	0.32465	0.0452195	0.9725
ENST00000215565	ENSG00000099795	NDUFB7	chr19:14676889-14682874	0.0320234	0.9192	0.726082	0.16585	0.196263	0.70835	-0.2338	0.73075	-0.362087	0.64355	-0.235384	0.7926	-0.274313	0.43815	-0.0951294	0.84415	0.0259023	0.96095	-0.0754644	0.90875	0.0909046	0.917	-0.570264	0.55
ENST00000215567	ENSG00000099797	TECR	chr19:14625581-14676792	-0.393424	0.45665	0.0234913	0.97555	-0.00836404	0.99205	0.083307	0.9233	0.00611045	0.99585	0.0180485	0.98915	-0.429208	0.48555	-0.21645	0.754	0.0277973	0.9722	0.13659	0.8714	0.208067	0.85475	-0.00335454	0.99805
ENST00000215570	ENSG00000099800	TIMM13	chr19:2389768-2456994	0.128885	0.7899	0.23883	0.75105	-0.214438	0.7854	-0.731969	0.4892	-0.787753	0.5368	-0.806922	0.639	-0.39	0.5163	0.0361311	0.9579	-0.0135394	0.9844	-0.290687	0.77515	-0.704272	0.58335	-0.718368	0.6767
ENST00000215574	ENSG00000099804	CDC34	chr19:531713-542087	0.311892	0.3411	0.977638	0.06565	0.754083	0.1534	0.583195	0.35335	0.501804	0.48685	0.612668	0.47755	-0.120945	0.73385	0.424691	0.34405	0.802613	0.129	0.845431	0.17385	0.913007	0.2379	0.289162	0.7338
ENST00000215582	ENSG00000099812	C19orf21	chr19:751125-764318	0	1	2.5169	1	1.84471	1	2.27928	1	1.38977	1	2.15323	1	-0.0960191	1	1.65168	1	1.09375	1	0	1	0	1	1.4274	1
ENST00000215587	ENSG00000099817	POLR2E	chr19:1065921-1095598	0.318149	0.5015	1.00518	0.17295	0.405611	0.5747	-0.23984	0.8316	-0.259589	0.84345	-0.386989	0.82585	-0.0838695	0.8847	0.275141	0.6655	0.355331	0.629	-0.409868	0.67585	0.0763407	0.95255	-0.650488	0.7045
ENST00000215591	ENSG00000099821	POLRMT	chr19:617222-633568	-0.00969916	0.9726	0.65111	0.1446	0.225994	0.6039	-0.00273493	0.99595	-0.00453436	0.99375	0.0882195	0.90425	-0.251738	0.4338	0.327473	0.3818	0.262728	0.5607	0.160783	0.7641	0.174359	0.782	-0.0794153	0.91025
ENST00000215631	ENSG00000099860	GADD45B	chr19:2476119-2478257	-0.000261827	0.9897	0.229421	0.7615	-0.776696	0.39215	-0.842508	0.36655	-1.54218	0.21775	0.306342	0.7896	-0.273578	0.592	-0.163622	0.80235	-0.828144	0.3751	0.019614	0.9844	-0.269505	0.8427	0.247988	0.82545
ENST00000215637	ENSG00000099866	MADCAM1	chr19:489175-505347	0	1	0	1	0	1	0	1	0	1	0	1	0	1	0	1	0	1	0	1	0	1	0	1
ENST00000215659	ENSG00000188130	MAPK12	chr22:50683611-50700254	-0.286098	0.73625	0.025694	0.987	0.945575	0.426	0.956675	0.52085	0.210785	0.9066	0.653364	0.6279	-0.433188	0.6424	0.0499725	0.96455	0.704564	0.57205	1.12654	0.4784	-1.57617	0.5168	0.615613	0.7435
ENST00000215727	ENSG00000099937	SERPIND1	chr22:21061978-21245502	0	1	0	1	-1.79893	1	-1.3785	1	-0.728164	1	-0.797275	1	-1.49675	1	-1.44165	1	0	1	-0.0807825	1	0	1	0	1
ENST00000215730	ENSG00000099940	SNAP29	chr22:21061978-21245502	0.104121	0.75605	0.0657815	0.89785	-0.0310699	0.953	0.0807271	0.9038	0.196892	0.79825	0.0744592	0.9329	0.0265433	0.94475	0.145847	0.75175	0.0166055	0.974	0.264316	0.67605	0.152779	0.8501	0.11091	0.90185
ENST00000215739	ENSG00000099949	LZTR1	chr22:21319395-21353327	-0.29168	0.29345	-0.139245	0.75305	-0.0320187	0.94185	-0.150963	0.77485	0.198004	0.73645	-0.115554	0.87395	-0.421438	0.1934	-0.223098	0.5573	0.175581	0.6924	-0.0279824	0.95305	0.272931	0.6377	-0.164524	0.8154
ENST00000215742	ENSG00000184436	THAP7	chr22:21353392-21356485	0	1	0	0.2076	0	0.2033	0	0.1665	0	1	0	1	0	0.21675	0	1	0	1	0	0.1904	0	0.13195	0	1
ENST00000215743	ENSG00000099953	MMP11	chr22:24105207-24126503	0	1	1.28337	1	0.827572	1	1.79081	1	1.42856	1	0	1	-0.920503	1	0	1	0	1	-1.59318	1	0	1	1.00508	1
ENST00000215754	ENSG00000240972	MIF	chr22:24198889-24241117	-0.0937776	0.80915	-0.492373	0.4245	-0.0668414	0.912	-0.608669	0.4361	0.0480511	0.95305	-1.01374	0.3067	-1.28848	0.0069	0.330038	0.4819	-0.672099	0.29045	0.191832	0.7939	-1.25114	0.1716	0.625408	0.4718
ENST00000215770	ENSG00000099974	DDTL	chr22:24309088-24326106	-0.620837	0.49645	-0.144667	0.9179	-0.168929	0.89965	-1.09283	0.55655	-0.24738	0.8893	-0.283765	0.8618	-0.86	0.3511	-0.637937	0.67375	0.287692	0.81425	-0.503491	0.77735	-1.7562	0.39975	-1.14148	0.5899
ENST00000215780	ENSG00000099984	GSTT2	chr22:24309088-24326106	0	1	0	1	0	1	0	1	0	1	0	1	0	1	0	1	0	1	0	1	0	1	0	1
ENST00000215781	ENSG00000099985	OSM	chr22:30658817-30662829	0.312845	0.3816	1.38959	0.0118	1.89131	0.00185	0.701571	0.32835	0.769	0.33345	0.614118	0.52375	-0.113908	0.7616	0.888755	0.06495	1.94403	0.001	1.05358	0.1333	1.07398	0.186	0.948946	0.29645
ENST00000215790	ENSG00000099992	TBC1D10A	chr22:30681105-30723035	0.220384	0.59895	0.649142	0.3682	0.608762	0.399	0.74551	0.39365	0.606598	0.5401	0.698326	0.54815	-0.140314	0.75535	0.139518	0.8216	0.636663	0.4065	1.04446	0.232	1.21493	0.2855	0.908242	0.4582
ENST00000215793	ENSG00000099995	SF3A1	chr22:30727978-30825045	-0.104328	0.73135	-0.0227365	0.9604	-0.039068	0.9329	-0.119604	0.83265	0.0455166	0.9439	-0.097369	0.8947	0.099351	0.7724	0.210853	0.59805	0.129275	0.76895	-0.155003	0.77235	0.176932	0.7818	0.198495	0.79905
ENST00000215794	ENSG00000184979	USP18	chr22:18632665-18660164	0.119457	0.61645	-0.204894	0.5865	-1.00045	0.01135	-2.17369	0.0002	-3.21785	0.0001	-3.62136	0.0002	-0.103175	0.71315	0.338367	0.29705	-0.831056	0.0308	-1.76438	0.0005	-3.02465	0.0001	-3.23438	0.0001
ENST00000215798	ENSG00000099999	RNF215	chr22:30727978-30825045	-0.604508	0.79195	0.203411	0.9204	0.33949	0.8829	0.411879	0.8759	0.863037	0.7556	1.30368	0.65605	-0.918062	0.75535	-0.876455	0.7621	1.4679	0.66025	-2.00301	0.4956	0.798281	0.77725	1.27249	0.6504
ENST00000215812	ENSG00000100012	SEC14L3	chr22:30843945-30868036	0	1	0	1	0	1	0	1	0	1	0	1	0	1	0	1	0	1	0	1	0	1	0	1
ENST00000215829	ENSG00000100028	SNRPD3	chr22:24936405-25024972	0.133207	0.7939	0.49375	0.5304	0.157198	0.8356	0.123369	0.8977	0.154533	0.89615	0.345085	0.80545	0.126201	0.8378	0.491451	0.4759	-0.0224449	0.9753	-0.0200712	0.98465	0.386335	0.7448	0.249274	0.8473
ENST00000215832	ENSG00000100030	MAPK1	chr22:22108788-22221970	-0.0506751	0.83605	-0.199733	0.5961	-0.04162	0.91215	0.129021	0.7739	0.210436	0.6888	0.272135	0.65665	0.0902635	0.75815	0.120305	0.714	-0.171825	0.6306	-0.0209756	0.96	-0.0698575	0.89505	0.103045	0.8704
ENST00000215838	ENSG00000185339	TCN2	chr22:30972614-31023265	0.0575419	0.3202	-1.37896	0.66185	-2.27733	0.5232	-0.309595	0.8731	-0.456328	0.85895	-0.86942	0.75765	-1.67633	0.5965	-1.03228	0.71825	0	0.1537	-2.82451	0.4369	0	0.11675	-0.750506	0.7928
ENST00000215855	ENSG00000100053	CRYBB3	chr22:25595816-25603330	0	1	0	1	0	1	0	1	0	1	0	1	0	1	0	1	0	1	0	1	0	1	0	1
ENST00000215862	ENSG00000133422	MORC2	chr22:31322595-31364284	-0.585483	0.64585	-3.74602	0.209	-2.01654	0.47215	-0.433741	0.53245	-0.784869	0.4645	-0.671261	0.6581	0.00277575	0.99775	0.147242	0.91765	-0.831424	0.48485	-2.54305	0.3518	0	0.1019	-0.632025	0.6584
ENST00000215882	ENSG00000100075	SLC25A1	chr22:19163094-19166343	-0.149117	0.74115	0.135182	0.8541	-0.0107383	0.9886	0.036874	0.96635	-0.0154148	0.9883	0.590586	0.60365	-0.294352	0.5597	-0.220182	0.72535	-0.0503483	0.9459	-1.67346	0.2345	-0.812881	0.5568	0.078332	0.944
ENST00000215885	ENSG00000100078	PLA2G3	chr22:31530794-31536593	0	1	0	1	0	1	0	1	0	1	0	1	0	1	0	1	0	1	0	1	0	1	0	1
ENST00000215886	ENSG00000100079	LGALS2	chr22:37966254-37978623	1.82702	0.21875	2.06566	0.2456	1.72231	0.2778	2.03503	0.1749	1.81515	0.3506	1.83887	0.3761	0.696003	0.5567	1.47392	0.24265	2.43239	0.1998	2.39207	0.2312	0	0.05875	1.25977	0.47505
ENST00000215904	ENSG00000241360	PDXP	chr22:38030660-38062941	0.94781	0.36125	0.79036	0.6652	0.791266	0.6771	0.155812	0.1768	0.344	0.4711	0.0669903	0.7374	-0.334352	0.83445	0.454756	0.82575	0.386134	0.82275	0.45515	0.525	-0.218622	0.64015	0.512701	0.61705
ENST00000215906	ENSG00000128203	ASPHD2	chr22:26825238-26879803	0.313355	0.7973	0.20551	0.50495	0.692203	0.41585	0.150895	0.46945	-0.1285	0.7314	-0.156948	0.84845	0.16094	0.92355	0.327235	0.86375	0.885114	0.4018	0.290035	0.3943	-1.53997	0.6313	-0.099355	0.8417
ENST00000215909	ENSG00000100097	LGALS1	chr22:38071614-38075813	-0.326578	0.151	0.0658184	0.8551	-0.23547	0.5026	-0.313478	0.47845	-0.67591	0.1865	-0.0319377	0.95855	-0.33476	0.23775	0.0524596	0.8606	-0.326815	0.34185	-0.245571	0.5619	-0.223858	0.66485	0.074294	0.89935
ENST00000215912	ENSG00000100100	PIK3IP1	chr22:31677578-31688520	-0.280497	0.73245	-0.860261	0.55815	0.141425	0.90825	1.25803	0.31415	1.39104	0.2811	0.996059	0.5743	-7.37617	0.16745	-2.14916	0.3032	-13.1153	0.0428	-0.0420442	0.97935	2.09583	0.19935	2.087	0.1883
ENST00000215917	ENSG00000100104	SRRD	chr22:26879842-26908471	0.213574	0.7827	0.539184	0.6376	-0.227767	0.8704	0.114989	0.9461	-0.0609814	0.97345	0.206504	0.77735	0.298936	0.74335	0.106715	0.92205	0.0953074	0.9377	0.129878	0.9387	0.821447	0.6149	-0.1979	0.8517
ENST00000215919	ENSG00000100105	PATZ1	chr22:31721789-31742218	-0.441925	0.47115	0.194328	0.83345	-0.695619	0.51975	-0.281785	0.8097	-0.883872	0.5917	-0.67365	0.74035	-0.321451	0.61595	-0.367621	0.6694	-0.446754	0.68295	-0.550583	0.6559	-0.941821	0.5407	-0.948799	0.63485
ENST00000215939	ENSG00000100122	CRYBB1	chr22:26995241-27014052	0.699004	0.15965	0.944183	0.21005	0.686804	0.37445	-0.0438261	0.9572	-0.174759	0.8573	0.328805	0.7818	0.273854	0.56695	0.675229	0.2726	-0.00880974	0.99245	-0.227045	0.8162	0.838637	0.52655	-0.0621885	0.95775
ENST00000215941	ENSG00000100124	ANKRD54	chr22:38226861-38240438	0.233275	0.47495	0.727414	0.1583	0.318715	0.56455	0.237728	0.7173	0.217407	0.7724	0.115023	0.89705	-0.0820239	0.8198	0.279606	0.53855	0.273739	0.6176	0.190646	0.77455	0.585133	0.4373	-0.189376	0.83345
ENST00000215956	ENSG00000100138	NHP2L1	chr22:42069933-42094140	0.51093	0.5684	0.193804	0.9202	0.202238	0.88815	0.229669	0.9057	0.609897	0.754	-0.51487	0.4758	0.692505	0.4725	0.219977	0.87605	-0.359118	0.81745	0.581125	0.7099	-6.00697	0.2073	0.118889	0.2681
ENST00000215957	ENSG00000100139	MICALL1	chr22:38301663-38338829	0.0947315	0.7341	0.29304	0.50415	-0.0380768	0.927	-0.34027	0.51215	-0.433882	0.4486	-0.620268	0.4087	-0.0525702	0.86755	0.328486	0.37235	0.22606	0.5968	-0.179683	0.7166	-0.291439	0.6269	-0.549461	0.4164
ENST00000215980	ENSG00000100162	CENPM	chr22:42334724-42343168	0.0183382	0.9785	1.34931	0.1662	1.21328	0.2282	1.53406	0.18525	1.945	0.0862	1.797	0.2089	-0.757715	0.3272	1.11165	0.17765	1.22592	0.2781	1.28273	0.3507	1.84251	0.25765	1.90622	0.196
ENST00000216014	ENSG00000100196	KDELR3	chr22:38864066-38903665	-1.5427	0.6175	-1.47056	0.59095	0.405176	0.87665	0.601315	0.81875	0.85035	0.7461	1.24265	0.63065	-0.919085	0.7373	-0.763542	0.7841	-0.413767	0.87435	0.491154	0.85015	0.503287	0.8366	1.64845	0.5423
ENST00000216019	ENSG00000100201	DDX17	chr22:38864066-38903665	-0.389602	0.5576	-1.57146	0.193	-0.772008	0.4775	-0.718804	0.6179	0.55933	0.6881	-0.179124	0.9234	-0.00523903	0.99455	0.251981	0.751	0.0922715	0.9182	-0.809163	0.59245	-0.174052	0.9093	0.353524	0.861
ENST00000216024	ENSG00000100206	DMC1	chr22:38914953-38966291	0	1	-0.0881856	1	1.32387	1	1.49028	1	1.62829	1	3.40955	1	-0.172662	1	2.06935	1	0.995053	1	0	1	0	1	1.91897	1
ENST00000216027	ENSG00000100209	HSCB	chr22:29083730-29153503	0.537813	0.31215	0.780469	0.36945	0.217779	0.8197	0.059945	0.9544	-0.17408	0.89835	-0.320824	0.8647	0.144819	0.8076	0.0860818	0.91555	-0.27864	0.79665	0.11744	0.91895	-0.323604	0.8466	-0.445741	0.79795
ENST00000216029	ENSG00000100211	CBY1	chr22:39052640-39069859	-0.060313	0.89215	0.596108	0.3994	0.30574	0.6884	-0.330228	0.73205	0.246556	0.8132	0.0778641	0.944	-0.621403	0.22545	-0.491554	0.4552	0.0843972	0.91395	0.298947	0.7435	0.289749	0.77945	0.212283	0.85215
ENST00000216034	ENSG00000100216	TOMM22	chr22:39077952-39080818	0.111451	0.66505	0.53984	0.18025	0.0753565	0.85265	-0.34997	0.5013	-0.4986	0.39595	-0.480475	0.48355	0.23239	0.4291	0.310831	0.38665	0.05696	0.8924	-0.384124	0.44045	-0.456422	0.445	-0.809241	0.23205
ENST00000216036	ENSG00000100218	RTDR1	chr22:23401592-23487208	0	1	0	1	0	1	0	1	0	1	0	1	0	1	0	1	0	1	0	1	0	1	0	1
ENST00000216037	ENSG00000100219	XBP1	chr22:29190542-29196585	-0.00576183	0.98275	0.910602	0.02675	0.662852	0.10305	0.332633	0.49765	0.121454	0.82565	-0.0722222	0.9126	-0.0851025	0.776	0.513867	0.1491	0.529008	0.18815	0.22124	0.64465	0.467059	0.39595	-0.175289	0.7908
ENST00000216038	ENSG00000100220	C22orf28	chr22:32783568-32808242	0.0862288	0.7222	0.373957	0.32205	-0.103042	0.78375	-0.772393	0.0913	-0.988043	0.06635	-1.13451	0.072	0.0642256	0.81795	0.0795348	0.80615	-0.0886913	0.8093	-0.740004	0.10045	-0.967207	0.0682	-1.35181	0.0296
ENST00000216039	ENSG00000100221	JOSD1	chr22:39081547-39097561	-0.0206021	0.93455	-0.283541	0.4706	-0.108063	0.78015	0.295195	0.5275	0.10895	0.8393	0.339289	0.60145	-0.0271553	0.92445	-0.14517	0.66525	0.142681	0.7117	0.276401	0.5465	-0.0916612	0.8688	0.638031	0.3323
ENST00000216044	ENSG00000100226	GTPBP1	chr22:39101727-39190203	0.0562542	0.9012	-0.134089	0.8486	-0.266568	0.7087	-0.711437	0.4573	-0.631791	0.5576	-0.775338	0.58705	-0.121419	0.8212	0.222109	0.69605	-0.0226149	0.9728	-0.509147	0.56155	-0.430835	0.68855	-0.429861	0.7605
ENST00000216061	ENSG00000100239	PPP6R2	chr22:50781732-50883514	-1.25568	0.14175	-3.12036	0.2775	-1.31728	0.37115	-0.803618	0.5867	-0.939667	0.5535	-0.288919	0.8791	-0.981305	0.24475	-0.511275	0.5997	-1.0742	0.45395	-2.83773	0.29505	-1.36316	0.3654	-0.604791	0.7476
ENST00000216064	ENSG00000100242	SUN2	chr22:39101727-39190203	-0.139757	0.6237	-0.43525	0.34225	-0.513261	0.2458	-0.646933	0.2394	-0.753165	0.24055	-0.692117	0.3749	-0.499547	0.15815	-0.410357	0.2885	-0.479484	0.2755	-0.406204	0.429	-0.801982	0.2199	-0.54274	0.4761
ENST00000216068	ENSG00000100246	DNAL4	chr22:39101727-39190203	-0.0174823	0.9922	-0.434387	0.62145	-0.386009	0.5449	-0.328905	0.73585	-0.443496	0.8139	-0.37715	0.8644	-0.321077	0.8413	-0.445499	0.3566	-0.507533	0.5874	0.0711682	0.69565	0.0163024	0.839	-0.167913	0.8996
ENST00000216071	ENSG00000100249	C22orf31	chr22:29454659-29457832	0	1	0	1	0	1	0	1	0	1	0	1	0	1	0	1	0	1	0	1	0	1	0	1
ENST00000216075	ENSG00000100253	MIOX	chr22:50925212-50929077	0	1	0	1	0	1	0	1	0	1	0	1	0	1	0	1	0	1	0	1	0	1	0	1
ENST00000216080	ENSG00000100258	LMF2	chr22:50941375-50946135	-8.8664	0.1037	0.81424	0.52935	1.24629	0.54885	-0.431122	0.79475	0.551286	0.76995	-11.1068	0.21535	0	0.16695	-0.567147	0.5944	2.59224	0.2924	2.06466	0.47105	0	0.11975	0	0.10195
ENST00000216083	ENSG00000183741	CBX6	chr22:39257454-39268319	0.110098	0.81135	-3.36097	0.4328	0.568932	0.83125	1.61903	0.6291	1.32972	0.6608	0.265419	0.9115	0.548246	0.7431	-0.557017	0.8336	0.836719	0.7731	0.74993	0.7857	0.552155	0.8397	1.43105	0.6238
ENST00000216085	ENSG00000100263	RHBDD3	chr22:29655840-29696515	0.367995	0.7825	1.18176	0.4152	0.225198	0.5257	-0.383921	0.6076	-0.419034	0.7475	-0.932976	0.75435	-0.0358414	0.98595	0.361721	0.8434	0.426157	0.47055	-0.272525	0.53485	0.213172	0.6645	-1.15133	0.7252
ENST00000216099	ENSG00000243811	APOBEC3D	chr22:39410087-39429256	-0.590398	0.45725	-1.07599	0.6962	-1.94518	0.5889	-0.678928	0.7981	-1.23975	0.68805	-1.78556	0.5783	-0.790943	0.5418	-0.20834	0.64355	-0.46504	0.76685	-2.14726	0.5532	-2.2676	0.5217	-0.432074	0.86065
ENST00000216101	ENSG00000100276	RASL10A	chr22:29708921-29711745	1.03271	0.28315	1.40634	0.3083	0.120321	0.9329	1.07676	0.42475	0.412491	0.7651	0.578036	0.7189	-0.424415	0.684	-2.47436	0.2913	-0.514565	0.7801	0.272992	0.89055	-13.0515	0.22245	0.519794	0.75285
ENST00000216106	ENSG00000100281	HMGXB4	chr22:35653444-35691800	0.125131	0.71185	-0.293713	0.5919	-0.592642	0.29475	0.0420522	0.94865	-0.253702	0.7545	0.12316	0.88985	0.0270721	0.94395	-0.305433	0.52575	-0.519945	0.3725	-0.229543	0.73455	-0.10737	0.88415	-0.0443405	0.9632
ENST00000216115	ENSG00000100290	BIK	chr22:43506753-43525718	0.312673	0.5834	-0.485871	0.5706	-0.820704	0.3389	-0.711326	0.49395	-1.17326	0.33725	-0.914799	0.4977	-0.0632905	0.9085	-0.840654	0.26065	-0.174432	0.85765	-1.74241	0.20605	-6.45076	0.01955	-1.46597	0.25705
ENST00000216117	ENSG00000100292	HMOX1	chr22:35776353-35790207	-0.178849	0.452	0.222955	0.5361	-0.303443	0.39955	-2.17018	5e-05	-1.68235	0.0021	-1.85487	0.004	-0.472421	0.0971	0.0913953	0.77525	-0.383668	0.2888	-2.00808	5e-05	-1.65663	0.0022	-1.95875	0.00305
ENST00000216121	ENSG00000184117	NIPSNAP1	chr22:29901867-29977326	-0.23081	0.4829	0.0675609	0.89175	0.1076	0.8279	0.198663	0.73075	-0.073517	0.91885	0.174773	0.81115	-0.243528	0.51625	-0.0592964	0.88985	-0.0563352	0.90885	0.283447	0.61635	0.137618	0.84775	0.172939	0.82875
ENST00000216122	ENSG00000100297	MCM5	chr22:35796055-35821423	0.593913	0.1556	0.741605	0.2857	0.768419	0.25245	0.832701	0.2779	1.31424	0.16265	1.81945	0.06965	0.467241	0.3077	1.09705	0.0519	1.10526	0.0958	1.08375	0.15725	1.74243	0.05465	1.97826	0.0588
ENST00000216124	ENSG00000100299	ARSA	chr22:51063445-51066607	-1.4454	1	-1.96785	1	-1.83534	1	6.25801	0.2175	-0.496301	1	-3.16072	1	-0.325083	1	1.74218	1	-2.37154	1	1.41465	1	-4.3301	1	-0.419496	1
ENST00000216127	ENSG00000100302	RASD2	chr22:35936914-35950048	0.028952	0.97065	0.174916	0.8588	0.338412	0.708	0.829634	0.4216	-0.10705	0.925	1.23501	0.28265	-0.0228507	0.9759	0.0521887	0.9503	-0.0064547	0.9881	1.084	0.3024	-1.53424	0.45125	0.935183	0.4698
ENST00000216129	ENSG00000100304	TTLL12	chr22:43562627-43583139	0.182301	0.5056	0.228122	0.59645	0.0824126	0.8531	-0.0324911	0.9496	0.130713	0.83425	0.20954	0.7603	-0.063359	0.83675	0.0706662	0.84945	0.181509	0.66855	0.171679	0.7372	0.619943	0.2858	0.156472	0.82215
ENST00000216133	ENSG00000100307	CBX7	chr22:39516171-39548679	-0.451863	0.19285	-0.368834	0.517	-0.0839101	0.8831	0.807187	0.19125	0.32994	0.65865	1.05333	0.20555	-0.507071	0.1638	-0.800601	0.11255	-0.231633	0.6865	1.00413	0.09895	0.697357	0.35185	1.20601	0.13385
ENST00000216139	ENSG00000100312	ACR	chr22:51176623-51183762	0	1	0	1	0	1	0	1	0	1	0	1	0	1	0	1	0	1	0	1	0	1	0	1
ENST00000216144	ENSG00000100314	CABP7	chr22:30116072-30163000	0	1	0	1	-0.182492	1	0.264595	1	0.385006	1	0	1	1.46539	1	-1.36006	1	1.06215	1	0.790987	1	-0.914309	1	0	1
ENST00000216146	ENSG00000100316	RPL3	chr22:39708886-39716394	0.0191137	0.933	0.54664	0.128	0.0851072	0.80905	0.00987812	0.98135	-0.316311	0.55415	-0.0149351	0.98055	0.0151358	0.95985	-0.296388	0.35725	-0.00623214	0.9857	-0.0285489	0.9514	-0.158971	0.76715	-0.523693	0.44325
ENST00000216155	ENSG00000100321	SYNGR1	chr22:39745929-39781593	-2.33694	0.4044	0.755561	0.52945	0.579471	0.66415	1.29542	0.4669	0.520849	0.73745	0.275328	0.8724	0.629471	0.68845	-0.121096	0.7076	0.602964	0.6062	1.02112	0.60955	0.809116	0.72335	1.34234	0.573
ENST00000216160	ENSG00000100324	TAB1	chr22:39795745-39833065	0.107069	0.69385	0.138481	0.7533	-0.217772	0.62265	-0.2734	0.6167	-0.0984002	0.866	-0.325611	0.64965	-0.267724	0.40425	0.129035	0.7354	-0.0877833	0.84645	-0.0620692	0.9073	-0.141996	0.8168	-0.264381	0.7166
ENST00000216177	ENSG00000100341	PNPLA5	chr22:44275557-44287893	0	1	0	1	0	1	0	1	0	1	0	1	0	1	0	1	0	1	0	1	0	1	0	1
ENST00000216180	ENSG00000100344	PNPLA3	chr22:44319618-44565106	-0.5508	0.46035	0.542729	0.6707	-0.090837	0.7539	0.614008	0.74495	1.51364	0.5846	1.22401	0.707	-0.209695	0.20325	0.0728457	0.53455	0.0183656	0.7399	-0.142254	0.86405	-3.71107	0.41985	1.69947	0.58835
ENST00000216181	ENSG00000100345	MYH9	chr22:36677326-36784063	0.0686528	0.7605	0.125665	0.72275	0.204274	0.54	0.126097	0.76955	0.47163	0.37245	0.425987	0.4903	-0.0380716	0.89035	0.245336	0.4172	0.490725	0.13945	0.213665	0.59955	0.553938	0.2996	0.398727	0.5193
ENST00000216185	ENSG00000100348	TXN2	chr22:36863082-36878077	0.0166223	0.9626	0.402918	0.4973	0.085601	0.88445	-0.353801	0.6341	-0.324759	0.7165	0.0548638	0.9552	-0.307129	0.4634	0.13561	0.78575	0.184499	0.75695	0.0973934	0.8798	0.675804	0.3701	0.208512	0.8014
ENST00000216187	ENSG00000100350	FOXRED2	chr22:36883236-36903148	0	0.1115	0	1	0	1	0	0.1976	0	0.1945	0	0.1811	0	1	0	0.14335	0	0.17885	0	1	0	1	0	0.1643
ENST00000216190	ENSG00000100353	EIF3D	chr22:36906896-36925483	-0.24629	0.3911	-0.329628	0.4927	-0.574044	0.20225	-0.819525	0.14635	-0.707384	0.24415	-1.00099	0.1901	-0.505266	0.16865	-0.594905	0.1487	-0.709436	0.11495	-0.963843	0.0966	-1.10286	0.1107	-1.94437	0.0592
ENST00000216194	ENSG00000239900	ADSL	chr22:40742506-40764823	0.151744	0.5729	0.427334	0.3069	0.0844671	0.8374	-0.37165	0.4851	-0.248144	0.66635	-0.39444	0.57565	0.306244	0.31185	0.114377	0.75745	0.136533	0.7467	-0.68302	0.1998	-0.0435591	0.93655	-0.689249	0.31245
ENST00000216200	ENSG00000100362	PVALB	chr22:37196727-37215523	0	1	0	1	0	1	0	1	0	1	0	1	0	1	0	1	0	1	0	1	0	1	0	1
ENST00000216211	ENSG00000100373	UPK3A	chr22:45680862-45691755	0	1	0	1	0	1	0	1	0	1	0	1	0	1	0	1	0	1	0	1	0	1	0	1
ENST00000216214	ENSG00000100376	FAM118A	chr22:45704848-45737836	-0.149112	0.74015	-0.0730332	0.9202	0.0930428	0.8917	0.294653	0.72865	0.272386	0.7876	0.553126	0.6052	0.0188614	0.965	-0.157539	0.8014	-0.12086	0.8696	0.746922	0.3747	0.594215	0.57935	-0.121907	0.9235
ENST00000216218	ENSG00000100380	ST13	chr22:41220538-41253026	-0.131132	0.5736	0.0866165	0.80635	0.344988	0.32415	0.183574	0.68285	0.215677	0.68365	0.174549	0.7713	-0.00129287	0.9959	0.0406819	0.89655	0.316991	0.35705	0.111907	0.79405	0.328066	0.5259	0.120259	0.8407
ENST00000216223	ENSG00000100385	IL2RB	chr22:37521877-37571094	-0.38322	0.39115	-1.3671	0.07885	-1.38058	0.07815	-0.875707	0.31315	-0.0510054	0.95515	0.0925172	0.92715	-0.318551	0.4603	-0.528771	0.3819	-1.71635	0.0428	-0.241326	0.7927	-0.337189	0.74745	0.40386	0.6813
ENST00000216225	ENSG00000100387	RBX1	chr22:41253080-41369313	0.0774174	0.7817	0.315694	0.46485	0.12976	0.7606	-0.25052	0.6374	-0.567511	0.3481	-0.731316	0.34885	0.104743	0.7424	-0.0950802	0.79495	0.141301	0.7324	-0.275146	0.58745	-0.371076	0.53545	-0.572945	0.43775
ENST00000216237	ENSG00000100395	L3MBTL2	chr22:41601208-41636938	0.109424	0.68295	0.267448	0.52105	-0.0383812	0.92835	-0.466606	0.3677	-0.242339	0.68135	-0.817283	0.2782	-0.142011	0.64355	0.00726969	0.9821	-0.0562077	0.89705	-0.625644	0.2443	-0.0418412	0.94385	-0.946751	0.2065
ENST00000216241	ENSG00000100399	CHADL	chr22:41601208-41636938	0	1	0	1	0	1	0	1	0	1	0	1	0	1	0	1	0	1	0	1	0	1	0	1
ENST00000216252	ENSG00000100410	PHF5A	chr22:41855720-41864729	-0.0134179	0.95955	0.000382858	0.99855	-0.209582	0.63895	-0.535473	0.3351	-0.66487	0.2829	-0.920945	0.22155	-0.000346719	0.99885	0.222087	0.56015	-0.350786	0.4492	-0.493779	0.3826	-0.508612	0.446	-0.678533	0.33975
ENST00000216254	ENSG00000100412	ACO2	chr22:41865128-41940610	0.0943247	0.76965	0.124037	0.80855	0.0822449	0.8736	-0.133822	0.8229	0.148821	0.82725	0.0614266	0.9358	-0.114517	0.7663	0.250339	0.5559	0.331082	0.4914	0.000886213	0.99835	0.305281	0.6665	0.25648	0.7462
ENST00000216259	ENSG00000100417	PMM1	chr22:41956766-41985894	0.000198833	0.99705	0.638568	0.24635	0.0386973	0.9481	0.23084	0.7472	0.303607	0.71095	0.461878	0.6169	-0.390623	0.30205	0.0955297	0.84305	-0.0346614	0.95385	0.605494	0.3687	0.389315	0.6637	0.628405	0.4742
ENST00000216264	ENSG00000100422	CERK	chr22:47080307-47134158	0.25435	0.4	0.0104515	0.98385	0.304817	0.5363	1.23935	0.0286	1.15653	0.078	1.78407	0.0223	0.0947041	0.776	0.23961	0.5753	0.183799	0.7095	1.18009	0.0357	1.35032	0.0551	1.74453	0.0235
ENST00000216267	ENSG00000100425	BRD1	chr22:50166930-50221160	0	1	0	1	0	1	0	1	0	1	0	1	0	1	0	1	0	1	0	1	0	1	0	1
ENST00000216268	ENSG00000100426	ZBED4	chr22:50247489-50282090	0.222434	0.4272	-0.330539	0.48115	-0.0387827	0.9387	0.312652	0.5712	0.477007	0.4479	0.584333	0.41345	0.250236	0.4304	0.143646	0.7184	0.0978027	0.82925	0.183075	0.73855	0.496492	0.4279	0.797216	0.2582
ENST00000216271	ENSG00000100429	HDAC10	chr22:50683611-50700254	-0.156862	0.7214	0.331578	0.6305	-0.208326	0.77585	-0.406297	0.65915	-0.183184	0.8717	-0.3792	0.7695	-0.33698	0.47465	-0.198756	0.7538	-0.0530468	0.9398	0.105586	0.88985	-0.202304	0.85275	-0.512653	0.6873
ENST00000216274	ENSG00000129465	RIPK3	chr14:24787554-24809251	0.285143	0.5624	0.167213	0.84135	-0.063482	0.94055	-0.140658	0.88465	-0.276446	0.8142	-0.575418	0.6723	0.249582	0.62225	0.202815	0.7725	0.338011	0.6899	-0.270106	0.8128	0.570728	0.6531	-0.850844	0.6124
ENST00000216277	ENSG00000090060	PAPOLA	chr14:96967769-97033448	0.167135	0.5041	0.0936881	0.8111	0.512854	0.1747	0.805731	0.0785	0.557503	0.30375	0.517793	0.418	0.355205	0.2268	0.320561	0.33455	0.465421	0.20095	0.587606	0.18635	0.455709	0.40965	0.285644	0.66625
ENST00000216281	ENSG00000080824	HSP90AA1	chr14:102547074-102771537	-0.179552	0.4439	0.313978	0.34775	0.604944	0.05905	-0.0484869	0.91535	0.336478	0.54325	-0.0885082	0.88805	-0.106876	0.70435	-0.0479175	0.8768	0.532148	0.1214	-0.229295	0.5923	0.285454	0.6163	-0.561814	0.3933
ENST00000216286	ENSG00000087303	NID2	chr14:52471520-52535712	1.12697	1	1.04086	1	0.191645	1	-0.198884	1	-0.248433	1	0.361793	1	-0.656515	1	-0.142846	1	1.29887	1	0	1	0	1	-0.968177	1
ENST00000216288	ENSG00000075413	MARK3	chr14:103851728-103970168	-0.677378	0.0989	-0.461827	0.43265	-0.492052	0.42725	-0.418321	0.5762	-0.66125	0.4452	-0.450512	0.6575	-0.0893496	0.84305	-0.37332	0.47445	-0.609702	0.30375	-0.255965	0.6994	-1.07953	0.218	-0.448091	0.6575
ENST00000216294	ENSG00000023608	SNAPC1	chr14:62229074-62263146	0.106091	0.7159	0.0980316	0.83565	0.261602	0.58675	0.610193	0.2722	0.264119	0.67995	0.510153	0.49745	0.233031	0.4734	-0.166941	0.69425	-0.119995	0.80365	0.199778	0.7223	0.429715	0.52705	0.243729	0.74415
ENST00000216297	ENSG00000092201	SUPT16H	chr14:21819630-21852425	-0.161954	0.4813	-0.510071	0.17415	-0.424261	0.2525	-0.0832519	0.8494	-0.185179	0.71405	-0.133394	0.82015	0.118968	0.6703	-0.0897157	0.77175	-0.204569	0.56395	-0.30229	0.4702	-0.415074	0.4223	-0.309608	0.6135
ENST00000216327	ENSG00000100439	ABHD4	chr14:23067145-23081265	0	1	0	1	0	1	0	1	0	1	0	1	0	1	0	1	0	1	0	1	0	1	0	1
ENST00000216330	ENSG00000100442	FKBP3	chr14:45553301-45604522	0	1	0	1	0	1	0	1	0	1	0	1	0	1	0	1	0	1	0	1	0	1	0	1
ENST00000216336	ENSG00000100448	CTSG	chr14:25042727-25045466	-0.00990098	0.9796	0.214512	0.73235	-0.672109	0.33295	-1.10146	0.1919	-1.83427	0.064	-2.58742	0.0261	-0.343255	0.39055	-0.436604	0.43865	-0.871767	0.23355	-0.863936	0.31815	-2.88846	0.12145	-2.00078	0.07085
ENST00000216338	ENSG00000100450	GZMH	chr14:25075685-25078905	0	1	0	1	0	1	0	1	0	1	0	1	0	1	0	1	0	0.0053	0	1	0	1	0	1
ENST00000216341	ENSG00000100453	GZMB	chr14:25100159-25103473	1.74749	1	0	1	-5.19776	1	0.665568	1	0	1	1.6612	1	4.01905	1	2.06618	1	7.36984	1	-3.42661	1	0	1	1.80451	1
ENST00000216350	ENSG00000100462	PRMT5	chr14:23389719-23398794	0	0.1495	0	1	0	1	0	1	0	1	0	0.03945	0	1	0	1	0	1	0	1	0	1	0	1
ENST00000216361	ENSG00000100473	COCH	chr14:31343719-31562818	-1.89878	0.3635	-1.64513	0.51915	-1.11395	0.6081	-0.912378	0.577	-0.762789	0.6943	-0.771908	0.761	-0.435018	0.79205	-0.280809	0.8656	-0.656764	0.62475	0.148117	0.38995	0.379904	0.53695	-0.212381	0.8177
ENST00000216366	ENSG00000100478	AP4S1	chr14:31343719-31562818	0.294282	0.2792	-1.60017	0.63165	-0.417015	0.83715	-1.21706	0.68755	-0.47292	0.8586	-1.69495	0.56415	0.376607	0.5583	-0.523174	0.7807	-2.60959	0.48525	-0.839186	0.77395	0.318456	0.8898	-1.86882	0.52585
ENST00000216367	ENSG00000100479	POLE2	chr14:50110272-50155140	11.6128	0.08425	11.3244	0.07295	12.2868	0.0711	12.5193	0.0688	11.8744	0.06245	11.2434	0.0759	10.2907	0.0804	11.3392	0.06945	11.9641	0.0735	12.0591	0.0642	11.6281	0.0692	11.8376	0.07965
ENST00000216373	ENSG00000100485	SOS2	chr14:50583846-50698276	0.2197	0.4053	-0.208604	0.61855	0.529406	0.1938	0.90995	0.05835	1.05713	0.06465	0.966326	0.136	0.381821	0.20305	0.179187	0.6196	0.424973	0.31075	0.76645	0.1178	0.614497	0.26415	0.746963	0.24515
ENST00000216378	ENSG00000100490	CDKL1	chr14:50704280-50883179	-0.864381	0.5889	-0.444339	0.56675	-1.47506	0.5579	-2.71319	0.426	-2.11061	0.5491	-3.35914	0.45545	-0.628886	0.69565	-0.58529	0.766	-0.530042	0.77505	0	0.17605	-2.54328	0.52515	-0.919674	0.73725
ENST00000216392	ENSG00000100504	PYGL	chr14:51324608-51411454	-0.247581	0.3998	-0.128534	0.79375	0.0439516	0.92145	0.672075	0.2128	0.120879	0.847	0.772598	0.2804	-0.095864	0.76795	-0.393146	0.3482	-0.0600108	0.8965	0.592211	0.26245	0.00820185	0.98885	0.37887	0.60455
ENST00000216410	ENSG00000100522	GNPNAT1	chr14:53241911-53258386	0.159315	0.57035	0.0669451	0.8771	0.252505	0.5519	-0.133884	0.80305	-0.113441	0.8528	-0.318253	0.6587	0.44957	0.14415	0.289506	0.4411	-0.0812005	0.8584	-0.518244	0.3446	-0.606186	0.34655	-0.652814	0.40355
ENST00000216414	ENSG00000100526	CDKN3	chr14:54863566-54886936	0	1	0	1	0	1	0	1	0	1	0	0.2184	0	1	0	1	0	1	0	1	0	1	0	1
ENST00000216416	ENSG00000100528	CNIH	chr14:54893653-54908149	-0.113662	0.6578	0.131842	0.73085	0.214152	0.58275	0.291043	0.5423	0.0698587	0.89355	0.341871	0.5932	0.0466513	0.87435	-0.2563	0.4573	0.0244338	0.94765	0.0272348	0.95215	0.0516644	0.9228	-0.17772	0.7765
ENST00000216420	ENSG00000100532	CGRRF1	chr14:54976529-55005567	0.323831	0.38615	0.33767	0.5821	0.282787	0.65395	0.773216	0.32045	0.35862	0.67555	0.712323	0.43725	0.503216	0.19565	0.105219	0.8474	0.219828	0.732	0.458959	0.5527	-0.185617	0.85525	0.23996	0.8051
ENST00000216442	ENSG00000100554	ATP6V1D	chr14:67707825-67853233	-0.152463	0.74785	-0.140686	0.8508	0.157839	0.81955	0.0163649	0.98445	-0.045266	0.96195	-0.111426	0.91915	-0.0863618	0.88125	-0.481771	0.4603	-0.104368	0.88485	0.0188825	0.9818	-0.233273	0.8017	-0.360556	0.7721
ENST00000216445	ENSG00000100557	C14orf105	chr14:57936018-57960585	0	1	0	1	0	1	0	1	0	1	0	1	0	1	0	1	0	1	0	1	0	1	0	1
ENST00000216446	ENSG00000100558	PLEK2	chr14:67853699-67878917	0	1	0	1	0	1	0	1	0	1	0	1	0	1	0	1	0	1	0	1	0	1	0	1
ENST00000216450	ENSG00000100565	C14orf166B	chr14:77292714-77336645	0	1	0	1	0	1	0	1	0	1	0	1	0	1	-8.46426	1	0	1	0	1	0	1	0	1
ENST00000216452	ENSG00000100564	PIGH	chr14:67913800-68067004	0.110733	0.8296	0.365729	0.6433	0.384593	0.6007	-0.044597	0.9627	0.00273149	0.9972	-0.0972479	0.94085	0.101045	0.86205	0.284434	0.6936	-0.0757859	0.9286	-0.435572	0.66465	-0.197012	0.8646	-0.596321	0.67305
ENST00000216453	ENSG00000100565	C14orf166B	chr14:77292714-77336645	0	1	0	1	0	1	0	1	0	1	0	1	0	1	0	1	0	1	0	1	0	1	0	1
ENST00000216455	ENSG00000100567	PSMA3	chr14:58466452-58764857	0.0690468	0.82205	0.288958	0.5301	0.128285	0.77905	-0.460665	0.43695	-0.699891	0.3253	-1.22925	0.16825	0.119825	0.74605	0.220404	0.566	-0.0682523	0.88175	-0.427711	0.452	-0.862171	0.24035	-0.758115	0.3235
ENST00000216456	ENSG00000100568	VTI1B	chr14:68086514-68162531	-0.0508559	0.95165	0.652673	0.60815	0.102707	0.9442	0.0297937	0.98875	-0.225649	0.891	-0.770716	0.6943	0.0655296	0.9456	0.00467527	0.99675	-0.117167	0.93415	-0.213396	0.9092	-0.254638	0.5816	-0.280414	0.2286
ENST00000216463	ENSG00000100575	TIMM9	chr14:58862633-59015216	-0.343335	0.7571	0.330966	0.8731	-0.480949	0.7903	-1.02165	0.59245	-1.32031	0.4548	-0.980209	0.6469	-0.047198	0.97005	-0.724816	0.6228	-0.472143	0.802	-2.39447	0.3643	-1.08001	0.46795	-1.55629	0.57775
ENST00000216465	ENSG00000100577	GSTZ1	chr14:77741298-77797940	0.40323	0.43305	0.956864	0.24345	0.212821	0.8093	-0.0591837	0.9572	-0.533852	0.71025	-0.329652	0.83385	0.306756	0.60725	0.46791	0.5182	0.313978	0.717	-0.471036	0.6993	-2.55089	0.3201	-0.512356	0.7509
ENST00000216468	ENSG00000100580	TMED8	chr14:77801363-77857840	0.0824082	0.7524	-0.0950539	0.8206	0.34364	0.40655	0.683521	0.17065	0.711459	0.20825	0.726678	0.26075	0.341553	0.25795	0.377234	0.29515	0.394092	0.33135	0.534777	0.2775	0.232154	0.68285	0.784973	0.2328
ENST00000216471	ENSG00000100583	SAMD15	chr14:77801363-77857840	-0.306419	0.82295	-1.74204	0.474	-1.66443	0.4891	-0.812289	0.5709	-0.70333	0.6929	-0.630579	0.7762	-0.319179	0.8364	-1.80596	0.51715	-1.0247	0.61785	-0.829962	0.54265	-1.73271	0.5702	-1.50449	0.6308
ENST00000216479	ENSG00000100591	AHSA1	chr14:77893017-77935817	-0.0890358	0.75525	0.693619	0.11025	0.615116	0.1565	-0.311425	0.56345	0.00810911	0.98915	-0.285971	0.70865	-0.26085	0.4588	0.181763	0.6305	0.615654	0.13665	-0.192368	0.70405	0.248097	0.69715	-0.669646	0.3943
ENST00000216481	ENSG00000100593	ISM2	chr14:77940739-77965210	0	1	0	1	0	1	0	1	0	1	0	1	0	1	0	1	0	1	0	1	0	1	0	1
ENST00000216484	ENSG00000100596	SPTLC2	chr14:77972339-78083116	-0.00354467	0.98915	-0.428339	0.2896	-0.111686	0.77625	-0.0323235	0.94545	-0.161378	0.76355	0.00885537	0.98875	0.198168	0.49225	-0.0167223	0.96385	0.0530245	0.89175	-0.166385	0.72385	-0.187119	0.73125	0.0342339	0.9562
ENST00000216487	ENSG00000100599	RIN3	chr14:92980117-93155339	0.0355753	0.9154	-0.442019	0.4621	-0.368612	0.5457	0.429766	0.52575	0.9567	0.20915	1.41061	0.0831	-0.0989184	0.78725	-0.444793	0.38325	-0.274138	0.64185	0.324845	0.6357	0.407984	0.62875	1.41917	0.08575
ENST00000216489	ENSG00000100601	ALKBH1	chr14:78138746-78174363	0.383722	0.23805	-0.0531076	0.92365	0.15401	0.77655	0.146217	0.82075	0.0467097	0.95005	-0.0375016	0.9656	0.168125	0.6363	0.271941	0.57235	0.22758	0.672	0.000691409	0.9986	0.292435	0.7115	-0.131824	0.8833
ENST00000216492	ENSG00000100604	CHGA	chr14:93389424-93401638	0.0703064	1	0	1	0	1	0	1	0	1	0	1	0	1	0	1	0	1	0	1	0	1	0	1
ENST00000216500	ENSG00000100612	DHRS7	chr14:60558628-60636574	-0.833359	0.5092	-0.569122	0.64945	-0.289315	0.6558	-0.229125	0.82545	-0.0441758	0.88525	-0.331342	0.88115	-0.513722	0.635	-0.790926	0.50095	0	0.1702	-0.917207	0.72955	0	0.1305	-0.243373	0.89925
ENST00000216513	ENSG00000100625	SIX4	chr14:61176245-61191066	1.08195	1	0.582609	1	1.59817	1	1.92493	1	1.43064	1	1.74538	1	0.169469	1	0.581489	1	2.41763	1	-0.380118	1	-0.528159	1	2.60677	0.1715
ENST00000216517	ENSG00000100629	CEP128	chr14:80943329-81612646	0	1	0	1	0	1	0	1	0	1	0	1	0	1	0	1	0	1	0	1	0	1	0	1
ENST00000216520	ENSG00000100632	ERH	chr14:69846847-69929105	0	0.12885	0	0.08615	-0.105187	0.8987	-1.47932	0.61495	-0.644628	0.7665	0	0.08595	0	0.08665	1.62924	0.55945	0	0.0927	-0.720232	0.76395	0	0.08135	0.976096	0.73315
ENST00000216540	ENSG00000100652	SLC10A1	chr14:70242133-70264006	0	1	0	1	0.396571	1	-1.31331	1	0	1	0	1	-1.07178	1	0	1	0	1	0	1	0	1	0	1
ENST00000216554	ENSG00000100664	EIF5	chr14:103799880-103811362	0.0227436	0.9729	0.71637	0.44465	-0.412465	0.7007	0.0624383	0.96815	-0.531764	0.73595	0.237509	0.88065	0.442211	0.57435	-0.830456	0.4693	0.252709	0.78145	0.196096	0.86095	0.869915	0.4311	-0.557166	0.77205
ENST00000216568	ENSG00000100678	SLC8A3	chr14:70510933-70655787	0	1	0	1	0	1	0	1	0	1	0	1	0	1	0	1	0	1	0	1	0	1	0	1
ENST00000216602	ENSG00000100711	ZFYVE21	chr14:104182066-104200005	-0.00760317	0.99235	0.0490978	0.9716	0.0969544	0.94095	-0.207482	0.91385	-0.48174	0.80085	-0.0465983	0.8754	-0.728061	0.4289	0.382015	0.6994	0.332579	0.793	-0.415679	0.8138	-0.287008	0.86845	0.946548	0.51205
ENST00000216605	ENSG00000100714	MTHFD1	chr14:64854748-65000408	-0.0522377	0.90645	-0.0163512	0.97935	0.0698608	0.91465	-0.0884621	0.91115	0.104029	0.9095	0.0729688	0.95495	0.0642034	0.9023	0.225334	0.66695	0.25727	0.66915	-0.139078	0.86015	-0.255502	0.7986	0.256673	0.8001
ENST00000216629	ENSG00000100739	BDKRB1	chr14:96671015-96735304	0	1	0	1	0	1	0	1	0	1	0	1	0	1	0	1	0	1	0	1	0	1	0	0.16475
ENST00000216639	ENSG00000100749	VRK1	chr14:97263640-97398059	0.119257	0.7136	0.672753	0.1956	0.237636	0.6594	0.342813	0.60705	0.397165	0.58115	0.6112	0.4892	0.365322	0.28625	0.113962	0.80635	-0.206476	0.71255	0.113768	0.8694	0.4648	0.5659	0.0263269	0.97575
ENST00000216658	ENSG00000100767	PAPLN	chr14:73704204-73741348	-0.34592	1	-1.59745	1	1.68726	0.61085	1.80195	0.60735	2.81963	0.49485	2.1615	0.5166	2.47022	0.35265	1.40943	1	2.7867	0.4935	2.93267	0.42275	3.21394	0.45935	3.35218	0.43975
ENST00000216714	ENSG00000100823	APEX1	chr14:20923349-20929771	0.154994	0.67445	0.662526	0.22755	0.39611	0.46415	0.049677	0.9394	-0.056694	0.9386	-0.010092	0.99005	0.13672	0.75595	0.21399	0.65655	0.382195	0.47195	-0.0252934	0.96765	0.229701	0.7483	-0.391187	0.6968
ENST00000216727	ENSG00000100836	PABPN1	chr14:23743249-23795394	0.0835776	0.8086	0.390996	0.4699	-0.0158733	0.9778	-0.408823	0.5435	-0.512181	0.53205	-0.612494	0.50915	-0.265852	0.53115	-0.314602	0.5183	-0.353592	0.5412	-0.290097	0.66315	-0.490506	0.5507	-1.03662	0.30365
ENST00000216733	ENSG00000100842	EFS	chr14:23825610-23834961	0	1	0	1	0	1	0	1	0	1	0	1	0	1	0	1	0	1	0	1	0	1	0	1
ENST00000216743	ENSG00000100852	ARHGAP5	chr14:32545319-32628934	0	1	0	1	0	1	0	1	0	1	0	1	0	1	0	1	0	1	0	1	0	1	0	1
ENST00000216756	ENSG00000100865	CINP	chr14:102783713-102829253	-0.402861	0.31785	-0.248088	0.68865	-0.351166	0.5655	-0.819413	0.30105	-0.789086	0.398	-0.905527	0.39875	-0.382596	0.3984	-0.206221	0.70215	-0.577276	0.3603	-0.935079	0.2433	-0.681807	0.43985	-0.848896	0.43535
ENST00000216774	ENSG00000100883	SRP54	chr14:35451162-35498773	-0.0173898	0.94325	0.0449837	0.9063	0.299063	0.4124	0.0557986	0.9019	-0.0790971	0.87655	-0.341362	0.58875	0.0804133	0.77785	0.195974	0.548	0.129006	0.72265	-0.214533	0.63435	-0.663287	0.23875	-0.358045	0.55835
ENST00000216775	ENSG00000100884	CPNE6	chr14:24540045-24547309	-1.56104	1	0.114963	1	-0.761725	1	-9.47513	1	-1.23068	1	-1.09806	1	-0.270682	1	-1.88787	1	-10.2466	1	0	1	0	1	0.926661	1
ENST00000216780	ENSG00000100889	PCK2	chr14:24549315-24602058	-0.0549651	0.93265	0.0830694	0.9288	-0.154266	0.8718	-0.227407	0.8354	-0.593987	0.65495	-0.398655	0.84595	-0.312533	0.67295	-0.329947	0.69715	0.127721	0.89395	-0.291937	0.7877	-0.162179	0.9056	0.0359186	0.98355
ENST00000216797	ENSG00000100906	NFKBIA	chr14:35870716-35873955	0.0601612	0.7969	0.302271	0.42075	0.0439945	0.90375	-0.026562	0.95375	-0.546845	0.29	-1.02826	0.10075	-0.12913	0.6479	-0.0634338	0.8449	-0.021593	0.9522	0.0802066	0.85235	-0.3066	0.5525	-0.916451	0.14705
ENST00000216799	ENSG00000100908	EMC9	chr14:24605366-24610797	0.578545	0.79965	0.383351	0.882	0.763342	0.7906	0.640788	0.8133	0.319311	0.9041	1.01214	0.714	-0.430062	0.86415	0.518431	0.8402	0.694114	0.8016	0.742676	0.7831	0.733696	0.7834	1.39438	0.6277
ENST00000216802	ENSG00000100911	PSME2	chr14:24612573-24636611	-0.163595	0.67805	-0.212513	0.75605	-0.127702	0.8295	-0.682792	0.35165	-0.843078	0.3257	-1.08852	0.26785	-0.515122	0.2768	0.43545	0.35845	-0.289334	0.6321	-0.258898	0.6975	-1.26829	0.22945	-0.351738	0.68955
ENST00000216807	ENSG00000100916	BRMS1L	chr14:36295523-36401531	0.34386	0.32155	0.369731	0.5208	0.572961	0.30585	0.610718	0.36825	0.684415	0.38915	0.890001	0.2941	0.473792	0.18455	0.45836	0.33845	0.604016	0.2945	0.37232	0.61685	0.325713	0.70425	0.386302	0.68925
ENST00000216832	ENSG00000100941	PNN	chr14:39644386-39652422	-0.07096	0.76845	0.393488	0.29985	0.697988	0.0633	0.296034	0.5078	0.590283	0.24845	0.548803	0.3643	0.119946	0.6687	0.400115	0.21535	0.717836	0.0519	0.0704259	0.87645	0.608735	0.24445	0.361957	0.5459
ENST00000216840	ENSG00000100949	RABGGTA	chr14:24734743-24740945	0.288487	0.39465	0.882651	0.0914	-0.111152	0.84075	-0.837274	0.262	-0.831362	0.36835	-0.905821	0.34495	0.263635	0.47845	0.428732	0.36155	0.183666	0.7402	-0.492978	0.49005	0.062787	0.93715	-1.41713	0.16345
ENST00000216862	ENSG00000019186	CYP24A1	chr20:52769987-52790512	-14.5846	1	2.7324	1	3.58334	1	3.28217	1	3.57059	1	0.580278	1	1.62828	1	2.89166	1	3.13217	1	3.04599	1	5.7438	0.14885	2.05164	1
ENST00000216877	ENSG00000132670	PTPRA	chr20:2815959-3019722	0.15249	0.89865	1.01287	0.52025	0.190984	0.91385	0.162295	0.57185	0.698756	0.6057	0.720087	0.4627	1.36018	0.2152	0.28992	0.8667	-1.82022	0.48465	0.966753	0.35095	0.773106	0.5835	-1.24777	0.6809
ENST00000216879	ENSG00000088833	NSFL1C	chr20:1422806-1448417	0.777903	0.1651	1.21174	0.1706	0.462581	0.6234	0.2466	0.84335	0.0688451	0.96155	0.523802	0.7171	0.509924	0.4372	-0.606426	0.55255	1.00011	0.2652	0.0270723	0.98175	0.571226	0.64495	-1.69162	0.45675
ENST00000216923	ENSG00000020256	ZFP64	chr20:50668201-50820847	1.03359	0.13505	-0.339026	0.81495	0.427588	0.73605	-1.80649	0.51085	-0.786298	0.5836	-11.8748	0.30535	-0.543096	0.56795	0.563159	0.5911	-4.91822	0.2223	1.51032	0.3185	0.146705	0.93635	-0.322005	0.572
ENST00000216927	ENSG00000089012	SIRPG	chr20:1609797-1638425	0	1	0	1	0	1	0	1	0	1	0	1	0	1	0	1	0	1	0	1	0	1	0	1
ENST00000216951	ENSG00000100983	GSS	chr20:33516235-33543620	-0.123084	0.6278	0.278346	0.47255	0.128425	0.74305	-0.389596	0.4231	-0.308857	0.5773	-0.590904	0.3682	-0.229193	0.421	0.0495578	0.8878	0.149657	0.71065	-0.412238	0.38745	-0.0594265	0.9118	-0.697494	0.27205
ENST00000216962	ENSG00000100994	PYGB	chr20:25228704-25371619	-0.241882	0.4686	-0.104338	0.8423	-0.315142	0.53105	-0.167667	0.78425	-0.410784	0.55875	-0.614708	0.47315	-0.407355	0.28875	-0.156675	0.71565	-0.110641	0.8247	-0.149533	0.79655	-0.372415	0.59365	-0.628097	0.46365
ENST00000216968	ENSG00000101000	PROCR	chr20:33703159-33865928	-0.306354	0.44135	-0.274538	0.6677	-0.384645	0.5318	-0.653798	0.4167	-1.1166	0.26195	-1.57368	0.21315	-0.427647	0.348	-0.36201	0.5007	-0.376635	0.53595	-0.499804	0.4915	-0.690013	0.48525	-1.25298	0.24095
ENST00000217026	ENSG00000101057	MYBL2	chr20:42295753-42345136	0.609353	0.12165	1.08258	0.07995	1.332	0.03825	2.04875	0.0102	2.22709	0.00955	3.00619	0.0026	0.235256	0.5574	1.09841	0.0424	1.43746	0.02325	1.98032	0.00975	2.62243	0.00555	2.77518	0.0044
ENST00000217043	ENSG00000101074	R3HDML	chr20:42965625-42979875	0	1	0	1	0	1	0	1	0	1	0	1	0	1	0	1	0	1	0	1	0	1	0	1
ENST00000217073	ENSG00000101104	PABPC1L	chr20:43538702-43589127	0	1	0	1	0	1	0	1	0	1	0	1	0	1	0	1	0	1	0	1	0	1	0	1
ENST00000217074	ENSG00000101104	PABPC1L	chr20:43538702-43589127	-1.59144	0.6121	-3.21149	0.46775	-0.734809	0.78905	0	0.16455	-0.706719	0.79235	-2.03428	0.4988	-7.1901	0.37275	0	0.2091	0	0.1776	-0.0312452	0.9501	0	0.14325	-0.853333	0.75105
ENST00000217075	ENSG00000101104	PABPC1L	chr20:43538702-43589127	0	0.20835	0	0.16075	0	0.1468	0	0.1264	-1.84804	0.53725	0	0.12605	-2.26472	0.52105	0	0.1734	0	0.1541	0	0.1492	0	0.11675	0	0.11685
ENST00000217086	ENSG00000101115	SALL4	chr20:50400580-50419059	-1.93155	0.0803	-0.588306	0.57225	-0.263038	0.7873	-0.144523	0.89695	-0.40462	0.7781	0.765142	0.54365	-0.823045	0.21845	-1.53151	0.1094	0.308425	0.77045	-0.826258	0.65835	-0.191933	0.9275	0.622865	0.6651
ENST00000217109	ENSG00000101138	CSTF1	chr20:54967426-54979518	-0.0632311	0.8355	0.0439747	0.92675	-0.183442	0.7191	-0.0292479	0.96045	-0.210242	0.7603	-0.0149344	0.9852	-0.239006	0.5061	-0.101546	0.81315	-0.487436	0.3599	-0.0892905	0.8761	0.259894	0.6841	-0.0257826	0.9723
ENST00000217121	ENSG00000101150	TPD52L2	chr20:62496642-62522898	0	1	-0.728955	1	-0.788178	1	-0.124983	1	0	1	0	1	0	1	0	1	0	1	0	1	0	1	0	1
ENST00000217130	ENSG00000196700	ZNF512B	chr20:62588054-62680994	-0.176859	1	9.69591	0.24645	8.76359	0.2476	-1.56835	1	7.83262	0.42885	4.55435	1	0	1	-2.09515	1	-0.125482	1	9.81899	0.2458	8.09274	0.4236	-2.03198	1
ENST00000217131	ENSG00000101160	CTSZ	chr20:57570239-57582302	-0.0764977	0.73725	0.428187	0.2209	-0.0104673	0.9755	-0.162304	0.70295	-0.3196	0.53925	-0.176309	0.77535	-0.244642	0.3845	0.0157758	0.95505	0.0149313	0.96625	0.0199106	0.96225	0.0676275	0.8985	-0.115042	0.8492
ENST00000217133	ENSG00000101162	TUBB1	chr20:57594308-57607437	0.215046	1	-0.23866	1	0.548825	1	-0.107662	1	0.544639	1	0.432611	1	-0.69102	1	0.375298	1	1.18746	1	-0.827841	1	0	1	1.16932	1
ENST00000217159	ENSG00000101187	SLCO4A1	chr20:61272070-61317137	-0.293411	0.28645	-0.578599	0.2028	-0.323862	0.4559	-0.214578	0.66145	-1.28618	0.04635	-1.13629	0.11075	-0.593757	0.05915	-0.256877	0.488	0.0145186	0.97205	-0.111119	0.81895	-1.49744	0.02895	-0.919149	0.1768
ENST00000217162	ENSG00000101190	TCFL5	chr20:61447595-61493115	0.427761	0.70015	0.461341	0.80465	0.537673	0.773	1.242	0.42275	1.47862	0.46785	1.19059	0.5728	0.763673	0.4658	0.345371	0.84905	0.885752	0.66695	1.48913	0.4126	0.564706	0.647	1.28139	0.4306
ENST00000217169	ENSG00000101197	BIRC7	chr20:61867234-61871859	10.2862	1	13.7243	0.0706	12.0957	0.0698	12.1904	0.0671	11.7225	0.0952	11.9122	0.06905	10.4883	1	11.4286	0.1064	0	1	0	1	-1.05419	1	12.2577	0.0571
ENST00000217173	ENSG00000185019	UBOX5	chr20:3088218-3140842	-0.284688	0.64695	-0.341698	0.7525	-1.10564	0.3456	-1.0265	0.4678	-0.946805	0.54545	-0.78062	0.6792	-0.365875	0.6045	-0.31943	0.7104	-0.767848	0.5195	-2.3846	0.2912	-2.1713	0.3324	-1.16541	0.5499
ENST00000217182	ENSG00000101210	EEF1A2	chr20:62119365-62130505	-0.397912	0.3888	-0.24745	0.72525	-1.01414	0.19835	1.01772	0.1969	0.318759	0.7135	0.966939	0.33145	-0.651707	0.15215	-0.812905	0.2056	-0.757713	0.3529	1.35729	0.0951	1.21526	0.2412	0.758156	0.5049
ENST00000217185	ENSG00000101213	PTK6	chr20:62159777-62168723	-0.465843	0.5435	-0.0468384	0.96115	0.0982806	0.91885	0.311576	0.7852	0.986559	0.40405	0.72115	0.58015	-0.130225	0.8358	0.073274	0.92575	-0.933546	0.461	0.619822	0.62155	1.32036	0.39	0.524665	0.71265
ENST00000217188	ENSG00000125508	SRMS	chr20:62172162-62178857	0	1	0	1	0	1	0	1	0	1	0	1	0	1	0	1	0	1	0	1	0	1	0	1
ENST00000217195	ENSG00000101220	C20orf27	chr20:3734154-3749034	-0.8031	0.5011	-1.17713	0.59445	0.577754	0.76785	-0.374161	0.6177	0	0.20335	-0.141959	0.5496	-1.3077	0.34295	-2.841	0.2962	-0.607572	0.7092	0.843384	0.67155	0	0.1732	-1.45721	0.5506
ENST00000217224	ENSG00000101246	ARFRP1	chr20:62289162-62374858	0.0815613	1	4.29351	0.4198	1.49991	1	0	1	0	1	0	1	0	1	-0.0419468	1	1.74816	1	0	1	0	1	0	1
ENST00000217233	ENSG00000101255	TRIB3	chr20:361260-378203	-0.717868	0.01585	-0.0910507	0.845	-0.138628	0.76455	-0.331816	0.555	-0.686492	0.3081	-0.371522	0.64985	-0.949761	0.00375	-0.472679	0.251	-0.175798	0.6996	-0.27203	0.6254	-0.644338	0.3578	-0.537375	0.45375
ENST00000217244	ENSG00000101266	CSNK2A1	chr20:459115-524482	-0.571283	0.67495	0.501459	0.78035	0.645188	0.72725	0.782481	0.4558	1.03801	0.53575	0.200182	0.70115	0.351567	0.8025	0.262609	0.8895	1.04781	0.52615	0.732525	0.5417	0.902468	0.55995	0.0850138	0.75135
ENST00000217246	ENSG00000172264	MACROD2	chr20:13829892-16033842	-3.35786	1	0	1	11.1729	1	11.6854	1	12.0727	1	11.9449	1	11.2549	1	-0.228925	1	-0.327848	1	-3.3376	1	0	1	11.1686	1
ENST00000217254	ENSG00000101276	SLC52A3	chr20:740723-749131	0	1	0	1	0	1	0	1	0	1	0	1	0	1	0	1	0	1	0	1	0	1	0	1
ENST00000217260	ENSG00000101282	RSPO4	chr20:939094-982907	0	1	0	1	0	1	0	1	0	1	0	1	0	1	0	1	2.06888	1	0	1	0	1	0	1
ENST00000217270	ENSG00000101292	PROKR2	chr20:5282316-5297378	0	1	0	1	0	1	0	1	0	1	0	1	0	1	0	1	0	1	0	1	0	1	0	1
ENST00000217289	ENSG00000101311	FERMT1	chr20:6055491-6104191	0.932433	0.1604	-0.0849348	1	0.45305	0.67775	1.13912	0.31085	1.01935	0.4352	1.5448	0.2597	0.442989	0.5014	0.37316	0.66935	-0.840859	1	0	1	0.923341	0.6452	0.200039	0.8987
ENST00000217299	ENSG00000101321	XKR7	chr20:30555804-30586256	-0.215639	1	-2.71645	1	-1.06254	1	-0.0179741	1	-0.872632	1	-1.29168	1	0.484153	1	-0.0661363	1	1.30335	1	0.834757	1	0.273634	1	-1.15177	1
ENST00000217305	ENSG00000101327	PDYN	chr20:1959402-1974732	0	1	0	1	0	1	0	1	0	1	0	1	0	1	0	1	0	1	0	1	0	1	0	1
ENST00000217315	ENSG00000101337	TM9SF4	chr20:30697308-30755061	-0.749268	0.72405	0	0.1258	0.111859	0.45035	0.00701779	0.78125	0.247596	0.82295	-0.334861	0.8777	-0.459399	0.54065	-0.550828	0.3722	-0.294394	0.5745	0.43956	0.6601	0	0.12185	0.0898858	0.9222
ENST00000217320	ENSG00000101342	TLDC2	chr20:35504523-35580246	0	1	0	1	0	1	0	1	0	1	0	1	0	1	0	1	0	1	0	1	0	1	0	1
ENST00000217333	ENSG00000101353	MROH8	chr20:35729628-35870022	0.270115	0.91245	1.01542	0.6861	0	1	-1.02272	1	-0.435882	1	0.525371	0.82785	-0.948086	1	0.0818021	1	1.30867	0.61265	0	1	-0.200214	1	0	1
ENST00000217381	ENSG00000101400	SNTA1	chr20:31995760-32031698	0.557695	0.36875	-0.175068	0.86555	0.464387	0.5941	1.53597	0.12155	1.44439	0.19605	2.5389	0.0258	0.0922953	0.8704	0.0792644	0.9177	-0.144347	0.8845	1.57529	0.13115	1.61825	0.1902	2.43629	0.077
ENST00000217386	ENSG00000101405	OXT	chr20:3052265-3053163	0	1	0	1	0	1	0	1	0	1	0	1	0	1	0	1	0	1	0	1	0	1	0	1
ENST00000217398	ENSG00000101417	PXMP4	chr20:32294511-32308125	0	1	0	1	10.7263	1	2.81366	1	0	1	0	1	11.5741	1	-0.158987	1	0	1	0	1	15.3567	0.05305	0	1
ENST00000217402	ENSG00000101421	CHMP4B	chr20:32399109-32442172	0.145402	0.53645	0.424347	0.2638	0.0855266	0.8121	0.0632604	0.8874	-0.217368	0.6701	-0.0721666	0.9028	0.0801824	0.77485	0.0417232	0.9004	-0.192468	0.6006	-0.037358	0.9307	-0.0401034	0.9365	-0.387665	0.5056
ENST00000217407	ENSG00000129988	LBP	chr20:36974758-37005665	-0.395502	1	0	1	0.142277	1	1.58022	1	2.04063	1	2.47747	0.28435	-2.09894	1	-2.24137	1	0	1	1.63528	1	2.4667	0.2264	3.29087	0.16955
ENST00000217420	ENSG00000101438	SLC32A1	chr20:37353104-37358015	0	1	0	1	0	1	0	1	0	1	0	1	0	1	0	1	0	1	0	1	0	1	0	1
ENST00000217423	ENSG00000101441	CST4	chr20:23666276-23669677	0	1	0	1	0	1	0	1	0	1	0	1	0	1	0	1	0	1	0	1	0	1	0	1
ENST00000217425	ENSG00000101443	WFDC2	chr20:44095909-44110172	0	1	0	1	0	1	0	1	0	1	0	1	0	1	0	1	0	1	0	1	0	1	0	1
ENST00000217426	ENSG00000101444	AHCY	chr20:32868073-32899608	-0.0297651	0.9031	0.647289	0.08465	0.190346	0.62075	-0.340093	0.4566	-0.201555	0.7052	-0.166714	0.78455	-0.0397237	0.8884	0.179733	0.5766	0.261037	0.4877	-0.399021	0.3877	0.0914561	0.86115	-0.506031	0.41575
ENST00000217428	ENSG00000101446	SPINT3	chr20:44141100-44144264	0	1	0	1	0	1	0	1	0	1	0	1	0	1	0	1	0	1	0	1	0	1	0	1
ENST00000217429	ENSG00000101447	FAM83D	chr20:37554954-37581703	-0.0427679	0.94625	0.07421	0.93515	0.617977	0.4927	1.03206	0.2929	1.60918	0.16775	1.80181	0.09725	0.424445	0.42395	0.514035	0.47165	0.911038	0.3342	1.27628	0.2232	0.0823835	0.95015	1.62917	0.1676
ENST00000217446	ENSG00000101464	PIGU	chr20:33148345-33264910	-0.0175976	0.95185	0.124641	0.7952	0.381897	0.4076	-0.139402	0.8159	-0.22578	0.74625	-0.411369	0.61485	0.0216586	0.944	0.109954	0.7913	0.209871	0.6569	-0.231214	0.6984	-0.330547	0.64885	-0.390201	0.6098
ENST00000217455	ENSG00000101473	ACOT8	chr20:44462448-44486045	0.0312049	0.9323	0.461422	0.4431	0.30747	0.6148	-0.0199325	0.9792	0.0124254	0.9879	-0.11791	0.90585	-0.0991723	0.8109	-0.134374	0.80205	0.352833	0.572	0.0942314	0.8969	0.57107	0.49855	-0.336096	0.7466
ENST00000217456	ENSG00000101474	APMAP	chr20:24943560-24973615	-0.229503	0.36855	-0.12695	0.75365	-0.0705707	0.8637	0.227794	0.63195	0.276362	0.6168	0.546851	0.37605	-0.314203	0.2882	-0.302764	0.3914	0.0172324	0.96535	0.3067	0.50515	0.272548	0.62635	0.57846	0.3664
ENST00000217515	ENSG00000091164	TXNL1	chr18:54264438-54698828	0.0725491	0.9371	0.375944	0.81545	0.0928716	0.94325	0.354487	0.823	-0.26876	0.8724	0.52957	0.5973	0.764047	0.45585	-0.103702	0.94125	0.472371	0.6842	0.309893	0.8393	0.752178	0.612	-0.6216	0.47875
ENST00000217652	ENSG00000101608	MYL12A	chr18:3247478-3256234	0.0583481	0.8046	0.415827	0.2372	0.406478	0.24205	0.210887	0.63595	-0.0134005	0.98045	-0.0283785	0.96215	0.264718	0.35565	0.0204018	0.94745	0.169045	0.6269	-0.141797	0.7457	-0.0506232	0.92725	-0.282933	0.65115
ENST00000217740	ENSG00000101695	RNF125	chr18:29598334-29653176	-0.37278	0.27075	-0.590303	0.2886	-0.377417	0.5078	-0.173486	0.7938	-0.335885	0.67325	-0.595551	0.5075	-0.129933	0.70955	-0.426021	0.37445	-0.784883	0.1769	-0.415955	0.54225	-0.822813	0.34255	-0.915753	0.33425
ENST00000217800	ENSG00000101751	POLI	chr18:51795773-51847636	1.55038	0.22835	-1.16745	0.5419	-1.44603	0.5334	-1.52153	0.6334	0	0.1912	0.384526	0.8089	0.111865	0.95505	-9.17779	0.33605	0	0.1943	-0.544581	0.701	0	0.1898	0	0.1664
ENST00000217885	ENSG00000007952	NOX1	chrX:100098312-100129334	0	1	0	1	0	1	0	1	0	1	0	1	0	1	0	1	0	1	0	1	0	1	0	1
ENST00000217890	ENSG00000006756	ARSD	chrX:2822010-2847392	0.998498	0.5208	-0.195003	0.8872	-1.14752	0.7153	-1.14629	0.7098	-0.474281	0.85885	-1.94173	0.51705	0.146587	0.6826	-0.52942	0.79525	-0.749228	0.7834	0.383614	0.84115	-3.8743	0.3991	-2.22872	0.4621
ENST00000217893	ENSG00000085231	TAF9	chr5:68646810-68710628	-0.219959	0.65405	-0.20004	0.7732	-0.424252	0.5797	-0.552547	0.5531	-0.423079	0.69795	-0.625304	0.59735	-0.12661	0.8173	-0.394011	0.5396	-0.508346	0.51435	-0.679231	0.4744	-0.799583	0.4391	-0.811691	0.4955
ENST00000217901	ENSG00000067829	IDH3G	chrX:153051220-153063960	-0.0539634	0.92545	0.533538	0.5317	0.259339	0.7659	-0.0245629	0.9818	0.0115868	0.9943	-0.0548294	0.9663	-0.131035	0.8379	-0.00458382	0.9946	0.158391	0.85215	0.145159	0.8899	-0.220525	0.87595	-0.40992	0.78115
ENST00000217905	ENSG00000007350	TKTL1	chrX:153524023-153558700	0	1	0	1	0	1	0	1	0	1	0	1	0	1	0	1	0	1	0	1	0	1	0	1
ENST00000217909	ENSG00000077713	SLC25A43	chrX:118533022-118588441	0.236064	0.42635	-0.179003	0.7307	0.266252	0.5997	0.535387	0.37445	0.758961	0.25915	0.982041	0.1939	0.115944	0.73115	-0.0301597	0.9457	0.124414	0.8057	0.647414	0.2779	0.581055	0.41665	0.899854	0.23175
ENST00000217926	ENSG00000123569	H2BFWT	chrX:103265718-103268259	0	1	0	1	0	1	0	1	0	1	0	1	0	1	0	1	0	1	0	1	0	1	0	1
ENST00000217939	ENSG00000101825	MXRA5	chrX:3226605-3264682	0	1	0	1	0	1	0	1	0	1	0	1	0	1	0	1	0	1	0	1	0	1	0	1
ENST00000217957	ENSG00000101842	VSIG1	chrX:107288199-107322414	0	1	0	1	0	1	0	1	0	1	0	1	0	1	0	1	0	1	0	1	0	1	0	1
ENST00000217958	ENSG00000101843	PSMD10	chrX:107327436-107334848	-0.149548	0.5696	-0.102595	0.8094	0.319249	0.4407	-0.0222447	0.9641	0.00436085	0.9934	-0.347393	0.60695	-0.205601	0.50865	-0.186072	0.603	0.0549293	0.89115	-0.112291	0.8185	-0.608059	0.31545	-0.185968	0.7827
ENST00000217961	ENSG00000101846	STS	chrX:7137496-7272851	0.493384	0.12665	0.354455	0.49785	0.370438	0.4943	-0.0812773	0.89885	0.383978	0.5869	0.0148465	0.98525	0.515648	0.136	0.567922	0.2124	0.445058	0.40905	-0.286061	0.66695	0.53149	0.49375	-0.166607	0.84715
ENST00000217964	ENSG00000101849	TBL1X	chrX:9431334-9687780	0	1	0	1	0	1	2.25743	1	-0.394335	1	5.97735	1	3.6777	1	0	1	0	1	4.27108	1	0	1	0	1
ENST00000217971	ENSG00000101856	PGRMC1	chrX:118370215-118378429	-0.0138591	0.95815	-0.113883	0.7805	-0.00240074	0.99505	0.261519	0.58475	0.0372823	0.9481	0.247063	0.7063	0.0868647	0.76845	-0.0976716	0.78845	-0.235058	0.56245	-0.0115343	0.9804	-0.0998299	0.85805	0.159818	0.79745
ENST00000217999	ENSG00000101883	RHOXF1	chrX:119243010-119249847	0	1	0	1	0	1	0	1	0	1	0	1	0	1	0	1	0	1	0	1	0	1	0	1
ENST00000218004	ENSG00000101888	NXT2	chrX:108779009-108787919	0	1	0	1	0	0.20975	0	1	0	1	0	1	0	1	0	1	0	1	0	1	0	1	0	0.1447
ENST00000218006	ENSG00000101890	GUCY2F	chrX:108616134-108725301	0	1	0	1	0	1	0	1	0	1	0	1	0	1	0	1	0	1	0	1	0	1	0	1
ENST00000218008	ENSG00000101892	ATP1B4	chrX:119495966-119516226	3.97746	1	-5.50628	1	-4.64533	1	2.99406	1	-1.18855	1	0.32378	1	-3.76144	1	-0.631042	1	2.38161	1	0	1	5.97502	0.2284	-5.37805	1
ENST00000218032	ENSG00000101916	TLR8	chrX:12924738-12941288	0.30478	0.3144	-0.481166	0.35115	0.47117	0.3327	0.799131	0.16785	1.1928	0.0672	1.85679	0.01615	0.489859	0.14035	0.155436	0.71395	0.451481	0.36795	0.83701	0.15865	0.918098	0.1766	1.60641	0.03695
ENST00000218054	ENSG00000101938	CHRDL1	chrX:109917083-110039286	0	1	0	1	0	1	0	1	0	1	0	1	0	1	0	1	0	1	0	1	0	1	0	1
ENST00000218056	ENSG00000101940	WDR13	chrX:48448429-48463581	0.162734	0.74215	0.17597	0.8286	-0.387415	0.65845	-0.457711	0.67625	-0.542858	0.6721	-0.439284	0.75395	-0.309906	0.58765	0.209046	0.75305	-0.648811	0.4836	-0.627103	0.5523	-0.583659	0.63265	-0.780747	0.6351
ENST00000218068	ENSG00000101951	PAGE4	chrX:49593862-49598576	0	1	0	1	0	1	0	1	0	1	0	1	0	1	0	1	0	1	0	1	0	1	0	1
ENST00000218075	ENSG00000101958	GLRA2	chrX:14547419-14749934	0	1	0	1	0	1	0	1	0	1	0	1	0	1	0	1	0	1	0	1	0	1	0	1
ENST00000218089	ENSG00000101972	STAG2	chrX:123094061-124097666	0.367402	0.79195	-0.0578739	0.68755	0.752016	0.58895	1.36971	0.45415	0.974001	0.55045	1.41151	0.6156	0.915574	0.58615	0.200723	0.9128	1.68277	0.3575	0.985711	0.5042	0.909585	0.48215	-1.2283	0.69205
ENST00000218099	ENSG00000101981	F9	chrX:138612916-138645617	0	1	0	1	0	1	0	1	0	1	0	1	0	1	0	1	0	1	0	1	0	1	0	1
ENST00000218104	ENSG00000101986	ABCD1	chrX:152990322-153010216	0.10402	0.69195	0.104348	0.80685	-0.384511	0.36805	-0.427641	0.4014	-0.528331	0.365	-0.494992	0.46385	-0.23486	0.4274	-0.0354292	0.9208	-0.173638	0.6753	-0.13227	0.79215	-0.373263	0.53175	-0.496655	0.45775
ENST00000218147	ENSG00000085185	BCORL1	chrX:129115082-129192058	-1.80137	1	-0.658853	1	-0.968169	1	0.787502	0.59515	1.592	0.4893	1.0577	1	-0.864217	1	-0.00078298	1	1.48281	0.4346	1.95022	0.4673	-11.2523	1	1.91047	0.2914
ENST00000218176	ENSG00000102057	KCND1	chrX:48818638-48827976	-0.342172	0.6102	-0.589762	0.5655	-0.136381	0.87885	-0.0776337	0.9402	-0.0987136	0.9373	-0.114577	0.92195	-0.272759	0.6364	-0.0938761	0.9016	0.412515	0.675	-0.00419056	0.9917	1.21971	0.337	0.587968	0.60075
ENST00000218197	ENSG00000102078	SLC25A14	chrX:129473873-129507335	0.314289	0.57925	0.457178	0.63435	-0.282491	0.78455	-0.0869038	0.94155	0.0960831	0.9469	-0.133254	0.9484	0.656667	0.2519	0.474728	0.53355	-0.0648387	0.94755	-0.198456	0.8794	-0.554372	0.7416	-0.338654	0.8763
ENST00000218200	ENSG00000102081	FMR1	chrX:146993468-147032645	0.120469	0.7087	0.132511	0.7912	0.0515341	0.91605	-0.163266	0.79365	-0.140026	0.83865	-0.140262	0.868	0.265471	0.4878	0.086657	0.8401	-0.0181314	0.97005	-0.517762	0.3876	-0.560881	0.4442	-0.603805	0.4856
ENST00000218224	ENSG00000102103	PQBP1	chrX:48750729-48760420	0	1	0	1	0	1	0	1	0	1	0	1	0	1	0	1	0	1	0	1	0	1	0	1
ENST00000218230	ENSG00000102109	PCSK1N	chrX:48689503-48694035	0	1	0	1	0	1	0	1	0	1	0	1	0	1	0	1	0	1	0	1	0	1	0	1
ENST00000218249	ENSG00000102128	RAB40AL	chrX:102192199-102193228	-2.30506	1	0	1	-2.52241	1	0	1	0	1	0	1	0	1	-2.70154	1	0	1	0	1	0	1	0	1
ENST00000218316	ENSG00000102195	GPR50	chrX:150345124-150349937	0.79624	1	0	1	-1.2573	1	0	1	-1.70125	1	0	1	-1.17339	1	-1.32339	1	0	1	1.51047	1	0	1	0.931584	1
ENST00000218328	ENSG00000086758	HUWE1	chrX:53559056-53713673	0	1	0	1	0	1	0	1	0	1	0	1	0	1	0	1	0	1	0	1	0	1	0	1
ENST00000218340	ENSG00000102218	RP2	chrX:46696374-46741793	0.28614	0.2444	-0.17367	0.64865	0.346685	0.36285	0.507218	0.2679	0.247746	0.63125	0.195389	0.75925	0.387805	0.1789	0.184489	0.5859	0.256222	0.4942	0.416214	0.35575	-0.139982	0.794	0.170922	0.7882
ENST00000218343	ENSG00000102221	PHF16	chrX:46771710-46920641	-0.36569	0.63995	-14.9928	0.0149	-0.383073	0.7567	1.14596	0.2828	0.80845	0.5839	0.975288	0.5074	0.0459812	0.9491	-0.643222	0.58075	1.37097	0.1897	-1.45913	0.41225	-15.5078	0.01885	-0.0940904	0.961
ENST00000218348	ENSG00000102226	USP11	chrX:47092088-47107727	0.105777	0.67655	0.331971	0.39365	0.237684	0.5394	0.0708499	0.88095	0.11083	0.8394	-0.12708	0.84815	0.0503114	0.86215	0.263836	0.42455	0.478772	0.21895	0.2155	0.62675	0.460381	0.3789	-0.0845173	0.8951
ENST00000218364	ENSG00000102241	HTATSF1	chrX:135579237-135594505	0.0350159	0.88705	0.412566	0.28215	0.193265	0.6199	0.100743	0.82595	0.199335	0.71095	0.237367	0.70935	0.31688	0.27445	0.0115669	0.97175	0.0816015	0.8335	0.0567663	0.90305	0.154755	0.76815	-0.167637	0.794
ENST00000218388	ENSG00000102265	TIMP1	chrX:47420515-47479252	0.046151	0.85225	0.311586	0.41385	0.210155	0.57035	0.898298	0.0421	0.790188	0.14	1.18648	0.05655	-0.193246	0.5094	-0.0496836	0.87845	0.101249	0.7799	1.06006	0.0177	1.13853	0.0383	1.62894	0.0109
ENST00000218432	ENSG00000102309	PIN4	chrX:71401202-71527037	-0.711624	1	0	1	-1.05224	1	-0.0329759	0.9688	-1.37314	1	-1.93504	1	-0.870193	1	-1.80109	1	0	1	0	1	0.559995	0.8257	-3.3469	0.36595
ENST00000218436	ENSG00000102313	ITIH6	chrX:54775331-54824673	0	1	0	1	0	1	0	1	0	1	0	1	0	1	0	1	0	1	0	1	0	1	0	1
ENST00000218439	ENSG00000102316	MAGED2	chrX:54834031-54842445	-0.21655	0.7319	-1.57843	0.25935	-0.205462	0.84605	-0.243322	0.841	0.240238	0.86255	0.707419	0.68495	0.367538	0.57775	0.847193	0.2289	-0.499884	0.64165	0.878821	0.37675	-0.433319	0.78815	1.01118	0.52655
ENST00000218507	ENSG00000102384	CENPI	chrX:100353177-100418670	1.67671	0.3058	0	1	0.305253	1	2.37974	0.3554	3.03255	0.28855	3.63324	0.26725	2.51816	0.09125	0.869598	1	3.48952	0.2408	-0.441164	1	3.45994	0.3129	1.75839	0.5969
ENST00000218516	ENSG00000102393	GLA	chrX:100645811-100669121	-0.150609	0.8211	0.414099	0.65055	0.38997	0.6849	0.284933	0.82115	-0.008908	0.9953	-0.0970734	0.9572	-0.122524	0.8808	0.356641	0.6367	0.288035	0.7594	0.35201	0.78935	0.310267	0.8548	-0.154076	0.9355
ENST00000218548	ENSG00000075673	ATP12A	chr13:25254548-25285921	0	1	0	1	0	1	0	1	0	1	0	1	0	1	0	1	0	1	0	1	0	1	0	1
ENST00000218652	ENSG00000102471	NDFIP2	chr13:80055286-80130210	0.134293	0.59445	0.00774595	0.98545	0.115731	0.76965	0.119723	0.80455	-0.07924	0.87925	-0.220077	0.73125	0.200519	0.5062	-0.0488419	0.88725	0.0307025	0.93685	-0.0779017	0.86645	-0.262495	0.63515	-0.503937	0.44625
ENST00000218721	ENSG00000102539	MLNR	chr13:49794473-49796513	0.00266488	0.9766	-1.7664	0.25945	-1.60703	0.2536	-1.98327	0.2533	-0.444207	0.73805	-1.19235	0.4588	-0.329284	0.67485	-0.0777387	0.9393	-1.24947	0.46155	-0.766875	0.58915	-3.98762	0.14545	-3.53249	0.2522
ENST00000218758	ENSG00000102575	ACP5	chr19:11670188-11729950	-0.599668	0.8163	2.24495	0.5412	0.213429	0.9257	0.398345	0.87455	1.55247	0.582	0.369247	0.87665	-0.780533	0.78545	0.334929	0.8908	1.96864	0.57095	0.675095	0.8	0	0.0433	0	0.03235
ENST00000218789	ENSG00000102606	ARHGEF7	chr13:111766905-111958084	3.82949	0.2322	2.50653	1	1.09632	1	1.6035	1	2.5983	1	0.370659	1	0.90261	1	0	1	-0.158984	1	2.52677	1	0	1	-0.487645	1
ENST00000218867	ENSG00000102683	SGCG	chr13:23755090-23899304	0.0264936	0.9538	1.32303	0.05705	0.676894	0.3488	-0.209052	0.82125	-0.228754	0.82455	-0.22045	0.85175	0.692023	0.1141	0.674011	0.2848	0.375258	0.62915	-0.973064	0.4184	-1.01249	0.4917	-0.742064	0.54925
ENST00000218981	ENSG00000102796	DHRS12	chr13:52342128-52378293	0.310358	0.7128	0.148536	0.9161	0.0603951	0.96615	-1.27635	0.53005	-0.893716	0.491	-0.179142	0.9102	0.201073	0.8167	-0.675716	0.6133	1.22091	0.293	-1.76064	0.4931	-0.936831	0.5924	-0.492129	0.8025
ENST00000219022	ENSG00000102837	OLFM4	chr13:53602893-53626192	0	1	0	1	0	1	0	1	0	1	0	1	0	1	0	1	0	1	0	1	0	1	0	1
ENST00000219054	ENSG00000183747	ACSM2A	chr16:20462782-20498991	0	1	0	1	0	1	0	1	0	1	0	1	0	1	0	1	0	1	0	1	0	1	0	1
ENST00000219066	ENSG00000065057	NTHL1	chr16:2089815-2185899	-0.212835	0.51885	1.36234	0.5336	1.06911	0.5921	0.574278	0.76655	0.797356	0.7701	0.595639	0.8297	-0.436872	0.37465	0.815664	0.54685	0.773946	0.5746	0.960131	0.67135	1.22019	0.69115	0.360127	0.8771
ENST00000219069	ENSG00000006194	ZNF263	chr16:3313742-3368852	0.174056	0.74815	0.503739	0.5311	0.0734639	0.9283	-0.146434	0.88635	-0.00796958	0.9942	0.148419	0.90025	0.0551072	0.93065	-0.0156903	0.98115	0.289666	0.72405	0.00487869	0.9951	-0.0317495	0.97725	-0.600667	0.6496
ENST00000219070	ENSG00000087245	MMP2	chr16:55423611-55540603	0.252905	0.43695	0.653576	0.18655	0.184275	0.72355	0.28135	0.6469	0.187237	0.81295	0.779196	0.37505	0.115893	0.73935	0.229878	0.59255	0.188474	0.7189	0.00623688	0.99215	0.344599	0.6514	0.584034	0.4894
ENST00000219084	ENSG00000177200	CHD9	chr16:53088944-53363062	-0.215857	0.5993	-0.551207	0.3597	0.344322	0.5233	-0.120528	0.87845	-0.246209	0.77765	-0.650734	0.53225	-0.27939	0.5793	-0.0108761	0.9844	-0.358671	0.56915	-0.470983	0.5459	-0.268824	0.74415	-0.796469	0.49855
ENST00000219091	ENSG00000122386	ZNF205	chr16:3162560-3170518	-1.20404	0.1319	0.610273	0.50995	-0.20761	0.8383	-1.51623	0.3201	-0.443808	0.76155	-0.491219	0.77885	-0.661015	0.30955	0.0566555	0.9433	-1.02399	0.4207	0.315017	0.80285	-15.0098	0.03025	-0.814594	0.64645
ENST00000219097	ENSG00000091651	ORC6	chr16:46723554-46732306	0.882034	0.107	1.73645	0.05155	1.51819	0.09745	1.65912	0.10055	1.81054	0.1411	2.37305	0.04745	0.686236	0.19405	1.10313	0.16365	1.43045	0.10715	1.46283	0.1678	2.06843	0.07695	2.19791	0.0867
ENST00000219139	ENSG00000125149	C16orf70	chr16:67143860-67185117	0.176226	0.5493	-0.0130962	0.9748	-0.461724	0.3221	-1.02478	0.0901	-1.09247	0.10295	-1.13315	0.15705	0.0461075	0.89245	-0.0625752	0.87355	-0.469714	0.3117	-0.822132	0.1495	-1.34065	0.06345	-1.14279	0.17775
ENST00000219150	ENSG00000102879	CORO1A	chr16:30194147-30200397	0.082716	0.75115	1.03105	0.0079	0.559367	0.14285	0.495162	0.2962	0.330998	0.568	0.355491	0.59555	-0.155875	0.6107	0.232776	0.50165	0.774747	0.0406	0.592267	0.19155	0.709829	0.2146	-0.413716	0.55635
ENST00000219151	ENSG00000166743	ACSM1	chr16:20621564-20936328	0	1	0	1	0	1	0	1	0	1	0	1	0	1	0	1	0	1	0	1	0	1	0	1
ENST00000219162	ENSG00000102891	MT4	chr16:56598960-56602869	0	1	0	1	0	1	0	1	0	1	0	1	0	1	0	1	0	1	0	1	0	1	0	1
ENST00000219168	ENSG00000102897	LYRM1	chr16:20621564-20936328	0.671858	0.66975	0.489392	0.58655	0.786545	0.5304	0.548162	0.43345	0.779955	0.5345	0	1	0.56838	0.7649	1.21751	0.5205	1.01792	0.4434	0.51566	0.71605	1.03424	0.6281	0.669514	0.6762
ENST00000219169	ENSG00000102898	NUTF2	chr16:67840667-67906470	0.0541609	0.91045	0.64517	0.37885	0.504095	0.48575	0.230357	0.7857	0.0774998	0.9473	0.338122	0.80015	0.307317	0.56005	0.0105324	0.9865	0.293272	0.68685	0.286253	0.7429	0.13956	0.9052	-0.330473	0.8165
ENST00000219172	ENSG00000102901	CENPT	chr16:67840667-67906470	-0.0133984	0.9923	-0.159308	0.72195	0.224609	0.89415	0.325914	0.3309	0.0229114	0.7032	-0.31856	0.8114	-0.339551	0.86545	0.836011	0.586	0.483004	0.78915	0.777508	0.50415	-0.960181	0.69325	-0.877012	0.7482
ENST00000219197	ENSG00000102924	CBLN1	chr16:49311827-49315742	0	1	0	1	0	1	0	1	0	1	0	1	0	1	0	1	0	1	0	1	0	1	0	1
ENST00000219204	ENSG00000102931	ARL2BP	chr16:57279009-57287516	0.247115	0.36175	0.320983	0.43705	0.169049	0.6899	0.117562	0.8119	0.278389	0.6269	0.235978	0.7194	0.232942	0.4472	0.23076	0.52485	0.0273367	0.95	0.0574443	0.9117	0.44052	0.42675	0.0420202	0.94875
ENST00000219207	ENSG00000102934	PLLP	chr16:57290003-57318599	-0.0101151	1	0.494798	1	0	1	-0.883571	1	-1.84911	1	-0.262439	1	-0.89692	1	-2.65424	1	0	1	-2.13175	1	0	1	-0.234574	1
ENST00000219235	ENSG00000102962	CCL22	chr16:57392683-57400102	2.80955	1	2.68799	1	2.35859	1	0.664627	1	2.51913	1	4.29863	0.23615	2.69767	1	2.0998	1	2.86896	1	2.6423	1	3.72261	0.1556	3.52715	0.2074
ENST00000219240	ENSG00000102967	DHODH	chr16:72042486-72058954	0.134748	0.71375	0.406388	0.50045	-0.398435	0.5376	-0.890648	0.29415	-1.05777	0.27635	-1.27464	0.3046	0.143681	0.7098	0.222405	0.6692	-0.612305	0.3837	-0.648422	0.4229	-0.257469	0.78505	-1.27751	0.2433
ENST00000219244	ENSG00000102970	CCL17	chr16:57438678-57449974	0	1	0	1	0	1	0	1	0	1	0	1	0	1	0	1	0	1	0	1	0	1	0	1
ENST00000219251	ENSG00000102977	ACD	chr16:67678821-67694713	0	1	0	1	0	1	0	1	0	1	0	1	0	0.11115	0	1	0	1	0	1	0	1	0	1
ENST00000219252	ENSG00000102978	POLR2C	chr16:57496298-57521239	-0.252765	0.32715	0.0447943	0.91565	-0.261535	0.5229	-0.476895	0.34545	-0.572457	0.32425	-0.712515	0.3036	-0.192607	0.51445	-0.014499	0.96875	-0.418637	0.3111	-0.441056	0.3642	-0.434379	0.45505	-0.654391	0.33525
ENST00000219255	ENSG00000102981	PARD6A	chr16:67694848-67696681	13.9605	1	0	1	14.4993	1	0	1	15.095	0.17425	14.4786	1	2.92632	1	15.485	0.20255	0	1	0	1	0	1	-0.567161	1
ENST00000219271	ENSG00000102996	MMP15	chr16:58059469-58080805	0.189215	0.68435	0.373974	0.61105	0.325741	0.6608	0.58509	0.50395	0.762837	0.41795	0.658669	0.5417	-0.344543	0.4557	-0.20004	0.75345	0.489375	0.51795	0.482335	0.60575	0.719045	0.49325	0.664208	0.53485
ENST00000219281	ENSG00000103005	USB1	chr16:58028571-58055522	-0.116718	0.6696	0.0905563	0.82995	0.0822774	0.8459	-0.0510745	0.9201	0.0297839	0.95915	-0.104469	0.8807	-0.0899335	0.77925	-0.0581361	0.8757	0.0370242	0.93255	-0.0278302	0.9535	0.280943	0.6212	-0.28958	0.66075
ENST00000219299	ENSG00000103021	CCDC113	chr16:58265060-58328951	-0.301098	0.4401	-0.273732	0.65295	-0.438872	0.49465	-0.0192343	0.98015	-0.136398	0.87995	-0.39642	0.69415	-0.0237688	0.9493	-0.233026	0.6623	-0.148799	0.8155	-0.298998	0.7051	-0.25495	0.785	-0.393775	0.69075
ENST00000219301	ENSG00000103023	PRSS54	chr16:58265060-58328951	0	1	0	1	1.70078	1	0.256518	1	0	1	0	1	-0.524894	1	5.97994	1	0	1	0	1	0	1	4.12578	1
ENST00000219302	ENSG00000103024	NME3	chr16:1756183-1821731	-0.536592	0.41905	0.241882	0.80015	-0.371996	0.7086	-0.116211	0.9161	-0.254902	0.8557	0.174385	0.9356	-0.937333	0.25055	-0.533003	0.53135	-0.283345	0.7862	0.116048	0.91615	0.374497	0.76055	-0.369751	0.85325
ENST00000219313	ENSG00000103035	PSMD7	chr16:74330672-74340186	-0.0813737	0.75505	0.190594	0.62995	-0.0989297	0.802	-0.335178	0.50705	-0.526228	0.3507	-0.673984	0.32145	-0.0705784	0.82005	-0.0343381	0.9224	-0.304101	0.453	-0.398556	0.4069	-0.653033	0.28775	-0.944306	0.20795
ENST00000219315	ENSG00000103037	SETD6	chr16:58549382-58663790	0.111557	0.8353	-0.0805503	0.94995	-0.619143	0.82755	-3.90807	0.29955	-0.430835	0.8709	-0.291685	0.90295	-0.0833798	0.92345	0.381805	0.86875	-1.8022	0.5487	-0.186446	0.937	-1.34473	0.61285	-0.535912	0.8317
ENST00000219320	ENSG00000103042	SLC38A7	chr16:58699012-58719008	0.0802613	0.78515	0.196203	0.66215	-0.127315	0.7835	-0.495362	0.3947	-0.346532	0.59035	-0.759339	0.3408	-0.050292	0.8765	0.433175	0.26435	0.220182	0.63085	-0.368152	0.52415	0.234503	0.7079	-0.758965	0.33965
ENST00000219322	ENSG00000103044	HAS3	chr16:69139466-69202941	0	1	0	1	0	1	0	1	0	1	0	1	0	1	0	1	0	1	0	1	0	1	0	1
ENST00000219334	ENSG00000103056	SMPD3	chr16:68344876-68482591	0.326702	1	-0.257033	1	0.0698017	1	0.180192	1	1.47792	1	0.0765616	1	-1.15138	1	-0.223016	1	0.358345	1	1.61423	0.5987	0.398241	1	0.983306	1
ENST00000219343	ENSG00000103064	SLC7A6	chr16:68298432-68344849	0.417558	0.53065	-0.133448	0.901	0.59752	0.57365	0.438209	0.7159	0.391225	0.81095	-0.411737	0.8103	0.0177643	0.98335	0.929112	0.2826	0.459075	0.6861	1.02502	0.38645	0.0532586	0.98155	-0.487514	0.47145
ENST00000219345	ENSG00000103066	PLA2G15	chr16:68279206-68294961	-0.122228	0.6422	0.078719	0.84355	-0.167547	0.687	-0.258439	0.59845	-0.143852	0.79645	0.0356799	0.96015	-0.299265	0.3252	-0.267787	0.4476	-0.377221	0.3464	-0.129373	0.78825	0.113264	0.83655	-0.135597	0.8472
ENST00000219368	ENSG00000103089	FA2H	chr16:74746852-74808729	16.4146	1	7.92578	1	0.649192	1	14.3285	1	16.4411	1	16.3953	1	15.6896	1	16.0565	1	0	1	0	1	0	1	16.7665	1
ENST00000219400	ENSG00000103121	CMC2	chr16:81009697-81066719	0.402127	0.5164	0.773648	0.4394	0.564716	0.591	0.443071	0.7363	0.234235	0.87665	0.264367	0.89305	0.42713	0.54605	0.444016	0.6018	0.211678	0.8415	0.173763	0.8888	-0.636178	0.74465	-0.0261469	0.98955
ENST00000219406	ENSG00000185615	PDIA2	chr16:333151-337215	0	1	0	1	0	1	0	1	0	1	0	1	0	1	0	1	0	1	0	1	0	1	0	1
ENST00000219409	ENSG00000242173	ARHGDIG	chr16:284544-333003	0	1	0	1	0	1	0	1	0	1	0	1	0	1	0	1	0	1	0	1	0	1	0	1
ENST00000219431	ENSG00000103152	MPG	chr16:127005-188859	-0.457352	0.59285	0.137333	0.8335	-0.352767	0.8081	0.651705	0.76195	-0.494085	0.8479	-0.285904	0.8999	0.0394507	0.50325	-1.02789	0.6886	-0.362228	0.8113	1.09608	0.6336	1.19879	0.6875	0.213211	0.9081
ENST00000219439	ENSG00000103160	HSDL1	chr16:84155885-84178797	0.14436	0.6117	-0.495632	0.29625	-0.229388	0.63135	0.24677	0.65115	-0.13098	0.8359	0.083002	0.90715	0.31558	0.315	-0.309104	0.43985	-0.130971	0.7733	0.0533657	0.92045	0.0630157	0.9145	-0.115955	0.8713
ENST00000219454	ENSG00000103175	WFDC1	chr16:84328251-84363450	0	1	0	1	0	1	0	1	0	1	0	1	0	1	0	1	0	1	0	1	0	1	0	1
ENST00000219473	ENSG00000103194	USP10	chr16:84733583-84813528	-0.0180662	0.9536	-0.759716	0.1516	-0.0352994	0.9405	-0.0334998	0.94975	-0.00299408	0.9962	-0.0223051	0.97605	0.0287954	0.9336	0.00920381	0.9813	0.260573	0.5508	-0.00533825	0.99075	-0.0575066	0.93205	0.42119	0.5536
ENST00000219476	ENSG00000103197	TSC2	chr16:2089815-2185899	1.46993	1	1.44665	1	1.25759	1	0.769232	1	2.12374	0.4915	-0.190898	1	1.24971	1	1.28206	1	2.01068	0.56275	0.838892	1	-1.97731	1	1.37406	0.6118
ENST00000219478	ENSG00000103199	ZNF500	chr16:4746512-4817625	-0.070499	0.94675	1.41558	0.3594	0.26591	0.8878	-0.0884865	0.91785	0.181898	0.50785	0.280061	0.4427	0.610906	0.5297	-0.174303	0.91435	0.348908	0.8635	0.33228	0.8211	1.14469	0.49525	0.148107	0.4609
ENST00000219479	ENSG00000103202	NME4	chr16:446724-462487	-0.0443177	0.9165	0.630255	0.3374	0.745039	0.23815	0.990338	0.19945	0.823588	0.37225	0.927207	0.3896	-0.508291	0.28375	0.126483	0.8294	0.508605	0.4533	1.5687	0.0392	0.862961	0.3425	1.08374	0.2958
ENST00000219481	ENSG00000242612	DECR2	chr16:446724-462487	0.00476203	0.99315	0.848094	0.3512	0.0733347	0.94695	-0.242562	0.86795	-0.0372588	0.98165	-0.286429	0.48655	-0.199868	0.7484	0.300478	0.70935	0.165256	0.87205	-0.0377577	0.98055	-0.582747	0.68715	-0.635669	0.55145
ENST00000219535	ENSG00000103254	FAM173A	chr16:770580-791329	1.19251	0.58805	1.60869	0.63835	0.436812	0.8404	-0.207852	0.9137	0.536948	0.83705	-0.831121	0.75725	-0.0404936	0.745	-1.97872	0.58145	0.735668	0.78075	-0.128922	0.929	0	0.14325	-0.670934	0.7941
ENST00000219542	ENSG00000103260	METRN	chr16:765114-769655	-1.05291	1	2.6826	0.38865	2.43299	0.4115	1.4554	0.5675	0	1	1.10945	1	-7.23124	1	0.568827	1	0	1	4.06556	0.2926	0	1	0.630453	1
ENST00000219548	ENSG00000103266	STUB1	chr16:730223-734529	0.786047	0.1076	0.65868	0.44865	0.361473	0.6748	0.464011	0.622	0.37833	0.7216	0.53071	0.6598	-0.128228	0.8346	-0.0917659	0.90785	0.495793	0.55175	0.540773	0.55575	0.870434	0.42025	0.175365	0.89515
ENST00000219551	ENSG00000103269	RHBDL1	chr16:725665-728268	-1.45287	0.2261	-0.175098	0.8923	-0.147698	0.9063	-0.530221	0.72875	0.674378	0.64295	0.824126	0.58665	-3.12408	0.2393	-0.395039	0.7028	1.31664	0.2926	-2.64885	0.3093	0	0.1194	0.505098	0.73795
ENST00000219593	ENSG00000103310	ZP2	chr16:21208772-21225831	0	1	0	1	0	1	0	1	0	1	0	1	0	1	0	1	0	1	0	1	0	1	0	1
ENST00000219596	ENSG00000103313	MEFV	chr16:3292027-3306627	0.837114	0.0373	0.532378	0.43235	0.708245	0.3007	0.533786	0.513	0.626146	0.51575	0.506642	0.6371	0.783161	0.05995	1.20353	0.034	1.2667	0.0555	0.149019	0.87125	0.927411	0.3245	0.612624	0.574
ENST00000219599	ENSG00000103316	CRYM	chr16:21244985-21314404	0	1	0	1	0	1	0	1	0	1	0	1	0	1	0	1	0	1	0	1	0	1	0	1
ENST00000219611	ENSG00000103326	SOLH	chr16:577716-604636	0.201692	0.5086	0.380306	0.45145	0.302486	0.5408	0.285896	0.61915	0.236937	0.7333	0.109989	0.88855	-0.142852	0.6813	0.35497	0.39135	0.390167	0.42935	0.538162	0.35235	0.373622	0.5871	-0.0901433	0.91195
ENST00000219638	ENSG00000103353	UBFD1	chr16:23533334-23585710	-0.174628	0.91835	-1.04452	0.6898	-0.744127	0.7747	-0.235446	0.92195	-1.45741	0.60265	-2.35038	0.43355	-0.292558	0.89785	-0.635706	0.8112	0.685928	0.7987	0.831048	0.76275	-1.72018	0.54275	0.161181	0.9431
ENST00000219660	ENSG00000103375	AQP8	chr16:25227051-25240261	0	1	0	1	0	1	0	1	0	1	0	1	0	1	0	1	0	1	0	1	0	1	0	1
ENST00000219689	ENSG00000103404	USP31	chr16:23072726-23160591	-0.105975	0.6928	-0.634759	0.15305	0.043979	0.91475	0.0254179	0.96215	0.245928	0.65645	0.3849	0.5847	0.231302	0.44095	-0.157104	0.67415	0.0862702	0.8395	-0.0291851	0.9518	0.196568	0.73445	0.25473	0.69745
ENST00000219700	ENSG00000103415	HMOX2	chr16:4511680-4560348	0	1	0	1	0	1	0	1	0	1	0	1	0	1	0	1	0	1	0	1	0	1	0	1
ENST00000219746	ENSG00000103460	TOX3	chr16:52471916-52581714	0	1	0	1	0	1	0	1	0	1	0	1	0	1	0	1	0	1	0	1	0	1	0	1
ENST00000219771	ENSG00000103485	QPRT	chr16:29674299-29710020	-0.830756	0.77055	0.546159	0.83485	1.97238	0.55415	0.460291	0.8551	1.20269	0.6469	2.38565	0.4103	1.33198	0.67025	1.33326	0.6664	0.769927	0.776	0.563566	0.82565	1.61845	0.55	1.3182	0.61495
ENST00000219782	ENSG00000103495	MAZ	chr16:29817426-29827201	0.428394	0.3389	0.566176	0.4469	0.890256	0.21035	0.768907	0.35335	0.706759	0.4502	1.05716	0.38935	-0.520852	0.36485	0.127288	0.8397	0.75162	0.2861	0.84925	0.30865	0.309192	0.7736	0.7698	0.50965
ENST00000219789	ENSG00000103502	CDIPT	chr16:29869677-29875057	0.400641	0.2387	0.257681	0.6521	0.5247	0.33685	0.566097	0.38855	0.54439	0.45895	0.490426	0.5641	0.0675784	0.8608	0.136983	0.7762	0.375491	0.49935	0.912224	0.1378	0.677982	0.3637	0.752148	0.3427
ENST00000219794	ENSG00000103507	BCKDK	chr16:31117427-31124110	-0.202848	0.5716	0.1156	0.84425	0.42177	0.42015	0.798082	0.1978	0.351652	0.61655	0.486906	0.56825	-0.462854	0.26965	0.0558203	0.90555	0.290427	0.5941	0.691414	0.2621	0.154404	0.8371	0.517196	0.5226
ENST00000219797	ENSG00000103510	KAT8	chr16:31127074-31142714	0.411271	0.2523	0.199633	0.75705	0.415122	0.4942	0.234556	0.7571	0.255767	0.7598	0.209122	0.8477	-0.036618	0.92795	0.306797	0.55985	0.259684	0.6701	0.280699	0.7057	0.0479411	0.95695	0.366527	0.6887
ENST00000219821	ENSG00000103534	TMC5	chr16:19421817-19510435	-0.999168	1	0	1	-0.362737	1	1.37138	1	-0.678272	1	-1.55082	1	-0.0835195	1	-1.16347	1	0.66758	1	-0.832947	1	0	1	1.43272	1
ENST00000219833	ENSG00000103546	SLC6A2	chr16:55689515-55740104	0	1	0	1	0	1	0	1	0	1	0	1	0	1	0	1	0	1	0	1	0	1	0	1
ENST00000219837	ENSG00000103550	KNOP1	chr16:19566561-19897489	-0.419192	0.4282	-0.305406	0.71965	-0.783376	0.3725	-0.433427	0.67165	-0.565246	0.6701	-0.406094	0.76775	-0.03333	0.95525	-0.271844	0.7057	-0.123309	0.87815	-0.629299	0.49865	-0.67338	0.60545	-0.617703	0.6599
ENST00000219869	ENSG00000134138	MEIS2	chr15:37181408-37393504	0	0.11125	0	0.1122	0	0.11075	0	0.1197	0	0.16275	0	0.2193	0	0.1109	0	0.1138	0	0.1111	0	0.20505	0	0.10125	0	0.2092
ENST00000219905	ENSG00000174197	MGA	chr15:41913421-42062141	-10.2196	0.24555	-0.494742	0.59845	-11.4983	0.1913	-1.36055	0.37795	1.06049	0.31155	-0.568893	0.7702	-6.80131	0.13955	-6.11998	0.1299	0	0.0332	0	0.0328	0.0752853	0.95055	0	1
ENST00000219919	ENSG00000103569	AQP9	chr15:58245621-58861151	-0.12957	0.83785	-2.49537	0.24505	-0.52852	0.65495	0.973057	0.4076	-0.240812	0.88485	0.6531	0.6889	0.176541	0.7848	-0.710596	0.4601	-0.402488	0.728	0.567069	0.6473	0	0.1147	0.255163	0.8978
ENST00000220003	ENSG00000103653	CSK	chr15:75074397-75095539	0.125892	0.7286	0.257673	0.65235	0.177803	0.76325	-0.40542	0.56525	-0.272769	0.73225	-0.556803	0.58925	-0.338917	0.4516	-0.110699	0.83215	-0.141213	0.8123	-0.255879	0.7022	-0.0097806	0.98905	-1.04579	0.33995
ENST00000220058	ENSG00000103707	MTFMT	chr15:65294844-65321977	-0.22324	0.43725	0.095239	0.83505	-0.121245	0.7976	-0.335531	0.56785	-0.280713	0.674	-0.24164	0.75495	0.0181073	0.95285	-0.180197	0.66615	-0.347838	0.49265	-0.362837	0.5482	-0.0556051	0.93295	-0.408321	0.6146
ENST00000220062	ENSG00000103710	RASL12	chr15:65337707-65369028	-0.925989	1	1.33017	0.36625	-1.90347	1	0.451318	1	0.161701	1	-0.989734	1	0.109842	1	0.493692	1	-0.323875	1	-0.293959	1	0.0762179	1	0.270742	1
ENST00000220166	ENSG00000103811	CTSH	chr15:79213399-79241916	-0.0423225	0.8897	0.328174	0.49505	-0.129375	0.79285	0.140615	0.8067	-0.338157	0.6497	0.0437891	0.95695	0.0545352	0.8849	-0.93306	0.0772	0.306744	0.4893	0.314537	0.5721	0.219672	0.7616	-0.599482	0.52365
ENST00000220244	ENSG00000103888	KIAA1199	chr15:81071683-81282219	-0.444645	0.1293	-0.873845	0.07025	-0.220739	0.62735	0.599198	0.24935	1.40363	0.02145	1.54839	0.02245	-0.510816	0.1383	-0.316765	0.41595	0.0232472	0.9556	0.78382	0.1107	1.30179	0.0352	1.69076	0.02325
ENST00000220325	ENSG00000103966	EHD4	chr15:42190949-42264776	0.152088	0.51805	-0.152786	0.67845	-0.546023	0.1403	-0.980926	0.02975	-0.972163	0.0631	-1.17782	0.0664	0.0230931	0.93395	-0.108396	0.73135	-0.513667	0.15495	-0.934617	0.0334	-1.05034	0.04345	-1.33815	0.03435
ENST00000220420	ENSG00000104055	TGM5	chr15:43524792-43559055	-0.844743	0.3583	-0.118778	0.9143	-0.451295	0.67285	-0.519483	0.68335	-1.60589	0.25095	-0.801713	0.6005	-0.0354372	0.96425	-0.287975	0.75505	-0.510893	0.70225	0	0.10245	0	0.0104	-3.30321	0.27255
ENST00000220429	ENSG00000104064	GABPB1	chr15:50569388-50647605	0.0610887	0.86945	0.243484	0.663	-0.0359517	0.95195	0.096326	0.8931	-0.474223	0.6013	-0.363387	0.70605	0.228618	0.6	-0.421778	0.4407	-0.601454	0.3456	-0.21732	0.76405	0.0781647	0.91875	-0.389255	0.7122
ENST00000220446	ENSG00000104081	BMF	chr15:40380090-40401093	-0.863301	0.15045	0.192406	0.8046	-0.13435	0.876	-0.364887	0.7445	-1.59302	0.27945	-0.207692	0.87535	-0.749019	0.2381	0.00198659	0.9973	-0.570755	0.55665	-0.304071	0.7818	-0.72306	0.5728	0.220325	0.8722
ENST00000220478	ENSG00000104112	SCG3	chr15:51973549-52013223	0.190713	0.65955	0.808387	0.21605	0.375929	0.5969	0.0695676	0.9369	0.178903	0.85975	-0.239333	0.83285	0.516695	0.23145	0.197778	0.74715	0.682336	0.32715	-0.480037	0.6159	0.505072	0.6072	-0.253386	0.8021
ENST00000220496	ENSG00000104129	DNAJC17	chr15:41060066-41106767	-0.202922	0.6041	0.248393	0.67705	-0.485106	0.4598	-0.859471	0.2676	-0.999143	0.30155	-1.11498	0.35115	-0.399692	0.36775	-0.0722321	0.89115	-0.39909	0.55025	-0.628759	0.424	-0.770129	0.41845	-0.998573	0.42455
ENST00000220507	ENSG00000104140	RHOV	chr15:41164411-41166487	0.232045	0.7466	1.21159	0.21065	1.25522	0.158	1.35204	0.1606	1.57809	0.1562	0.8418	0.5306	0.191967	0.76055	0.372558	0.6276	0.591075	0.6038	0.492676	0.7094	2.26572	0.1927	0.881189	0.4937
ENST00000220509	ENSG00000104142	VPS18	chr15:41186627-41196173	0.0734938	0.76905	0.204191	0.5981	-0.208616	0.5917	-0.457327	0.34535	-0.495814	0.3766	-0.730722	0.25585	-0.205849	0.4743	0.0326165	0.9233	-0.098932	0.7942	-0.319538	0.483	-0.113135	0.83545	-0.677638	0.2811
ENST00000220514	ENSG00000104147	OIP5	chr15:41601465-41624819	-0.313611	0.6827	1.73266	0.072	1.54181	0.1005	1.77571	0.11865	1.97894	0.08035	2.73509	0.0539	0.454022	0.46465	0.8406	0.3134	2.11223	0.05485	0.960184	0.47245	2.66114	0.12585	2.09932	0.1288
ENST00000220531	ENSG00000104164	BLOC1S6	chr15:45879320-45983492	-0.0606426	0.916	-0.330934	0.72975	-0.0635208	0.9398	0.378862	0.71295	0.20654	0.8718	0.268002	0.85595	0.0277862	0.9654	-0.321612	0.6954	-0.202002	0.80805	0.474964	0.6258	0.198577	0.8726	0.209134	0.8973
ENST00000220562	ENSG00000012232	EXTL3	chr8:28457985-28613116	-0.0584623	0.8251	-0.137301	0.7428	-0.0776378	0.85245	0.26515	0.5976	0.411994	0.4704	0.378001	0.56785	-0.167013	0.57955	0.164541	0.6436	0.128388	0.7636	0.642486	0.1689	0.593047	0.28855	0.515066	0.4486
ENST00000220584	ENSG00000079459	FDFT1	chr8:11653081-11696818	-0.170594	0.5448	0.640179	0.1335	0.503869	0.24175	-0.0260542	0.9575	0.536413	0.35395	0.388043	0.57265	-0.11941	0.7088	0.481634	0.20305	0.424421	0.31405	-0.0325611	0.94715	0.605104	0.30155	0.529254	0.40635
ENST00000220592	ENSG00000123908	AGO2	chr8:141541263-141645718	-0.124482	0.6602	-0.844765	0.0734	-0.45621	0.31885	0.655207	0.1932	0.653628	0.24995	1.0393	0.11605	-0.0888697	0.7754	-0.124508	0.74065	-0.0158257	0.9693	0.581536	0.2528	0.367937	0.52425	0.936037	0.20975
ENST00000220597	ENSG00000076641	PAG1	chr8:81882525-82024303	-0.194046	0.4523	-1.26568	0.00215	-0.698867	0.08345	-0.168633	0.7287	-0.0385829	0.9446	0.196806	0.75365	0.00694602	0.98005	-0.171449	0.61105	-0.226212	0.55125	-0.180393	0.6958	-0.201614	0.7083	0.396592	0.5215
ENST00000220616	ENSG00000042832	TG	chr8:133879202-134147147	0.223042	1	0	1	0.0774527	1	0.477442	1	1.49612	0.60055	0.785317	1	-2.1379	1	0	1	0.15836	1	1.3029	1	0.756145	1	1.25627	0.63685
ENST00000220659	ENSG00000104221	BRF2	chr8:37641708-37707422	-0.00142989	0.9956	0.314975	0.54965	0.0336123	0.9488	-0.166924	0.81175	-0.265715	0.7501	-0.304059	0.76475	-0.247313	0.51675	0.106308	0.82135	0.145907	0.79005	0.0269721	0.9675	0.103105	0.89735	-0.238136	0.80885
ENST00000220669	ENSG00000104231	ZFAND1	chr8:82613568-82671750	-0.721028	0.0718	-0.605692	0.33785	-0.203367	0.7407	-0.118656	0.8712	-0.183898	0.8318	-0.207012	0.8337	-0.287532	0.4934	-0.174899	0.72735	-0.355289	0.5715	-0.490804	0.5302	-1.14986	0.2454	0.137567	0.8824
ENST00000220676	ENSG00000104237	RP1	chr8:55528626-55543394	0	1	0	1	0	1	0	1	0	1	0	1	0	1	0	1	0	1	0	1	0	1	0	1
ENST00000220751	ENSG00000104312	RIPK2	chr8:90769974-90803291	0.427746	0.19875	0.782892	0.12135	1.00616	0.0473	1.02398	0.10785	0.731009	0.2935	0.928036	0.24965	0.786463	0.03335	0.662982	0.13255	0.948072	0.0617	0.664049	0.28195	0.874999	0.2046	0.869109	0.29395
ENST00000220763	ENSG00000104324	CPQ	chr8:97657454-98161882	-0.127053	0.60455	-0.0612165	0.87035	-0.126685	0.73195	0.215185	0.6374	0.340482	0.5186	0.665983	0.2793	-0.0287678	0.9201	-0.179287	0.5751	-0.138293	0.706	0.133516	0.7586	0.387053	0.46215	0.584023	0.36255
ENST00000220764	ENSG00000104325	DECR1	chr8:90945563-91064320	-0.13086	0.73985	0.114124	0.8406	0.328008	0.54345	0.395491	0.558	0.232859	0.76875	0.553889	0.5422	0.0400859	0.93315	-0.188114	0.70385	0.196944	0.7323	0.139316	0.8324	0.35267	0.645	-0.0118992	0.99115
ENST00000220772	ENSG00000104332	SFRP1	chr8:41119480-41167016	0.165636	0.83405	-15.7621	0.0634	-0.416712	0.74825	0.538682	0.673	-1.11585	0.6245	0.899677	0.5958	0.590748	0.37315	-0.330019	0.74485	-0.468672	0.71855	1.9369	0.16975	1.35307	0.41135	-0.110922	0.9062
ENST00000220809	ENSG00000104368	PLAT	chr8:42032235-42065242	0	1	0	1	0	1	0	1	0	1	0	1	0	1	0	1	0	1	0	1	0	1	0	1
ENST00000220812	ENSG00000104371	DKK4	chr8:42231585-42234750	0	1	0	1	0	1	0	1	0	1	0	1	0	1	0	1	0	1	0	1	0	1	0	1
ENST00000220822	ENSG00000104381	GDAP1	chr8:75146934-75401107	-0.104895	0.7093	-0.305695	0.50275	-0.536903	0.24775	-0.348903	0.52055	-0.311308	0.60695	-0.269398	0.7082	0.162667	0.6038	-0.133923	0.73385	-0.364851	0.43365	-0.459416	0.4062	-0.612664	0.33185	-0.50581	0.5015
ENST00000220847	ENSG00000129292	PHF20L1	chr8:133787617-133861052	-0.0531664	0.9361	-3.63938	0.2688	-2.88387	0.23625	-0.982275	0.52525	-0.333829	0.83585	-0.931876	0.431	0.432961	0.5592	-0.358214	0.7037	-0.67158	0.52225	-1.18799	0.4252	-0.171143	0.9175	-0.1743	0.9332
ENST00000220849	ENSG00000104408	EIF3E	chr8:109213444-109447562	0.0220956	0.9243	0.124486	0.73365	0.208569	0.5504	0.182767	0.6663	-0.0263922	0.95995	0.195752	0.74715	0.110768	0.69565	-0.181642	0.5544	0.00205402	0.9943	0.0363887	0.9306	-0.162146	0.757	-0.207219	0.7237
ENST00000220853	ENSG00000104412	EMC2	chr8:109455829-109499145	0.0121941	0.96415	0.569533	0.17745	0.462345	0.29095	0.46048	0.38205	0.293954	0.62875	0.521409	0.4439	0.15987	0.61595	0.00814941	0.98265	0.301178	0.4924	0.251827	0.618	0.5866	0.3067	0.279876	0.68955
ENST00000220856	ENSG00000104415	WISP1	chr8:134203281-134242587	0	1	0	1	0	1	0	1	0	1	0	1	0	1	0	1	0	1	0	1	0	1	0	1
ENST00000220876	ENSG00000104435	STMN2	chr8:80523048-80578410	0	1	0	1	0	1	0	1	0	1	0	1	0	1	0	1	0	1	0	1	0	1	0	1
ENST00000220888	ENSG00000104447	TRPS1	chr8:116420723-116821899	-0.434841	0.8376	0	0.11105	-2.2938	0.4516	-2.36895	0.51685	-0.197069	0.80075	-1.48457	0.6523	-0.617154	0.5229	-0.525672	0.523	-2.07949	0.44265	-1.93827	0.5659	-1.64433	0.6425	1.59165	0.50285
ENST00000220913	ENSG00000104472	CHRAC1	chr8:141521396-141527236	0.495016	0.0906	0.531313	0.25735	0.147063	0.75765	0.299794	0.5967	0.158029	0.80395	0.322866	0.6907	0.499737	0.13195	0.463296	0.2635	0.119155	0.80295	0.278553	0.6216	-0.17414	0.80355	0.119781	0.87365
ENST00000220931	ENSG00000104490	NCALD	chr8:102698770-103137135	0.391461	0.62165	0	0.10805	-3.19928	0.2358	-1.68288	0.3006	0	0.11005	0.50299	0.7364	0.050571	0.94095	-3.08775	0.2508	-0.929656	0.4858	-0.991809	0.5023	-2.28227	0.1636	-1.05184	0.5183
ENST00000220940	ENSG00000104499	GML	chr8:143915662-143999259	0	1	0	1	0	1	0	1	0	1	0	1	0	1	0	1	0	1	0	1	0	1	0	1
ENST00000220959	ENSG00000104517	UBR5	chr8:103265239-103425069	0	1	0	1	0	1	0	1	0	1	0	1	0	1	0	1	0	1	0	1	0	1	0	1
ENST00000220966	ENSG00000104524	PYCRL	chr8:144686082-144691943	0.118491	0.70375	0.174518	0.7309	-0.478936	0.3764	-0.926678	0.18385	-0.964539	0.22125	-1.42677	0.11535	-0.297063	0.38475	-0.166345	0.70605	-0.4136	0.45915	-0.38978	0.563	-0.867612	0.3022	-1.25169	0.17395
ENST00000221086	ENSG00000104643	MTMR9	chr8:11141924-11185646	-0.0106329	0.9668	-0.766779	0.05575	-0.386751	0.32765	-0.0535374	0.90755	-0.283405	0.5994	-0.385843	0.53445	0.104298	0.7196	-0.237061	0.47895	-0.358995	0.3499	-0.185786	0.69035	-0.614178	0.26485	-0.589158	0.36875
ENST00000221114	ENSG00000104671	DCTN6	chr8:29952913-30041156	-0.0476022	0.8922	-0.242955	0.6647	-0.0912093	0.86975	-0.117802	0.8609	-0.416075	0.64555	-0.184559	0.85335	0.0403399	0.92195	-0.241847	0.6137	-0.364938	0.5148	-0.197918	0.7816	-0.460267	0.60915	-0.237645	0.8326
ENST00000221130	ENSG00000104687	GSR	chr8:30535582-30585443	0	0.06455	0	0.02005	0	0.0198	0	0.0067	0	0.00835	0	0.0084	0	0.04145	0	0.11345	0	0.02495	0	0.00615	0	0.11	0	0.1127
ENST00000221132	ENSG00000104689	TNFRSF10A	chr8:23047964-23082639	-0.21536	0.4643	-0.384785	0.42275	-0.293354	0.54515	-0.595825	0.3267	-0.935979	0.19625	-1.02599	0.22185	-0.166563	0.60165	-0.287632	0.4986	-0.0803594	0.86875	-0.440394	0.44855	-0.730017	0.3072	-0.702315	0.37795
ENST00000221138	ENSG00000104695	PPP2CB	chr8:30631972-30671830	-0.153302	0.50845	0.0409088	0.9107	0.168985	0.643	0.00397366	0.9933	0.0455157	0.9254	-0.107057	0.86035	-0.0792835	0.7803	-0.244021	0.43665	-0.127635	0.72415	-0.162254	0.70705	-0.307161	0.5477	-0.512518	0.38905
ENST00000221166	ENSG00000104722	NEFM	chr8:24770524-24776607	0	1	0	1	0	1	0	1	0	1	0	1	0	1	0	1	0	1	0	1	0	1	0	1
ENST00000221200	ENSG00000104756	KCTD9	chr8:25285365-25315992	0.0704523	0.77845	-0.53383	0.18175	-0.353467	0.37325	-0.0986594	0.83855	-0.456325	0.4018	-0.364261	0.57485	0.228995	0.42585	-0.304877	0.3722	-0.432498	0.2771	-0.29646	0.53155	-0.631457	0.25215	-0.406746	0.53195
ENST00000221214	ENSG00000137802	MAPKBP1	chr15:42066631-42120053	0	1	0	0.09345	0	1	0	1	0	1	0	1	0	1	0	1	0	1	0	1	0	0.07445	0	1
ENST00000221222	ENSG00000051128	HOMER3	chr19:19010322-19052070	0	1	0	1	0	1	0	1	0	1	0	1	0	1	0	1	0	1	0	1	0	1	0	1
ENST00000221232	ENSG00000088038	CNOT3	chr19:54641443-54663620	0.0925755	0.8421	0.2271	0.7588	-0.178283	0.8088	-0.402357	0.6717	-0.719829	0.49855	-0.49526	0.71035	-0.0145147	0.97795	-0.0507658	0.9349	-1.23005	0.2027	-0.235905	0.7927	-0.29401	0.7598	-0.516047	0.64205
ENST00000221233	ENSG00000077348	EXOSC5	chr19:41768400-41930910	0.057538	0.97755	0.310221	0.33975	0.0336547	0.2629	-0.361033	0.7241	-0.354388	0.81075	-0.485889	0.83635	-0.51342	0.43755	-0.112472	0.53315	-0.0895787	0.3158	-0.0739676	0.67285	-0.507595	0.80915	-0.74257	0.7975
ENST00000221249	ENSG00000032444	PNPLA6	chr19:7587511-7626650	-3.81433	0.2158	0.165235	0.80245	-1.98516	0.57355	0	0.14575	0	0.1618	-0.693915	0.78035	0	0.09375	-1.74934	0.4959	0	0.15625	-1.24403	0.57785	0	0.1594	-0.495647	0.81635
ENST00000221264	ENSG00000011422	PLAUR	chr19:44150246-44174699	-0.186567	0.7496	0.209831	0.7507	-0.464499	0.77015	0.147665	0.8765	-0.908577	0.76105	-0.013338	0.9745	-0.142348	0.4497	-0.324734	0.65385	-0.820698	0.74075	0.203208	0.86615	0.724667	0.7936	-0.263698	0.91065
ENST00000221265	ENSG00000006712	PAF1	chr19:39876491-39881835	0.000838354	0.9968	0.638363	0.12765	0.272209	0.52405	0.068426	0.8948	0.014027	0.97935	-0.0585635	0.9319	-0.0965473	0.75195	0.148156	0.6762	0.229802	0.59235	0.0900439	0.85675	0.419949	0.4643	-0.118888	0.8588
ENST00000221266	ENSG00000006712	PAF1	chr19:39876491-39881835	0.408152	0.7307	-1.13596	0.71165	-0.395954	0.8194	-0.715557	0.79805	-0.856463	0.76995	0	0.1016	-1.9483	0.48805	-2.44659	0.51705	-1.72365	0.617	0	0.13495	-4.32465	0.4333	0	0.09725
ENST00000221283	ENSG00000076944	STXBP2	chr19:7694622-7712759	-0.0234459	0.9308	0.430563	0.31485	0.0822301	0.8464	-0.114547	0.8209	-0.118165	0.8434	-0.143099	0.84955	-0.039436	0.9009	-0.0537958	0.88515	0.11094	0.7903	-0.150244	0.7691	0.110624	0.84675	-0.272596	0.70155
ENST00000221307	ENSG00000186529	CYP4F3	chr19:15751706-15773634	0	1	0	1	0	1	0	1	0	1	0	1	0	1	0	1	0	1	0	1	0	1	0	1
ENST00000221315	ENSG00000256087	ZNF432	chr19:52534631-52599018	-2.13401	0.1774	-10.2054	0.15315	-2.80051	0.31025	-0.717401	0.65565	-0.664476	0.57855	-0.146613	0.3399	-0.291313	0.7761	-1.13377	0.457	-2.10835	0.34715	-2.67019	0.37515	0	0.0575	-0.508287	0.42325
ENST00000221327	ENSG00000167384	ZNF180	chr19:44979853-45004576	0	1	0	1	0	1	0	0.1814	0	1	0	1	0	1	0	1	0	1	0	1	0	1	0	1
ENST00000221347	ENSG00000090920	FCGBP	chr19:40353962-40440533	-1.03792	1	-0.250993	1	-0.357451	1	-0.856919	1	0.232675	1	-0.466643	1	-0.493544	1	-0.648107	1	0.065278	1	-2.43624	1	0.401951	1	-0.327163	1
ENST00000221355	ENSG00000128000	ZNF780B	chr19:40534166-40562116	-1.2244	0.30845	-1.5586	0.50945	-0.623719	0.74895	-0.130985	0.9384	-0.320588	0.45825	0.201846	0.3838	0.508021	0.6013	-0.59081	0.72805	0.0416315	0.9816	0.0612706	0.9749	0.514658	0.49675	0.0829834	0.469
ENST00000221363	ENSG00000104774	MAN2B1	chr19:12754644-12792716	0.0190799	0.2769	0.665659	0.7362	0.418215	0.7493	0.109776	0.90925	-0.0676705	0.95425	0.721481	0.80475	0.479397	0.54435	0.670435	0.48625	0.203187	0.8047	0.300735	0.8617	1.72815	0.61755	0.790789	0.78615
ENST00000221399	ENSG00000104804	TULP2	chr19:49384221-49401990	0	1	0	1	0	1	0	1	0	1	0	1	0	1	0	1	0	1	0	1	0	1	0	1
ENST00000221403	ENSG00000104808	DHDH	chr19:49436938-49448226	-1.79989	0.4028	-15.6846	0.23345	-1.06575	0.5166	-0.779804	0.68505	-1.25256	0.4765	-18.4394	0.2282	-1.59689	0.2986	-1.59741	0.2965	-16.7176	0.2213	0	0.0374	0	0.119	-17.8704	0.2749
ENST00000221413	ENSG00000183207	RUVBL2	chr19:49496704-49520338	0.0915654	0.89325	0.760079	0.46505	0.34454	0.74855	-0.0111018	0.99305	-1.20941	0.533	0.461156	0.76685	-0.0450654	0.95325	-1.34322	0.31025	-0.586557	0.6496	-1.04881	0.51675	-0.823901	0.58385	-1.03281	0.4007
ENST00000221418	ENSG00000104823	ECH1	chr19:39306061-39342987	-0.141697	0.86885	0.674986	0.6071	0.341119	0.79875	0.175821	0.91575	0.282784	0.85415	0.272458	0.8761	-0.318497	0.76725	-0.155198	0.88985	0.422624	0.7345	0.488922	0.684	0.655176	0.663	0.0591667	0.59325
ENST00000221419	ENSG00000104824	HNRNPL	chr19:39306061-39342987	1.02943	0.10515	0.762272	0.46605	0.290459	0.77725	0.370155	0.77315	0.151505	0.9233	0.0943301	0.96015	0.69218	0.39465	0.237277	0.8061	0.965628	0.32295	0.452312	0.699	0.265668	0.8651	0.00581587	0.9974
ENST00000221421	ENSG00000104826	LHB	chr19:49496704-49520338	1.309	0.64185	1.46425	0.6099	0	0.17295	1.27508	0.6304	1.904	0.53305	-0.386448	1	-1.09174	0.599	-1.48254	0.58565	0	1	-0.826785	1	0	1	0.714794	0.7579
ENST00000221431	ENSG00000104835	SARS2	chr19:39405905-39466550	0.141987	0.8184	0.110384	0.9177	-0.75815	0.5185	-0.351246	0.8112	-0.350622	0.7904	-0.238203	0.9077	-0.337523	0.6321	0.233701	0.78995	-0.266483	0.80295	-0.611588	0.65735	0.303128	0.8197	-1.33546	0.48
ENST00000221444	ENSG00000104848	KCNA7	chr19:49570674-49576198	0	1	0.653834	1	0	1	-0.338912	1	0	1	0	1	-1.13084	1	0	1	0	1	0	1	0	1	0.84285	1
ENST00000221448	ENSG00000104852	SNRNP70	chr19:49588675-49611862	-0.128624	0.79735	0.403382	0.5917	-0.285935	0.7149	-0.587777	0.5352	-0.690013	0.5331	-0.62757	0.66065	-0.114316	0.8415	-0.253138	0.70235	-0.262661	0.7276	-0.662371	0.4809	-1.02872	0.39485	-0.922673	0.51925
ENST00000221452	ENSG00000104856	RELB	chr19:45504687-45541452	0	0.2156	0	1	0	1	0	1	0	1	0	1	0	1	0	0.1527	0	1	0	1	0	1	0	1
ENST00000221455	ENSG00000104859	CLASRP	chr19:45542297-45574214	-0.547298	0.1629	-0.57934	0.39955	-0.726079	0.28915	-0.962465	0.27185	-1.67546	0.13115	-1.30704	0.2615	-0.484126	0.25675	-0.113241	0.8246	-1.03402	0.1566	-1.25311	0.2019	-0.689698	0.50865	-1.55545	0.20155
ENST00000221459	ENSG00000104863	LIN7B	chr19:49617580-49622397	-0.989732	0.30775	0.696594	0.5885	0.671013	0.61295	0.994033	0.4697	-0.123406	0.94895	0.14342	0.93725	0.184992	0.79925	0.589317	0.5517	1.11265	0.35395	0.0812246	0.9686	-1.311	0.464	0.832866	0.59835
ENST00000221462	ENSG00000104866	PPP1R37	chr19:45582452-45808541	-0.0364359	0.95205	0.198619	0.83635	-0.323846	0.752	-0.461924	0.7248	-0.522286	0.7759	-0.447403	0.7674	-0.288812	0.6833	-0.381998	0.6283	-0.300357	0.7455	-0.345379	0.80035	-0.49994	0.7861	-0.856225	0.55685
ENST00000221466	ENSG00000104870	FCGRT	chr19:50010072-50029590	0.103947	0.73455	0.788795	0.1079	0.648741	0.16065	0.9159	0.0949	0.88443	0.1745	1.65268	0.0192	-0.210727	0.55155	0.101722	0.81085	0.868037	0.05215	1.1179	0.0322	1.31908	0.0345	1.227	0.08695
ENST00000221476	ENSG00000104879	CKM	chr19:45809671-45826235	0.57573	1	0.204525	1	0.528646	1	-0.492106	1	-0.111139	1	-1.24742	1	-0.27182	1	-0.276199	1	0.291806	1	0	1	0.795834	1	-0.709992	1
ENST00000221480	ENSG00000104883	PEX11G	chr19:7541760-7585912	-0.760745	0.2709	0.268507	0.78655	-0.280769	0.79505	-0.766475	0.603	-0.588537	0.72485	-1.41037	0.4339	-0.668453	0.28625	-0.537228	0.52065	-1.91953	0.1747	-0.850943	0.54655	0	0.0926	-0.77806	0.32755
ENST00000221481	ENSG00000104884	ERCC2	chr19:45836691-45874176	0	1	0	1	0	1	0	1	0	1	0	1	0	1	0	1	0	1	0	1	0	1	0	1
ENST00000221485	ENSG00000104888	SLC17A7	chr19:49932657-49945617	0.185657	0.58305	0.702336	0.19565	1.18133	0.0338	2.50477	0.0004	2.65392	0.0017	2.65921	0.0029	-0.0566307	0.8781	0.76463	0.0982	1.14833	0.035	2.51329	0.0003	2.6348	0.00355	2.76023	0.0013
ENST00000221486	ENSG00000104889	RNASEH2A	chr19:12873816-12985765	0.268845	0.8229	1.07452	0.58615	0.672564	0.7179	0.374281	0.50555	0.801625	0.5804	1.10638	0.3894	0.0158136	0.98985	0.495304	0.75855	0.655985	0.7229	0.805326	0.4022	1.31091	0.49465	0.999942	0.4767
ENST00000221494	ENSG00000104897	SF3A2	chr19:2100987-2252072	0.0801414	0.93585	0.422731	0.79835	0.0441584	0.97705	-0.1886	0.91015	-0.0983847	0.1752	-0.22199	0.5636	-0.259356	0.84515	0.177117	0.90055	0.0955129	0.9502	-0.0564818	0.97305	-0.0590956	0.19075	-0.326794	0.64355
ENST00000221496	ENSG00000104899	AMH	chr19:2100987-2252072	0	1	0	1	0	1	0	1	0	1	0	1	0	1	0	1	0	0.04345	0	1	0	1	0	1
ENST00000221498	ENSG00000104901	DKKL1	chr19:49838427-49878373	0	1	-0.612671	1	0	1	3.16637	0.4071	0.815787	1	0.859364	1	-0.501295	1	-0.708178	1	2.2257	1	0	1	-0.691944	1	2.43015	0.4452
ENST00000221504	ENSG00000104907	TRMT1	chr19:13215715-13228381	1.74434	0.3596	0.810295	0.66485	-2.42548	0.535	-2.62988	0.5107	0	0.1415	0	0.12005	-1.1791	0.58805	1.65204	0.5002	1.01955	0.5554	0	0.1622	0	0.1305	-0.716095	0.80445
ENST00000221515	ENSG00000104918	RETN	chr19:7733929-7735334	0	1	0	1	0	1	0	1	0	1	0	1	0	1	0	1	0	1	0	1	0	1	0	1
ENST00000221538	ENSG00000104941	RSPH6A	chr19:46298967-46318577	0	1	0	1	0	1	0	1	0	1	0	1	0	1	0	1	0	1	0	1	0	1	0	1
ENST00000221543	ENSG00000104946	TBC1D17	chr19:50372294-50392005	-0.418166	0.6914	0.118178	0.94385	-0.378596	0.8022	0.10049	0.9547	0.590718	0.7329	0.938378	0.5094	-0.668282	0.5949	-0.257516	0.8794	-0.223177	0.88265	-0.639663	0.4903	0.391354	0.81115	0.903136	0.4992
ENST00000221554	ENSG00000104957	CCDC130	chr19:13842573-13874110	0.304389	0.45375	0.460735	0.499	-0.085006	0.91005	-0.333765	0.70665	-0.118793	0.9067	0.0111682	0.99205	-0.109826	0.8074	-0.255935	0.6746	-0.151705	0.84255	-0.118164	0.8941	-0.863484	0.4473	-0.0115434	0.99055
ENST00000221557	ENSG00000104960	PTOV1	chr19:50353991-50364001	-0.0852633	0.95815	0.883497	0.6096	-0.658703	0.7507	-0.277358	0.8569	-0.57125	0.82705	-1.78502	0.57775	-0.0598182	0.7668	0.083994	0.53135	-5.80269	0.48925	0.364595	0.8131	0	0.1372	-1.61856	0.5835
ENST00000221561	ENSG00000104964	AES	chr19:3052907-3063105	0.292955	0.62795	0.377099	0.7103	0.134934	0.88615	0.030092	0.9825	-0.452947	0.78255	0.336454	0.86775	-0.483829	0.5324	-0.390758	0.6686	-0.0714828	0.94385	0.168506	0.89945	-0.281006	0.86005	0.28784	0.8805
ENST00000221566	ENSG00000104969	SGTA	chr19:2754711-2783369	0.0428805	0.8693	0.438107	0.27335	-0.00875888	0.9824	-0.421616	0.38855	-0.471384	0.40925	-0.576737	0.3669	-0.263602	0.3781	0.0670654	0.84775	-0.0422204	0.9149	-0.160904	0.7359	-0.28441	0.604	-0.644893	0.3189
ENST00000221567	ENSG00000104970	KIR3DX1	chr19:55043908-55057053	0	1	0	1	0	1	0	1	0	1	0	1	0	1	0	1	0	1	0	1	0	1	0	1
ENST00000221573	ENSG00000104976	SNAPC2	chr19:7985200-7988135	-0.190134	0.76405	1.50442	0.08395	0.444933	0.651	0.512187	0.65285	0.445717	0.7484	0.920629	0.5197	0.508976	0.3557	0.272357	0.7457	-0.33551	0.7805	0.429435	0.70385	1.34875	0.28055	0.865729	0.5743
ENST00000221576	ENSG00000104979	C19orf53	chr19:13875345-13889276	1.0944	0.63615	-0.901814	0.74755	-2.99308	0.45335	-1.07361	0.6885	0	0.11385	0	0.0986	0.451088	0.8249	0.164304	0.9157	-0.412157	0.86965	1.00262	0.7079	0	0.10195	-0.696639	0.78355
ENST00000221665	ENSG00000179943	FIZ1	chr19:56102745-56114504	0.330632	0.49955	0.392737	0.62925	-0.13873	0.8754	-0.493145	0.6674	-0.538136	0.6579	-0.626722	0.70525	-0.260941	0.63245	0.0806084	0.90405	-0.0699212	0.93715	-0.288719	0.8047	-0.376969	0.7838	-0.782864	0.64145
ENST00000221671	ENSG00000105072	C19orf44	chr19:16589867-16771253	-0.319272	0.8546	0.226356	0.6098	0.198509	0.57555	0.0372052	0.82	0.182984	0.87875	0.218084	0.8995	-0.0858852	0.95245	0.00456121	0.3743	0.532352	0.42605	0.309419	0.7218	0.596584	0.7833	-0.433432	0.8687
ENST00000221700	ENSG00000186115	CYP4F2	chr19:15988833-16008930	0	1	0	1	0	1	0	1	0	1	0	1	0	1	0	1	0	1	0	1	0	1	0	1
ENST00000221722	ENSG00000269699	ZIM2	chr19:57285919-57352097	0	1	0	1	0	1	0	1	0	1	0	1	0	1	0	1	0	1	0	1	0	1	0	1
ENST00000221730	ENSG00000105131	EPHX3	chr19:15337729-15344246	3.27902	1	6.21374	1	1.36417	1	10.3036	1	1.21471	1	9.16848	1	0.22983	1	0.0450259	1	0	1	0	1	0	1	0	1
ENST00000221735	ENSG00000105136	ZNF419	chr19:57999078-58029772	-0.905133	0.44595	0	0.1103	0	0.1021	-11.7212	0.11195	-1.07439	0.5059	-0.641483	0.65395	-2.55354	0.24805	-1.12933	0.54225	0	0.10645	0	0.12665	0	0.1481	-0.176403	0.6519
ENST00000221740	ENSG00000105141	CASP14	chr19:15160194-15169104	0	1	0	1	0	1	0	1	0	1	0	1	0	1	0	1	0	1	0	1	0	1	0	1
ENST00000221742	ENSG00000105143	SLC1A6	chr19:15060845-15134081	0	1	0	1	0	1	0	1	0	1	0	1	0	1	0	1	0	1	0	1	0	1	0	1
ENST00000221770	ENSG00000105171	POP4	chr19:30094923-30108144	0.160089	0.7996	0.484838	0.60895	-0.0771914	0.9365	-0.43769	0.76345	-0.271534	0.8396	-1.04457	0.5626	-0.10554	0.8878	-0.38004	0.6723	0.334387	0.72705	-0.101675	0.9354	0.612473	0.58635	-1.28275	0.4928
ENST00000221784	ENSG00000105185	PDCD5	chr19:33071973-33078358	-1.64166	0.2573	-1.19252	0.4316	-0.186904	0.91855	-0.62885	0.5068	-0.582516	0.58685	-1.097	0.53855	-0.910917	0.5058	1.09301	0.3389	-0.038404	0.98485	-2.16634	0.4345	-2.25695	0.5427	0.395283	0.5938
ENST00000221797	ENSG00000105198	LGALS13	chr19:40093163-40098116	0	1	0	1	0	1	0	1	0	1	0	1	0	1	0	1	0	1	0	1	0	1	0	1
ENST00000221801	ENSG00000105202	FBL	chr19:40325097-40337054	-0.269872	0.51965	0.630485	0.32995	-0.109126	0.8703	-0.270189	0.72915	-0.415976	0.6349	-0.311314	0.78885	-0.250291	0.60365	-0.0873169	0.8765	-0.385833	0.5659	-0.759215	0.37725	-0.113908	0.90235	-0.816144	0.441
ENST00000221804	ENSG00000105205	CLC	chr19:40221889-40228668	0	1	0	1	0	1	0	1	0	1	0	1	0	1	0	1	0	1	0	1	0	1	0	1
ENST00000221818	ENSG00000105219	CNTD2	chr19:40728114-40732597	0	1	-3.4885	1	-1.54369	1	-0.453433	1	0	1	-14.7393	1	-0.836142	1	-1.27556	1	0	1	0	1	0	1	-10.3681	1
ENST00000221847	ENSG00000105246	EBI3	chr19:4229494-4237528	0.0139131	0.9516	0.353856	0.32955	0.25051	0.49195	0.439357	0.32675	-0.106982	0.8338	-0.0332767	0.956	-0.319145	0.2493	-0.1414	0.65325	0.330848	0.342	0.761329	0.07755	0.434342	0.40015	0.00541293	0.99385
ENST00000221855	ENSG00000105254	TBCB	chr19:36602103-36616849	-0.161671	0.6663	0.0236802	0.96875	-0.568767	0.4007	-0.768438	0.33905	-0.231135	0.786	-1.10786	0.36795	-0.352251	0.4216	-0.242671	0.64885	-1.04358	0.144	0.0116037	0.9851	0.365039	0.6434	-0.884671	0.39135
ENST00000221856	ENSG00000105255	FSD1	chr19:4304596-4323840	0	1	0.413438	1	13.2954	1	-0.206351	1	13.1674	1	0	1	13.4439	1	-1.83118	1	6.66924	1	0	1	0	1	0	1
ENST00000221859	ENSG00000105258	POLR2I	chr19:36602103-36616849	-0.0233116	0.9779	0.449078	0.755	0.467562	0.70295	-0.0208685	0.99265	0.105842	0.95485	-0.274699	0.50335	-0.639502	0.52115	0.365522	0.73485	0.134908	0.92715	-0.0465726	0.9826	-0.0146255	0.99315	0.051194	0.97295
ENST00000221891	ENSG00000105290	APLP1	chr19:36316865-36370693	0.28343	0.67475	0.576863	0.5884	0.832257	0.4063	1.19627	0.3372	0.885243	0.55455	1.37213	0.41065	0.420449	0.521	-0.198848	0.83795	0.992705	0.3539	0.889044	0.5126	0.9501	0.56795	1.52954	0.27935
ENST00000221899	ENSG00000105298	CACTIN	chr19:3610638-3626813	0	1	0	1	0	1	0	1	-0.432983	1	0	1	-1.60131	1	0	1	0	1	0	1	0	1	0	1
ENST00000221905	ENSG00000004777	ARHGAP33	chr19:36265433-36279724	0	1	0	1	0	1	0	1	0	1	0	1	0	1	0	1	0	1	0	0.22065	0	1	0	1
ENST00000221922	ENSG00000105321	CCDC9	chr19:47759236-47775210	-0.263745	0.4016	0.285092	0.57935	-0.364071	0.4998	-0.726415	0.2637	-0.651654	0.39165	-0.945714	0.3063	-0.390181	0.26245	-0.175548	0.6955	-0.372477	0.5071	-0.583481	0.37665	0.0761687	0.92335	-0.909963	0.2869
ENST00000221930	ENSG00000105329	TGFB1	chr19:41768400-41930910	0.141994	0.6137	0.256645	0.5516	-0.073207	0.8649	-0.300059	0.5824	-0.709596	0.29525	-0.819407	0.3024	-0.180265	0.604	-0.144772	0.7011	-0.0728295	0.8691	-0.20872	0.6964	-0.52748	0.4605	-0.760078	0.33
ENST00000221943	ENSG00000105341	ATP5SL	chr19:41937222-41946622	0.0625985	0.8404	-0.161177	0.76915	-0.190276	0.7163	-0.461596	0.48095	-0.501961	0.52105	-0.751717	0.42115	-0.154199	0.67955	0.0284307	0.9488	-0.0868522	0.86635	-0.291049	0.64765	-0.108094	0.8788	-0.557629	0.52135
ENST00000221954	ENSG00000105352	CEACAM4	chr19:42125343-42133442	0.957431	0.1711	1.49207	0.147	1.24832	0.21835	1.1674	0.3398	1.92343	0.1601	1.87767	0.22145	0.113995	0.8612	1.23815	0.1515	1.70751	0.11735	1.89721	0.1196	2.21322	0.1736	1.36032	0.4475
ENST00000221957	ENSG00000105355	PLIN3	chr19:4838352-4867780	0.0968778	0.71045	0.414773	0.311	0.23259	0.56535	0.329956	0.4962	0.0922994	0.8675	0.113783	0.8643	-0.204407	0.50085	0.114082	0.74625	0.128353	0.75265	0.551775	0.2352	0.562881	0.31175	0.206116	0.76735
ENST00000221972	ENSG00000105369	CD79A	chr19:42381189-42385439	-0.0375104	0.9646	-0.691433	0.6614	-0.595177	0.639	-0.832289	0.61185	-0.80988	0.59135	-0.348019	0.8157	-0.513014	0.6068	-0.0367673	0.9657	-2.92219	0.2367	0.215577	0.8998	0.414981	0.8298	-0.443226	0.7944
ENST00000221973	ENSG00000105370	LIM2	chr19:51883162-51891214	0	1	0	1	0	1	0	1	0	1	0	1	0	1	0	1	0	1	0	1	0	1	0	1
ENST00000221975	ENSG00000105372	RPS19	chr19:42363987-42376994	-0.0839351	0.83415	1.24891	0.03045	0.0874959	0.89175	-0.0792063	0.9118	-0.571079	0.5334	0.584466	0.53135	0.0507468	0.90695	0.293543	0.5352	0.382867	0.49645	-0.00372661	0.99595	0.853429	0.2702	-0.408447	0.7347
ENST00000221978	ENSG00000105374	NKG7	chr19:51874859-51875969	-0.175155	0.7803	0.324634	0.725	-0.125127	0.8936	-0.3679	0.73995	-0.338071	0.784	0.758733	0.50025	-0.716385	0.23575	-0.467333	0.5554	-0.21321	0.838	-0.550714	0.6415	0.16955	0.89865	0.726996	0.57835
ENST00000221980	ENSG00000105376	ICAM5	chr19:10400656-10407454	0.665097	0.2931	0.206926	0.84515	0.345584	0.74675	0.972161	0.40335	0.495593	0.76625	1.23865	0.4453	-0.0474067	0.94805	0.228968	0.80455	0.415439	0.70135	0.795599	0.539	1.12541	0.45545	1.29368	0.35405
ENST00000221992	ENSG00000105388	CEACAM5	chr19:42212503-42276113	0	1	0	1	0	1	0	1	0	1	0	1	0	1	0	1	0	1	0	1	0	1	0	1
ENST00000221996	ENSG00000105392	CRX	chr19:48322702-48364769	0.336059	1	1.37147	1	0.3956	1	-0.00239289	1	0.941095	1	-0.531925	1	0.88864	1	-0.675066	1	1.76452	1	-1.814	1	2.07845	1	-1.39644	1
ENST00000221999	ENSG00000170956	CEACAM3	chr19:42300368-42315591	0	1	0	1	0	1	0	1	0	1	0	1	0	1	0	1	0	1	0	1	0	1	0	1
ENST00000222002	ENSG00000105398	SULT2A1	chr19:48373722-48389654	0	1	0	1	0	1	0	1	0	1	0	1	0	1	0	1	0	1	0	1	0	1	0	1
ENST00000222005	ENSG00000105401	CDC37	chr19:10501809-10580305	-0.25412	0.36735	0.273095	0.52925	0.164677	0.70105	0.0268375	0.9557	-0.172485	0.7652	-0.337353	0.6562	-0.389577	0.2312	-0.0098416	0.97755	0.0858283	0.83745	0.0470555	0.92625	0.0592562	0.91715	-0.243264	0.7453
ENST00000222008	ENSG00000105404	RABAC1	chr19:42460832-42463542	-0.14466	0.6	0.193812	0.64565	0.059366	0.89035	-0.112624	0.83295	-0.101442	0.86745	-0.193962	0.77965	-0.660422	0.0324	-0.0727677	0.8477	-0.115039	0.7937	0.224332	0.66065	0.344354	0.5479	0.375758	0.57085
ENST00000222032	ENSG00000105427	CNFN	chr19:42891170-42894439	0.23348	0.8208	0.40987	0.7463	0.264917	0.8041	0.469504	0.70295	0.816839	0.55795	-0.70495	0.64845	-1.02443	0.30495	-0.112499	0.9135	1.03746	0.45305	1.31225	0.3114	0	0.0112	1.14818	0.4388
ENST00000222033	ENSG00000105428	ZNRF4	chr19:5455425-5456867	0	1	0	1	0	1	0	1	0	1	0	1	0	1	0	1	0	1	0	1	0	1	0	1
ENST00000222107	ENSG00000105501	SIGLEC5	chr19:52114780-52150151	0	1	0	1	0	1	0	1	0	1	0	1	0	1	0	1	0	1	0	1	0	1	0	1
ENST00000222115	ENSG00000105509	HAS1	chr19:52216364-52227247	-5.24131	1	0	1	-5.61499	1	-5.05556	1	-4.09503	1	0	1	-6.64901	1	-3.83942	1	0	1	-3.20297	1	-4.84908	1	-4.52719	1
ENST00000222120	ENSG00000105514	RAB3D	chr19:11406823-11465620	-0.236858	0.6807	0.276649	0.76315	0.656199	0.42785	1.21776	0.2086	1.53897	0.19715	1.59236	0.17245	-0.0987447	0.8705	0.0276928	0.96995	0.573378	0.49495	1.17523	0.25405	1.68975	0.16245	1.67287	0.1615
ENST00000222122	ENSG00000105516	DBP	chr19:49118584-49140695	0.138629	0.91985	1.36844	0.64835	0.959102	0.73615	0.227161	0.9237	0.87037	0.74565	1.35562	0.6075	-0.961867	0.7389	0.861808	0.76555	1.0986	0.71555	0.275514	0.9126	1.54232	0.60185	1.05313	0.68855
ENST00000222125	ENSG00000105519	CAPS	chr19:5904851-5915888	0.69231	0.61305	1.00924	0.43855	0.120941	0.36185	-3.00123	0.49485	0.752396	0.6934	-3.20932	0.51225	-4.36971	0.2634	-1.69587	0.5619	-0.546673	0.53455	-1.23807	0.64895	-0.849533	0.74985	0	0.16815
ENST00000222139	ENSG00000187266	EPOR	chr19:11488235-11530018	0	1	15.8239	0.1471	16.0899	0.1411	17.0124	0.117	16.4971	0.12425	17.0756	0.1165	14.2148	1	13.7942	1	0	1	16.7079	0.1082	4.76688	1	17.5199	0.088
ENST00000222145	ENSG00000105538	RASIP1	chr19:49223843-49243978	0	1	0	1	0	1	0	1	0	1	0	1	0	1	0	1	0	1	0	1	0	1	0	1
ENST00000222157	ENSG00000105550	FGF21	chr19:49258815-49261587	0	1	0	1	0	1	0	1	0	1	0	1	0	1	0	1	0	1	0	1	0	1	0	1
ENST00000222190	ENSG00000105583	WDR83OS	chr19:12754644-12792716	0.0483731	0.95585	0.270833	0.82945	0.239541	0.86215	-0.159861	0.9337	0.100792	0.95025	-0.291187	0.5281	-0.251271	0.825	-0.229387	0.8777	-0.0743186	0.95245	0.0242852	0.98875	-0.471876	0.6739	-0.320391	0.56715
ENST00000222212	ENSG00000105605	CACNG7	chr19:54412588-54447195	0	1	0	1	0	1	0	1	0	1	0	1	0	1	0	1	0	1	0	1	0	1	0	1
ENST00000222214	ENSG00000105607	GCDH	chr19:13001839-13030090	-0.320967	0.4009	-0.649157	0.34485	-0.450943	0.4594	-1.3121	0.1388	-0.727853	0.3998	-0.631684	0.5508	-0.834943	0.07075	-0.0623605	0.8976	-1.40991	0.0699	-0.793978	0.2768	-0.281271	0.73465	-1.11142	0.27565
ENST00000222219	ENSG00000105612	DNASE2	chr19:12986024-12992282	-0.00171866	0.9939	0.120437	0.7584	-0.225007	0.54005	-0.648272	0.1622	-1.07535	0.0459	-1.21336	0.05595	-0.288723	0.319	0.00616159	0.9839	-0.122655	0.7432	-0.255649	0.565	-0.937426	0.08555	-0.831255	0.1792
ENST00000222224	ENSG00000105617	LENG1	chr19:54641443-54663620	-0.0716182	0.89085	0.100771	0.9032	-0.764032	0.3957	-0.948751	0.4339	-0.891234	0.46835	-1.73071	0.25475	-0.555618	0.38085	-0.319735	0.6611	-1.02565	0.30545	-0.869059	0.40405	-0.756566	0.54765	-1.36505	0.41755
ENST00000222247	ENSG00000105640	RPL18A	chr19:17970684-17974962	0.102907	0.6702	1.02932	0.0079	0.173622	0.63225	0.237349	0.6012	-0.212909	0.6856	0.536441	0.37795	0.277456	0.3272	0.216937	0.50175	0.181612	0.62975	0.00265029	0.9949	0.529935	0.3118	-0.0505987	0.93185
ENST00000222248	ENSG00000105641	SLC5A5	chr19:17982781-18005983	0	1	0	1	0	1	0	1	0	1	0	1	0	1	0	1	0	1	0	1	0	1	0	1
ENST00000222250	ENSG00000105643	ARRDC2	chr19:18111940-18124911	-0.0675258	0.81245	0.260852	0.5664	0.0776298	0.8648	-0.136542	0.8122	-0.460375	0.49625	-0.153314	0.83955	-0.34681	0.28955	-0.420744	0.3077	0.0657281	0.88935	0.243054	0.66075	-0.257611	0.6819	-0.246552	0.745
ENST00000222254	ENSG00000105647	PIK3R2	chr19:18263625-18288927	0.457392	0.59395	0.117113	0.89125	0.155203	0.86075	-0.138813	0.9349	0.741892	0.7966	0.131917	0.9534	-1.49304	0.6365	-0.115582	0.83785	-0.746056	0.78265	0.351065	0.87495	-2.52334	0.3874	0.440084	0.866
ENST00000222256	ENSG00000105649	RAB3A	chr19:18303991-18314884	0.579426	0.68865	2.15253	0.21375	2.11946	0.2562	2.41865	0.32865	2.52961	0.4345	2.76361	0.38325	1.50129	0.27005	2.11072	0.19235	2.21718	0.2654	1.42995	0.5305	2.39253	0.39	2.7081	0.41305
ENST00000222266	ENSG00000205155	PSENEN	chr19:36230057-36245420	0.143651	0.89755	1.19097	0.45985	0.237663	0.89745	-0.149555	0.60935	-1.21137	0.51785	0.11018	0.6075	0.211473	0.86665	-0.240448	0.89525	-0.482208	0.6258	-1.36017	0.6139	1.13311	0.44695	-1.81189	0.57705
ENST00000222270	ENSG00000105663	WBP7	chr19:36208920-36229779	0.187421	0.50165	-0.201862	0.65885	-0.0790924	0.86135	-0.319419	0.5667	0.086949	0.88765	-0.20611	0.7797	-0.0824352	0.7983	0.180874	0.6344	0.220478	0.62685	-0.10311	0.85055	0.0926427	0.8766	0.100435	0.88645
ENST00000222271	ENSG00000105664	COMP	chr19:18893582-18902123	0	1	0	1	8.41329	1	8.34007	1	0	1	1.44972	1	0	1	0	1	0	1	0	1	0	1	-1.11391	1
ENST00000222275	ENSG00000105668	UPK1A	chr19:36157714-36169367	0	1	0	1	-0.0132048	1	13.1525	1	0.520172	1	12.4296	1	12.0627	1	11.9002	1	0	1	0	1	0	1	13.6179	1
ENST00000222284	ENSG00000105677	TMEM147	chr19:36036496-36038428	-0.0977067	0.7358	0.469012	0.2808	0.414022	0.3571	0.0845126	0.87845	0.0337998	0.95645	-0.0809601	0.91575	-0.178247	0.57545	0.297914	0.43625	0.0577426	0.8939	0.00319902	0.99555	0.13487	0.8335	-0.0862322	0.90415
ENST00000222286	ENSG00000105679	GAPDHS	chr19:36024313-36036218	0	1	0	1	2.98011	1	1.24765	1	0.350528	1	0	1	0	1	-0.319935	1	1.08531	1	2.55486	1	0	1	0	1
ENST00000222304	ENSG00000105697	HAMP	chr19:35771618-35776046	0.897673	0.3648	0.867791	0.5227	-0.191915	0.88615	-1.28686	0.4143	-13.364	0.20205	-0.53071	0.7229	-0.358548	0.71995	0.458813	0.6686	-0.0785416	0.9572	-1.52007	0.51085	0	0.0186	-4.47113	0.28775
ENST00000222305	ENSG00000105698	USF2	chr19:35759880-35770718	-0.143999	0.63535	0.216378	0.6429	-0.0469686	0.91735	-0.092857	0.86715	-0.384775	0.55495	-0.112575	0.8854	-0.529758	0.1296	-0.196213	0.62615	0.0647941	0.89025	-0.292631	0.6098	-0.242839	0.6926	-0.21186	0.7691
ENST00000222307	ENSG00000105700	KXD1	chr19:18668571-18680197	0.100123	0.7458	0.331546	0.4875	0.136492	0.7747	-0.277946	0.6464	-0.430693	0.53645	-0.47198	0.56485	-0.205547	0.55185	0.564543	0.1639	0.0813846	0.8678	-0.126026	0.82605	-0.280326	0.6819	-0.278556	0.7157
ENST00000222308	ENSG00000105701	FKBP8	chr19:18642567-18654863	0.173329	0.53455	0.589268	0.179	0.396197	0.36575	0.453865	0.3913	0.387952	0.5148	0.253983	0.7278	-0.406668	0.23215	0.0832613	0.82465	0.219052	0.60995	0.605583	0.22825	0.515684	0.399	0.18103	0.8011
ENST00000222329	ENSG00000105722	ERF	chr19:42734337-42759309	0.75057	0.1876	0.382651	0.6843	0.267736	0.77995	0.0310573	0.97735	0.0374418	0.97805	-0.197485	0.92685	0.233365	0.7261	0.0625888	0.9373	0.0266177	0.9771	-0.114461	0.9199	-0.0706504	0.9573	-0.104338	0.9456
ENST00000222330	ENSG00000105723	GSK3A	chr19:42734337-42759309	0.274047	0.39985	0.490799	0.3243	0.00334361	0.9946	-0.377314	0.55935	-0.280366	0.7115	-0.494779	0.55345	-0.247728	0.5348	0.0974369	0.82695	0.216673	0.66435	0.0818194	0.8876	0.403346	0.54575	-0.610321	0.47625
ENST00000222339	ENSG00000105732	ZNF574	chr19:42502472-42585701	0	1	0	1	0	1	0	1	0	1	0	1	0	1	0	1	0	1	0	1	0	1	0	1
ENST00000222345	ENSG00000105738	SIPA1L3	chr19:38397867-38699012	0.230338	0.48285	0.168161	0.7528	0.518326	0.34705	0.766197	0.2228	1.10138	0.12685	0.930841	0.2869	-0.0474852	0.8919	0.75778	0.08675	0.848853	0.11785	0.929501	0.14125	1.09889	0.136	1.2493	0.12255
ENST00000222374	ENSG00000105767	CADM4	chr19:44126519-44143991	-0.378558	0.21095	-0.837203	0.10745	-0.79454	0.11795	-0.477156	0.43355	-0.986915	0.1671	-0.846918	0.3038	-0.58455	0.078	-1.10998	0.01395	-1.05152	0.0459	-0.246267	0.676	-1.16986	0.10985	-0.614954	0.4315
ENST00000222381	ENSG00000005421	PON1	chr7:94926987-95025680	0	1	0	1	0	1	0	1	0	1	0	1	0	1	0	1	0	1	0	1	0	1	0	1
ENST00000222382	ENSG00000021461	CYP3A43	chr7:99425635-99463718	0	1	0	1	0	1	0	1	0	1	0	1	0	1	0	1	0	1	0	1	0	1	0	1
ENST00000222388	ENSG00000033050	ABCF2	chr7:150904922-150924316	-0.105348	0.85335	0.133357	0.8761	-0.573857	0.5496	-0.218491	0.8249	-0.187422	0.8824	0.254837	0.83015	0.527691	0.38835	0.343169	0.62385	0.291465	0.7192	-0.126926	0.898	1.12078	0.24385	-0.426106	0.74865
ENST00000222390	ENSG00000019991	HGF	chr7:81328321-81399754	1.92663	1	0.0851325	1	1.07243	1	1.09269	1	-0.0600589	1	1.43845	1	0.512071	1	0.929438	1	1.85385	1	0.826244	1	0	1	1.49959	1
ENST00000222399	ENSG00000091136	LAMB1	chr7:107531414-107643700	0.251363	0.79015	-0.0969886	0.9569	-0.5213	0.7505	-0.0347338	0.9859	-0.278806	0.86365	-0.167084	0.2859	0.328782	0.75365	0.429058	0.7425	0.264505	0.84015	0.519747	0.74025	-0.662224	0.50475	0.288959	0.6584
ENST00000222402	ENSG00000078967	UBE2D4	chr7:43966036-43993166	-0.140453	0.7117	-0.150451	0.8062	0.08934	0.87955	-0.642746	0.4227	-0.190594	0.82475	-0.701841	0.53065	-0.00692608	0.9849	0.437366	0.3809	-0.105139	0.86745	-0.444241	0.58415	-2.29777	0.12675	-0.601762	0.568
ENST00000222462	ENSG00000002745	WNT16	chr7:120965420-120981158	0	1	0	1	0	1	0	1	0	1	0	1	0	1	0	1	0	1	0	1	0	1	0	1
ENST00000222481	ENSG00000158516	CPA2	chr7:129906666-129929638	0	0.0022	0	1	0	1	0	1	0	1	0	1	0	1	0	1	0	1	0	1	0	1	0	1
ENST00000222482	ENSG00000128510	CPA4	chr7:129932973-129964020	0	1	0	1	0	1	0	1	0	1	0	1	0	1	0	1	0	1	0	1	0	1	0	1
ENST00000222511	ENSG00000105793	GTPBP10	chr7:89964536-90839905	-0.10662	0.8462	-0.272243	0.74685	-0.360007	0.6871	0.0564256	0.9599	-0.259196	0.84385	-0.0241195	0.984	0.284464	0.6315	-0.305053	0.689	-0.17456	0.833	-0.102429	0.921	-0.346797	0.74965	-0.729266	0.62005
ENST00000222543	ENSG00000105825	TFPI2	chr7:93220884-93540577	0	1	0	1	0	1	0	1	0	1	0	1	0	1	0	1	0	1	0	1	0	1	0	1
ENST00000222547	ENSG00000105829	BET1	chr7:93592073-93633694	-0.415187	0.1512	-0.447939	0.32815	-0.437633	0.3581	-0.380628	0.4886	-0.422906	0.50805	-0.502469	0.50875	-0.218445	0.4949	-0.600243	0.138	-0.328469	0.4738	-0.82058	0.17065	-0.405283	0.5272	-0.502902	0.4997
ENST00000222553	ENSG00000105835	NAMPT	chr7:105888730-105926772	-0.133292	0.5915	-0.80844	0.034	0.495419	0.18125	0.826504	0.07475	0.71511	0.21105	0.544238	0.39875	-0.0998224	0.7449	-0.388073	0.2425	0.0945917	0.79335	0.897141	0.0427	0.427336	0.44025	0.875216	0.20285
ENST00000222567	ENSG00000105849	TWISTNB	chr7:19735084-19748710	-0.197752	0.4429	-0.208598	0.6135	-0.11991	0.76885	-0.185794	0.70355	-0.291748	0.61055	-0.435525	0.5013	0.121577	0.6744	-0.295707	0.40205	-0.158943	0.69205	-0.454791	0.35145	-0.582286	0.2964	-0.872309	0.19335
ENST00000222572	ENSG00000105854	PON2	chr7:95034174-95064510	0.183909	0.78435	-7.825	0.2049	-4.92269	0.2294	0.905761	0.4676	-0.0181247	0.99175	0.505045	0.7858	-0.427875	0.5832	-3.29295	0.26295	-12.5443	0.06605	-13.5584	0.0352	0	0.0645	1.4614	0.3924
ENST00000222573	ENSG00000105855	ITGB8	chr7:20370324-20450419	-0.31348	0.2765	-1.66332	0.0027	-0.480182	0.30375	0.270502	0.62065	0.488019	0.4133	-0.172535	0.82145	0.260983	0.4109	-0.348614	0.39035	-0.178538	0.70185	-0.238603	0.67865	-0.158457	0.8075	-0.260417	0.74965
ENST00000222574	ENSG00000105856	HBP1	chr7:106809405-107218906	0.018297	0.98085	-0.532663	0.668	0.377463	0.7474	0.418091	0.74265	0.736051	0.66115	-0.0258955	0.74215	-0.108499	0.9061	-0.534241	0.63825	0.198759	0.86015	0.138943	0.93225	0.43889	0.83125	0.953193	0.59135
ENST00000222584	ENSG00000105866	SP4	chr7:21467651-21554440	-0.128935	0.7978	-0.498673	0.5497	-0.382657	0.65885	1.14201	0.21445	1.36797	0.1723	1.70085	0.16835	0.528719	0.25135	-0.172612	0.80095	0.1549	0.84465	0.761146	0.4112	1.33038	0.1983	1.7053	0.18075
ENST00000222597	ENSG00000105879	CBLL1	chr7:107384141-107400131	-0.114678	0.72675	-0.412105	0.4321	-0.216096	0.6776	-0.0147824	0.98115	-0.177715	0.81805	-0.491861	0.5868	0.273772	0.45085	-0.381735	0.42405	0.0462106	0.93445	0.000725094	0.9989	-0.0417578	0.95565	-0.330089	0.70235
ENST00000222598	ENSG00000105880	DLX5	chr7:96649703-96654409	0	1	0	1	0	1	0	1	0	1	0	1	0	1	0	1	0	1	0	1	0	1	0	1
ENST00000222644	ENSG00000105926	MPP6	chr7:24612886-24729159	-0.829295	0.0743	-0.963128	0.17705	0.0711212	0.9176	0.00975284	0.9888	-0.085367	0.92665	-0.051657	0.9627	0.0061133	0.9877	-0.470834	0.42625	-0.641526	0.38885	-0.16131	0.85205	-1.37847	0.26845	-0.640908	0.5962
ENST00000222673	ENSG00000105953	OGDH	chr7:44646170-44748665	0.0934719	0.7902	0.654725	0.18405	0.421088	0.412	-0.0637439	0.92185	0.0148638	0.9837	-0.0847919	0.92605	-0.201216	0.6293	0.600789	0.18575	0.524581	0.29625	0.321597	0.59665	0.55213	0.4213	-0.245885	0.78735
ENST00000222674	ENSG00000105954	NPVF	chr7:25264188-25268105	0	1	0	1	0	1	0	1	0	1	0	1	0	1	0	1	0	1	0	1	0	1	0	1
ENST00000222690	ENSG00000105968	H2AFV	chr7:44866389-44887682	-0.242551	0.54785	0.137965	0.8257	0.38207	0.5335	0.661393	0.4018	0.782664	0.3426	0.926874	0.3713	0.0382407	0.9313	0.202693	0.7003	0.173632	0.78245	0.735294	0.2939	0.61865	0.45405	0.888378	0.3641
ENST00000222693	ENSG00000105971	CAV2	chr7:115927433-116148595	0.0530782	0.8847	-0.417484	0.5091	-0.471411	0.45965	0.518524	0.48415	-0.464155	0.58055	0.416242	0.65915	0.0211277	0.95515	-0.637395	0.24955	-0.940379	0.18365	0.404461	0.57505	-1.44637	0.21135	0.064684	0.9453
ENST00000222718	ENSG00000105996	HOXA2	chr7:27139720-27142430	0	1	0	1	0	1	0	1	0	1	0	1	0	1	0	1	0	1	0	1	0	1	0	1
ENST00000222725	ENSG00000106003	LFNG	chr7:2552162-2568811	0.273041	0.58245	0.0451526	0.95865	0.153942	0.85	-0.24986	0.8112	-0.16615	0.886	-0.265487	0.8387	0.272887	0.6039	0.00434227	0.9949	-0.361062	0.6763	-0.3336	0.75255	0.96823	0.35395	-1.37099	0.40425
ENST00000222726	ENSG00000106004	HOXA5	chr7:27145802-27192217	-0.240218	0.72375	-0.371331	0.69425	0.361861	0.68825	0.626019	0.56535	0.701981	0.5327	1.20041	0.3554	-0.221764	0.7184	-0.434127	0.60785	0.809515	0.4002	0.168247	0.8831	1.37466	0.263	0.822417	0.5607
ENST00000222728	ENSG00000106006	HOXA6	chr7:27145802-27192217	0	1	0	1	0	1	0	1	0	1	0	1	0	1	0	1	0	1	0	1	0	1	0	1
ENST00000222747	ENSG00000106025	TSPAN12	chr7:120427375-120498456	0.294618	0.53765	0.0318776	0.96605	1.07227	0.14815	0.2266	0.80175	0.213343	0.83025	0.59106	0.5863	0.509151	0.2647	0.548698	0.3795	0.200868	0.80435	0.233721	0.8162	-0.0252801	0.9806	0.0526528	0.96175
ENST00000222753	ENSG00000106031	HOXA13	chr7:27233121-27239725	0.178484	0.7527	-0.397527	0.6549	0.441303	0.6021	0.766712	0.437	1.24135	0.28425	1.6145	0.1439	-0.0562161	0.9178	-0.344758	0.6286	0.655159	0.45685	1.06274	0.3198	1.09403	0.40275	1.36793	0.2487
ENST00000222761	ENSG00000106038	EVX1	chr7:27282163-27290112	0	1	0	1	5.6296	1	6.61309	1	0	1	0	1	0	1	0	1	0	1	0	1	0	1	0	1
ENST00000222792	ENSG00000106069	CHN2	chr7:29034846-29553944	0	0.11	0	1	0	1	0	1	0	1	0	1	0	1	0	1	0	1	0	1	0	1	0	1
ENST00000222800	ENSG00000106077	ABHD11	chr7:73150423-73153197	0.00330015	0.99535	0.66275	0.3231	-0.341467	0.6599	-0.446141	0.64295	-0.0194648	0.98505	-0.311888	0.7851	-0.172064	0.71	0.221834	0.71355	0.122987	0.8619	0.378294	0.66155	0.33695	0.7356	-0.308243	0.789
ENST00000222803	ENSG00000106080	FKBP14	chr7:30050202-30066300	-0.0484548	0.89105	0.581964	0.2867	0.897867	0.10415	0.646991	0.32895	1.27293	0.08725	1.21264	0.1763	0.0194313	0.95505	0.649269	0.18875	1.23934	0.02685	0.521166	0.46765	1.07618	0.1844	0.878642	0.36325
ENST00000222812	ENSG00000106089	STX1A	chr7:73096600-73134002	0.19611	0.77805	0.319595	0.78095	0.322219	0.77735	-0.482164	0.73995	-0.368612	0.8598	-1.2858	0.4562	-0.393629	0.6484	0.19034	0.8414	-0.190313	0.88275	-0.38463	0.81805	0.686804	0.70755	-0.0427004	0.98395
ENST00000222823	ENSG00000106100	NOD1	chr7:30464142-30518400	-0.644008	0.1947	-0.138643	0.84745	-0.448585	0.54815	-0.678422	0.48455	-0.348923	0.74465	-0.835227	0.5208	-0.286377	0.54705	-0.00747916	0.99035	-0.133476	0.86195	-0.62003	0.5212	-0.273249	0.8168	-0.313482	0.79305
ENST00000222902	ENSG00000106178	CCL24	chr7:75440982-75452674	-0.00213961	0.9885	-1.06125	0.29785	-0.804298	0.362	-0.520326	0.61205	-0.410573	0.71855	-0.810806	0.4766	-0.227894	0.6625	-0.595237	0.41095	-0.863559	0.36915	-0.511712	0.6463	-0.367218	0.79085	-0.514726	0.64465
ENST00000222969	ENSG00000106245	BUD31	chr7:98923520-99063954	-0.128657	0.9472	0.580458	0.3083	0.408591	0.22955	-0.0756685	0.709	-0.142557	0.8207	-0.321594	0.8549	-0.27782	0.8631	0.0784529	0.44815	0.0639722	0.36155	0.385316	0.53045	0.009347	0.85295	-0.278111	0.87235
ENST00000222982	ENSG00000106258	CYP3A5	chr7:99245816-99277621	0	1	0	1	0	1	0	1	0	1	0	1	0	1	0	1	0	1	0	1	0	1	0	1
ENST00000222990	ENSG00000106266	SNX8	chr7:2291404-2420380	-0.0113302	0.9867	0.284327	0.80685	-0.0340899	0.97475	-0.38472	0.77935	-0.324749	0.8853	-0.37499	0.8329	-0.172285	0.84235	0.017638	0.98625	-0.0303815	0.9764	-0.118577	0.92995	-0.513957	0.799	-0.408403	0.8269
ENST00000223023	ENSG00000106299	WASL	chr7:123321988-123389121	0.16018	0.59895	-0.258721	0.6103	0.212904	0.6751	0.207147	0.73855	0.131673	0.84915	0.0997162	0.8969	0.185271	0.5806	0.0378014	0.93425	0.233045	0.6493	-0.160651	0.7973	0.354492	0.63075	0.0445325	0.95495
ENST00000223026	ENSG00000106302	HYAL4	chr7:123469036-123517532	0	1	0	1	0	1	0	1	0	1	0	1	0	1	0	1	0	1	0	1	0	1	0	1
ENST00000223028	ENSG00000106304	SPAM1	chr7:123565285-123611468	0	1	0	1	0	1	0	1	0	1	0	1	0	1	0	1	0	1	0	1	0	1	0	1
ENST00000223029	ENSG00000106305	AIMP2	chr7:6048875-6098861	-0.0160007	0.98025	-0.0260758	0.97635	-0.289199	0.75825	-0.943799	0.55605	-0.835131	0.61245	-1.04229	0.2544	-0.23824	0.72685	-0.130192	0.8727	-0.580175	0.5764	-0.831645	0.52115	-0.765786	0.6461	-1.37876	0.2654
ENST00000223051	ENSG00000106327	TFR2	chr7:100218038-100240402	0	1	0	1	0	1	0	1	0	1	0	1	0	1	0	1	0	1	0	1	0	1	0	1
ENST00000223054	ENSG00000106330	MOSPD3	chr7:100209724-100213007	0.367935	0.68575	1.32606	0.39365	1.07863	0.4831	0.426086	0.8046	1.23665	0.55985	-0.372691	0.5541	0.0224493	0.98085	0.4251	0.74465	0.335288	0.8691	1.07557	0.5053	1.087	0.4324	0.769862	0.52305
ENST00000223061	ENSG00000106333	PCOLCE	chr7:100199799-100205798	-1.73406	0.30505	0	0.0981	0	0.0953	-1.64869	0.4317	-0.551391	0.73255	0.626851	0.73775	-1.58808	0.2368	-1.01478	0.4559	0	0.0984	-2.8835	0.3795	-0.248201	0.72805	-1.50933	0.5634
ENST00000223073	ENSG00000106344	RBM28	chr7:127950436-127983962	-0.0964769	0.7183	0.042113	0.9202	-0.311568	0.4766	-0.554794	0.2897	-0.594216	0.33695	-0.793198	0.262	0.155334	0.60765	-0.0707606	0.84465	-0.293603	0.48235	-0.623965	0.2319	-1.31917	0.0561	-0.962673	0.1839
ENST00000223084	ENSG00000106355	LSM5	chr7:32524950-32534895	-1.62632	0.6127	-0.216192	1	1.62661	0.6242	1.2009	0.6879	0.771506	0.775	0.607314	0.80215	0.365453	0.8382	0.360609	0.86375	-0.123723	1	0.689103	0.79425	1.37939	0.6384	0.235735	0.9167
ENST00000223095	ENSG00000106366	SERPINE1	chr7:100770369-100782547	-0.689521	0.0087	-1.72994	5e-05	-1.94834	5e-05	-1.94709	0.0008	-2.68612	0.00035	-2.41773	0.00185	-0.785943	0.00765	-1.85242	5e-05	-2.01424	0.0001	-1.68595	0.00205	-2.59516	0.0002	-2.27404	0.00625
ENST00000223114	ENSG00000106384	MOGAT3	chr7:100838287-100844302	0	1	0	1	0	1	0	1	0	1	0	1	0	1	0	1	0	1	0	1	0	1	0	1
ENST00000223122	ENSG00000106392	C1GALT1	chr7:7196564-7288251	0.0657487	0.85875	0.212478	0.7174	0.333526	0.5738	-0.46874	0.55525	-0.345525	0.6985	-0.820487	0.4815	0.0963832	0.824	-0.00993494	0.9842	-0.104204	0.8623	-1.16912	0.18535	-0.565407	0.51845	-1.02404	0.3936
ENST00000223127	ENSG00000106397	PLOD3	chr7:100849257-100867471	0.0886428	0.7518	0.198132	0.64955	0.197939	0.6486	0.299431	0.5795	0.397162	0.5004	0.661372	0.3365	-0.112216	0.7476	0.107307	0.7788	0.27105	0.5253	0.465485	0.3635	0.686523	0.2406	0.56332	0.44105
ENST00000223129	ENSG00000106399	RPA3	chr7:7676148-8133902	-0.186442	0.7415	-0.3561	0.7071	0.154954	0.85725	-0.0639048	0.9552	-0.0591478	0.9609	0.133466	0.93425	-0.260501	0.69525	-0.908326	0.3048	-0.153128	0.8616	0.271709	0.80005	0.0307689	0.9778	0.0332333	0.9798
ENST00000223136	ENSG00000214253	FIS1	chr7:100882738-100895597	0.00567623	0.98355	0.55424	0.2332	0.195635	0.66285	-0.0662531	0.9108	-0.02249	0.971	-0.21743	0.78495	-0.262215	0.43775	0.652664	0.086	-0.0432171	0.9304	-0.104616	0.85265	0.264683	0.688	0.267185	0.7145
ENST00000223140	ENSG00000106410	NOBOX	chr7:144094332-144107320	0	1	0	1	0	1	0	1	0	1	0	1	0	1	0	1	0	1	0	1	0	1	0	1
ENST00000223145	ENSG00000106415	GLCCI1	chr7:7676148-8133902	0.080722	0.86345	-0.369592	0.63755	-0.29527	0.71935	-0.241583	0.82435	-0.0091054	0.993	0.0908528	0.94775	0.145786	0.7926	-0.273103	0.6902	-0.529171	0.5183	-0.703261	0.47445	-0.434189	0.6997	-0.279395	0.84555
ENST00000223167	ENSG00000106436	MYL10	chr7:101256604-101272576	0	1	0	1	0	1	0	1	0	1	0	1	0	1	0	1	0	1	0	1	0	1	0	1
ENST00000223190	ENSG00000106459	NRF1	chr7:129251554-129396922	-1.32722	0.07655	-3.02393	0.21545	-2.69537	0.27175	-1.3839	0.37835	-0.983294	0.54325	-0.695574	0.6591	-1.54054	0.047	-0.9322	0.3016	-1.49253	0.20525	-2.22503	0.2124	-1.13484	0.4982	-4.0004	0.1835
ENST00000223208	ENSG00000106477	CEP41	chr7:130036374-130082274	-0.236191	0.55765	0.135252	0.8216	0.0386373	0.9491	0.0768066	0.91375	0.24847	0.77435	0.204391	0.82635	0.248843	0.5399	0.117165	0.8203	-0.0302474	0.96075	-0.0382324	0.9599	-0.291061	0.7609	0.093164	0.92735
ENST00000223210	ENSG00000106479	ZNF862	chr7:149535455-149564568	0.61039	0.1145	0.499067	0.4257	0.859141	0.1643	0.999425	0.1988	1.60783	0.04695	1.23564	0.1959	0.407121	0.2977	0.724407	0.1796	1.1461	0.07165	1.18469	0.1146	1.37638	0.118	1.54452	0.09
ENST00000223215	ENSG00000106484	MEST	chr7:130126045-130148500	0	1	0	1	0	1	0	1	0	1	0	1	0	1	0	1	0	1	0	1	0	1	0	1
ENST00000223271	ENSG00000106538	RARRES2	chr7:150035407-150038763	0	1	0	1	0	1	0	1	0	1	0	1	0	1	0	1	0	1	0	1	0	1	0	1
ENST00000223273	ENSG00000241127	YAE1D1	chr7:39605974-39649919	-0.174602	0.6362	0.237641	0.6878	-0.0386799	0.9502	0.259697	0.72465	-0.130878	0.87575	-0.040432	0.96915	0.142299	0.7001	-0.0321643	0.9523	-0.101578	0.87645	-0.0732158	0.9251	0.155672	0.8655	-0.306319	0.7568
ENST00000223293	ENSG00000106560	GIMAP2	chr7:150382784-150390729	0.0790256	0.762	0.269234	0.50795	0.123644	0.7635	-0.35901	0.4687	-0.310237	0.58435	-0.453392	0.51545	0.233799	0.42625	0.124589	0.7247	0.0835891	0.83595	-0.256603	0.60505	-0.425211	0.46445	-0.497259	0.47265
ENST00000223321	ENSG00000106588	PSMA2	chr7:42948324-42988557	0.014672	0.96055	0.523974	0.25005	0.286113	0.54145	0.100051	0.8577	-0.428807	0.52265	-0.259538	0.73015	0.296665	0.40695	-0.00554919	0.98835	0.323072	0.4775	-0.180646	0.7462	-0.229595	0.7274	-0.740704	0.39125
ENST00000223324	ENSG00000106591	MRPL32	chr7:42948324-42988557	-0.0892619	0.85335	0.115315	0.8899	-0.0307125	0.97005	-0.543407	0.5885	-0.613919	0.59475	-1.04728	0.54935	-0.251062	0.69985	-0.190182	0.77155	-0.248234	0.73355	-0.479075	0.6128	-0.710926	0.5322	-0.804052	0.5736
ENST00000223336	ENSG00000106603	COA1	chr7:43622356-43769316	-0.478153	0.67135	-0.258268	0.8926	-0.47379	0.8137	-0.579544	0.5889	-0.552953	0.3445	-0.22133	0.67765	-0.510185	0.76695	-0.729298	0.65605	-0.583915	0.77165	-0.243552	0.7723	-0.610285	0.48425	-0.646747	0.63295
ENST00000223341	ENSG00000106608	URGCP	chr7:43906156-43966010	0	1	0	1	0	1	0	1	0	1	0	1	0	1	0	1	0	1	0	1	0	1	0	1
ENST00000223357	ENSG00000106624	AEBP1	chr7:44143959-44154161	0	1	0	1	0	1	0	1	0	1	0	1	0	1	0	1	0	1	0	1	0	1	0	1
ENST00000223361	ENSG00000106628	POLD2	chr7:44154285-44163957	0.322534	0.77795	-0.552872	0.6257	-0.152872	0.9318	-1.07456	0.4692	-0.607772	0.58115	-1.76852	0.59885	-1.45346	0.46925	0.692491	0.68495	-1.16013	0.5619	0.585538	0.6559	0	0.1176	-0.0792877	0.7609
ENST00000223364	ENSG00000106631	MYL7	chr7:44178462-44180931	0	1	0	1	0	1	0	1	0	1	0	1	0	1	0	1	0	1	0	1	0	1	0	1
ENST00000223368	ENSG00000106635	BCL7B	chr7:72950685-72972332	0.560672	0.09345	0.178137	0.75505	0.0567801	0.9128	-0.0311544	0.9629	-0.0609928	0.93235	-0.408498	0.63965	0.134283	0.7376	0.326892	0.4866	0.0168513	0.97485	0.212289	0.7361	-0.210223	0.77485	-0.291915	0.7248
ENST00000223369	ENSG00000106636	YKT6	chr7:44240566-44253893	0.250825	0.36565	0.725061	0.08555	0.220451	0.6064	-0.0271912	0.9563	-0.0959884	0.8707	-0.154679	0.82705	0.171775	0.58225	0.417955	0.24345	0.327065	0.4252	0.106817	0.83125	0.241743	0.67455	-0.176538	0.8068
ENST00000223398	ENSG00000106665	CLIP2	chr7:73703804-73820273	-0.54678	0.3905	0.271446	0.75555	-0.45862	0.66315	0.0470502	0.96535	-0.373818	0.78485	-1.49001	0.508	-0.446467	0.5138	-0.0425568	0.9581	-0.298085	0.7764	-0.443395	0.71345	0.128928	0.91865	-1.70407	0.52805
ENST00000223423	ENSG00000095303	PTGS1	chr9:125132823-125157982	0.118056	0.7673	-0.0332576	0.95655	-0.281507	0.64335	-0.482466	0.5549	-0.615712	0.48835	-0.906736	0.4793	-0.012307	0.97945	0.100818	0.8441	-0.320358	0.59815	-0.403329	0.59005	-0.716923	0.436	-0.305624	0.7893
ENST00000223428	ENSG00000081386	ZNF510	chr9:99518146-99540411	0.031055	0.9314	-0.626915	0.2977	0.146606	0.79765	0.402861	0.5503	0.61402	0.41305	0.596149	0.49935	0.233204	0.5215	0.129244	0.7973	0.385512	0.5084	0.349437	0.6151	-0.0304341	0.97135	0.810327	0.33355
ENST00000223459	ENSG00000229809	ZNF688	chr16:30580666-30584055	0.675565	0.21525	0.799776	0.36825	0.138964	0.8757	-0.0871766	0.9394	0.0639042	0.9574	-0.0375296	0.97775	-0.0699349	0.90265	-0.0732546	0.929	0.431008	0.6521	0.605639	0.5923	-0.137943	0.93	-0.568088	0.72795
ENST00000223500	ENSG00000086065	CHMP5	chr9:33264939-33281977	0.0147691	0.9478	-0.00520862	0.98705	-0.109757	0.75565	-0.473668	0.2876	-0.767844	0.1391	-0.791366	0.1941	0.107393	0.70055	-0.177862	0.56665	-0.219054	0.53335	-0.54793	0.1991	-0.747844	0.14215	-0.963552	0.10725
ENST00000223517	ENSG00000106686	SPATA6L	chr9:4490443-4666674	0	1	0	1	0	1	0	1	0	1	0	1	0	1	0	1	0	1	0	1	0	1	0	1
ENST00000223528	ENSG00000106692	FKTN	chr9:108320410-108403399	-0.219746	0.45055	-1.12498	0.02275	-0.394839	0.3963	-0.592966	0.3138	-0.376421	0.5716	-0.727326	0.3758	-0.0271764	0.934	-0.336289	0.4113	-0.585272	0.2241	-0.818841	0.1639	-0.612029	0.3693	-0.821823	0.3026
ENST00000223609	ENSG00000106772	PRUNE2	chr9:79226291-79521003	0	1	0	1	0	1	0	1	0	1	0	1	0	1	0	1	0	1	0	1	0	1	0	1
ENST00000223641	ENSG00000106803	SEC61B	chr9:101984345-101992897	0.187345	0.481	0.658511	0.12215	0.100613	0.8112	-0.197909	0.70855	-0.624396	0.29255	-0.166701	0.82045	0.0462428	0.87845	-0.512033	0.1824	0.0524377	0.904	-0.415097	0.4278	0.26826	0.6439	-1.0221	0.1423
ENST00000223642	ENSG00000106804	C5	chr9:123714615-123812554	0.135926	0.7082	0.0839855	0.8888	0.321863	0.58585	0.615131	0.38875	1.22496	0.1081	1.55963	0.09055	0.541186	0.14185	0.150543	0.7651	0.255549	0.6889	0.710206	0.3067	1.20955	0.15305	1.29677	0.16135
ENST00000223791	ENSG00000106948	AKNA	chr9:117096435-117156685	-1.07773	1	8.79301	0.2157	8.92582	0.20425	0	1	3.96825	0.3594	3.27619	1	5.30465	0.38915	6.33436	0.464	5.29951	0.4528	0	1	0	1	0	1
ENST00000223795	ENSG00000106952	TNFSF8	chr9:117656002-117692697	0	1	0	1	0	1	0	1	0	1	0	1	0	1	0	1	0	1	0	1	0	1	0	1
ENST00000223836	ENSG00000106992	AK1	chr9:130628758-130640022	0	1	0	1	0	1	0	1	0	0.1555	0	1	0	1	0	1	0	1	0	1	0	1	0	0.10205
ENST00000223858	ENSG00000107018	RLN1	chr9:5334968-5339873	0	1	0	1	0	1	0	1	0	1	0	1	0	1	0	1	0	1	0	1	0	1	0	1
ENST00000223862	ENSG00000107018	RLN1	chr9:5334968-5339873	0	1	0	1	0	1	0	1	0	1	0	1	0	1	0	1	0	1	0	1	0	1	0	1
ENST00000223864	ENSG00000107020	PLGRKT	chr9:5357972-5437878	0.0484871	0.8482	0.326183	0.4203	0.0934129	0.81995	-0.162402	0.73615	-0.113809	0.8367	-0.0941179	0.8894	0.191845	0.51165	-0.349766	0.331	-0.103877	0.79705	-0.0298571	0.9535	-0.131598	0.80845	-0.555678	0.38005
ENST00000223865	ENSG00000107021	TBC1D13	chr9:131549482-131572711	0	1	0	1	0	1	1.38123	1	0	1	0	1	1.9196	1	0	1	0	1	0	1	0	1	-0.125206	1
ENST00000223951	ENSG00000107105	ELAVL2	chr9:23690101-23826335	-0.54145	0.30575	-14.323	0.0683	0.191494	0.7976	0.695113	0.44565	0.341672	0.756	0.53707	0.64785	0.323914	0.47085	-0.521857	0.4318	-0.916	0.33535	0.745618	0.3783	1.73543	0.0881	0.448826	0.70555
ENST00000224073	ENSG00000107223	EDF1	chr9:139756570-139760738	0.0172743	0.94855	0.635494	0.1213	0.281179	0.47825	-0.137807	0.77075	-0.109374	0.84445	-0.330619	0.62155	-0.288728	0.34625	0.0568163	0.86945	0.298077	0.4531	0.0351856	0.943	0.0936521	0.86845	0.00761567	0.9908
ENST00000224140	ENSG00000107290	SETX	chr9:135136742-135230372	0.195615	0.48575	-0.904081	0.06505	-0.672586	0.14315	-0.158933	0.76255	0.1526	0.788	-0.0580489	0.9372	0.565422	0.0794	0.532211	0.14315	0.0753693	0.85185	-0.16387	0.73915	-0.108119	0.84785	-0.0180572	0.9803
ENST00000224167	ENSG00000107317	PTGDS	chr9:139871955-139880862	0	1	0	1	0	1	12.9307	1	2.76366	1	0	1	0	1	0	1	5.71437	1	0	1	0	1	0	1
ENST00000224181	ENSG00000176919	C8G	chr9:139839697-139841426	9.78864	0.177	11.1898	0.10975	10.8071	0.1107	10.2905	0.1237	0	1	0	1	9.86329	0.18405	10.8364	0.12065	-8.03158	1	9.67316	0.1837	0	1	9.8864	0.16495
ENST00000224237	ENSG00000026025	VIM	chr10:17270257-17279592	0.0513416	0.82745	0.361869	0.29165	0.132472	0.6963	0.319907	0.4674	0.0766095	0.89005	0.198009	0.7434	0.127434	0.64495	-0.0458145	0.88185	-0.109259	0.74535	0.150397	0.721	0.137818	0.79465	-0.178758	0.77825
ENST00000224337	ENSG00000095585	BLNK	chr10:97951457-98031344	0.351542	0.42825	0.153127	0.83425	-0.639829	0.41045	-2.14815	0.03405	-2.5791	0.0308	-14.8731	0.06605	-0.133042	0.76555	-0.0868951	0.88825	-1.31524	0.15935	-1.32131	0.2038	0	5e-05	-4.03632	0.21125
ENST00000224600	ENSG00000107618	RBP3	chr10:48381486-48390991	0	1	0	1	0	1	0	1	0	1	0	1	0	1	0	1	0	1	0	1	0	1	0	1
ENST00000224605	ENSG00000107623	GDF10	chr10:48425814-48438976	0	1	0	1	0	1	0	1	0	1	0	1	0	1	0	1	0	1	0	1	0	1	0	1
ENST00000224652	ENSG00000107669	ATE1	chr10:123499938-123688316	0.336481	1	0	1	0	1	-0.866643	1	0	1	7.73758	1	0	1	-1.9967	1	0	1	0.49821	1	0	1	0	1
ENST00000224721	ENSG00000107736	CDH23	chr10:73156690-73575702	0.860753	1	1.09555	1	0.798311	1	1.8372	0.545	2.61943	0.4667	3.46665	0.4315	0.219895	1	0.57945	1	0.782588	1	3.03379	0.3234	2.71838	0.47265	3.92962	0.2838
ENST00000224756	ENSG00000107771	CCSER2	chr10:86088341-86278273	0.503965	0.0979	-0.00368558	0.9944	0.541977	0.274	0.855676	0.14685	0.903316	0.1637	0.996546	0.19275	0.597274	0.08295	0.446736	0.30025	0.302414	0.54835	0.491645	0.4231	0.419994	0.55745	0.901942	0.2541
ENST00000224784	ENSG00000107796	ACTA2	chr10:90639490-90775542	0.563262	0.6071	0.843415	0.76525	1.92003	0.6034	1.49108	0.6439	1.92153	0.5805	2.00579	0.54525	1.45726	0.6071	1.32168	0.6419	-1.87877	1	0.834768	0.7674	0	1	-0.0420186	1
ENST00000224807	ENSG00000107819	SFXN3	chr10:102790990-102800998	0.516074	0.069	0.626348	0.16855	0.361452	0.4288	0.566293	0.29485	0.649326	0.29705	0.69178	0.32605	0.383186	0.2438	0.897509	0.02045	0.678103	0.13535	0.676944	0.20215	0.803082	0.18945	-4.22451	0.2254
ENST00000224862	ENSG00000107872	FBXL15	chr10:104162375-104182893	-0.160532	1	0.739895	1	0.137458	1	0.0286263	1	0.0224286	1	0.698593	1	0.339132	1	0.329255	1	-0.292737	1	-0.230556	1	-0.0533654	1	1.38715	1
ENST00000224949	ENSG00000107959	PITRM1	chr10:3179919-3215003	-0.121255	0.6302	-0.0447121	0.9124	-0.141354	0.722	-0.236489	0.6148	0.00311144	0.9959	-0.248796	0.6947	-0.0108513	0.97175	0.092709	0.7866	0.116049	0.76745	-0.215054	0.6547	0.00935679	0.98605	-0.202498	0.7477
ENST00000224950	ENSG00000107960	OBFC1	chr10:105642299-105677963	0.0412513	0.90045	0.0561616	0.91255	-0.293569	0.5893	-0.0553414	0.93165	0.0291542	0.96795	-0.0570474	0.95005	0.0616063	0.85445	-0.0365694	0.93675	-0.512134	0.3606	-0.791971	0.28825	-1.5446	0.1662	-0.168952	0.84485
ENST00000225171	ENSG00000108176	DNAJC12	chr10:69556426-69597924	-1.34701	0.31675	-0.224218	0.8825	0.422602	0.73115	1.6498	0.2135	0.489918	0.70405	1.13453	0.4579	-1.11381	0.32695	-1.11184	0.39015	-0.661655	0.6962	0.383595	0.83325	0	0.00805	0.516574	0.7622
ENST00000225174	ENSG00000108179	PPIF	chr10:81107224-81115093	0.201411	0.38665	0.670818	0.06045	0.212912	0.5407	-0.142766	0.7425	-0.568865	0.26235	-0.841993	0.16135	0.163309	0.55945	0.31152	0.32005	0.2104	0.5431	-0.0623307	0.88315	-0.352889	0.51935	-0.826193	0.1976
ENST00000225235	ENSG00000108239	TBC1D12	chr10:96162260-96295687	-0.109149	0.68195	-0.747313	0.09035	-0.288036	0.5018	0.0894101	0.8581	-0.00673722	0.9902	-0.081303	0.90085	0.0907468	0.76295	-0.53058	0.1622	-0.286034	0.50435	-0.131393	0.80075	-0.168606	0.76815	-0.193439	0.7792
ENST00000225245	ENSG00000006075	CCL3	chr17:34415601-34417515	-0.25754	0.2712	-0.13492	0.7136	-0.708884	0.0488	-0.906473	0.04395	-1.30685	0.0124	-1.33042	0.0312	-0.482476	0.0849	-0.216294	0.48435	-0.733238	0.03515	-0.599706	0.1588	-0.676052	0.19205	-0.75833	0.2112
ENST00000225275	ENSG00000005381	MPO	chr17:56347216-56358296	0.865617	0.3903	-0.2337	1	-0.0331495	1	-0.555845	1	-4.55186	1	-0.239733	1	0.75712	0.3669	-0.584634	1	0.662965	1	-1.12819	1	0.514246	1	-0.9651	1
ENST00000225276	ENSG00000070731	ST6GALNAC2	chr17:74559791-74583038	-0.476456	0.79665	-0.9149	0.6044	-1.99221	0.5049	-1.36822	0.66185	-1.23043	0.70335	-0.660139	0.80685	-0.591269	0.49185	-0.565653	0.33155	-1.87884	0.51175	-0.0744676	0.62725	-0.741087	0.76535	-1.57803	0.6445
ENST00000225282	ENSG00000073969	NSF	chr17:44668034-44834830	-0.687549	0.79655	0	0.0498	0	0.0518	-0.0582971	0.97705	-0.0783716	1	-0.636016	1	-1.93776	0.5057	0.712312	0.78885	0	0.0527	0	1	0	0.03545	2.60572	0.33355
ENST00000225296	ENSG00000005100	DHX33	chr17:5185557-5372380	-0.0630211	0.9287	-0.378492	0.77755	-0.256283	0.80255	-0.39606	0.7678	-0.380829	0.8058	-0.438974	0.81125	0.0527329	0.9484	0.0527722	0.95515	-0.249058	0.81595	-0.385271	0.7892	-0.492271	0.8213	-0.276139	0.88335
ENST00000225298	ENSG00000011260	UTP18	chr17:49337888-49375297	0.208507	0.3831	0.3843	0.3056	0.357974	0.3313	0.0403192	0.9285	-0.179616	0.72965	-0.348482	0.564	0.196846	0.4836	-0.0396984	0.9041	0.0876382	0.80885	-0.00856774	0.98425	-0.315796	0.55035	-0.468658	0.4363
ENST00000225308	ENSG00000013306	SLC25A39	chr17:42396992-42402238	0.149033	0.65555	0.357334	0.50565	0.251915	0.6301	0.192061	0.7579	0.362375	0.60915	0.64901	0.4369	-0.349462	0.3762	-0.148737	0.7487	0.454491	0.38135	0.378276	0.53625	0.3394	0.63	0.337514	0.6801
ENST00000225328	ENSG00000083454	P2RX5	chr17:3566195-3599698	0	1	0	1	0	1	0	1	0	1	0	1	0	1	0	1	0	1	0	1	0	1	0	1
ENST00000225371	ENSG00000121053	EPX	chr17:56270097-56282535	0	1	0	1	-0.176172	1	0	1	1.94061	1	0	1	-0.117444	1	-0.303741	1	0	1	0	1	0	1	1.09281	1
ENST00000225387	ENSG00000108255	CRYBA1	chr17:27573880-27581512	0	1	0	1	0	1	0	1	0	1	0	1	0	1	0	1	0	1	0	1	0	1	0	1
ENST00000225388	ENSG00000108256	NUFIP2	chr17:27582853-27621136	0.17049	0.46555	-0.739319	0.04465	0.0638908	0.85275	0.197929	0.64265	0.36074	0.47985	0.325616	0.6003	0.305746	0.2829	-0.0129824	0.96625	0.0827935	0.82055	0.125748	0.76725	-0.00924783	0.9859	0.631644	0.2988
ENST00000225394	ENSG00000108262	GIT1	chr17:27900486-27949925	0.373705	0.2192	0.827627	0.0881	0.752563	0.12845	0.681561	0.2417	0.868789	0.2004	0.889871	0.2629	0.068522	0.84615	0.641817	0.1199	0.964243	0.0471	0.657069	0.27415	1.24472	0.0599	0.95094	0.21355
ENST00000225396	ENSG00000108264	TADA2A	chr17:35766964-35839835	-0.461675	0.59125	-2.40176	0.32215	-2.60892	0.32845	-1.16571	0.5984	-1.43458	0.47195	-2.34791	0.4257	-0.368357	0.7161	-2.59026	0.2287	-1.06766	0.53775	-1.69811	0.37475	-0.163474	0.9348	-1.07767	0.4724
ENST00000225402	ENSG00000108270	AATF	chr17:35306174-35414171	-0.0634853	0.7889	0.450096	0.22745	-0.0736101	0.8435	-0.393288	0.39065	-0.42564	0.417	-0.550367	0.37805	-0.0664432	0.81895	0.14985	0.64115	-0.0473065	0.8945	-0.432071	0.3372	-0.0319849	0.95105	-0.578668	0.3355
ENST00000225410	ENSG00000108278	ZNHIT3	chr17:34842472-34899284	-0.110312	0.83485	-0.315792	0.71185	-0.461544	0.56465	-0.622443	0.52195	-0.620324	0.57055	-0.785378	0.5505	-0.2923	0.6579	-0.398229	0.58735	-0.702932	0.4173	-0.600652	0.5563	-0.620577	0.6111	-0.372336	0.7877
ENST00000225426	ENSG00000108294	PSMB3	chr17:36908988-36920484	0.0250364	0.9173	0.624901	0.0949	0.193882	0.60045	-0.543626	0.2344	-0.635997	0.2273	-0.987838	0.1381	-0.35111	0.22555	0.441955	0.17635	0.154646	0.66615	-0.298612	0.50615	-0.466699	0.38065	-0.66989	0.29865
ENST00000225428	ENSG00000108296	CWC25	chr17:36957339-36981734	0.00575934	0.9825	0.0223982	0.95475	-0.240757	0.5636	-0.364379	0.457	-0.41173	0.4768	-0.610663	0.36965	0.0667046	0.8263	-0.164161	0.64445	-0.264972	0.53345	-0.328655	0.50705	-0.334063	0.55065	-0.631142	0.3575
ENST00000225430	ENSG00000108298	RPL19	chr17:37356535-37360980	-0.111999	0.64395	0.423031	0.2432	-0.0593326	0.8664	-0.264242	0.5668	-0.393432	0.46515	-0.143459	0.81785	-0.259792	0.37225	-0.122308	0.6951	-0.108568	0.75595	-0.106471	0.8078	-0.00679155	0.9888	-0.191657	0.7632
ENST00000225441	ENSG00000108309	RUNDC3A	chr17:42385780-42396039	-0.592767	1	-12.0501	1	-0.451938	1	-0.721874	1	-0.179167	1	-14.0032	1	-1.91691	1	-0.674636	1	-0.101301	1	0	1	0	1	0.020835	1
ENST00000225474	ENSG00000108342	CSF3	chr17:38171613-38174066	0	0.0986	0	0.09695	0	1	0	0.19425	0	1	0	1	0	1	0	1	0	1	0	0.18755	0	1	0	0.2104
ENST00000225504	ENSG00000213246	SUPT4H1	chr17:56422538-56494956	-0.221202	0.4591	-0.221949	0.639	-0.176922	0.70055	-0.312568	0.5644	-0.516543	0.4316	-0.469208	0.5522	-0.26204	0.4462	-0.118778	0.76255	-0.752037	0.11885	-0.443333	0.40775	-0.475939	0.45635	-0.531841	0.4879
ENST00000225512	ENSG00000108379	WNT3	chr17:44839871-44910520	0.00437553	0.99325	0.0377043	0.95485	0.123376	0.86025	0.325157	0.69335	0.652188	0.4675	0.686624	0.49455	-0.0742028	0.85995	0.0618347	0.9166	0.122175	0.8647	0.258283	0.7613	0.544659	0.6152	0.405469	0.7161
ENST00000225519	ENSG00000197417	SHPK	chr17:3468737-3539616	-0.423953	0.23875	-0.677807	0.27185	-1.00155	0.121	-0.766117	0.3198	-0.477341	0.5774	-0.238789	0.7963	-0.531926	0.1689	-0.268511	0.5841	-0.620367	0.31925	-0.924409	0.2598	-0.348311	0.6767	0.00651497	0.9936
ENST00000225525	ENSG00000213977	TAX1BP3	chr17:3566195-3599698	0.0361124	0.8883	0.255255	0.5364	-0.0491218	0.9056	-0.486708	0.3557	0.109718	0.8456	-0.0156642	0.981	-0.321785	0.29265	0.164611	0.6414	-0.115326	0.786	-0.296686	0.5644	0.0920994	0.8779	0.127224	0.8467
ENST00000225538	ENSG00000108405	P2RX1	chr17:3799885-3819794	-0.0350591	0.90985	-0.129653	0.81045	-0.935808	0.11015	-0.101602	0.87415	0.181555	0.8075	0.610875	0.48835	-0.496094	0.1742	-0.555353	0.24215	-0.893531	0.13535	0.193362	0.76465	-0.027251	0.9709	0.737279	0.39725
ENST00000225550	ENSG00000108417	KRT37	chr17:39577004-39580775	0	1	0	1	0	1	0	1	0	1	0	1	0	1	0	1	0	1	0	1	0	1	0	1
ENST00000225567	ENSG00000108433	GOSR2	chr17:45000482-45124520	-0.84307	0.62415	0.0938907	0.9004	-0.688967	0.5695	-1.1174	0.5698	-0.811928	0.68175	-0.878097	0.752	-0.0417651	0.97685	-0.881	0.4713	-1.71378	0.61825	-1.21021	0.5606	-3.46813	0.4234	-2.0113	0.5781
ENST00000225573	ENSG00000108439	PNPO	chr17:46018871-46025654	-0.00666902	0.97825	0.11564	0.7721	0.175706	0.6478	-0.497595	0.29385	-0.18788	0.7223	-0.546342	0.3915	-0.116998	0.6949	0.110218	0.73865	0.249819	0.5104	-0.468308	0.32765	-0.176887	0.7397	-0.571808	0.3726
ENST00000225576	ENSG00000175106	TVP23C	chr17:15339331-15466909	-1.34176	0.40835	-2.81215	0.32295	-0.906178	0.50715	-0.647037	0.427	-0.801895	0.58715	-0.624669	0.6942	-1.13038	0.389	-0.690895	0.739	-0.137692	0.93985	-0.628825	0.47555	-3.08983	0.4751	-0.0973718	0.71195
ENST00000225577	ENSG00000108443	RPS6KB1	chr17:57970446-58050462	0.0768153	0.83605	-0.21149	0.6988	-0.23056	0.6882	-0.106278	0.87175	-0.232204	0.7579	-0.239006	0.79005	0.175683	0.67305	-0.0249566	0.96075	-0.255448	0.64465	-0.4548	0.5185	-0.245536	0.74865	-0.395758	0.6524
ENST00000225603	ENSG00000108468	CBX1	chr17:46147413-46178883	0.0262818	0.91315	0.208896	0.58255	0.649377	0.08625	0.76426	0.09935	0.736277	0.1546	0.751027	0.23495	0.00462807	0.9871	0.368425	0.25955	0.467947	0.2182	0.753425	0.08375	0.580803	0.2632	0.957539	0.1246
ENST00000225609	ENSG00000108474	PIGL	chr17:15879873-16256970	0.116601	0.92935	0.242816	0.92215	0.4032	0.87535	-0.798221	0.755	0.481024	0.852	0.176002	0.93815	0.414826	0.8741	0.581062	0.83155	-1.07354	0.68715	-1.28082	0.6345	1.0049	0.69385	0.706696	0.78105
ENST00000225614	ENSG00000108479	GALK1	chr17:73717407-73761792	-0.241038	0.5998	-0.067752	0.90155	3.09579	0.3319	1.0986	0.7212	2.54927	0.42085	1.5813	0.64795	1.40815	0.4793	0.699872	0.6683	3.22826	0.28015	2.82857	0.4962	0	0.1042	-0.0378264	0.96225
ENST00000225648	ENSG00000108511	HOXB6	chr17:46626231-46682354	-1.58113	1	0.905618	1	0.826748	1	0.0640262	1	-1.22285	1	-1.12394	1	-0.136737	1	-2.00326	1	2.34409	0.54605	-1.42832	1	0	1	0	1
ENST00000225655	ENSG00000108518	PFN1	chr17:4848946-4860426	0.0612447	0.7982	0.715026	0.04975	0.277034	0.4409	-0.105441	0.81165	-0.249313	0.62945	-0.235141	0.70905	-0.03047	0.91685	0.232471	0.4512	0.0824507	0.81655	-0.153209	0.71625	-0.0969966	0.85755	-0.479874	0.4479
ENST00000225665	ENSG00000108528	SLC25A11	chr17:4840424-4848517	0.297526	0.3899	0.425566	0.4327	0.312487	0.58105	-0.142128	0.84455	0.140335	0.8577	-0.243564	0.78165	-0.105826	0.789	-0.032341	0.94725	0.187732	0.736	-0.0567275	0.9382	0.149669	0.85145	-0.301708	0.74285
ENST00000225688	ENSG00000108551	RASD1	chr17:17397750-17399709	0.265524	1	0.508291	1	-15.3744	1	0.186935	1	0.0462056	1	-0.884027	1	0	1	-0.661203	1	-15.2851	1	0	1	0	1	0	1
ENST00000225696	ENSG00000108559	NUP88	chr17:5185557-5372380	-5.73924	0.4733	-8.24363	0.30955	-1.01022	0.71865	0	0.0603	0	0.0509	-6.50312	0.30425	0.601862	0.81665	0.816883	0.7761	0	0.0946	-0.115271	0.9545	-2.3707	0.39115	-9.00673	0.2106
ENST00000225698	ENSG00000108561	C1QBP	chr17:5185557-5372380	2.20308	0.0049	2.66176	0.04895	2.27391	0.0752	1.81889	0.2298	1.65479	0.2593	1.53057	0.2713	2.17545	0.0186	0.328713	0.76535	2.03615	0.05285	1.87551	0.10585	1.16042	0.41245	1.07501	0.49015
ENST00000225719	ENSG00000108582	CPD	chr17:28705922-28797007	-0.152601	0.51235	-0.936205	0.0102	-0.145267	0.67675	0.71687	0.0987	0.777195	0.13415	1.11729	0.0729	0.10158	0.71225	-0.318348	0.3077	-0.0469991	0.8882	0.626065	0.12525	0.507761	0.3262	1.01732	0.11505
ENST00000225724	ENSG00000108587	GOSR1	chr17:28804379-28854610	0.172883	0.55135	0.212631	0.6327	0.195484	0.65675	0.000170819	0.99945	-0.011845	0.9833	-0.259879	0.71775	0.198923	0.56735	0.247129	0.5267	0.0491197	0.91165	-0.148479	0.774	0.0923278	0.8754	-0.46495	0.5395
ENST00000225726	ENSG00000108588	CCDC47	chr17:61780191-61896677	0.18896	0.6264	0.386531	0.50825	0.440844	0.42995	0.271172	0.7133	0.28884	0.7268	0.0940018	0.9285	0.190941	0.6922	0.41889	0.4183	0.277114	0.64605	0.191054	0.7928	0.318118	0.7011	-0.198775	0.8598
ENST00000225728	ENSG00000108590	MED31	chr17:6481467-6554954	-0.138252	0.8318	0.145785	0.87955	0.00961731	0.99135	0.0959452	0.93735	-0.146331	0.90975	-0.0667045	0.97425	0.0129095	0.98575	-0.310774	0.7411	-0.0256775	0.97765	-0.26982	0.82605	-0.713021	0.66135	0.0340125	0.98625
ENST00000225729	ENSG00000108591	DRG2	chr17:17991199-18011285	-0.249355	0.47595	0.456072	0.40895	-0.0361559	0.94775	-0.259325	0.7082	-0.59035	0.50865	-0.230855	0.81005	-0.0325231	0.93205	0.0727006	0.87895	-0.0761892	0.90255	-0.32762	0.6405	-1.09882	0.2457	-0.799721	0.4352
ENST00000225737	ENSG00000108599	AKAP10	chr17:19807614-19881656	0.0316521	0.906	-0.291008	0.4656	0.0350315	0.93175	0.0166	0.97275	0.268634	0.61995	0.185403	0.7739	0.0637192	0.8323	0.105985	0.7611	0.0677161	0.86325	-0.0738526	0.87885	-0.0143195	0.97795	0.342248	0.58585
ENST00000225740	ENSG00000108602	ALDH3A1	chr17:19641296-19652256	0	1	0	1	0	1	0	1	0	1	0	1	0	1	0	1	0	1	0	1	0	1	0	1
ENST00000225742	ENSG00000108604	SMARCD2	chr17:61909443-61920425	0.283809	0.65525	-0.610354	0.6854	0.336883	0.7517	0.511052	0.68735	0.0389207	0.97595	0.33083	0.86725	0.0638629	0.9338	-1.06182	0.3478	0.980961	0.29435	-0.882027	0.59765	0.354341	0.80425	-6.38714	0.11865
ENST00000225760	ENSG00000224383	C17orf72	chr17:62075710-62097994	0.00710179	0.98565	0	0.2245	-0.315812	0.7365	-11.3508	0.27975	0	0.20195	0	0.1713	-1.07139	0.42245	0.171241	0.31245	-0.606746	0.7217	-0.920898	0.73975	-1.90695	0.58155	0	0.14085
ENST00000225777	ENSG00000108639	SYNGR2	chr17:76164638-76169608	-0.267517	0.58655	0.937439	0.151	-0.204162	0.78335	0.155534	0.8559	-0.493948	0.6438	0.646672	0.51045	0.220599	0.6649	-0.299215	0.6516	0.366462	0.56725	0.0194472	0.9819	1.11321	0.18165	-0.269651	0.807
ENST00000225792	ENSG00000108654	DDX5	chr17:62495733-62658186	0.318087	0.2722	-0.541945	0.27735	-0.657165	0.1588	0.161577	0.76365	-0.659552	0.38555	-0.452043	0.5798	0.469346	0.18655	-0.253969	0.5317	-0.810227	0.09585	0.00736389	0.98815	-0.884232	0.2485	-0.642046	0.41475
ENST00000225805	ENSG00000108666	C17orf75	chr17:30593194-30677042	0	1	0	1	0	0.20935	0	1	0	1	0	1	0	1	0	1	0	1	0	1	0	1	0	1
ENST00000225823	ENSG00000108684	ASIC2	chr17:31340104-32501983	0	1	0	1	0	1	0	1	0	1	0	1	0	1	0	1	0	1	0	1	0	1	0	1
ENST00000225831	ENSG00000108691	CCL2	chr17:32581899-32584222	-0.0181031	0.93525	-0.830267	0.02725	-2.12162	5e-05	-4.44275	5e-05	-4.9151	5e-05	-4.85969	5e-05	-0.120897	0.65535	-1.03218	0.0009	-2.314	5e-05	-4.19634	5e-05	-4.22285	5e-05	-5.181	5e-05
ENST00000225842	ENSG00000108702	CCL1	chr17:32687346-32690250	-0.677975	0.03175	-1.25234	0.02765	-1.75644	0.0035	-1.37675	0.05055	-0.756673	0.299	-0.165602	0.8458	-1.06612	0.0044	-1.45409	0.0045	-1.63011	0.01145	-1.00569	0.12215	0.0261308	0.9703	0.627075	0.40025
ENST00000225844	ENSG00000181374	CCL13	chr17:32683470-32685629	-1.56113	0.3181	0.847564	0.4587	-0.94308	0.43975	-0.7186	0.5654	-3.02036	0.26455	-1.77466	0.30575	0.435407	0.58585	-0.686793	0.53875	0	0.00415	0.0251018	0.9728	0	0.0102	-2.31	0.2727
ENST00000225873	ENSG00000108733	PEX12	chr17:33901813-34053436	-0.487045	0.65155	-0.890388	0.6618	-0.498539	0.80965	-0.675393	0.52225	-0.531037	0.3541	-0.893446	0.61165	-0.50317	0.68195	-0.79621	0.6394	-0.736007	0.612	-0.878224	0.45905	-0.551354	0.33175	-0.753569	0.6418
ENST00000225893	ENSG00000108753	HNF1B	chr17:36046433-36105237	0	1	0	1	0	1	0	1	0	1	0	1	0	1	0	1	0	1	0	1	0	1	0	1
ENST00000225899	ENSG00000108759	KRT32	chr17:39616062-39623681	0	1	0	1	0	1	0	1	0	1	0	1	0	1	0	1	0	1	0	1	0	1	0	1
ENST00000225916	ENSG00000108773	KAT2A	chr17:40265125-40307035	-0.0692988	0.93445	0.263746	0.8532	0.10862	0.93795	-0.317621	0.87295	0.22931	0.90235	-0.638602	0.2249	-0.32162	0.7633	-0.00283223	0.99755	0.281499	0.8562	-0.354029	0.86225	-0.251767	0.88075	-0.628855	0.26895
ENST00000225927	ENSG00000108784	NAGLU	chr17:40688189-40696467	0.227348	0.40605	0.669302	0.1397	0.221998	0.61105	0.0530168	0.9183	0.10978	0.8506	0.118364	0.865	-0.102392	0.75025	0.323668	0.3828	0.367794	0.39845	0.275984	0.5817	0.51521	0.3743	-0.13384	0.85085
ENST00000225929	ENSG00000108786	HSD17B1	chr17:40701231-40707231	-0.288219	0.52445	0.98994	0.7237	-0.414854	0.8452	-1.04297	0.7104	-1.21714	0.68105	0	0.1421	-1.5633	0.5809	-2.33682	0.54025	-2.82158	0.50665	0	0.1802	-0.0606336	0.93745	-0.612083	0.8135
ENST00000225941	ENSG00000108798	ABI3	chr17:47280152-47300587	1.02048	0.0601	1.20267	0.1757	0.92678	0.28395	0.623237	0.57045	0.9621	0.38955	1.19675	0.3586	0.45207	0.40535	1.4121	0.04675	1.09614	0.222	0.137461	0.90385	1.31148	0.3009	0.936034	0.4685
ENST00000225964	ENSG00000108821	COL1A1	chr17:48260649-48278993	0.175239	0.6892	1.10146	0.10645	0.985569	0.139	0.85456	0.3364	0.579663	0.54165	0.256942	0.8253	-0.0252551	0.9544	0.737476	0.197	1.19771	0.09275	1.56535	0.061	1.30607	0.2222	0.859549	0.42445
ENST00000225969	ENSG00000108826	MRPL27	chr17:48445217-48450575	-0.178032	0.5353	0.445268	0.3049	-0.418213	0.35905	-0.855348	0.1353	-1.17907	0.07225	-1.17892	0.14845	-0.0956405	0.7622	-0.341923	0.37975	-0.532259	0.25195	-0.842859	0.14125	-0.313597	0.61525	-1.28188	0.09585
ENST00000225972	ENSG00000108829	LRRC59	chr17:48450580-48474914	0.0317771	0.88975	0.139884	0.70175	0.0464286	0.89645	-0.277251	0.52765	-0.239296	0.6371	-0.578497	0.34385	-0.0908385	0.74665	0.244275	0.4297	-0.0359992	0.9165	-0.267542	0.52685	-0.343405	0.5102	-0.495646	0.4059
ENST00000225983	ENSG00000108840	HDAC5	chr17:42154113-42201070	0.428883	0.6474	0.0684351	0.9716	0.581742	0.7325	1.14456	0.45615	0.966269	0.4507	1.28949	0.48695	0.255003	0.81755	0.451646	0.73285	0.957255	0.51715	1.52823	0.36065	0.862449	0.4229	1.41344	0.47685
ENST00000225992	ENSG00000108849	PPY	chr17:42018171-42019836	0	1	0	1	0	1	0	1	0	1	0	1	0	1	0	1	0	1	0	1	0	1	0	1
ENST00000226004	ENSG00000108861	DUSP3	chr17:41843488-41856356	-0.0636438	0.78975	-0.289441	0.44085	-0.0634317	0.8616	-0.196761	0.65035	0.0922752	0.85565	0.0453058	0.94205	-0.0674948	0.81325	0.0384402	0.9033	0.00395976	0.99025	-0.134407	0.75605	0.219684	0.67595	0.120024	0.8386
ENST00000226021	ENSG00000108878	CACNG1	chr17:65040705-65052909	0	1	0	1	0	1	0	1	0	1	0	1	0	1	0	1	0	1	0	1	0	1	0	1
ENST00000226067	ENSG00000108924	HLF	chr17:53342372-53402426	0	1	0	1	0	1	0	1	0	1	0	1	0	1	0	1	0	1	0	1	0	1	0	1
ENST00000226091	ENSG00000108947	EFNB3	chr17:7608519-7614696	-1.55057	1	0	1	-0.209389	1	0.0906167	1	0	1	-0.0836321	1	-0.109049	1	-0.867743	1	0.0622002	1	0	1	0	1	-2.0324	1
ENST00000226094	ENSG00000108950	FAM20A	chr17:66255322-66597530	0	1	0	1	0	1	0	1	0	1	0	1	0	1	0	1	0	1	0	1	0	1	0	1
ENST00000226105	ENSG00000108961	RANGRF	chr17:8191080-8198661	-0.279184	0.72145	1.05966	0.3635	0.451565	0.72235	0.393445	0.79855	0.732121	0.65105	0.323143	0.857	0.0184593	0.9783	0.432396	0.6686	0.369129	0.7856	1.14402	0.4531	1.33133	0.3938	0.836251	0.56435
ENST00000226193	ENSG00000109047	RCVRN	chr17:9799636-9808938	0	1	0	1	0	1	0	1	0	1	0	1	0	1	0	1	0	1	0	1	0	1	0	1
ENST00000226207	ENSG00000109061	MYH1	chr17:10395623-10421860	0	1	0	1	0	1	0	1	0	1	0	1	0	1	0	1	0	1	0	1	0	1	0	1
ENST00000226209	ENSG00000109063	MYH3	chr17:10531842-10560626	-9.47188	1	-0.160294	1	0.583229	0.52105	0.717328	0.45385	0.460525	1	0.238988	1	-11.4985	1	-0.0184839	1	0.410604	1	-0.900136	1	-0.558323	1	-8.651	1
ENST00000226218	ENSG00000109072	SEBOX	chr17:26684603-26734215	0	1	0	1	0	1	0	1	0	1	0	1	0	1	0	1	0	1	0	1	0	1	0	1
ENST00000226225	ENSG00000109079	TNFAIP1	chr17:26662627-26674035	0.221502	0.40255	0.287086	0.48555	0.397515	0.33	0.399405	0.42405	0.528416	0.3354	0.512291	0.4236	0.169101	0.5646	0.177773	0.60975	0.400107	0.32125	0.525242	0.2878	0.460688	0.403	0.618195	0.33695
ENST00000226230	ENSG00000109084	TMEM97	chr17:26646120-26662515	0.732349	0.201	1.27083	0.15825	1.09838	0.23225	0.621724	0.6289	1.28905	0.28845	1.50934	0.3304	0.578972	0.38085	1.53022	0.05865	1.38955	0.11865	1.21361	0.29825	-0.193487	0.89145	1.14274	0.5243
ENST00000226247	ENSG00000109101	FOXN1	chr17:26782769-26941218	0	1	0	1	0	1	0	1	0	1	0	1	0	1	0	1	0	1	0	1	0	1	0	1
ENST00000226253	ENSG00000109107	ALDOC	chr17:26782769-26941218	0.112211	0.86565	0.0286482	0.981	0.385579	0.6776	1.3759	0.2363	1.35304	0.26955	1.93903	0.21515	0.491153	0.51575	-0.143258	0.8796	0.384403	0.70745	1.60613	0.1797	1.95278	0.18305	1.92929	0.2057
ENST00000226279	ENSG00000004468	CD38	chr4:15779897-15851069	-0.32237	0.36735	-0.433184	0.45435	-0.370286	0.5282	-0.545038	0.4706	-1.22118	0.1602	-1.02144	0.27475	-0.12711	0.7281	-0.289777	0.5632	-0.837634	0.1802	-0.266692	0.7112	-1.23157	0.1721	-0.781743	0.4293
ENST00000226284	ENSG00000029559	IBSP	chr4:88720732-88733074	0.541742	0.36455	-0.161209	0.8709	-0.111877	0.9015	1.22099	0.20865	1.55967	0.16735	2.28418	0.0405	0.020203	0.97525	-0.135032	0.85835	0.635911	0.5146	0.387257	0.7419	1.25144	0.38155	1.78752	0.205
ENST00000226299	ENSG00000002549	LAP3	chr4:17578814-17609595	0.00839854	0.96845	0.138229	0.7005	-0.0264114	0.94015	-1.0192	0.01955	-1.23152	0.01735	-1.66187	0.0056	-0.101968	0.71095	-0.0403325	0.89305	-0.101386	0.7733	-0.89152	0.0346	-1.16224	0.0315	-1.74686	0.00495
ENST00000226317	ENSG00000124875	CXCL6	chr4:74702213-74714781	-0.269668	0.38285	-0.728874	0.1603	-1.5648	0.01045	-0.674702	0.2889	-1.54117	0.07205	-1.8828	0.04695	-0.251591	0.44745	-1.51818	0.0047	-1.92842	0.0031	-0.639201	0.3167	-0.873182	0.2861	-2.08401	0.02425
ENST00000226319	ENSG00000077684	PHF17	chr4:129730778-130034487	0.450089	0.4381	0.389456	0.67105	0.304841	0.73645	0.116959	0.90925	-0.13809	0.92375	0.514941	0.7245	0.553768	0.4116	-0.0172437	0.98285	-1.08583	0.36465	-0.346154	0.76685	0.118577	0.9249	0.307677	0.8336
ENST00000226328	ENSG00000018189	RUFY3	chr4:71569920-71673032	-0.918708	0.15405	-0.365262	0.68255	-0.200275	0.8342	-0.433663	0.7336	-0.26663	0.84725	0.0506703	0.97415	-0.296115	0.6276	-0.656588	0.4614	-0.572141	0.57985	-1.26566	0.4054	-0.125809	0.92555	-0.219654	0.89055
ENST00000226355	ENSG00000079557	AFM	chr4:74347399-74369691	0	1	0	1	0	1	0	1	0	1	0	1	0	1	0	1	0	1	0	1	0	1	0	1
ENST00000226359	ENSG00000081051	AFP	chr4:74296854-74321891	0	1	0	1	0	1	0	1	0	1	0	1	0	1	0	1	0	1	0	1	0	1	0	1
ENST00000226382	ENSG00000109132	PHOX2B	chr4:41746098-41750987	0	1	0	1	0	1	0	1	0	1	0	1	0	1	0	1	0	1	0	1	0	1	0	1
ENST00000226413	ENSG00000109163	GNRHR	chr4:68605045-68620078	0	1	0	0.00085	0	1	0	1	0	1	0	1	0	1	0	1	0	1	0	1	0	1	0	1
ENST00000226432	ENSG00000109182	CWH43	chr4:48988263-49064098	0	1	0	1	0	1	0	1	0	1	0	1	0	1	0	1	0	1	0	1	0	1	0	1
ENST00000226444	ENSG00000109193	SULT1E1	chr4:70676497-70725870	0	1	0	1	0	1	0	1	0	1	0	1	0	1	0	1	0	1	0	1	0	1	0	1
ENST00000226460	ENSG00000109208	SMR3A	chr4:71226477-71232875	0	1	0	1	0	1	0	1	0	1	0	1	0	1	0	1	0	1	0	1	0	1	0	1
ENST00000226522	ENSG00000109270	LAMTOR3	chr4:100799492-100815647	0.0624456	0.87785	0.450171	0.43945	0.578848	0.33675	-0.0337544	0.96125	-0.185186	0.8386	-0.0960884	0.9257	0.251975	0.5823	0.0236278	0.96395	0.0534553	0.9324	-0.280694	0.72125	-0.141837	0.8652	-0.914217	0.44705
ENST00000226524	ENSG00000109272	PF4V1	chr4:74718905-74719872	0	1	0	1	0	1	0	1	0	1	0	1	0	1	0	1	0	1	0	1	0	1	0	1
ENST00000226574	ENSG00000109320	NFKB1	chr4:103422485-103538459	-0.200743	0.40955	-0.865824	0.03135	-0.658956	0.0813	-1.12313	0.02335	-1.28335	0.0269	-2.3895	0.0019	-0.646605	0.03835	-0.907915	0.0112	-1.17308	0.00585	-0.822951	0.07365	-1.63036	0.0061	-2.35038	0.00345
ENST00000226578	ENSG00000109323	MANBA	chr4:103552659-103682151	0.1722	0.55885	-0.286679	0.5527	0.164311	0.71865	0.441761	0.4185	0.771676	0.2062	0.852984	0.23415	0.268651	0.4196	0.229688	0.5576	0.248785	0.58755	0.377765	0.4698	0.57074	0.3496	1.00678	0.17545
ENST00000226725	ENSG00000109466	KLHL2	chr4:165997229-166244308	0.104706	0.7622	-0.617823	0.3023	0.325916	0.53535	0.841567	0.1739	1.19651	0.0822	1.06577	0.1916	-0.109892	0.7938	-0.0809708	0.8641	0.0225559	0.96625	0.620425	0.31265	0.661911	0.35315	0.817341	0.3373
ENST00000226730	ENSG00000109471	IL2	chr4:123372624-123377880	0	1	0	1	0	1	0	1	0	1	0	1	0	1	0	1	0	1	0	1	0	1	0	1
ENST00000226760	ENSG00000109501	WFS1	chr4:6271575-6304992	0	1	0	1	0	1	0	1	0	1	0	1	0	1	0	1	0	1	0	1	0	1	0	1
ENST00000226796	ENSG00000109534	GAR1	chr4:110736665-110745893	0.0382662	0.9003	-0.969704	0.1111	-0.644287	0.24205	-1.39667	0.07205	-1.49735	0.09345	-2.61521	0.12715	-1.03757	0.0199	-0.403843	0.3827	-0.969371	0.08105	-0.577577	0.36045	-2.65018	0.0726	-1.06248	0.21955
ENST00000226798	ENSG00000109536	FRG1	chr4:190861942-190884359	-0.00539305	0.98355	0.579387	0.1719	0.148148	0.7285	0.122471	0.8112	-0.224206	0.7132	0.180066	0.80045	0.250134	0.4202	0.126477	0.735	-0.0579151	0.8955	-0.252613	0.6351	0.292438	0.6139	-0.480716	0.5216
ENST00000226951	ENSG00000109684	CLNK	chr4:10488018-10686489	0	1	0	1	0	1	0	1	0	1	0	1	0	1	0	1	0	1	0	1	0	1	0	1
ENST00000227065	ENSG00000109794	FAM149A	chr4:187025572-187093821	0	1	0	1	0	1	0	1	0	1	0	1	0	1	0	1	0	1	0	1	0	1	0	1
ENST00000227135	ENSG00000064199	SPA17	chr11:124492731-124567414	0.0969668	0.88185	0.289413	0.7819	0.0590429	0.95855	0.2345	0.8703	0.214501	0.89165	0.450799	0.8201	0.208707	0.78985	0.00218102	0.99815	-0.267542	0.81905	-0.160239	0.9107	0.285102	0.82445	0.271199	0.8873
ENST00000227155	ENSG00000085117	CD82	chr11:44585976-44641913	-0.0131651	0.95305	-0.19387	0.6021	-0.354656	0.33	-0.394066	0.37135	-0.466197	0.3611	-0.592141	0.32575	-0.407389	0.1487	-0.221718	0.4756	-0.318876	0.36955	0.0375726	0.92925	-0.298079	0.56615	-0.325653	0.6042
ENST00000227157	ENSG00000134333	LDHA	chr11:18415934-18429972	-0.455556	0.8594	2.90789	0.45775	0.67911	0.7965	1.58971	0.55255	-1.46385	0.5616	5.19678	0.3124	1.69407	0.60485	-0.249647	0.9216	2.60534	0.4627	-0.101581	0.96345	4.98539	0.31475	1.07343	0.65825
ENST00000227163	ENSG00000066336	SPI1	chr11:47376410-47400127	0.311363	0.548	0.788506	0.3303	0.115936	0.8972	-0.575103	0.5795	-0.693651	0.5714	-1.09047	0.4979	0.10735	0.8684	0.100833	0.8815	0.15324	0.84555	-0.167685	0.86755	-0.0149185	0.98945	-1.19934	0.4559
ENST00000227214	ENSG00000021300	PLEKHB1	chr11:73357222-73373864	0	1	0	1	0	1	0	1	0	1	0	1	0	1	0	1	0	1	0	1	0	1	0	1
ENST00000227251	ENSG00000109846	CRYAB	chr11:111779288-111797596	0	1	0	1	0	1	0	1	0	1	0	1	0	1	0	1	0	1	0	1	0	1	0	1
ENST00000227256	ENSG00000109851	DBX1	chr11:20177700-20182159	0	1	0	1	0	1	0	1	0	1	0	1	0	1	0	1	0	1	0	1	0	1	0	1
ENST00000227266	ENSG00000109861	CTSC	chr11:88026759-88070955	-0.0341628	0.892	-0.0339172	0.9305	0.0118826	0.97575	-0.0805149	0.86505	-0.270796	0.6272	0.247147	0.6969	0.0802713	0.79205	-0.0648974	0.8439	-0.0674799	0.8637	-0.136236	0.77085	-0.112528	0.8348	0.0228481	0.97275
ENST00000227322	ENSG00000109917	ZNF259	chr11:116648435-116658766	-0.0443826	0.85585	0.176923	0.65415	-0.318644	0.4303	-0.822179	0.08185	-0.846983	0.1258	-0.990092	0.1255	-0.0653378	0.82025	-0.0481801	0.8869	-0.417915	0.28195	-0.689805	0.1407	-0.789148	0.1485	-0.951185	0.1504
ENST00000227348	ENSG00000109943	CRTAM	chr11:122709207-122743347	0	1	0	1	-1.70009	1	0	1	0	1	-1.1258	1	-0.109582	1	0	1	0	1	0	1	0	1	0	1
ENST00000227349	ENSG00000109944	C11orf63	chr11:122753390-122830506	-0.624883	0.1739	-16.6367	0.03945	-1.23517	0.1559	0.0106324	0.9893	-0.704448	0.51355	-0.261887	0.818	-0.338254	0.46205	-3.96726	0.25235	-0.169628	0.81135	0.361768	0.64615	0	0.09645	-0.632353	0.63675
ENST00000227378	ENSG00000109971	HSPA8	chr11:122928196-122933938	0.246849	0.4333	0	1	0.477706	0.29185	-0.941523	0.1184	-0.170547	0.818	-1.32673	0.17045	0.411417	0.27385	-0.383821	0.4614	0.466891	0.29835	-1.33701	0.02265	-0.679898	0.4356	-2.08102	0.10315
ENST00000227451	ENSG00000110042	DTX4	chr11:58938902-58980424	0.656824	0.01235	0.61721	0.12035	0.128082	0.7448	-0.46494	0.34665	-0.37054	0.5192	-0.896088	0.1932	0.580068	0.05365	0.8292	0.019	0.236446	0.5473	-0.290657	0.555	-0.695052	0.2353	-0.783804	0.23325
ENST00000227474	ENSG00000110060	PUS3	chr11:125753508-125773116	0.671663	0.0409	0.893286	0.087	0.482918	0.3651	0.444243	0.47645	-0.265235	0.7433	0.263664	0.75465	0.712739	0.0559	0.705037	0.12215	-3.68466	0.2475	-0.39493	0.5948	0.0509658	0.948	-0.510164	0.59125
ENST00000227495	ENSG00000110080	ST3GAL4	chr11:126225534-126873355	1.34549	0.084	1.82469	0.13075	0.340031	0.8097	1.46296	0.3154	1.12603	0.5341	1.77722	0.2437	0.519818	0.56975	-0.412105	0.80065	0.747864	0.6093	-0.739937	0.5648	2.69942	0.26555	1.05033	0.44515
ENST00000227503	ENSG00000168066	SF1	chr11:64532077-64546258	0.0820094	0.8294	0.0668204	0.90595	0.352125	0.512	-0.0329859	0.96165	0.165729	0.8271	-0.513018	0.61945	0.0442062	0.9176	0.839809	0.06155	0.390481	0.46785	0.269205	0.6759	-0.104113	0.8904	-0.217813	0.8168
ENST00000227507	ENSG00000110092	CCND1	chr11:69455854-69490184	0.106856	0.6533	0.00674696	0.98395	0.118285	0.7423	0.567207	0.2108	0.936897	0.0714	0.772044	0.20305	0.124501	0.6584	0.340512	0.28125	0.242857	0.4855	0.533219	0.1996	0.942444	0.08835	0.799924	0.2224
ENST00000227520	ENSG00000110104	CCDC86	chr11:60609543-60623444	-0.0608696	0.82175	0.0854516	0.8447	-0.275664	0.53025	-1.33806	0.02545	-1.23821	0.0592	-1.52186	0.06855	-0.408465	0.18005	-0.0145902	0.9682	-0.236444	0.58935	-0.991972	0.0898	-1.3074	0.05715	-1.65598	0.028
ENST00000227524	ENSG00000110107	PRPF19	chr11:60658201-60674060	-0.0929443	0.7034	0.0186673	0.9592	-0.245592	0.5258	-0.652567	0.16055	-0.674962	0.2028	-0.950913	0.1395	-0.274405	0.3358	0.0158603	0.96185	-0.337835	0.36705	-0.488677	0.2765	-0.644211	0.22335	-0.685662	0.27085
ENST00000227525	ENSG00000110108	TMEM109	chr11:60681345-60690915	-0.0649392	0.8004	0.164058	0.6805	0.203258	0.62075	0.0428513	0.9338	0.074082	0.8908	0.254582	0.6881	-0.193076	0.503	-0.0511265	0.88535	0.208356	0.59695	0.274114	0.57405	-0.159751	0.7789	0.515363	0.3932
ENST00000227618	ENSG00000110200	ANAPC15	chr11:71709586-71823826	0.0675377	0.9605	0.403199	0.80525	-0.254952	0.58945	-0.625372	0.5699	-0.0440258	0.70485	-0.0362653	0.83115	-0.120934	0.95435	0.062498	0.97375	-0.0533014	0.58755	-0.127278	0.4575	0.567601	0.6057	-0.815667	0.7605
ENST00000227638	ENSG00000110218	PANX1	chr11:93862093-93915138	0.0576109	0.8102	-0.212337	0.56205	-0.31053	0.40555	-0.0467682	0.91575	-0.369353	0.48675	-0.428256	0.47835	0.197285	0.4784	-0.043387	0.8886	-0.261184	0.47355	-0.155777	0.71155	-0.444096	0.3992	-0.456806	0.44275
ENST00000227665	ENSG00000110243	APOA5	chr11:116660082-116663136	0	1	0	1	0	1	0	1	0	1	0	1	0	1	0	1	0	1	0	1	0	1	0	1
ENST00000227667	ENSG00000110245	APOC3	chr11:116700421-116703788	0	1	0	1	0	1	0	1	0	1	0	1	0	1	0	1	0	1	0	1	0	1	0	1
ENST00000227752	ENSG00000110324	IL10RA	chr11:117857062-117872196	0.239435	0.35445	-0.077276	0.8464	-0.412907	0.3114	-0.551609	0.27655	-0.880641	0.1312	-0.674782	0.3309	0.145785	0.62195	-0.124753	0.72175	-0.341519	0.40275	-0.513728	0.28605	-0.811974	0.1714	-0.561805	0.3946
ENST00000227756	ENSG00000110328	GALNT18	chr11:11292422-11643552	0.558678	1	-2.64405	1	-0.637528	1	-1.10951	1	1.14712	1	0.869511	1	0.916562	1	0.0567852	1	-0.40122	1	-2.6122	1	0	1	2.1019	0.4164
ENST00000227758	ENSG00000110330	BIRC2	chr11:102217941-102249401	0.287844	0.2822	-0.491235	0.29715	0.17443	0.6843	0.221578	0.6528	0.0726756	0.90155	0.0275012	0.96755	0.438516	0.1595	0.134951	0.70845	0.185088	0.65615	0.120542	0.81035	0.0781353	0.8913	-0.0140267	0.9845
ENST00000227868	ENSG00000110435	PDHX	chr11:34874640-35042138	-0.0229378	0.9357	0.070128	0.88405	0.247607	0.60705	0.380997	0.51135	0.250271	0.7014	0.277123	0.71065	0.194958	0.5818	0.0374941	0.92655	0.177373	0.70325	0.239216	0.66755	0.197395	0.75285	0.217761	0.76735
ENST00000227880	ENSG00000110446	SLC15A3	chr11:60691934-60720002	0.295646	0.34285	0.388953	0.4322	0.042275	0.9292	-0.387722	0.52255	-0.62406	0.3776	-0.502195	0.5376	-0.0647014	0.86175	-0.0460646	0.9118	0.113989	0.80945	-0.249045	0.67005	-0.32935	0.63845	-0.764285	0.37725
ENST00000227918	ENSG00000110484	SCGB2A2	chr11:62037626-62040628	0	1	0	1	0	1	0	1	0	1	0	1	0	1	0	1	0	1	0	1	0	1	0	1
ENST00000228027	ENSG00000062282	DGAT2	chr11:75470556-75512579	-0.048148	0.86805	0.120783	0.7996	-0.0851955	0.8573	0.312327	0.5746	0.500505	0.4565	0.810574	0.2963	-0.0236913	0.93945	-0.330714	0.43715	-0.224512	0.6535	0.444782	0.42825	0.803031	0.2235	0.807681	0.2673
ENST00000228136	ENSG00000110696	C11orf58	chr11:15987994-16778428	0.262886	0.4884	0.0583517	0.9229	-0.146307	0.8163	-0.0331792	0.9669	-0.357387	0.6922	-0.348058	0.7406	0.00397485	0.99285	-0.759788	0.2136	-0.236802	0.69885	0.294286	0.6592	-0.334998	0.71125	-0.713142	0.46985
ENST00000228140	ENSG00000110700	RPS13	chr11:17095935-17229530	-0.0732683	0.893	0.380184	0.65465	-0.794205	0.4096	0.063224	0.95215	-0.536953	0.6651	-0.993528	0.43705	0.570359	0.35325	-1.37805	0.144	0.410686	0.5981	0.146732	0.8784	0.0270382	0.98165	0.360088	0.76575
ENST00000228226	ENSG00000261701	HPR	chr16:72078187-72210777	0	1	0	1	0	1	0	1	0	1	0	1	0	1	0	1	0	1	0	1	0	1	0	1
ENST00000228251	ENSG00000060138	YBX3	chr12:10851682-10875911	0.0349452	0.92635	-0.0175043	0.97795	0.200704	0.7296	0.120745	0.8626	-0.164455	0.8431	-0.182452	0.85885	-0.0776271	0.8578	-0.227606	0.66725	0.282032	0.6162	0.0394738	0.95195	-0.0757967	0.9251	-0.466676	0.64635
ENST00000228264	ENSG00000013573	DDX11	chr12:31226778-31257725	1.25215	0.03585	1.47273	0.14455	-0.537734	0.69175	-1.75529	0.3699	0.58482	0.74155	-0.23649	0.5854	-0.337826	0.66515	1.249	0.1388	-0.00740299	0.99495	-0.772936	0.6213	0	0.0704	-0.410817	0.57665
ENST00000228280	ENSG00000049130	KITLG	chr12:88886569-88974628	8.16151	0.3659	0	1	8.04452	0.39175	8.20197	0.4118	7.72494	0.41535	8.01068	0.41385	9.89131	0.1682	9.26814	0.18875	7.48743	0.41775	0	1	6.50326	0.347	9.33705	0.2906
ENST00000228284	ENSG00000075856	SART3	chr12:108908961-108955176	0.115666	0.7032	-0.196762	0.69645	0.0412753	0.9293	-0.520309	0.3943	-0.0926271	0.88785	-0.25789	0.74475	0.0879497	0.8005	0.133623	0.74505	0.0391748	0.9352	-0.415556	0.47765	-0.133365	0.83865	-0.383189	0.64835
ENST00000228289	ENSG00000090612	ZNF268	chr12:133707160-133783698	-0.989439	0.51885	-2.34124	0.40105	-1.73107	0.4981	-0.0525451	0.39075	-0.694487	0.60695	-0.470149	0.7348	-0.177447	0.904	-0.485077	0.80335	-0.282049	0.87865	-0.260058	0.50155	-1.29809	0.571	0.285907	0.59555
ENST00000228306	ENSG00000089157	RPLP0	chr12:120634488-120639038	0	1	0	0.00595	0	1	0	1	0	1	0	0.0067	0	0.0188	0	0.13505	0	0.01265	0	1	0	0.0062	0	1
ENST00000228307	ENSG00000089159	PXN	chr12:120648249-120703574	-1.02251	0.10565	-1.4658	0.18685	-2.43212	0.1319	-2.57789	0.2371	-1.82404	0.26155	-4.11139	0.2109	-4.88558	0.25295	-1.78577	0.0791	-7.15093	0.1723	-1.19434	0.33605	-1.59349	0.3409	-1.70454	0.28495
ENST00000228318	ENSG00000075415	SLC25A3	chr12:98987368-98995946	0	1	0	0.05705	0	0.07005	0	0.05025	0	0.04055	0	1	0	0.0637	0	0.1158	0	1	0	0.07765	0	1	0	0.04975
ENST00000228327	ENSG00000067798	NAV3	chr12:78224684-78606790	-0.199628	0.6689	-2.12132	0.03775	-1.30257	0.16605	0.260656	0.7693	-0.451958	0.6762	-0.362727	0.7395	-0.11709	0.8301	-0.7168	0.29255	-0.313553	0.6821	0.765929	0.3659	0.142969	0.8861	0.64468	0.52875
ENST00000228329	ENSG00000011465	DCN	chr12:91539024-91576900	0	1	0	1	0	1	0	1	0	1	0	1	0	1	0	1	0	1	0	1	0	1	0	1
ENST00000228345	ENSG00000002016	RAD52	chr12:1021242-1605090	0	1	0	1	1.88493	0.5958	0	1	1.90431	1	2.21235	0.5049	0.131793	1	1.54622	1	0	1	-5.39232	1	0	1	1.26292	1
ENST00000228347	ENSG00000013503	POLR3B	chr12:106751435-107283090	0.322312	0.4689	-1.80952	0.1564	-0.0890356	0.9089	0.27123	0.76045	0.529747	0.6373	-0.345414	0.8079	0.247745	0.6262	0.493141	0.4353	-0.924055	0.31965	-0.11547	0.90195	-1.39935	0.3391	-0.187642	0.90505
ENST00000228425	ENSG00000110841	PPFIBP1	chr12:27676363-27848497	-0.273187	0.35565	-0.820323	0.0708	-0.441002	0.31245	0.0025355	0.99585	-0.246477	0.6894	-0.409969	0.57335	-0.0454338	0.8923	-0.379564	0.3463	-0.247422	0.5679	-0.0974349	0.845	-0.715568	0.26345	-0.549787	0.4591
ENST00000228434	ENSG00000110848	CD69	chr12:9905081-9913497	3.11123	0.1284	0.874868	1	1.1516	1	1.38658	1	1.381	1	0	1	2.73224	0.0805	1.20151	1	-1.03202	1	-0.882309	1	0	1	-0.281792	1
ENST00000228437	ENSG00000110851	PRDM4	chr12:108126642-108155049	-0.387209	0.13075	-0.617769	0.13105	-0.420494	0.2907	-0.576629	0.2305	-0.491442	0.37435	-0.675408	0.31465	-0.240995	0.40475	-0.350256	0.3023	-0.339755	0.3855	-0.474281	0.31475	-0.620284	0.2607	-0.483318	0.44235
ENST00000228438	ENSG00000110852	CLEC2B	chr12:10005582-10022735	-0.269569	0.51645	0.520309	0.4058	0.716712	0.2698	0.851485	0.27135	-0.0233675	0.97745	0.0833529	0.93165	0.0313137	0.9382	0.064805	0.9036	0.591702	0.362	0.538712	0.4921	-0.490033	0.64955	0.0952481	0.9289
ENST00000228463	ENSG00000110876	SELPLG	chr12:109015685-109027735	-0.817105	0.6214	-0.970674	0.6278	-0.768404	0.5191	-2.3017	0.466	-1.67504	0.6064	-3.19865	0.4659	-0.412821	0.78745	-0.320225	0.8589	0.184516	0.9174	-2.5502	0.4367	-9.05361	0.39535	-4.00787	0.40935
ENST00000228468	ENSG00000110881	ASIC1	chr12:50451330-50477394	0	1	0	1	-0.535233	1	1.97572	0.564	0.0272183	1	1.08224	1	0	1	0	1	0	1	2.03445	1	0	1	2.35991	0.56285
ENST00000228476	ENSG00000110887	DAO	chr12:109252707-109294819	0	1	0	1	0	1	0	1	0	1	0	1	0	1	0	1	0	1	0	1	0	1	0	1
ENST00000228495	ENSG00000110906	KCTD10	chr12:109785707-109974507	-0.00254963	0.9942	-0.131956	0.797	-0.123688	0.80935	0.0953466	0.87875	0.127431	0.8558	0.0668163	0.9398	0.0861743	0.8228	-0.117034	0.80435	-0.147584	0.77895	0.122852	0.83755	0.0629413	0.93035	0.293136	0.75205
ENST00000228506	ENSG00000110917	MLEC	chr12:121124671-121139667	0.0753853	0.74535	-0.00124472	0.99675	0.321946	0.3778	0.358775	0.4302	0.751965	0.14895	0.776495	0.1929	0.0602829	0.83345	0.369316	0.23935	0.39201	0.28685	0.358032	0.4183	0.542736	0.2925	0.767817	0.241
ENST00000228510	ENSG00000110921	MVK	chr12:109993254-110035067	0.458226	0.52825	2.13737	0.0645	0.873371	0.5148	-0.299599	0.8742	0.537203	0.7904	0.0587043	0.9747	0.514287	0.4736	1.4852	0.1084	0.742773	0.57285	-0.153606	0.93925	0.349871	0.8508	-0.446602	0.80635
ENST00000228515	ENSG00000110925	CSRNP2	chr12:51454989-51477447	0.0904382	0.7273	-0.398433	0.3419	-0.112939	0.7887	-0.147944	0.7771	-0.0850691	0.8827	-0.333338	0.6337	0.175637	0.5442	-0.228256	0.5297	-0.109501	0.79	-0.151269	0.75345	0.207166	0.71475	-0.557296	0.4273
ENST00000228534	ENSG00000110944	IL23A	chr12:56732662-56734193	0.237686	0.5082	0.101231	0.8608	1.3744	0.0133	2.54952	0.0004	1.85497	0.01545	2.34393	0.00625	-0.087928	0.81355	-0.318658	0.5212	1.28076	0.0282	2.83587	0.0003	2.17327	0.01075	2.4515	0.0116
ENST00000228567	ENSG00000110975	SYT10	chr12:33527172-33592754	0	1	0	1	0	1	0	1	0	1	0	1	0	1	0	1	0	1	0	1	0	1	0	1
ENST00000228606	ENSG00000111012	CYP27B1	chr12:58156116-58161034	1.28036	0.07545	1.37154	0.1917	0.259527	0.82535	0.420541	0.74905	0.0460502	0.9749	-16.4265	0.0978	0.451502	0.52045	0.614762	0.5069	1.41585	0.22235	0.629769	0.6773	-1.74905	0.4917	-0.675865	0.73355
ENST00000228641	ENSG00000111046	MYF6	chr12:81101276-81103253	0	1	0	1	0	1	0	1	0	1	0	1	0	1	0	1	0	1	0	1	0	1	0	1
ENST00000228644	ENSG00000111049	MYF5	chr12:81110690-81113452	0	1	0	1	0	1	0	1	0	1	0	1	0	1	0	1	0	1	0	1	0	1	0	1
ENST00000228682	ENSG00000111087	GLI1	chr12:57853917-57914300	-0.172036	1	0	1	2.11618	0.504	1.12204	0.66805	0	1	2.90605	0.36	0	1	1.13281	0.6944	0	1	2.57023	0.44695	0	1	3.39475	0.34765
ENST00000228705	ENSG00000111110	PPM1H	chr12:63037761-63328817	-0.296341	0.2441	-0.92856	0.02875	-0.934418	0.027	-0.728674	0.1505	-0.567007	0.3064	-0.509629	0.4327	-0.229237	0.4297	-0.501065	0.1544	-1.12521	0.01075	-0.853874	0.08725	-0.86419	0.13915	-0.482521	0.456
ENST00000228740	ENSG00000111144	LTA4H	chr12:96394605-96437298	-0.102683	0.6912	-0.0595734	0.8844	0.438976	0.26015	0.625094	0.1844	0.388128	0.49585	0.688455	0.31365	-0.0600457	0.84475	-0.123278	0.72065	0.268294	0.50285	0.528885	0.25655	0.389326	0.5062	0.397209	0.5466
ENST00000228741	ENSG00000111145	ELK3	chr12:96588159-96663613	0.196126	0.4674	0.125322	0.7739	0.230112	0.60485	0.758308	0.1486	0.608526	0.3005	1.01657	0.1343	0.363713	0.2277	-0.00361498	0.9933	0.014019	0.97225	0.62866	0.208	0.568565	0.3237	0.734308	0.30325
ENST00000228799	ENSG00000111203	ITFG2	chr12:2921787-3050306	-0.417774	0.53765	-0.675369	0.568	-1.38158	0.33315	-1.57439	0.3528	-0.711216	0.36895	-1.14721	0.6175	-0.577614	0.43585	-0.241135	0.79225	-0.358024	0.78125	-1.81754	0.34845	-0.965553	0.565	-0.733057	0.63215
ENST00000228811	ENSG00000111215	PRR4	chr12:10977558-11324212	0	1	0	1	0	1	0	1	0	1	0	1	0	1	0	1	0	1	0	1	0	1	0	1
ENST00000228820	ENSG00000111224	PARP11	chr12:3900212-3982608	0.517286	0.5111	0	0.1122	-0.384386	0.8051	0.457884	0.77095	0.837666	0.6443	0.46031	0.61745	0.381576	0.6683	0.532478	0.617	-1.40094	0.49075	1.73216	0.24305	0	0.22825	-11.3015	0.2336
ENST00000228825	ENSG00000111229	ARPC3	chr12:110872629-110888227	0.170552	0.47055	0.844413	0.0205	0.343424	0.3367	0.178076	0.68485	-0.177973	0.7282	0.307835	0.61285	0.257829	0.36535	-0.130709	0.6754	0.183242	0.6063	-0.0386779	0.92715	0.292444	0.57695	-0.603436	0.3176
ENST00000228827	ENSG00000111231	GPN3	chr12:110890288-110928190	0.269479	0.373	0.643545	0.18745	0.557573	0.25535	0.213358	0.72105	-0.0475098	0.94975	-0.0571372	0.94335	0.385446	0.2815	0.430321	0.30385	0.294967	0.53235	0.0588332	0.9185	-0.526209	0.4436	0.0499131	0.95225
ENST00000228837	ENSG00000111241	FGF6	chr12:4537320-4554780	0	1	0	1	0	1	0	1	0	1	0	1	0	1	0	1	0	1	0	1	0	1	0	1
ENST00000228841	ENSG00000111245	MYL2	chr12:111348622-111358526	0	1	0	1	0	1	0	1	0	1	0	1	0	1	0	1	0	1	0	1	0	1	0	0.0388
ENST00000228843	ENSG00000111247	RAD51AP1	chr12:4647949-4669214	0.767049	0.6681	-1.82758	1	1.27656	0.55425	2.36691	0.40115	0.462482	1	2.97209	0.48045	-1.39087	1	0	1	-3.06628	1	0	1	0	1	2.07088	0.60505
ENST00000228850	ENSG00000111254	AKAP3	chr12:4671369-4960277	0	1	-2.90375	1	-2.168	1	-0.993361	1	0	1	0	1	0.0572446	1	-2.19222	1	-1.33786	1	-0.24671	1	-1.29229	1	0	1
ENST00000228862	ENSG00000111266	DUSP16	chr12:12628828-12715317	-0.367995	0.28515	-1.15065	0.05565	0.135817	0.8077	0.933247	0.13045	0.746879	0.3001	0.468283	0.57835	-0.121441	0.73855	-0.337997	0.4925	0.30228	0.58475	0.89938	0.17745	0.884929	0.24245	0.715383	0.42285
ENST00000228865	ENSG00000111269	CREBL2	chr12:12764760-12798042	-0.0612515	0.82485	-0.28631	0.5195	0.466628	0.27625	0.781905	0.1286	0.642583	0.2636	0.836799	0.2253	0.0224197	0.94145	-0.0361669	0.92375	0.268706	0.52465	0.525395	0.28705	0.488761	0.39235	0.727312	0.2612
ENST00000228872	ENSG00000111276	CDKN1B	chr12:12867991-12875305	0.0422245	0.8796	-0.107251	0.8134	0.172207	0.6945	0.181233	0.7272	0.0433239	0.94255	0.344074	0.6187	-0.0185811	0.951	-0.341438	0.3823	0.0121412	0.97845	0.0310159	0.95435	-0.420649	0.52095	0.23132	0.7286
ENST00000228887	ENSG00000111291	GPRC5D	chr12:13093708-13105081	0	1	0	1	0	1	0	1	0	1	0	1	0	1	0	1	0	1	0	1	0	1	0	1
ENST00000228916	ENSG00000111319	SCNN1A	chr12:6456008-6500733	0	1	0	1	0	1	0	1	0	1	0	1	0	1	0	1	0	1	0	1	0	1	0	1
ENST00000228918	ENSG00000111321	LTBR	chr12:6456008-6500733	0.0491986	0.86325	0.216783	0.64235	-0.0824986	0.85815	-0.370106	0.5154	-0.422987	0.5266	-0.646284	0.41905	-0.260863	0.4313	0.198844	0.6139	0.164604	0.7176	-0.300187	0.6133	-0.384794	0.5528	-0.696407	0.38725
ENST00000228922	ENSG00000111325	OGFOD2	chr12:123405497-123467456	-1.07935	0.4827	0.249207	0.89185	-0.157472	0.9328	-0.353231	0.53575	-0.535777	0.4755	-0.965526	0.67175	-0.867238	0.60485	-1.21961	0.41675	-0.251933	0.8908	-0.00416927	0.9974	-0.747373	0.51825	-0.509278	0.66055
ENST00000228928	ENSG00000111331	OAS3	chr12:113376156-113411054	0.211393	0.34765	-0.23798	0.4993	-0.161344	0.63745	-1.02052	0.02025	-1.46582	0.00465	-2.52807	0.0001	0.169964	0.53555	0.329512	0.27755	0.212528	0.52825	-0.741256	0.074	-1.30132	0.01425	-2.28112	0.00015
ENST00000228936	ENSG00000111339	ART4	chr12:14956505-15059520	0	1	0	1	0	1	0	1	0	1	0	1	0	1	0	1	0	1	0	1	0	1	0	1
ENST00000228938	ENSG00000111341	MGP	chr12:14956505-15059520	0	1	0	1	0	1	0	1	0	1	0	1	0	1	0	1	0	1	0	1	0	1	0	1
ENST00000228945	ENSG00000111348	ARHGDIB	chr12:15094950-15114662	0.0868713	0.72405	0.601756	0.1116	0.529685	0.16665	0.330646	0.46985	0.315912	0.55105	0.449086	0.47455	0.172929	0.5514	0.452032	0.16325	0.470415	0.19965	0.216093	0.62	0.485598	0.3444	0.310626	0.62425
ENST00000228955	ENSG00000111358	GTF2H3	chr12:124118374-124147153	-0.757337	0.5374	-0.772015	0.78025	-0.229158	0.8248	-0.149312	0.8907	-1.11409	0.7194	0.371345	0.86715	0.258696	0.62735	-0.100586	0.7493	-2.38481	0.5321	-0.65764	0.8092	0	0.11155	0.816457	0.74485
ENST00000228958	ENSG00000111361	EIF2B1	chr12:124086623-124118313	-0.282596	0.75825	-0.506793	0.75635	-1.14508	0.4559	-0.899198	0.6332	-0.400819	0.8169	-1.755	0.4095	-1.07096	0.38245	0.393519	0.7115	-0.335151	0.8043	-2.47919	0.4307	-1.25841	0.49745	-0.138259	0.55545
ENST00000229002	ENSG00000111404	RERGL	chr12:18233802-18801348	0	1	-0.680957	1	0	1	0	1	10.7437	1	-0.65297	1	0	1	0	1	0	1	0	1	0	1	0	1
ENST00000229003	ENSG00000111405	ENDOU	chr12:48103516-48119350	0	1	17.0905	1	0	1	0	1	15.0366	1	1.44958	1	15.5978	1	0	1	0	1	0	1	16.7736	1	0	1
ENST00000229022	ENSG00000111424	VDR	chr12:48235319-48336831	-0.0422388	0.88495	-0.0959523	0.8403	-0.359679	0.46035	-0.271237	0.6487	-0.196459	0.77585	-0.409549	0.63115	-0.220913	0.50115	-0.122269	0.7739	-0.120805	0.80555	-0.207862	0.7269	-0.0539803	0.93595	-0.20201	0.7991
ENST00000229030	ENSG00000111432	FZD10	chr12:130647003-130650285	0	1	0	1	0	1	0	1	0	1	0	1	0	1	0	1	0	1	0	1	0	1	0	1
ENST00000229043	ENSG00000111445	RFC5	chr12:118451392-118500235	-0.280892	0.8878	0.876072	0.5357	0.145355	0.44035	0.320272	0.60655	0.660305	0.59275	0.562342	0.7949	0.453441	0.80105	0.245061	0.6073	-2.7494	0.4174	-0.677688	0.71005	0.473098	0.7075	0.615836	0.78255
ENST00000229088	ENSG00000111490	TBC1D30	chr12:65174588-65274812	0.0220465	0.95985	0.385111	0.59	0.318426	0.6605	0.346379	0.6829	0.287153	0.75945	-0.622957	0.62005	0.0335817	0.94085	0.102404	0.8647	0.308212	0.67265	-0.291937	0.7653	0.0315156	0.9766	0.103171	0.923
ENST00000229134	ENSG00000111536	IL26	chr12:68595130-68619601	0	1	0	1	0	1	0	1	0	1	0	1	0	1	0	1	0	1	0	1	0	1	0	1
ENST00000229135	ENSG00000111537	IFNG	chr12:68548547-68553527	0	1	0	1	0	1	0	1	0	1	0	1	0	1	0	1	0	1	0	1	0	1	0	1
ENST00000229179	ENSG00000111581	NUP107	chr12:69080513-69136785	0.101669	0.7079	0.199604	0.6561	0.402338	0.3555	0.0318609	0.94945	0.361171	0.5466	0.117594	0.8665	0.337677	0.2735	0.548655	0.1295	0.188379	0.66135	-0.121849	0.8144	0.050039	0.9357	-0.0619156	0.93305
ENST00000229195	ENSG00000111596	CNOT2	chr12:70636773-70748773	-0.00056547	0.99905	-0.543678	0.4464	-0.380047	0.5724	-0.190254	0.8079	-0.149789	0.8664	-0.558212	0.6257	-0.419629	0.41275	-0.737536	0.24445	-0.358559	0.60185	-1.39417	0.1783	1.1099	0.1417	0.395248	0.6503
ENST00000229201	ENSG00000111602	TIMELESS	chr12:56810902-56843187	0.238804	0.6824	1.207	0.16675	-0.214494	0.85125	0.160375	0.8975	0.772184	0.5772	1.08544	0.51325	0.327213	0.61605	0.299419	0.7257	0.540876	0.58355	0.247931	0.8415	0.439959	0.74	1.05508	0.5387
ENST00000229214	ENSG00000111615	KRR1	chr12:75874459-75905416	0.155533	0.60575	-0.113548	0.80595	-0.250615	0.59135	-0.326218	0.55025	-0.659933	0.33375	-0.846427	0.2757	0.392663	0.2573	-0.136449	0.73705	-0.408407	0.373	-0.576215	0.3038	-1.12471	0.0949	-1.18546	0.12985
ENST00000229238	ENSG00000111639	MRPL51	chr12:6601149-6641121	-0.0906518	0.79935	0.105462	0.8467	-0.00885917	0.9886	-0.368106	0.6233	-0.389201	0.6465	-0.473816	0.6703	-0.3515	0.39045	-0.405938	0.4166	-0.281883	0.64785	-0.100131	0.8896	-0.107523	0.89235	-0.402344	0.72205
ENST00000229239	ENSG00000111640	GAPDH	chr12:6643092-6647537	-0.113753	0.6573	-0.174309	0.66555	-0.164928	0.6678	0.197504	0.6748	0.151281	0.7911	0.445359	0.4865	-0.0585963	0.84225	-0.00210807	0.99505	-0.0366772	0.9205	0.206282	0.65315	0.324673	0.5697	0.602886	0.34205
ENST00000229243	ENSG00000111644	ACRBP	chr12:6747240-6756626	-0.296302	0.6604	0.400635	0.66355	-0.896881	0.40155	-0.109398	0.9115	-0.157819	0.8935	0.26441	0.8116	-0.825599	0.2286	-0.872174	0.3098	-0.521042	0.63195	-0.02659	0.97995	-0.0974294	0.9488	-0.494944	0.777
ENST00000229251	ENSG00000111652	COPS7A	chr12:6832906-6841041	-0.388128	0.46855	-0.199923	0.8186	-0.486111	0.5761	-1.17921	0.336	-0.332146	0.7791	-0.744381	0.6629	-0.303224	0.6	0.423425	0.4981	0.302574	0.685	0.136325	0.88085	-1.12241	0.4648	0.0831751	0.94755
ENST00000229264	ENSG00000111664	GNB3	chr12:6949117-6961230	0	1	0	1	0	1	0	1	0	1	0	1	0	1	0	1	0	1	0	1	0	1	0	1
ENST00000229265	ENSG00000111665	CDCA3	chr12:6949117-6961230	0	1	0	1	0	1	0	1	0	0.2293	0	1	0	1	0	1	0	1	0	1	0	1	0	1
ENST00000229266	ENSG00000111666	CHPT1	chr12:102090724-102137918	-0.430494	0.2663	-0.166426	0.7945	-0.140081	0.8217	0.00394607	0.99495	-0.592651	0.53625	-0.201964	0.83475	-0.298126	0.4561	-1.01854	0.0856	-0.292756	0.6534	-0.0091624	0.98965	-1.2721	0.2016	-1.14065	0.3397
ENST00000229268	ENSG00000111667	USP5	chr12:6961291-6975796	0.0462178	0.9282	-0.571059	0.5524	0.108336	0.89285	-0.432363	0.6873	-0.0352986	0.9746	-0.766513	0.64265	-0.385609	0.5322	-0.387223	0.6251	0.239998	0.7683	0.346106	0.70645	-0.17468	0.89	0.412067	0.7478
ENST00000229270	ENSG00000111669	TPI1	chr12:6976282-7032861	0.702767	0.5292	1.47077	0.66415	0.516617	0.84135	0.915897	0.74985	0.873394	0.76135	0.825965	0.75065	-0.102551	0.87825	0.13946	0.89605	-0.65541	0.81425	1.64838	0.62395	0.188876	0.94065	0.576642	0.82745
ENST00000229277	ENSG00000111674	ENO2	chr12:6976282-7032861	-0.336033	0.84065	-0.651207	0.40155	-0.399562	0.4392	0.76651	0.42115	-0.298292	0.7747	0.345395	0.83945	-0.43666	0.8108	-0.62783	0.46945	-0.380597	0.69395	0.512901	0.4762	0.380129	0.76665	1.00231	0.72195
ENST00000229281	ENSG00000111678	C12orf57	chr12:7052140-7055166	-0.0890153	0.8188	-0.101434	0.8799	-0.0396101	0.9507	0.287625	0.7248	0.167489	0.84725	0.419428	0.6755	-0.326843	0.43855	-0.563739	0.3195	-0.158423	0.8137	0.535191	0.4794	0.0304869	0.9753	0.28865	0.76635
ENST00000229304	ENSG00000111701	APOBEC1	chr12:7801995-7818499	0	1	0	1	0	1	0	1	0	1	0	1	0	1	0	1	0	1	0	1	0	1	0	1
ENST00000229307	ENSG00000111704	NANOG	chr12:7940389-7948655	0.00483845	1	0	1	0	1	-1.9099	1	0	1	0	1	0	1	0.32529	1	0	1	0	1	0	1	0	1
ENST00000229314	ENSG00000111711	GOLT1B	chr12:21654714-21671342	0.229004	0.3545	0.107571	0.7751	0.241137	0.5142	0.0902578	0.8455	0.0947216	0.856	0.0914533	0.87685	0.488846	0.08635	0.0242215	0.9384	0.0162232	0.9655	-0.18245	0.6833	-0.0930186	0.86095	-0.263223	0.67075
ENST00000229328	ENSG00000111725	PRKAB1	chr12:120105557-120119435	-0.538098	0.12645	-0.347349	0.52515	-0.625116	0.2756	-0.966223	0.208	-0.651065	0.4433	-0.853775	0.3686	-0.247829	0.48885	-0.396603	0.41755	-0.587126	0.3121	-0.926706	0.21975	-1.0832	0.2621	-0.26899	0.76885
ENST00000229329	ENSG00000111726	CMAS	chr12:22199107-22589975	0.00188143	0.99315	0.2558	0.49425	-0.0574667	0.881	-0.021361	0.9628	-0.180637	0.727	-0.194375	0.7401	0.135167	0.62925	-0.00356313	0.9906	-0.123741	0.7394	-0.209952	0.6358	-0.233053	0.65355	-0.544419	0.3651
ENST00000229330	ENSG00000111727	HCFC2	chr12:104458234-104498639	0.268049	0.37705	-0.571183	0.27675	-0.139298	0.78455	-0.00586833	0.99245	0.247592	0.72045	0.311032	0.6854	0.475055	0.1551	-0.342526	0.44645	0.00953391	0.9849	0.076996	0.9045	0.142095	0.84655	0.470317	0.54435
ENST00000229332	ENSG00000111729	CLEC4A	chr12:8276227-8332642	0.485843	0.6526	-0.236465	0.89435	1.8565	0.1181	1.75119	0.22075	1.48439	0.2773	0.704522	0.64645	0.771727	0.38235	1.25735	0.2438	0.410584	0.81865	0.317338	0.7419	-2.18738	0.3427	1.51152	0.3901
ENST00000229335	ENSG00000111732	AICDA	chr12:8754761-8765467	-0.243022	0.77515	-0.164995	0.87915	-0.630869	0.56695	-0.559479	0.6539	-1.75161	0.20455	-1.85926	0.26085	0.290027	0.66985	-0.560315	0.5667	-0.20618	0.8656	0.428692	0.74185	0	0.0096	-4.21137	0.2017
ENST00000229340	ENSG00000111737	RAB35	chr12:120532898-120555306	0.08199	0.7565	0.178708	0.65605	-0.249872	0.5442	-0.251781	0.61375	-0.493262	0.37725	-0.579879	0.4047	-0.0406681	0.8934	0.00270074	0.99455	-0.149582	0.7149	-0.0943376	0.84665	-0.264041	0.6294	-0.696813	0.31925
ENST00000229379	ENSG00000111775	COX6A1	chr12:120875892-120899389	0.0428574	0.902	0.508803	0.32915	0.316144	0.5507	0.0400927	0.94755	-0.101023	0.8891	-0.0700505	0.93135	-0.079611	0.8492	0.188661	0.6744	0.185938	0.7062	0.254393	0.675	0.25394	0.7238	-0.083648	0.92305
ENST00000229384	ENSG00000257218	GATC	chr12:120875892-120899389	0	1	0	0.10065	0	1	0	1	0	1	0	0.0482	0	0.13835	0	1	0	1	0	1	0	0.07755	0	1
ENST00000229387	ENSG00000111783	RFX4	chr12:106751435-107283090	0	1	0	1	0	1	0	1	0	1	0	1	0	1	0	1	0	1	0	1	0	1	0	1
ENST00000229390	ENSG00000111786	SRSF9	chr12:120899470-120907596	-0.00842006	0.9747	0.374128	0.36535	0.449711	0.273	0.323537	0.49805	0.049684	0.92835	0.0578043	0.92845	-0.147559	0.6322	-0.134032	0.7023	0.146298	0.71575	0.222676	0.63565	0.0274459	0.96245	-0.29156	0.6583
ENST00000229395	ENSG00000111790	FGFR1OP2	chr12:27091315-27119583	0.437674	0.1867	0.272661	0.60055	0.235763	0.6686	0.653075	0.2974	0.0455383	0.95615	0.366037	0.6566	0.526876	0.1737	0.284391	0.5375	0.050278	0.9239	0.383758	0.51815	-0.139072	0.85865	0.163133	0.8583
ENST00000229402	ENSG00000111796	KLRB1	chr12:9747146-9760482	0	1	0	1	0	1	0	1	0	1	0	1	0	1	0	1	0	1	0	1	0	1	0	1
ENST00000229405	ENSG00000065029	ZNF76	chr6:35226685-35263762	-0.255656	0.8701	0.12488	0.35855	0.868198	0.46835	-0.0784237	0.46465	1.20134	0.5821	-0.0110988	0.79725	-0.506227	0.7983	0.26074	0.883	1.11077	0.46995	0.428892	0.44395	0.909687	0.4452	0.175489	0.7326
ENST00000229416	ENSG00000001084	GCLC	chr6:53362138-53481768	-0.338628	0.148	-1.14522	0.00215	-1.47183	5e-05	-1.67998	0.0003	-1.90401	0.00015	-2.04568	0.0007	-0.299926	0.2887	-0.89599	0.0034	-1.62551	5e-05	-1.84001	5e-05	-2.25634	0.0001	-2.29411	0.0003
ENST00000229447	ENSG00000009765	IYD	chr6:150690027-150727105	0	1	0	1	0	1	0	1	0	1	0	1	0	1	0	1	0	1	0	1	0	1	0	1
ENST00000229465	ENSG00000232774	RP11-47I22.3	chr14:61654276-62125414	-0.212104	0.85355	-0.694436	0.3936	-0.41807	0.82375	-0.465229	0.36845	0.0699668	0.4998	-0.0262138	0.7511	-0.078089	0.94595	-0.342964	0.8706	-1.05015	0.5291	-1.31992	0.4115	-0.589659	0.66425	0.0751034	0.7558
ENST00000229470	ENSG00000010810	FYN	chr6:111981534-112194655	0	1	0	1	0	1	0	1	0	1	0	1	0	1	0	1	0	1	0	1	0	1	0	1
ENST00000229471	ENSG00000010810	FYN	chr6:111981534-112194655	0	1	0	1	0	1	0	1	0	1	0	1	0	1	0	1	0	1	0	1	0	1	0	1
ENST00000229554	ENSG00000111834	RSPH4A	chr6:116937641-116954148	2.43679	1	1.99555	1	1.85323	1	2.37727	1	-10.367	1	-9.72097	1	1.91624	1	0.882559	1	-11.6263	1	2.7835	0.2822	0	1	-11.5047	1
ENST00000229563	ENSG00000111843	TMEM14C	chr6:10723147-10731362	-0.0927359	0.73075	-0.202992	0.64305	0.21648	0.606	0.111975	0.82475	0.0892898	0.8755	0.254896	0.70315	-0.372111	0.24095	-0.168895	0.6325	-0.148663	0.73655	0.157409	0.74455	-0.257949	0.65055	0.259535	0.68205
ENST00000229570	ENSG00000111850	SMIM8	chr6:87992695-88052043	-0.599777	0.0881	-0.456552	0.4218	0.320418	0.5655	0.0819842	0.9029	0.210547	0.7867	0.132214	0.87915	-0.158436	0.65745	-0.122148	0.80195	-0.0462694	0.939	-0.345568	0.64555	0.128917	0.8671	0.292259	0.7387
ENST00000229583	ENSG00000111863	ADTRP	chr6:11712286-11807279	1.74805	0.53965	0	1	1.30143	0.63295	0.684795	1	1.35333	1	2.35282	0.553	2.12426	0.4987	1.49403	0.5932	0	1	0	1	3.01965	0.49675	2.42972	0.50135
ENST00000229595	ENSG00000111875	ASF1A	chr6:119134604-119256327	-0.230237	0.4137	-0.204772	0.64355	-0.284592	0.5104	-0.0458921	0.92475	-0.577563	0.3557	-0.410279	0.54875	-0.0448088	0.8948	-0.445279	0.26515	-0.464955	0.2879	-0.209202	0.68255	-0.475272	0.42365	-0.770688	0.284
ENST00000229633	ENSG00000111911	HINT3	chr6:126277926-126301387	0.197983	0.4386	0.127323	0.7546	0.543425	0.1726	0.414253	0.37715	0.275839	0.61455	0.515435	0.43075	0.265243	0.35835	0.0927794	0.7912	0.344604	0.37835	0.168816	0.7174	0.356833	0.51115	0.270355	0.6607
ENST00000229634	ENSG00000111912	NCOA7	chr6:126102306-126252266	-0.525672	0.7264	-1.81231	0.4957	-1.62229	0.49065	-1.12784	0.3538	-1.54915	0.37155	-2.14847	0.58465	-0.30694	0.84935	-0.947251	0.56565	-1.40492	0.43415	-1.28234	0.3651	-3.5674	0.3681	-1.62134	0.5753
ENST00000229708	ENSG00000111981	ULBP1	chr6:150285142-150294844	0.116497	0.782	-0.661333	0.36485	-0.849732	0.2559	0.517325	0.5293	-0.602421	0.5236	-0.0196814	0.98305	0.0288403	0.9445	-0.807285	0.18775	-1.17331	0.1573	0.188428	0.8412	-1.10504	0.417	0.419822	0.66235
ENST00000229729	ENSG00000204385	SLC44A4	chr6:31830968-31846823	0	1	0	1	0	1	0	1	0	1	0	1	0	1	0	1	0	1	0	1	0	1	0	1
ENST00000229758	ENSG00000112029	FBXO5	chr6:153291663-153304714	0.859306	0.0551	1.4899	0.0425	1.37243	0.05845	1.95195	0.0279	1.67288	0.08315	2.48924	0.0463	1.36222	0.0071	1.27565	0.04265	1.09337	0.12055	1.7331	0.0453	1.32904	0.1664	2.21854	0.06825
ENST00000229768	ENSG00000112038	OPRM1	chr6:154331630-154677926	0	1	0	1	0	1	0	1	0	1	0	1	0	1	0	1	0	1	0	1	0	1	0	1
ENST00000229769	ENSG00000112039	FANCE	chr6:35420137-35434880	-0.172257	0.5265	-0.101906	0.8173	-0.540639	0.23185	0.210525	0.6956	0.058463	0.92155	0.733123	0.28495	-0.377083	0.23035	-0.113965	0.7575	-0.66486	0.15725	0.427676	0.40535	0.228865	0.6953	0.920056	0.1698
ENST00000229771	ENSG00000112041	TULP1	chr6:35465650-35480715	0	1	0	1	0	1	0	1	0	1	0	1	0	1	0	1	0	1	0	1	0	1	0	1
ENST00000229794	ENSG00000112062	MAPK14	chr6:35995487-36079013	0.304728	0.3239	0.122181	0.8009	0.747927	0.11805	0.540261	0.346	1.00968	0.1179	0.844246	0.27125	0.231332	0.5059	0.571626	0.16325	0.509175	0.29555	0.508122	0.3593	0.747269	0.2573	0.78769	0.3234
ENST00000229795	ENSG00000112062	MAPK14	chr6:35995487-36079013	0.297657	0.4726	0.610672	0.33595	0.808929	0.20665	0.629959	0.4143	0.909792	0.3022	0.928903	0.39255	0.10265	0.83485	0.388156	0.4962	1.03102	0.0833	0.70203	0.3323	1.17663	0.17765	0.847777	0.4819
ENST00000229810	ENSG00000112077	RHAG	chr6:49572870-49604552	0	1	0	1	0	1	0	1	0	1	0	1	0	1	0	1	0	1	0	1	0	1	0	1
ENST00000229812	ENSG00000112079	STK38	chr6:36461668-36515247	0.140772	0.57135	0.260023	0.51255	0.641809	0.10955	0.695556	0.1455	0.821011	0.1325	0.681658	0.27645	0.15457	0.5985	0.314437	0.36415	0.607299	0.1191	0.721758	0.12085	0.628888	0.255	0.482016	0.4442
ENST00000229824	ENSG00000255587	RAB44	chr6:36688139-36699870	-0.0641948	0.9043	0.393556	0.62	0.0525404	0.94885	-0.251597	0.7905	-1.06321	0.3304	-0.517109	0.65475	-0.352094	0.494	-0.0893431	0.8899	0.171659	0.84325	0.458857	0.64655	-0.423778	0.762	-0.452751	0.68185
ENST00000229829	ENSG00000204252	HLA-DOA	chr6:32971954-32977389	0	1	2.33886	1	0	1	-0.326453	1	0	1	0	1	-0.118431	1	1.33945	1	0	1	0.187864	1	0	1	0	1
ENST00000229854	ENSG00000112118	MCM3	chr6:52128806-52149679	0.20975	0.4642	1.08151	0.0106	0.506905	0.24875	0.331203	0.5431	0.91988	0.14755	1.35325	0.05675	0.104739	0.7536	0.904193	0.01375	0.927169	0.027	0.998352	0.04435	1.57076	0.0073	1.14435	0.1106
ENST00000229866	ENSG00000112130	RNF8	chr6:37321747-37362514	0.117742	0.75135	0.798166	0.14985	0.618396	0.26955	0.302318	0.66935	0.122587	0.87895	0.145475	0.8753	0.31472	0.4427	0.252663	0.60965	0.411368	0.47265	0.20052	0.7681	-0.00295665	0.997	-0.28013	0.7731
ENST00000229903	ENSG00000112167	SAYSD1	chr6:39071839-39082965	0.100386	0.75915	0.0865284	0.8699	0.157351	0.7556	-0.339696	0.59665	-0.178489	0.81835	-0.249896	0.78255	-0.217777	0.5537	-0.118427	0.79835	0.13312	0.8058	-0.576035	0.3964	-0.0102765	0.9903	-0.475166	0.5999
ENST00000229913	ENSG00000164627	KIF6	chr6:39297765-39693181	0	1	0	1	0	1	0	1	0	1	0	1	0	1	0	1	0	1	0	1	0	1	0	1
ENST00000229922	ENSG00000112186	CAP2	chr6:17393446-17558023	-0.286191	0.3686	-0.815823	0.1241	0.0767196	0.8767	0.350446	0.5704	0.535067	0.4192	0.821835	0.2678	-0.0325317	0.92365	-0.332148	0.46635	0.180388	0.72005	0.126156	0.8434	0.829267	0.2442	0.624852	0.42805
ENST00000229955	ENSG00000112218	GPR63	chr6:97245887-97285353	-0.0825266	0.90845	-1.33995	0.31355	-0.913538	0.4579	0.683256	0.53345	0.711323	0.58475	0.594631	0.68075	-0.170454	0.79725	-0.255564	0.78055	0.556042	0.6148	0.686297	0.59995	-2.94433	0.37075	-0.0136723	0.99015
ENST00000229971	ENSG00000112234	FBXL4	chr6:99321333-99395849	0.284621	0.4992	-0.805011	0.32115	-0.00162336	0.9983	-0.0641941	0.9416	0.22123	0.8255	0.680472	0.54555	-0.0972086	0.85645	-0.372706	0.57425	-0.674381	0.4137	-0.236759	0.80535	-1.58567	0.2516	-0.0868669	0.9455
ENST00000230012	ENSG00000112273	HDGFL1	chr6:22569677-22571892	0	1	0	1	0	1	0	1	0	1	0	1	0	1	0	1	0	1	0	1	0	1	0	1
ENST00000230036	ENSG00000112293	GPLD1	chr6:24403152-24537435	0	1	0	1	0.166466	1	0.762238	1	1.10916	1	1.2272	1	0.975633	1	0.549112	1	0	1	0	1	3.31486	1	0.978549	1
ENST00000230048	ENSG00000112304	ACOT13	chr6:24667262-24721064	0.0746175	0.9671	0.697691	0.39505	0.881138	0.59415	0.203827	0.78655	0.271063	0.83555	0.119532	0.9165	-0.0090275	0.2285	0.348242	0.6121	0.583832	0.65675	0.542973	0.57	0.0662599	0.89375	-0.0366944	0.9119
ENST00000230050	ENSG00000112306	RPS12	chr6:133135579-133138703	-0.132616	0.5743	0.718341	0.0474	0.000239127	0.9991	-0.188284	0.66575	-0.280025	0.59055	0.251664	0.6777	-0.10482	0.71315	-0.154963	0.62215	-0.0689861	0.8401	-0.260897	0.54035	0.274157	0.5924	-0.61794	0.3278
ENST00000230053	ENSG00000112309	B3GAT2	chr6:71377478-71666741	-0.168369	0.668	0.389683	0.4958	0.636909	0.2815	0.386253	0.58425	0.388674	0.6449	0.292616	0.7533	0.154803	0.7234	0.210803	0.67815	0.240424	0.67965	0.0173977	0.9817	0.226425	0.7687	-0.301393	0.7814
ENST00000230056	ENSG00000112312	GMNN	chr6:24775158-24786327	0.957368	0.1114	1.53765	0.10145	1.82735	0.06225	1.72073	0.15665	1.94405	0.1386	1.63137	0.32355	1.00951	0.0987	1.16697	0.15865	1.80751	0.07785	1.67246	0.1916	1.25565	0.46985	1.91856	0.24235
ENST00000230085	ENSG00000112335	SNX3	chr6:108532425-108582464	-0.0503686	0.83645	0.161432	0.673	0.370149	0.32585	0.295703	0.529	0.18971	0.73445	0.335007	0.6236	-0.0839762	0.78485	-0.318321	0.3401	0.234962	0.5169	0.183329	0.6851	0.293317	0.61005	0.144548	0.82625
ENST00000230122	ENSG00000112365	ZBTB24	chr6:109765264-109804440	0.0650206	0.90205	-0.259526	0.76935	-0.218087	0.82395	-0.0244622	0.9801	-0.0597951	0.9685	-0.0698451	0.9629	0.214516	0.70985	0.0731771	0.9242	-0.203518	0.8306	-0.229109	0.8534	-0.430526	0.75755	-0.0969455	0.47795
ENST00000230124	ENSG00000112367	FIG4	chr6:110012498-110146631	-0.167141	0.48875	-0.254269	0.4977	-0.140868	0.70325	-0.080785	0.8523	-0.143318	0.78055	-0.10036	0.8631	0.0339593	0.90615	-0.017018	0.9587	-0.164132	0.6553	-0.160878	0.71655	-0.18953	0.71545	-0.0411888	0.94625
ENST00000230173	ENSG00000112414	GPR126	chr6:142622990-142767403	-9.33113	1	0	1	-9.32698	1	0.161925	1	0	1	0	1	1.87045	1	0	1	0	1	-12.532	1	0	1	0	1
ENST00000230256	ENSG00000112494	UNC93A	chr6:167684656-167729507	0	1	0	1	0	1	0	1	0	1	0	1	0	1	0	1	0	1	0	1	0	1	0	1
ENST00000230301	ENSG00000112539	C6orf118	chr6:165693152-165723096	0	1	0	1	0	1	0	1	0	1	0	1	0	1	0	1	0	1	0	1	0	1	0	1
ENST00000230321	ENSG00000112559	MDFI	chr6:41604619-41621984	0	1	0	1	0	1	0	1	0	1	0	1	0	1	0	1	0	1	0	1	0	1	0	1
ENST00000230323	ENSG00000112561	TFEB	chr6:41651715-41703997	-0.0938932	0.95735	1.39758	0.38125	0.863502	0.46355	0.152446	0.5034	-0.503858	0.77575	0.110166	0.83445	-0.175235	0.92575	-1.20513	0.6268	-0.287485	0.4911	-0.134501	0.61	1.47394	0.50955	-1.31408	0.6873
ENST00000230340	ENSG00000112578	BYSL	chr6:41888925-41900784	-0.227392	0.3782	0.268203	0.50985	-0.350336	0.387	-0.965261	0.06085	-0.836069	0.1444	-1.07393	0.1235	-0.326937	0.26815	-0.192124	0.58735	-0.365388	0.3722	-1.06302	0.0399	-0.59772	0.2986	-1.41328	0.05305
ENST00000230354	ENSG00000112592	TBP	chr6:170863389-170881958	0.0916453	0.8555	0.172311	0.831	0.0986047	0.9014	0.0917	0.92225	-0.288503	0.79875	-0.0340302	0.98055	0.412065	0.45255	0.14072	0.83615	0.680122	0.35265	0.366377	0.6924	0.531407	0.6141	0.062511	0.96555
ENST00000230361	ENSG00000112599	GUCA1B	chr6:42152138-42162654	0.376988	0.5317	0.149132	0.8759	0.248469	0.7785	-0.283393	0.78665	-0.571122	0.62645	-0.633891	0.62675	-0.0383718	0.94395	0.146242	0.84275	-0.210247	0.83735	-1.35351	0.31805	0.682762	0.6295	-0.0426476	0.9764
ENST00000230381	ENSG00000112619	PRPH2	chr6:42664339-42690312	0	1	-1.94278	1	-1.18889	1	0	1	0	1	0	1	-1.1105	1	-1.25808	1	-2.93815	1	0	1	0	1	0	1
ENST00000230402	ENSG00000112640	PPP2R5D	chr6:42952236-42981706	4.39631	0.48225	0.0860295	1	3.33391	0.39425	-1.74899	1	0	1	0.0162993	1	-2.47581	1	0	1	6.42526	0.41975	0	1	-4.07993	1	0	1
ENST00000230413	ENSG00000112651	MRPL2	chr6:43005354-43042837	-0.248389	0.80205	0.536646	0.71905	-0.0437828	0.98035	-1.02439	0.53115	-0.709778	0.65675	-1.08915	0.5376	-0.659173	0.61145	-0.0765494	0.95795	-0.380361	0.80945	-1.18836	0.5538	0.0755995	0.5946	-2.19242	0.42705
ENST00000230418	ENSG00000112655	PTK7	chr6:43044005-43129457	0	1	0	1	0	1	0	1	0	1	0	1	0	1	0	1	0	1	0	1	0	1	0	1
ENST00000230419	ENSG00000112655	PTK7	chr6:43044005-43129457	0	1	0	1	0	1	0	1	0	1	0	1	0	1	0	1	0	1	0	1	0	1	0	1
ENST00000230431	ENSG00000112667	DNPH1	chr6:43193366-43197222	-0.0111691	0.9668	0.414284	0.33725	0.16376	0.7098	-0.299169	0.5717	-0.412227	0.50755	-0.693444	0.3285	-0.517951	0.1024	0.140905	0.7058	0.0207121	0.96085	-0.183987	0.73145	-0.357914	0.5717	-0.515032	0.4617
ENST00000230449	ENSG00000112685	EXOC2	chr6:485132-693117	-0.290284	0.28265	-0.53611	0.2315	-0.332988	0.4401	-0.218539	0.6752	-0.0486453	0.9312	-0.106951	0.87255	0.00408135	0.98835	-0.124552	0.7418	-0.428664	0.3289	-0.31958	0.5384	-0.260891	0.64925	-0.102787	0.8843
ENST00000230459	ENSG00000112695	COX7A2	chr6:75947390-75960039	-0.137292	0.57315	0.370058	0.32215	-0.00683674	0.98575	-0.258176	0.5722	-0.481906	0.359	-0.352354	0.56725	-0.287327	0.3211	0.119575	0.7075	-0.308803	0.40175	-0.104195	0.81375	-0.117358	0.8268	-0.136684	0.83035
ENST00000230461	ENSG00000112697	TMEM30A	chr6:75962639-75994684	0.0365528	0.87405	-0.167117	0.6303	0.265764	0.43095	0.4993	0.247	0.457881	0.38175	0.690498	0.26455	0.118728	0.67565	-0.0325693	0.91565	0.18344	0.5858	0.302771	0.46645	0.290348	0.56605	0.529722	0.369
ENST00000230480	ENSG00000112715	VEGFA	chr6:43737920-43754224	0	1	0	1	0	1	0	1	0	1	0	1	0	1	0	1	0	1	0	1	0	1	0	1
ENST00000230510	ENSG00000112742	TTK	chr6:80713603-80752244	-0.218834	1	1.94135	0.3715	0.357915	1	2.39212	0.4057	2.34572	0.4827	2.20273	0.6039	-0.158056	1	0.779564	0.7414	-2.35404	1	1.8747	0.47715	3.83862	0.2691	2.20887	0.59815
ENST00000230529	ENSG00000112761	WISP3	chr6:112375274-112408732	0	1	0	1	0	1	0	1	0	1	0	1	0	1	0	1	0	1	0	1	0	1	0	1
ENST00000230538	ENSG00000112769	LAMA4	chr6:112429962-112576141	0	1	0	1	0	1	0	1	0	1	0	1	0	1	0	1	0	1	0	1	0	1	0	1
ENST00000230565	ENSG00000112796	ENPP5	chr6:46126923-46138708	0	1	-1.18414	1	0.669292	0.5908	0.178866	1	0.176688	1	0.936287	0.5402	0.395472	1	0.69505	0.51705	1.04259	0.43765	0.532402	1	0.0298623	1	1.75104	0.308
ENST00000230568	ENSG00000112799	LY86	chr6:6588340-6655216	0.0193149	0.96865	-0.0885207	0.90935	-0.217844	0.7679	-0.305224	0.7261	-0.757445	0.48905	-0.284762	0.82405	0.161491	0.76235	-0.572418	0.3957	-0.136319	0.8544	-0.661057	0.4733	-1.98609	0.1828	-0.867273	0.52295
ENST00000230582	ENSG00000112812	PRSS16	chr6:27215479-27224403	0	1	0	1	0	1	0	1	0	1	0	0.2442	0	1	0	1	0	1	0	1	0	1	0	0.1165
ENST00000230588	ENSG00000112818	MEP1A	chr6:46761126-46807515	0.282561	1	-0.384552	1	-1.0872	1	-1.63724	1	-1.98404	1	-1.84375	1	-0.0883857	1	-0.324882	1	-1.4831	1	-3.69862	1	0	1	-1.41622	1
ENST00000230640	ENSG00000039123	SKIV2L2	chr5:54603587-54830878	-0.0965892	0.7675	-0.483767	0.3536	-0.357514	0.4989	-0.104803	0.8645	-0.182016	0.7927	-0.541065	0.5234	-0.00693022	0.98565	0.162373	0.69485	-0.0239911	0.9602	-0.168233	0.77625	-0.144811	0.8275	-0.271477	0.72485
ENST00000230658	ENSG00000016082	ISL1	chr5:50678920-50690564	0	1	0.665063	1	2.22977	1	1.86355	1	2.53395	1	2.44239	1	2.07727	1	2.56048	1	-0.330516	1	0.787228	1	0	1	1.54677	1
ENST00000230671	ENSG00000011083	SLC6A7	chr5:149569519-149669854	0	1	1.53127	1	0.958983	1	1.44285	1	0.382409	1	1.19207	1	-0.842757	1	0.171329	1	0	1	0	1	0	1	-1.23553	1
ENST00000230732	ENSG00000091010	POU4F3	chr5:145583112-145720083	0	1	0	1	0	1	0	1	0	1	0	1	0	1	0	1	0	1	0	0.08165	0	1	0	1
ENST00000230771	ENSG00000112855	HARS2	chr5:140044260-140086248	0.0499574	0.9362	0.646091	0.46055	0.0872658	0.9255	-0.171616	0.8709	-0.128387	0.9252	-0.0348538	0.9824	0.0324694	0.9652	0.178246	0.8136	0.176527	0.8491	-0.0832181	0.9413	0.175359	0.8986	-0.144927	0.9441
ENST00000230792	ENSG00000112874	NUDT12	chr5:102884555-102898494	0.120858	0.66395	-0.127709	0.77265	-0.0235408	0.9552	0.0319978	0.9525	-0.128309	0.83505	-0.0131663	0.9841	0.237833	0.44145	-0.138495	0.7295	-0.304284	0.50145	-0.311296	0.5709	0.0780362	0.89825	0.0118079	0.98735
ENST00000230859	ENSG00000112941	PAPD7	chr5:6714717-6757161	0.155822	0.53605	-0.0608284	0.879	-0.0361983	0.92765	0.177651	0.7117	0.144114	0.78945	0.373978	0.5627	0.242222	0.4063	0.105547	0.7605	0.0401536	0.91745	0.0588602	0.89885	0.339335	0.53705	0.208883	0.7434
ENST00000230882	ENSG00000112964	GHR	chr5:42423878-42721979	-0.00174753	1	0.331399	1	2.53419	1	14.0634	1	14.1588	1	3.88417	1	13.681	1	-0.894496	1	15.254	0.0522	0	1	0	1	15.1076	0.2297
ENST00000230895	ENSG00000112977	DAP	chr5:10679341-10761384	0.0111038	0.9647	0.234901	0.5307	0.0697543	0.8471	0.130103	0.76935	0.170821	0.74335	0.308537	0.6103	-0.0109243	0.9675	0.0943681	0.7671	0.0516909	0.8864	0.206856	0.63515	0.192678	0.71675	0.0895034	0.8832
ENST00000230901	ENSG00000112983	BRD8	chr5:137475454-137549032	0.853685	0.30155	1.25386	0.2988	0.943601	0.4592	0.623903	0.7442	1.38883	0.34815	1.0868	0.43525	0.753245	0.45735	0.875212	0.47315	1.47152	0.19725	1.07883	0.4927	1.65235	0.29625	0.962981	0.4664
ENST00000230914	ENSG00000112996	MRPS30	chr5:44809026-44820530	0.0505841	0.90995	-0.317023	0.6618	0.195426	0.77895	0.0986648	0.90545	0.283777	0.7422	-0.012625	0.9898	0.15373	0.7729	-0.0710362	0.90515	0.137998	0.83535	-0.289195	0.7216	0.277707	0.74045	-0.151563	0.89125
ENST00000230990	ENSG00000113070	HBEGF	chr5:139712427-139726216	0.168172	0.48395	0.460059	0.22205	0.40466	0.2722	0.398848	0.37435	0.714327	0.16285	0.569889	0.3455	0.034394	0.9033	0.355733	0.2676	0.23743	0.5065	0.488383	0.2548	0.551991	0.2867	0.762786	0.2129
ENST00000230993	ENSG00000113073	SLC4A9	chr5:139739786-139754728	0	1	0	1	0	1	0	1	0	1	0	1	0	1	0	1	0	1	0	1	0	1	0	1
ENST00000231004	ENSG00000113083	LOX	chr5:121297655-121413980	0.732062	0.25135	0.544581	0.57295	0.490382	0.63285	1.153	0.3056	0.81979	0.59165	1.79816	0.20015	0.943397	0.192	0.406039	0.6561	0.550069	0.5552	1.09157	0.32815	0.974748	0.4846	1.48992	0.326
ENST00000231009	ENSG00000113088	GZMK	chr5:54320080-54330398	0	1	0	1	0	1	0	1	0	1	0	1	0	1	0	1	0	1	0	1	0	1	0	1
ENST00000231021	ENSG00000113100	CDH9	chr5:26880708-27121257	0	1	0	1	0	1	0	1	0	1	0	1	0	1	0	1	0	1	0	1	0	1	0	1
ENST00000231061	ENSG00000113140	SPARC	chr5:151040656-151066726	0	1	0	1	1.90222	1	3.53817	0.2962	3.48867	0.4815	6.42859	0.2432	0	1	1.07122	1	0	1	3.03422	1	5.95947	0.22725	6.69458	0.23845
ENST00000231121	ENSG00000113196	HAND1	chr5:153854531-153857824	0	1	0	1	0	1	0	1	0	1	0	1	0	1	0	1	0	1	0	1	0	1	0	1
ENST00000231130	ENSG00000113205	PCDHB3	chr5:140480233-140483406	0.748702	1	-1.45217	1	0.298178	1	1.09231	0.3806	0.756804	1	1.20009	0.44085	1.27532	0.13165	0.832371	0.41805	-0.957837	1	0.868834	1	-0.0586484	1	0.647638	1
ENST00000231134	ENSG00000113209	PCDHB5	chr5:140514799-140517703	0.0136933	0.972	0.175225	0.78675	0.22726	0.73045	0.602446	0.4395	0.91472	0.27695	1.17272	0.21155	0.10848	0.79185	0.273789	0.62165	0.155568	0.819	0.301803	0.7044	1.54376	0.09355	1.25534	0.18295
ENST00000231136	ENSG00000113211	PCDHB6	chr5:140529682-140532868	0.403938	0.4052	-0.222585	0.7686	0.429004	0.56905	0.618923	0.4693	0.489397	0.6385	0.912492	0.39995	-0.199821	0.67955	-0.0321847	0.9596	0.0982614	0.90515	0.392819	0.6763	1.24477	0.2468	0.657532	0.52635
ENST00000231137	ENSG00000113212	PCDHB7	chr5:140552242-140555957	-0.0438435	1	0	1	0	1	1.21628	1	0	1	-0.622368	1	0.428134	1	-1.27651	1	0	1	0	1	0	1	-0.429025	1
ENST00000231173	ENSG00000113248	PCDHB15	chr5:140625146-140627799	0	1	0	1	0	1	0	1	0	1	0	1	0	1	0	1	0	1	0	1	0	1	0	1
ENST00000231188	ENSG00000113262	GRM6	chr5:178405327-178423207	0	1	0	1	0	1	0	1	0	1	0	1	0	1	0	1	0	1	0	1	0	1	0	1
ENST00000231198	ENSG00000113272	THG1L	chr5:157158204-157168456	0.0287647	0.9339	0.138824	0.78745	-0.519883	0.3549	-0.901204	0.20395	-1.04559	0.2143	-1.37462	0.1512	0.189642	0.59075	-0.161683	0.73425	-0.475313	0.40765	-1.37097	0.09125	-0.837001	0.3048	-1.73645	0.13785
ENST00000231228	ENSG00000113302	IL12B	chr5:158741790-158757895	0.0566731	1	-1.04586	1	-2.84381	0.1208	-1.16658	0.424	-1.01831	1	-3.20185	1	1.03967	0.14695	-0.759181	0.48865	0	1	-4.46804	1	0.579415	0.7736	-2.32966	0.23965
ENST00000231229	ENSG00000113303	BTNL8	chr5:180326076-180377906	0	1	0	1	0	1	0	1	0	1	0	1	0	1	0	1	0	1	0	1	0	1	0	1
ENST00000231238	ENSG00000113312	TTC1	chr5:159436119-159546430	-0.119557	0.69085	0.0648518	0.89145	0.0454323	0.92065	-0.33742	0.53935	-0.522817	0.41745	-0.878204	0.2944	-0.164449	0.6404	0.0491566	0.90145	-0.171899	0.7013	-0.224115	0.67675	-0.877235	0.18615	-0.492707	0.50645
ENST00000231338	ENSG00000082196	C1QTNF3	chr5:33986282-34124633	0.368653	1	1.02285	0.7049	1.36933	0.6214	0.741861	0.78625	0.618788	1	0.47899	1	-0.247971	1	-1.70215	1	2.34082	0.40825	0	1	0	1	0.598326	0.8208
ENST00000231357	ENSG00000113430	IRX4	chr5:1877540-1887350	0	1	0	1	0	1	0	1	0	1	0	1	0	1	0	1	0	1	0	1	0	1	0	1
ENST00000231368	ENSG00000113441	LNPEP	chr5:96149730-96373219	0.240154	0.3571	-0.33563	0.4242	-0.036131	0.931	-0.0393556	0.93715	0.0709307	0.9004	-0.0335441	0.9582	0.45103	0.14045	0.303552	0.39855	0.0301379	0.9366	-0.161755	0.73735	-0.372721	0.5252	-0.0772645	0.9052
ENST00000231420	ENSG00000113492	AGXT2	chr5:34998205-35048198	0	1	0	1	0	1	0	1	0	1	0	1	0	1	0	1	0	1	0	1	0	1	0	1
ENST00000231423	ENSG00000113494	PRLR	chr5:35048860-35230794	0	1	0	1	0	1	0	1	0	1	0	1	0	1	0	1	0	1	0	1	0	1	0	1
ENST00000231449	ENSG00000113520	IL4	chr5:132009677-132018368	0	1	0	1	0	1	0	1	0	1	0	1	0	1	0	1	0	1	0	1	0	1	0	1
ENST00000231454	ENSG00000113525	IL5	chr5:131877135-131980313	0	1	0	1	-2.45197	1	-2.56696	1	0	1	-0.182378	1	-2.3249	1	0	1	0.150259	1	0	1	0	1	0	1
ENST00000231461	ENSG00000113532	ST8SIA4	chr5:100145356-100238970	0.652959	0.00995	0.256758	0.5159	0.48392	0.222	0.357944	0.4541	0.610533	0.25115	0.503175	0.41935	0.637627	0.0306	0.551036	0.11015	0.487765	0.21325	0.248585	0.58335	0.451002	0.4003	0.337427	0.5945
ENST00000231484	ENSG00000113555	PCDH12	chr5:141323149-141369856	-0.11424	0.95415	-0.127646	0.5533	-0.243465	0.596	0.551509	0.5168	1.29339	0.5582	1.21375	0.57245	0.153533	0.92885	-0.0393671	0.62415	-0.0127642	0.4736	1.0189	0.6124	1.02235	0.40285	1.28908	0.56375
ENST00000231498	ENSG00000113569	NUP155	chr5:37288238-37371283	0.384917	0.21805	0.432037	0.3449	0.378441	0.43125	0.458041	0.4298	0.425482	0.54895	0.532091	0.5056	0.489634	0.1823	0.383562	0.3738	0.360349	0.4638	0.360895	0.5345	0.971455	0.1266	0.0275499	0.97265
ENST00000231504	ENSG00000113575	PPP2CA	chr5:133492081-133706738	1.84123	0.4745	0.199972	0.92735	1.02733	0.73565	1.07082	0.721	1.68102	0.5998	0.660196	0.7991	0.717524	0.78265	1.61579	0.45755	2.03161	0.50485	1.51803	0.6503	1.799	0.57045	1.47815	0.62315
ENST00000231509	ENSG00000113580	NR3C1	chr5:142657495-142815077	0	1	0	1	0	1	0	1	0	1	0	1	0	1	0	1	0	1	0	1	0	1	0	1
ENST00000231512	ENSG00000113583	C5orf15	chr5:133291200-133304478	0.0445775	0.8525	-0.00792266	0.98255	0.150689	0.6903	0.21957	0.62365	0.247858	0.63735	0.271315	0.65275	0.144312	0.6077	-0.0207435	0.9489	0.045793	0.90205	0.0513301	0.90915	0.129089	0.8064	-0.00412509	0.9949
ENST00000231524	ENSG00000113595	TRIM23	chr5:64885506-65167553	0.171392	0.8316	-0.319521	0.8152	0.248232	0.8478	0.488833	0.7307	0.412606	0.78425	0.0648605	0.96815	0.161076	0.87425	0.0363676	0.9758	-0.0855065	0.9441	0.456803	0.6939	0.308408	0.84345	-0.148845	0.47985
ENST00000231526	ENSG00000113597	TRAPPC13	chr5:64885506-65167553	0.210919	0.8446	0.333763	0.8281	0.169876	0.9183	-0.235472	0.8829	-0.321487	0.27255	-0.52465	0.65435	0.0702067	0.96	0.335634	0.80235	-0.116503	0.9553	-0.735668	0.41665	-1.70786	0.48685	-0.98514	0.67225
ENST00000231572	ENSG00000113643	RARS	chr5:167913449-167946304	0.117966	0.6231	0.309852	0.41105	0.0570146	0.87395	-0.298478	0.50085	-0.500689	0.3405	-0.665302	0.2884	0.215912	0.44135	0.0966159	0.7587	-0.0579677	0.8713	-0.526089	0.2296	-0.527887	0.3095	-1.07444	0.0754
ENST00000231656	ENSG00000113722	CDX1	chr5:149546357-149564120	1.01074	1	0.720367	1	1.40091	1	1.68369	1	0.964377	1	1.07553	1	0.885068	1	1.67934	1	2.22846	1	1.7678	1	0.644723	1	2.22858	1
ENST00000231668	ENSG00000113734	BNIP1	chr5:172571444-172591390	-0.64591	0.70345	-1.52888	0.5957	0.154026	0.7571	-0.621687	0.605	-0.360042	0.68235	-0.0810018	0.7657	-0.853291	0.59825	0.304427	0.87115	-1.54043	0.53185	0.937788	0.5926	-1.09652	0.70035	-0.285066	0.77535
ENST00000231683	ENSG00000113749	HRH2	chr5:175085032-175113245	0	1	-0.109341	1	-1.99845	0.47235	-2.94966	0.52595	-1.08531	1	-2.41592	1	-1.87935	1	-3.0964	0.32335	-1.16237	1	1.43129	0.37895	0	1	-0.774671	0.5935
ENST00000231706	ENSG00000013293	SLC7A14	chr3:170136652-170578169	0	1	0	1	0	1	0	1	0	1	0	1	0	1	0	1	0	1	0	1	0	1	0	1
ENST00000231721	ENSG00000010319	SEMA3G	chr3:52467068-52479101	-0.276058	0.5698	0.078937	0.9166	-0.0466895	0.9537	-0.840527	0.4073	-0.199868	0.8465	-0.671689	0.57375	-1.00794	0.0478	0.264865	0.66665	0.231673	0.75885	-0.852509	0.40395	0.45102	0.6703	-0.724105	0.53465
ENST00000231749	ENSG00000004838	ZMYND10	chr3:50378540-50384283	0	1	0	1	0	1	0	1	0	1	0	1	0	1	0	1	0	1	0	1	0	1	0	1
ENST00000231751	ENSG00000012223	LTF	chr3:46477135-46526724	0	1	0	1	0	1	0	1	0	1	0	1	0	1	0	1	0	1	0	1	0	1	0	1
ENST00000231790	ENSG00000076242	MLH1	chr3:37034822-37225180	0.0624641	0.88485	-0.059177	0.93155	0.173161	0.77795	0.0435755	0.95465	0.113701	0.8979	0.0654764	0.9518	0.238536	0.6213	0.0620033	0.91095	0.0310769	0.96005	-0.0439621	0.95185	0.0220069	0.98	-0.131669	0.91275
ENST00000231887	ENSG00000113790	EHHADH	chr3:184908411-184999778	-0.263834	0.35655	-0.231261	0.61695	-0.0476811	0.9121	0.00462975	0.9928	0.386059	0.5423	0.413316	0.5794	-0.0257456	0.9313	-0.240492	0.54345	-0.0979941	0.83175	-0.350104	0.5314	0.115376	0.8581	0.41512	0.56015
ENST00000231909	ENSG00000113812	ACTR8	chr3:53901092-53916229	0	1	0	1	0	1	0	0.1115	0	1	0	0.09325	0	0.1828	0	0.14585	0	1	0	1	0	1	0	1
ENST00000231948	ENSG00000113851	CRBN	chr3:3168599-3221394	-0.284064	0.5882	-0.150115	0.84245	-0.279931	0.73195	0.0695524	0.93575	-0.0891504	0.93825	0.47469	0.7139	0.00544814	0.9922	-0.382543	0.5665	-0.851216	0.33545	-0.193133	0.8294	-0.0216407	0.98615	-0.00230407	0.99805
ENST00000232003	ENSG00000113905	HRG	chr3:186378004-186396029	0	1	0	1	0	1	0	1	0	1	0	1	0	1	0	1	0	1	0	1	0	1	0	1
ENST00000232014	ENSG00000113916	BCL6	chr3:187416046-187463515	-0.82932	0.70375	-1.53001	0.55665	-2.33465	0.4508	-0.323199	0.7819	0.695666	0.74305	2.06651	0.5159	-0.259862	0.8812	-1.12298	0.5583	1.07344	0.47075	0.271948	0.71745	1.28651	0.54515	1.88688	0.57535
ENST00000232125	ENSG00000114023	FAM162A	chr3:122103022-122134882	-0.211406	0.7557	1.54223	0.12225	1.17872	0.23	1.61558	0.16835	0.91156	0.4965	1.40249	0.3845	0.393611	0.60205	0.199894	0.8199	1.19822	0.2357	1.11593	0.37025	1.61215	0.23275	0.220009	0.90615
ENST00000232165	ENSG00000114062	UBE3A	chr15:25582380-25684128	-0.131562	0.7669	-1.6811	0.0718	-0.975058	0.2358	0.00367772	0.9962	-0.143596	0.8751	-0.32908	0.7929	-0.0503287	0.9254	-0.0516658	0.92545	-0.361911	0.603	0.117761	0.88275	-0.767417	0.4777	0.147783	0.88535
ENST00000232217	ENSG00000114113	RBP2	chr3:139171725-139199589	0	1	0	1	0	1	0	1	0	1	0	1	0	1	0	1	0	1	0	1	0	1	0	1
ENST00000232219	ENSG00000114115	RBP1	chr3:139236275-139258671	1.07013	1	2.81579	1	3.32421	0.2569	3.33355	0.2808	0.381295	1	1.98387	1	3.38771	0.25115	2.52877	1	2.70956	1	0.211	1	4.7672	0.27545	2.45608	1
ENST00000232375	ENSG00000114268	PFKFB4	chr3:48555116-48601206	-0.0272294	0.9173	0.551339	0.1665	0.177625	0.65395	0.0121766	0.98115	0.0731638	0.89375	0.162223	0.81905	-0.232536	0.46335	0.248584	0.47065	0.350138	0.37795	0.222086	0.6417	0.309098	0.589	0.194674	0.7777
ENST00000232424	ENSG00000114315	HES1	chr3:193853933-193856521	-0.453919	0.1299	0.176783	0.70465	-0.442402	0.3661	-0.127239	0.8224	-0.389212	0.548	0.19521	0.8003	-0.549927	0.0943	-0.535802	0.20015	-0.516326	0.29145	-0.0397914	0.9418	-0.381071	0.58935	-0.548977	0.4992
ENST00000232458	ENSG00000114346	ECT2	chr3:172468471-172539264	0.622577	0.07285	-0.0158011	0.9814	0.571685	0.3442	0.908847	0.19695	1.24084	0.1189	1.29331	0.1661	0.713351	0.0625	0.459153	0.3757	0.640562	0.26225	0.784627	0.2556	1.24783	0.123	1.11988	0.2166
ENST00000232461	ENSG00000114349	GNAT1	chr3:50229044-50233949	0	1	0	1	0	1	0	1	0	1	0	1	0	1	0	1	0	1	0	1	0	1	0	1
ENST00000232496	ENSG00000114383	TUSC2	chr3:50355220-50365682	0.317962	0.4255	0.473192	0.4362	0.129418	0.83765	-0.232529	0.7661	-0.301638	0.73905	-0.276648	0.78635	0.0149668	0.9727	0.267624	0.62235	0.0966443	0.88165	0.114605	0.8817	-0.160577	0.8586	-0.193025	0.8382
ENST00000232501	ENSG00000114388	NPRL2	chr3:50384760-50397041	-0.153982	0.88265	0.79725	0.63365	0.27717	0.88195	0.249019	0.88755	0.33232	0.51155	0.186875	0.44775	-0.195462	0.8773	0.140616	0.9138	0.422568	0.79375	0.188963	0.9123	-1.07349	0.44105	0.228513	0.34215
ENST00000232508	ENSG00000114395	CYB561D2	chr3:50384760-50397041	-0.179337	0.833	-0.0328131	0.98105	-0.378161	0.7856	-0.519852	0.78495	-0.239134	0.8995	-0.77321	0.5248	-0.452062	0.6383	0.128647	0.9026	-0.684429	0.6781	-0.983056	0.54155	-0.599939	0.7497	-0.796224	0.503
ENST00000232519	ENSG00000114405	C3orf14	chr3:62304647-62321888	1.04725	0.38085	-0.249938	0.74855	-0.485044	0.6657	-0.862005	0.60655	-1.98016	0.57025	-1.74018	0.60825	0.483643	0.73625	2.19644	0.1428	-1.94649	0.58775	0	0.1886	-12.2067	0.27385	-0.559944	0.76905
ENST00000232564	ENSG00000114450	GNB4	chr3:179116989-179169378	0.338108	0.1707	-0.841874	0.0353	-0.190347	0.6238	-0.167894	0.7192	-0.243936	0.63985	-0.124497	0.84915	0.510549	0.07	0.210136	0.51925	-0.00762437	0.9835	-0.295482	0.51395	-0.422613	0.4275	-0.189298	0.7597
ENST00000232603	ENSG00000114487	MORC1	chr3:108677085-108836989	1.10034	1	0.47016	1	0.432326	1	0.0122088	1	-1.10138	1	-0.595303	1	1.03229	1	-0.491084	1	-9.22914	1	-1.99164	1	0	1	-16.7938	1
ENST00000232607	ENSG00000114491	UMPS	chr3:124449212-124464040	-0.151493	0.57545	-0.0671895	0.8742	-0.388659	0.3631	-0.584082	0.2538	-0.525201	0.365	-0.723214	0.2895	-0.220277	0.4842	-0.452466	0.2382	-0.473279	0.2638	-0.737187	0.1534	-0.859931	0.1704	-0.826968	0.225
ENST00000232744	ENSG00000114626	ABTB1	chr3:127391777-127399768	13.6253	0.1272	13.8665	0.11905	12.2995	0.1208	14.5037	0.1191	13.2798	0.12795	14.7467	0.11625	11.9926	0.1212	12.0466	0.12425	14.5936	0.1216	14.2449	0.1253	15.2859	0.1241	0	1
ENST00000232766	ENSG00000114648	KLHL18	chr3:47269515-47388306	-0.0491461	0.86165	-0.394725	0.36965	-0.366856	0.3952	-0.361297	0.48145	-0.412205	0.4805	-0.694975	0.33135	-0.12084	0.6997	0.0413162	0.90815	-0.205074	0.61815	-0.164129	0.74325	-0.423926	0.48205	-0.691225	0.3042
ENST00000232854	ENSG00000114735	HEMK1	chr3:50595461-50622366	0.564546	0.40525	-1.30498	0.44665	1.32462	0.24405	1.18189	0.4092	1.81455	0.252	0.658311	0.73145	0.510391	0.47415	0.933054	0.33105	1.11553	0.346	0.955051	0.52625	0.680816	0.70975	1.31358	0.5228
ENST00000232888	ENSG00000114767	RRP9	chr3:51967445-51975957	-0.130015	0.61775	0.368989	0.3782	-0.496387	0.2463	-1.11005	0.04495	-1.08541	0.0859	-1.24734	0.09415	-0.281103	0.35335	-0.259955	0.4653	-0.479234	0.26345	-1.07443	0.04785	-0.875444	0.1621	-1.63251	0.0336
ENST00000232892	ENSG00000114771	AADAC	chr3:151531824-151546272	0	1	0	1	0	1	0	1	0	1	0	1	0	1	0	1	0	1	0	1	0	1	0	1
ENST00000232905	ENSG00000114784	EIF1B	chr3:40351174-40353915	-0.489909	0.04325	-0.564419	0.1434	-0.418173	0.26305	-0.640239	0.1593	-0.880187	0.10485	-1.1628	0.06505	-0.549389	0.05035	-1.01104	0.0031	-0.665405	0.0841	-0.675614	0.1294	-0.635794	0.2252	-1.03971	0.09415
ENST00000232974	ENSG00000114853	ZBTB47	chr3:42695175-42709072	-0.891364	0.22855	-1.03907	0.45735	-1.52239	0.31145	-4.27267	0.16325	-0.335984	0.8245	-3.86164	0.19875	0.137926	0.81995	-0.441161	0.6532	-0.589525	0.6405	-0.878341	0.59295	-1.34146	0.48315	0.108962	0.9547
ENST00000232975	ENSG00000114854	TNNC1	chr3:52485117-52488086	-0.329966	0.78895	-0.534647	0.7355	-0.830225	0.57485	-0.80587	0.58565	-0.890941	0.6359	-0.901081	0.58905	-1.27203	0.3188	0.276049	0.79855	0.782747	0.59735	0	0.13845	1.09301	0.5504	-0.58849	0.7171
ENST00000232978	ENSG00000114857	NKTR	chr3:42589460-42690227	-0.117249	0.77015	-0.389645	0.5466	-0.105083	0.86295	-0.411617	0.61115	0.0471093	0.95605	-0.352853	0.7252	0.341015	0.4473	0.157046	0.75585	0.0452076	0.9395	-0.955156	0.2666	-0.327908	0.73415	-0.0700788	0.9477
ENST00000233025	ENSG00000114902	SPCS1	chr3:52529353-52742182	0.988965	0.7384	-0.275578	0.91145	0.38796	0.87885	0.736244	0.7731	0.662885	0.7965	0.900189	0.71755	0.0680806	0.96095	-0.201665	0.9286	-0.629977	0.81425	-1.10573	0.6673	-1.27054	0.61605	0.286409	0.9076
ENST00000233027	ENSG00000114904	NEK4	chr3:52744799-52804965	0.0808277	0.7704	0.169892	0.6927	0.493719	0.25375	0.467715	0.3522	0.424555	0.4692	0.348062	0.6206	0.16675	0.59705	0.0689694	0.85565	0.446946	0.29355	0.297521	0.56785	0.227274	0.69955	0.259134	0.71465
ENST00000233047	ENSG00000011638	TMEM159	chr16:20944432-21191937	1.06835	0.0623	0.0321602	0.9763	0.432314	0.6937	0.304362	0.832	0.164766	0.92185	0.443359	0.8191	0.024453	0.97185	0.269244	0.7617	-1.68455	0.3009	1.35411	0.2409	-1.06855	0.5194	-0.109738	0.9516
ENST00000233055	ENSG00000085449	WDFY1	chr2:224720432-224810104	-0.235394	0.31095	-0.675868	0.0715	-0.482811	0.17085	-0.381745	0.3884	-0.467427	0.3534	-0.207609	0.73745	-0.0579454	0.8318	-0.324651	0.30315	-0.461071	0.1936	-0.515523	0.2322	-0.689137	0.17885	-0.242868	0.68525
ENST00000233057	ENSG00000055332	EIF2AK2	chr2:37311593-37384208	0.257356	0.3388	-0.55767	0.2	-0.331747	0.4305	-0.456848	0.3736	-0.861105	0.1373	-1.22576	0.08425	0.390981	0.23695	0.168236	0.62845	-0.165776	0.6766	-0.425277	0.3839	-0.901897	0.1462	-0.975189	0.1692
ENST00000233072	ENSG00000021826	CPS1	chr2:211342405-211543831	0.769021	0.1835	-13.641	0.0469	-13.1184	0.04785	-11.1427	0.1117	-1.55409	0.46915	-3.9135	0.18825	-7.98046	0.20985	-2.54034	0.2821	1.52044	0.11805	-11.9899	0.07405	0	0.07965	-11.4614	0.0892
ENST00000233078	ENSG00000071626	DAZAP1	chr19:1407583-1435719	0.042933	0.87405	0.0558606	0.90365	0.187355	0.66545	-0.0129013	0.98005	-0.324208	0.5897	-0.411256	0.5627	-0.1545	0.62675	-0.13261	0.7146	-0.0543962	0.9011	-0.00113908	0.998	-0.575055	0.35625	-0.392459	0.5838
ENST00000233084	ENSG00000079785	DDX1	chr2:15731301-15771235	-0.00183411	0.99335	0.181622	0.62395	0.134074	0.71425	-0.10365	0.81325	-0.121301	0.81585	-0.2828	0.643	0.120188	0.66555	0.115634	0.7091	0.0984197	0.78	-0.212978	0.62085	-0.0136234	0.97935	-0.464665	0.4388
ENST00000233092	ENSG00000079150	FKBP7	chr2:179328390-179343327	0	0.18345	0.956577	0.58565	1.83432	0.52745	2.00052	0.48605	1.47976	0.65865	2.63557	0.5099	1.9016	0.352	0.896924	0.65085	-0.463561	0.8004	-1.24246	0.68435	3.94156	0.21255	1.52642	0.6565
ENST00000233099	ENSG00000008869	HEATR5B	chr2:37195525-37311485	0.0892107	0.7489	-0.451603	0.32525	0.15396	0.72795	0.526849	0.31745	0.70443	0.2164	0.309064	0.65275	0.391653	0.21085	0.38648	0.3034	0.429541	0.3299	0.286245	0.59205	0.427275	0.4821	0.610751	0.37
ENST00000233114	ENSG00000014641	MDH1	chr2:63348517-64054977	-0.180718	0.5045	-0.517657	0.2856	0.161128	0.70435	0.3779	0.43615	0.0393795	0.94875	-0.382152	0.6161	0.0358257	0.91065	0.254704	0.47045	0.219335	0.58425	0.314939	0.5039	-0.852048	0.19845	0.275943	0.67785
ENST00000233121	ENSG00000084764	MAPRE3	chr2:27193479-27250064	0.109634	0.80195	0.0170728	0.9827	0.133291	0.8616	0.0295698	0.9725	0.0385042	0.96935	-0.0889832	0.93785	-0.679389	0.1579	-0.283649	0.66995	0.405165	0.58035	-0.0915183	0.92315	0	0.10755	0.0932097	0.93495
ENST00000233143	ENSG00000034510	TMSB10	chr2:85048773-85134132	-0.0993688	0.6679	0.0901911	0.7939	-0.408812	0.22595	-0.870771	0.04435	-1.17925	0.02275	-1.00177	0.10125	-0.341437	0.21785	-0.318789	0.29785	-0.640202	0.0597	-0.668015	0.1102	-0.945852	0.07325	-0.663312	0.2722
ENST00000233146	ENSG00000095002	MSH2	chr2:47630107-47798078	0.264341	0.50705	0.247864	0.71175	0.426904	0.51365	0.622721	0.4476	0.616692	0.49445	1.45411	0.15415	0.270542	0.55295	1.49063	0.006	-0.00460366	0.995	-0.011706	0.9882	1.5124	0.06885	1.68803	0.09905
ENST00000233154	ENSG00000071051	NCK2	chr2:106361353-106510730	-0.304433	0.3505	-2.4806	0.05335	-0.633666	0.26585	0.0746532	0.9046	0.104897	0.8797	0.526598	0.50355	-0.339001	0.35855	-0.198335	0.659	-0.273641	0.61525	-0.0195589	0.97485	0.541431	0.41535	-0.0353598	0.9656
ENST00000233156	ENSG00000003436	TFPI	chr2:188328956-188430487	0.191775	0.5833	-0.340959	0.56185	0.162273	0.78055	0.776917	0.2536	0.59665	0.45255	0.802403	0.3992	0.138858	0.71995	-0.069251	0.88655	0.122508	0.83275	0.523913	0.45335	-0.488934	0.6353	0.821632	0.42035
ENST00000233190	ENSG00000023228	NDUFS1	chr2:206986148-207027652	0.272018	0.72535	-0.240287	0.85935	-0.0927539	0.95245	0.213286	0.9051	0.268523	0.85505	0.194209	0.90745	0.563419	0.5209	0.0363832	0.97515	-0.0924471	0.9326	0.0127705	0.99095	-0.313941	0.86195	-0.157861	0.82245
ENST00000233202	ENSG00000018280	SLC11A1	chr2:219246751-219261617	-0.0630674	0.8858	1.066	0.09855	1.76789	0.01035	2.88508	0.00195	2.84549	0.00565	3.17306	0.00515	-0.0690262	0.885	0.748199	0.1905	2.06002	0.0034	2.95532	0.0009	3.09698	0.0017	3.36296	0.00415
ENST00000233242	ENSG00000084674	APOB	chr2:21224300-21266945	0	1	0	1	0	1	0	1	0	1	0	1	0	1	0	1	0	1	0	1	0	1	0	1
ENST00000233330	ENSG00000114993	RTKN	chr2:74652962-74669549	0.579823	0.25865	0.729969	0.3679	0.533785	0.5057	1.00353	0.29735	0.898932	0.4043	0.800696	0.49565	-0.0307854	0.95125	0.446692	0.5089	0.833159	0.32615	0.852389	0.4362	0.389766	0.78485	0.989006	0.4557
ENST00000233331	ENSG00000115274	INO80B	chr2:74682149-74688018	0.396268	0.5581	-0.0946285	0.93695	0.190798	0.86235	0.0155446	0.99065	-0.0663239	0.97435	-0.338684	0.5977	-0.387862	0.6378	0.346732	0.71485	-0.00451726	0.99725	-0.31097	0.8417	-3.26541	0.26285	-0.00607774	0.9968
ENST00000233336	ENSG00000114999	TTL	chr2:113239730-113290227	0.0224364	0.9385	-0.874991	0.0878	-0.221765	0.6249	0.0871483	0.8652	0.373754	0.51835	0.421049	0.5363	-0.0059792	0.98425	0.0125167	0.9713	0.145226	0.73365	0.27611	0.58805	-0.0274594	0.9628	0.255135	0.71445
ENST00000233379	ENSG00000115042	FAHD2A	chr2:96068468-96082364	-0.333233	0.63355	-0.0981113	0.93265	0.129509	0.90945	-0.156305	0.9035	0.146492	0.94065	0.453979	0.8309	-0.444665	0.53225	0.269251	0.7633	-0.0235375	0.9838	0.438631	0.7566	0.416124	0.7893	0.261699	0.8882
ENST00000233468	ENSG00000115128	SF3B14	chr2:24290453-24299313	-0.0498886	0.838	0.139284	0.7115	-0.0210887	0.95365	-0.240655	0.5961	-0.56545	0.28055	-0.348314	0.5697	-0.116192	0.6882	-0.140951	0.6655	-0.368641	0.3286	-0.288681	0.515	-0.503857	0.3428	-0.654599	0.2838
ENST00000233505	ENSG00000115163	CENPA	chr2:26987151-27023935	0	1	0	1	5.15224	0.36425	5.81009	0.36685	0	1	6.22595	0.3625	0	1	0	1	4.11765	1	0	1	0	1	5.04655	0.3187
ENST00000233535	ENSG00000115194	SLC30A3	chr2:27476551-27504367	0.305293	0.8072	2.01094	0.14995	1.83087	0.16135	2.1578	0.14765	3.08391	0.0905	3.04821	0.12315	0.291603	0.77495	1.729	0.1198	1.47794	0.384	0.895839	0.67235	3.13155	0.25525	3.24944	0.12435
ENST00000233545	ENSG00000115204	MPV17	chr2:27532359-27548547	0	0.2068	-0.50948	0.8322	-2.12202	0.55035	-1.66914	0.6048	-0.355255	0.88155	0	0.09475	0	0.22855	0	0.2107	0	0.17955	-0.25761	0.8968	0	0.11235	-0.62512	0.8169
ENST00000233557	ENSG00000115216	NRBP1	chr2:27650656-27665126	0.152825	0.65675	-0.161027	0.7821	-0.0649178	0.90615	-0.0230241	0.9691	-0.289201	0.7191	-0.604778	0.52615	0.0852767	0.83635	0.0134158	0.97555	0.226028	0.6708	0.0504811	0.93475	-0.289129	0.71635	-0.474834	0.59545
ENST00000233573	ENSG00000115232	ITGA4	chr2:182321928-182400914	0	1	0	1	0	1	0	1	0	1	0	1	0	1	0	1	0	1	0	1	0	1	0	1
ENST00000233575	ENSG00000115234	SNX17	chr2:27593388-27599995	0.0639994	0.79545	0.321962	0.4234	0.0810111	0.8341	-0.255412	0.5856	-0.133694	0.80755	-0.26279	0.68615	-0.0539611	0.85785	0.169237	0.6212	-0.0317024	0.9319	-0.0872994	0.8437	0.000537256	0.99875	-0.288146	0.63795
ENST00000233596	ENSG00000115255	REEP6	chr19:1491164-1497926	-0.62927	0.25095	-0.168991	0.829	0.153104	0.8414	-0.182053	0.83735	-0.0251244	0.9795	0.0936679	0.93655	-0.425986	0.3908	-0.203194	0.7592	-0.245408	0.7653	0.686537	0.4714	0.98074	0.3331	-0.155061	0.89545
ENST00000233607	ENSG00000115266	APC2	chr19:1446299-1479555	-7.83529	1	0.9328	1	-11.1434	1	-0.817739	1	-0.12173	1	0.763162	1	1.21964	0.43525	-0.483173	1	0.799724	1	0	1	0	1	0.350674	1
ENST00000233609	ENSG00000115268	RPS15	chr19:1438357-1440583	0.355547	0.7058	0.179683	0.9239	0.316288	0.885	-0.0248678	0.98815	-0.0808458	0.42905	-0.694814	0.64185	-0.597774	0.6968	-0.841085	0.62035	-0.0386355	0.98365	0.399583	0.84	0.282278	0.2268	-1.53525	0.58375
ENST00000233612	ENSG00000115271	GCA	chr2:163175349-163695240	1.83358	0.00475	1.48978	0.12715	0.965295	0.34605	0.395879	0.747	-0.685673	0.72945	-0.688893	0.70975	1.50593	0.0253	0.716684	0.4441	0.307003	0.7843	0.51682	0.6602	-7.31226	0.2548	-1.23535	0.4825
ENST00000233615	ENSG00000239779	WBP1	chr2:74682149-74688018	0.133803	0.77275	0.319506	0.6631	0.420972	0.56325	0.37694	0.66505	0.64519	0.52855	0.630491	0.63575	-0.236749	0.6558	0.058254	0.92795	0.0715811	0.92535	0.597778	0.49195	0.755431	0.4892	0.80804	0.49535
ENST00000233616	ENSG00000115275	MOGS	chr2:74688183-74692537	0.571087	0.10225	0.218564	0.69405	0.182022	0.7571	0.012418	0.98485	0.132259	0.86385	-0.199091	0.82475	-0.190073	0.65205	-0.37879	0.4835	0.480721	0.38515	0.499004	0.4285	0.186917	0.80135	0.0420551	0.9611
ENST00000233623	ENSG00000115282	TTC31	chr2:74699084-74722013	-0.308194	0.50885	-1.07261	0.2253	-0.555083	0.46475	0.0341636	0.9659	-0.152485	0.8816	-0.338355	0.79255	-0.183674	0.71715	-0.121697	0.84475	0.00663841	0.99225	-0.0661237	0.9337	-0.0705227	0.94385	-0.123707	0.91005
ENST00000233627	ENSG00000115286	NDUFS7	chr19:1383525-1395583	0.226095	0.63195	0.507035	0.5244	0.724104	0.3286	0.330356	0.72075	0.332202	0.75225	0.0811537	0.94975	0.0659142	0.894	0.142159	0.83825	0.677027	0.3748	0.368952	0.69355	0.370754	0.7592	-0.310514	0.81595
ENST00000233630	ENSG00000115289	PCGF1	chr2:74732169-74735707	-0.0637463	0.88985	0.171053	0.82265	-0.571285	0.51355	-0.592951	0.5469	-0.537517	0.68195	-0.360527	0.80005	-0.214044	0.67685	-0.169268	0.7991	-1.24558	0.24	-1.06019	0.34355	-0.946238	0.54615	-0.125545	0.9302
ENST00000233638	ENSG00000115297	TLX2	chr2:74740589-74744274	0	1	0	1	0	1	0	1	0	1	0	1	0	1	0	1	0	1	0	1	0	1	0	1
ENST00000233668	ENSG00000115325	DOK1	chr2:74753771-74784681	0.594995	0.7517	-0.000911122	0.82255	0.483363	0.66435	0.896917	0.66845	1.4608	0.5932	0.758426	0.78675	-0.246987	0.36055	0.0924034	0.5179	0.437011	0.6798	0.634138	0.74745	0.778783	0.7797	0.81354	0.7665
ENST00000233699	ENSG00000115350	POLE4	chr2:75185618-75197255	-3.20587	0.51845	-1.154	0.69705	-1.87263	0.57165	-1.20786	0.67655	-2.86311	0.45615	-0.188087	0.9144	-0.746785	0.74755	-1.26431	0.68655	0	0.19365	0	0.15975	0	0.1288	-1.05181	0.6856
ENST00000233710	ENSG00000115361	ACADL	chr2:211052662-211090215	0	1	0	1	0	1	0	1	0	1	0	1	0	1	0	1	0	1	0	1	0	1	0	1
ENST00000233712	ENSG00000115363	EVA1A	chr2:75696427-75796848	0	1	0	1	0	1	0	1	0	1	0	1	0	1	0	1	0	1	0	1	0	1	0	1
ENST00000233714	ENSG00000115365	LANCL1	chr2:211295972-211342376	0	1	0	1	0	1	0	1	0	1	0	1	0	1	0	1	0	1	0	1	0	1	0	1
ENST00000233735	ENSG00000115386	REG1A	chr2:79347487-79350545	0	1	0	1	0	1	0	1	0	1	0	1	0	1	0	1	0	1	0	1	0	1	0	1
ENST00000233741	ENSG00000115392	FANCL	chr2:58134785-58468507	-0.537187	0.53105	0.476315	0.6451	1.0365	0.3272	0.933748	0.4413	0.81901	0.63395	0.868963	0.5567	-0.0263627	0.9793	-0.446802	0.67725	0.812556	0.41785	1.0564	0.4087	0.367352	0.8195	0.951333	0.5099
ENST00000233809	ENSG00000115457	IGFBP2	chr2:217497550-217529159	0.614312	0.2785	0.817594	0.37315	0.119007	0.8975	-0.443444	0.68745	-1.31725	0.32415	-1.4276	0.3428	-0.0928265	0.87125	0.126682	0.85965	-1.73467	0.2279	-1.13689	0.4413	-1.12973	0.50665	-2.00356	0.2583
ENST00000233813	ENSG00000115461	IGFBP5	chr2:217536827-217560248	0.0143866	1	0	1	1.16828	1	2.74943	1	3.23757	0.06025	4.3844	0.0398	0.261583	1	-0.472606	1	1.79191	1	2.46813	1	4.4828	0.02745	5.05056	0.08895
ENST00000233826	ENSG00000115474	KCNJ13	chr2:233562008-233880595	0	1	0	1	0	1	0	1	0	1	0	1	0	1	0	1	0	1	0	1	0	1	0	1
ENST00000233838	ENSG00000115486	GGCX	chr2:85774742-85788670	0.13882	0.709	-0.00891793	0.9883	0.279534	0.65115	0.356746	0.6304	0.542442	0.5209	0.442599	0.65905	-0.152433	0.7301	-0.129978	0.8138	0.300538	0.62265	0.75494	0.2796	0.931868	0.2232	0.90964	0.331
ENST00000233840	ENSG00000115488	NEU2	chr2:233897381-233899767	0	1	0	1	0	1	0	1	0	1	0	1	0	1	0	1	0	1	0	1	0	1	0	1
ENST00000233892	ENSG00000115540	MOB4	chr2:198351304-198418423	0	1	0	1	0	1	0	1	0	1	0	1	0	1	0	1	0	1	0	1	0	1	0	1
ENST00000233893	ENSG00000115541	HSPE1	chr2:198351304-198418423	-0.130396	0.80045	0.293086	0.709	0.75739	0.2828	-0.151766	0.87735	0.0818176	0.94725	-0.6219	0.7006	-0.422909	0.51855	-0.36367	0.61655	0.269158	0.72235	-0.15485	0.87115	-0.361176	0.79615	-1.00245	0.54095
ENST00000233944	ENSG00000115592	PRKAG3	chr2:219687105-219696809	0	1	0	1	0	1	0	1	0	1	0	1	0	1	0	1	0	1	0	1	0	1	0	1
ENST00000233946	ENSG00000115594	IL1R1	chr2:102681003-102796334	-0.111509	0.6921	-0.700868	0.1125	-0.439869	0.3124	0.320131	0.5445	-0.734719	0.2546	-0.301492	0.6626	0.0549848	0.8658	-0.629458	0.11755	-0.359635	0.40715	0.276047	0.59945	-0.333704	0.574	-0.385173	0.61505
ENST00000233948	ENSG00000115596	WNT6	chr2:219724543-219738955	0.315758	0.6221	0.79704	0.3699	0.6367	0.4804	-0.360302	0.7299	0.470272	0.70985	0.0974294	0.93325	-0.947904	0.1494	-0.0877979	0.9027	0.17705	0.84845	0.939735	0.39345	1.14805	0.3476	-0.460375	0.7291
ENST00000233954	ENSG00000115602	IL1RL1	chr2:102927961-103015218	0	1	0	1	0	1	0	1	0	1	0	1	0	1	0	1	0	1	0	1	0	1	0	1
ENST00000233957	ENSG00000115604	IL18R1	chr2:102927961-103015218	0.287716	0.58555	-0.0292031	0.9754	0.486055	0.57245	0.732476	0.44495	0.123943	0.9235	-0.441691	0.76275	0.0410318	0.94175	0.69327	0.3112	0.402681	0.6611	-2.24741	0.292	0.136983	0.911	-0.518971	0.7606
ENST00000233969	ENSG00000115616	SLC9A2	chr2:103236165-103327777	1.78139	1	-0.0488777	1	-1.2146	1	-0.345203	1	-0.694794	1	0	1	0.881681	1	-1.18818	1	0	1	0	1	0	1	-1.26773	1
ENST00000233997	ENSG00000172232	AZU1	chr19:825096-832017	0.101779	0.6718	0.205582	0.59045	-0.503256	0.1918	-0.895848	0.0584	-1.41161	0.0139	-1.71545	0.0111	-0.351433	0.21795	-0.584198	0.0814	-0.434764	0.2506	-0.640809	0.16255	-1.18807	0.03105	-1.83219	0.00525
ENST00000234038	ENSG00000115685	PPP1R7	chr2:242045513-242123067	0.784591	0.37	1.23275	0.4372	0.192213	0.9279	0.343535	0.85855	0.150199	0.81985	-0.358451	0.50815	0.414878	0.6995	0.693043	0.584	0.558563	0.74315	0.109466	0.95025	0.457042	0.79205	-0.307176	0.44795
ENST00000234040	ENSG00000115687	PASK	chr2:242045513-242123067	0.163447	0.93255	0.11656	0.6933	0.895699	0.38095	1.25681	0.64065	1.20166	0.6061	1.75339	0.48115	0.145344	0.92945	0.584026	0.56035	1.20088	0.5322	1.86471	0.48055	1.20718	0.60075	1.72843	0.41365
ENST00000234071	ENSG00000115718	PROC	chr2:128176002-128186822	-4.66351	1	9.91526	0.09605	8.62485	1	9.18742	0.12085	0	1	-4.90601	1	9.34834	0.09215	0	1	-1.91176	1	0.267111	1	0	1	9.56747	0.10945
ENST00000234091	ENSG00000115738	ID2	chr2:8818974-8824583	-0.232901	0.83605	-0.707817	0.7968	0	0.12105	-1.8422	0.5385	-1.23262	0.66035	-1.18381	0.65825	-0.887817	0.7663	-2.06003	0.5306	-1.24155	0.6811	-3.0535	0.4157	0.926692	0.74215	0	0.07155
ENST00000234111	ENSG00000115758	ODC1	chr2:10580093-10588630	-0.284538	0.2934	-0.825681	0.06465	-0.68581	0.11685	-1.21739	0.0288	-1.05416	0.0948	-1.44263	0.0607	-0.564234	0.1049	-1.13778	0.00475	-1.02231	0.02045	-1.13399	0.0314	-1.46346	0.0317	-1.73519	0.0244
ENST00000234115	ENSG00000115762	PLEKHB2	chr2:131862419-132111282	0.136738	0.74045	-0.278802	0.6838	0.233105	0.71155	0.0177877	0.9823	0.270741	0.75575	-0.0630682	0.9584	-0.154233	0.76215	0.153445	0.78455	0.0865654	0.89545	-0.100977	0.8966	0.275592	0.7496	0.304068	0.78545
ENST00000234142	ENSG00000196208	GREB1	chr2:11674241-11782914	0	1	0	1	0	1	0	1	0	1	0	1	0	1	0	1	0	1	0	1	0	1	0	1
ENST00000234160	ENSG00000115806	GORASP2	chr2:171784973-171823639	-0.133435	0.63805	0.101233	0.8041	0.0104436	0.97845	-0.230354	0.65895	-0.298262	0.6138	-0.43571	0.5413	0.00569107	0.98575	-0.15832	0.6802	-0.344341	0.4353	-0.266134	0.60735	-0.0582765	0.9217	-0.945779	0.20105
ENST00000234170	ENSG00000115816	CEBPZ	chr2:37394962-37551951	-0.190146	0.53145	-0.0846772	0.85975	-0.223839	0.6339	-0.362194	0.54835	-0.502852	0.4778	-0.383829	0.64085	0.0954235	0.79365	-0.210595	0.6102	-0.356391	0.45755	-0.466491	0.4243	-0.287434	0.68725	-0.750356	0.4154
ENST00000234179	ENSG00000115825	PRKD3	chr2:37394962-37551951	-0.352143	0.56115	0.0707782	0.93635	0.475459	0.56465	-0.330781	0.7995	-0.113833	0.9379	-5.67609	0.0767	-0.162457	0.8314	-1.09893	0.2429	-0.0847522	0.92155	-0.845892	0.5141	-0.790327	0.62385	-11.2895	0.2501
ENST00000234195	ENSG00000115841	RMDN2	chr2:38150329-38337044	0	1	0	1	0	1	0	1	0	1	0	1	0	1	0	1	0	1	0	1	0	1	0	1
ENST00000234198	ENSG00000115844	DLX2	chr2:172964166-172967628	1.28795	1	3.10411	0.175	1.46871	1	1.10082	1	0.659658	1	0.345447	1	2.43981	0.08735	0.179021	1	1.01137	1	1.25147	1	2.55525	0.2038	-15.6855	1
ENST00000234256	ENSG00000115902	SLC1A4	chr2:65215610-65250999	0.112723	0.6306	-0.515446	0.1687	-0.873264	0.0197	-0.973362	0.03355	-1.27246	0.0208	-1.32185	0.0348	0.136251	0.6235	-0.233362	0.4507	-0.947692	0.01165	-0.907867	0.0439	-1.50106	0.0075	-1.27632	0.04165
ENST00000234296	ENSG00000115942	ORC2	chr2:201773695-201828403	0.169219	0.55445	-0.00173841	0.99735	0.0913518	0.8517	0.167586	0.76835	0.174185	0.79405	0.280915	0.7141	0.259267	0.4315	0.280907	0.4977	0.169269	0.7236	0.0221544	0.969	-0.32382	0.63895	0.148051	0.8415
ENST00000234301	ENSG00000115944	COX7A2L	chr2:42560685-42596150	0.0222628	0.933	0.159081	0.6915	0.0361816	0.9256	-0.20725	0.66255	-0.203317	0.6989	0.101861	0.87595	-0.0909717	0.75655	-0.203286	0.54145	-0.0994241	0.8024	-0.058789	0.8972	0.0511268	0.926	-0.26716	0.67795
ENST00000234310	ENSG00000221823	PPP3R1	chr2:68350067-68488362	0.0317555	0.91465	-0.0895676	0.85205	0.352031	0.45615	0.276363	0.6147	0.212452	0.7395	0.0367919	0.96015	0.10952	0.7625	0.117181	0.77695	0.0553772	0.90495	0.119092	0.8281	-0.183719	0.7768	-0.0811384	0.9181
ENST00000234313	ENSG00000115956	PLEK	chr2:68592304-68624585	-0.231271	0.31275	-0.46421	0.1906	-0.575727	0.09005	-1.01376	0.02055	-1.05325	0.04315	-1.12994	0.0688	-0.131283	0.63795	-0.431537	0.165	-0.542469	0.10755	-0.985443	0.0174	-0.844695	0.10865	-1.18814	0.0512
ENST00000234347	ENSG00000196415	PRTN3	chr19:840973-848180	-0.00984255	0.96815	0.0128289	0.9724	-0.454023	0.24655	-0.952363	0.05025	-1.52787	0.00905	-1.64353	0.0243	-0.514515	0.07395	-0.295361	0.38195	-0.45111	0.2505	-0.525789	0.2583	-1.0459	0.06055	-1.51647	0.0243
ENST00000234371	ENSG00000116014	KISS1R	chr19:917286-921015	0	1	0	1	0	1	0	1	0	1	0	1	0	1	0	1	0	1	0	1	0	1	0	1
ENST00000234389	ENSG00000116032	GRIN3B	chr19:1000417-1021117	0.171877	0.938	0.255589	0.5174	-0.356487	0.5454	0.610684	0.7334	0.444116	0.68135	0.944922	0.58975	-0.533583	0.7542	-0.300751	0.1643	-0.632374	0.55665	0.582821	0.409	0.242004	0.788	0.699583	0.55915
ENST00000234392	ENSG00000116035	VAX2	chr2:71127719-71160576	-0.0242772	0.96335	1.00947	0.36615	0.74795	0.5305	-0.087359	0.94435	0.656262	0.68405	0.449429	0.77035	-0.209197	0.82045	-0.0321796	0.9676	-0.152282	0.9187	0.133436	0.9284	1.80322	0.25595	0.0215651	0.97595
ENST00000234396	ENSG00000116039	ATP6V1B1	chr2:71163011-71192536	0.213946	1	0.651919	0.64275	0.225797	0.85725	0.863483	0.50965	0.322225	1	1.14754	0.44985	0.479387	0.6029	0.956568	0.37315	-13.1834	1	0.777861	0.72065	-13.1708	1	1.03979	0.53615
ENST00000234420	ENSG00000116062	MSH6	chr2:48010220-48132932	0.31013	0.5634	-0.503475	0.5954	0.520598	0.52475	1.19918	0.1735	1.3501	0.1571	1.65115	0.16765	0.664418	0.2939	0.347597	0.6271	0.602135	0.4222	0.858702	0.32275	0.952589	0.3379	1.41989	0.2355
ENST00000234453	ENSG00000116095	PLEKHA3	chr2:179345194-179370093	0.0610759	0.8333	-0.0501796	0.91105	0.0489047	0.9147	0.0176711	0.97345	0.00549881	0.9924	0.00277184	0.9963	0.280047	0.3762	-0.0322805	0.93595	-0.0245746	0.95905	-0.318863	0.58015	-0.245135	0.70365	-0.233181	0.7569
ENST00000234454	ENSG00000116096	SPR	chr2:73114488-73119287	0.500205	0.13125	0.998499	0.06245	0.877569	0.0988	0.190123	0.78275	0.857766	0.2736	0.42266	0.63725	-0.0446246	0.9009	0.520533	0.27135	0.660062	0.23705	0.432507	0.5375	1.22627	0.1024	0.370353	0.6571
ENST00000234549	ENSG00000009780	FAM76A	chr1:28052489-28089633	0	1	0	1	0	1	0	1	0	1	0	1	0	1	0	1	0	1	0	1	0	0.19435	0	1
ENST00000234590	ENSG00000074800	ENO1	chr1:8921060-8939308	0.0313185	0.88965	0.385159	0.27245	0.189092	0.57125	0.0471042	0.9125	-0.0796539	0.8751	0.162232	0.78935	0.0126758	0.96215	0.203159	0.5183	0.169494	0.61205	0.170536	0.6842	0.370274	0.4917	0.189921	0.77225
ENST00000234626	ENSG00000097046	CDC7	chr1:91966407-91991321	0.583271	0.12915	0.568343	0.3642	1.13482	0.06955	1.06817	0.1683	1.27125	0.1253	1.43313	0.13615	0.501235	0.20645	0.512151	0.35515	0.881209	0.16855	0.927864	0.2292	1.28836	0.14575	1.37977	0.14275
ENST00000234668	ENSG00000097096	SYDE2	chr1:85622555-85666729	-0.425796	1	0	1	-1.78244	1	-0.983589	1	-0.20111	1	-1.56875	1	0.536939	1	0.0436697	1	0.312664	1	0	1	0	1	0.70295	0.52275
ENST00000234677	ENSG00000031698	SARS	chr1:109756539-109780791	0.0582147	0.8199	0.469485	0.22195	-0.0237537	0.9499	-0.0334575	0.94075	-0.192441	0.7068	0.0697518	0.9053	0.14697	0.60915	0.0999281	0.74735	0.118173	0.75435	-0.102041	0.8194	0.188965	0.71855	-0.163085	0.79965
ENST00000234701	ENSG00000016490	CLCA1	chr1:86934050-86965972	0	1	0	1	0	1	0	1	0	1	0	1	0	1	0	1	0	1	0	1	0	1	0	1
ENST00000234725	ENSG00000058804	TMEM48	chr1:54231132-54304533	-1.03893	0.34795	0	0.0407	-2.25917	0.36865	-0.499556	0.78015	0.164238	0.9245	0.269778	0.5583	0.312908	0.76005	1.26482	0.2155	-1.25279	0.3679	0.454432	0.7816	-0.259062	0.88105	1.258	0.53745
ENST00000234739	ENSG00000116128	BCL9	chr1:147013181-147098017	0.58723	0.14115	-0.0660579	0.927	0.722877	0.25955	1.46766	0.0563	1.51449	0.0716	1.70193	0.06785	0.46892	0.24125	0.510979	0.36065	0.46099	0.49895	1.73611	0.01975	1.92859	0.03705	2.16976	0.01995
ENST00000234798	ENSG00000116176	TPSG1	chr16:1203240-1275257	0	1	0	1	0	1	0	1	0	1	0	1	0	1	0	1	0	1	0	1	0	1	0	1
ENST00000234800	ENSG00000189339	SLC35E2B	chr1:1592938-1624167	-0.0717626	0.777	-0.24489	0.54025	0.0368886	0.9311	0.336284	0.48785	0.557104	0.3005	0.418107	0.50865	-0.073935	0.79635	-0.00921011	0.97815	-0.0129135	0.9746	0.283663	0.55665	0.296756	0.60715	0.727615	0.25725
ENST00000234816	ENSG00000116194	ANGPTL1	chr1:178694299-178889238	0	1	0	1	0	1	0	1	0	1	0	1	0	1	0	1	0	1	0	1	0	1	0	1
ENST00000234827	ENSG00000116205	TCEANC2	chr1:54519259-54578192	0.150146	0.602	0.0299405	0.9511	-0.0474007	0.92155	-0.0161845	0.9786	0.205426	0.753	0.232486	0.7559	0.362106	0.26665	0.227531	0.5832	-0.00430123	0.9933	-0.0285228	0.96185	-0.081323	0.9039	0.254544	0.7314
ENST00000234831	ENSG00000116209	TMEM59	chr1:54497346-54519177	-0.158088	0.51595	0.0853895	0.81795	-0.0656473	0.85985	0.117784	0.7925	0.0558574	0.9159	0.215037	0.7306	-0.0267425	0.92695	-0.224957	0.47865	-0.21212	0.54935	0.0413447	0.92625	0.135553	0.81365	0.20136	0.74935
ENST00000234875	ENSG00000116251	RPL22	chr1:6241328-6296032	-0.261805	0.322	0.0442637	0.9166	-0.147645	0.7156	-0.233377	0.65045	-0.265625	0.66845	0.124386	0.8605	-0.157127	0.62345	0.17519	0.6178	-0.399792	0.324	-0.251493	0.603	0.0332068	0.95315	0.165131	0.81715
ENST00000234961	ENSG00000116329	OPRD1	chr1:29138653-29190208	0	1	0	1	0	1	0	1	0	1	0	1	0	1	0	1	0	1	0	1	0	1	0	1
ENST00000235090	ENSG00000116455	WDR77	chr1:111982511-112005395	0.0602175	0.9061	0.23364	0.7694	-0.127027	0.8786	-0.786511	0.50035	-0.626692	0.5947	-1.08168	0.47415	-0.0746954	0.90485	0.0747383	0.9172	-0.297252	0.7225	-0.66937	0.53645	-0.546498	0.6502	-1.40892	0.33505
ENST00000235150	ENSG00000116514	RNF19B	chr1:33402045-33430286	-0.363686	0.4679	-0.434785	0.60295	-1.32887	0.17575	-0.995888	0.2752	-1.46242	0.2218	-0.472544	0.7135	-0.206167	0.71395	-0.0678038	0.91615	-0.402519	0.60345	-1.1131	0.2368	-0.617549	0.5372	-0.402441	0.7551
ENST00000235180	ENSG00000116544	DLGAP3	chr1:35331036-35395186	0	1	0	1	0	1	0	1	0	1	0	1	0	1	0	1	0	1	0	1	0	0.01005	0	1
ENST00000235307	ENSG00000116667	C1orf21	chr1:184356191-184598154	-0.512014	0.05795	-0.226215	0.5771	-0.282178	0.4911	0.124844	0.803	-0.320871	0.5762	0.143608	0.83175	-0.32091	0.3081	-0.367701	0.29845	-0.275541	0.4989	0.0436283	0.92775	-0.11766	0.83835	-0.00732919	0.99015
ENST00000235310	ENSG00000116670	MAD2L2	chr1:11734536-11751707	0	1	0	1	0	1	0	0.14735	0	1	0	1	0	1	0	1	0	1	0	1	0	1	0	1
ENST00000235329	ENSG00000116688	MFN2	chr1:12040237-12073571	0.0233431	0.92555	0.0623068	0.87145	-0.102833	0.7882	-0.206056	0.6575	-0.0540745	0.91655	-0.269916	0.6685	-0.0453068	0.8794	0.223641	0.50185	0.0263554	0.94125	-0.16865	0.7074	0.0848927	0.8707	-0.0766804	0.9023
ENST00000235332	ENSG00000116691	MIIP	chr1:12079522-12092102	0.534764	0.11005	1.32387	0.01285	0.700752	0.2117	0.0926708	0.8947	0.231652	0.776	0.0878535	0.9162	0.0878534	0.81145	1.04975	0.024	0.699846	0.21695	0.472108	0.4943	0.39484	0.64285	0.326585	0.68525
ENST00000235345	ENSG00000116704	SLC35D1	chr1:67465014-67519782	0.0767584	0.7729	-0.450717	0.3023	-0.171822	0.69345	0.218039	0.65785	0.518895	0.3606	0.457036	0.48065	0.196634	0.5168	0.0791237	0.8289	-0.110386	0.7957	0.078482	0.8751	0.745604	0.1943	0.461487	0.503
ENST00000235347	ENSG00000187545	PRAMEF10	chr1:12952726-12958101	0	1	0	1	0	1	0	1	0	1	0	1	0	1	0	1	0	1	0	1	0	1	0	1
ENST00000235349	ENSG00000243073	PRAMEF4	chr1:12939044-12946025	0	1	0	1	0	1	0	1	0	1	0	1	0	1	0	1	0	1	0	1	0	1	0	1
ENST00000235372	ENSG00000116731	PRDM2	chr1:14026692-14151574	-0.684582	0.68385	-0.0367831	0.91015	-1.74927	0.59995	-0.679101	0.6096	0.473271	0.61345	0.72392	0.6631	0.218192	0.89265	-0.705736	0.6023	-0.190185	0.83145	0	0.14315	0.24939	0.6087	0.951673	0.63025
ENST00000235382	ENSG00000116741	RGS2	chr1:192778168-192781403	-0.158893	0.4871	-0.430045	0.2244	-0.278512	0.41	-0.57978	0.1778	-1.41045	0.00765	-1.72366	0.0051	-0.00869295	0.9744	-0.682556	0.02595	-0.394307	0.25215	-0.678517	0.1085	-1.48066	0.0054	-1.68225	0.00555
ENST00000235453	ENSG00000213047	DENND1B	chr1:197473877-197744826	-0.807171	0.686	0	0.1833	-1.17659	0.5684	-0.337627	0.74805	0.0116671	0.8295	0	0.1338	-0.0444727	0.97845	0.326941	0.7766	0	0.18265	-0.762731	0.71115	0	0.16175	-10.786	0.27325
ENST00000235521	ENSG00000116874	WARS2	chr1:119573838-119683294	0.0473201	0.87705	0.130642	0.7904	0.0562527	0.9093	0.590194	0.3065	0.749865	0.25685	0.811648	0.28625	0.256942	0.44715	-0.118132	0.78945	-0.181255	0.7272	0.087986	0.88615	0.666873	0.3094	0.44293	0.59495
ENST00000235532	ENSG00000116885	OSCP1	chr1:36881427-36916086	0	1	0.703861	1	-3.14327	1	11.4944	1	11.0815	1	0	1	-4.16676	1	10.938	1	0	1	-2.41839	1	0	1	12.4126	1
ENST00000235547	ENSG00000203857	HSD3B1	chr1:120049820-120057681	0	1	0	1	0	1	0	1	0	1	0	1	0	1	0	1	0	1	0	1	0	1	0	1
ENST00000235628	ENSG00000116981	NT5C1A	chr1:40124792-40137710	0.0204489	0.95195	-1.10485	0.569	-1.41274	0.38145	-0.896211	0.6003	-1.22426	0.4555	-1.47203	0.4705	-0.509978	0.6474	-1.33907	0.3322	-1.52245	0.43325	-1.40617	0.5453	0	0.01245	0.911306	0.61325
ENST00000235739	ENSG00000117090	SLAMF1	chr1:160577889-160617085	0	1	0	1	0	1	0	1	0	1	0	1	0	1	0	1	0	1	0	1	0	1	0	1
ENST00000235790	ENSG00000117139	KDM5B	chr1:202696525-202778598	0	1	0	1	0	1	0	1	0.340226	1	2.2173	1	2.23696	0.54475	0	1	2.14575	0.5297	0	1	0	1	4.00071	0.31645
ENST00000235835	ENSG00000053371	AKR7A2	chr1:19630458-19638640	0.221433	0.4644	0.463171	0.3553	0.130579	0.79285	-0.250125	0.679	0.025814	0.972	0.184917	0.81595	-0.20157	0.54985	-0.044655	0.91565	0.141859	0.7821	-0.0835551	0.88945	-0.281912	0.70295	-0.143205	0.85395
ENST00000235878	ENSG00000117226	GBP3	chr1:89472348-89488577	-0.22846	0.5957	-0.387868	0.7581	-0.679106	0.72435	-0.658044	0.78485	-0.657737	0.8079	-0.534668	0.8422	0.113211	0.50145	0.750526	0.35295	-1.05514	0.6709	0.331161	0.74065	0.3861	0.82185	-0.534385	0.8409
ENST00000235932	ENSG00000117280	RAB7L1	chr1:205737113-205744588	0.72428	0.6546	-0.829014	0.69555	0.362948	0.63725	1.32248	0.5372	1.05226	0.6818	0.542816	0.835	0.775842	0.7035	0.553086	0.5952	0.95931	0.4464	0.424335	0.76275	-0.640119	0.80585	1.5703	0.6348
ENST00000235933	ENSG00000117281	CD160	chr1:145695797-145715614	-0.821909	1	0	1	1.68687	1	-0.0931654	1	0	1	0.470185	1	0.966257	1	-0.185882	1	0	1	0	1	0	1	0	1
ENST00000235958	ENSG00000117305	HMGCL	chr1:24128374-24165110	0	1	0	1	0	1	0	1	0	1	0	1	0	1	0	1	0	1	0	1	0	1	0	1
ENST00000236017	ENSG00000117362	APH1A	chr1:150237803-150253327	0.251838	0.54095	-0.426787	0.8225	-1.0239	0.72085	-0.443834	0.8522	-1.10523	0.7132	-0.917631	0.7452	0.0628906	0.55125	-0.209494	0.7308	0.176263	0.79535	-0.980771	0.74185	-0.68089	0.809	-1.13098	0.6982
ENST00000236040	ENSG00000117385	LEPRE1	chr1:43212005-43232755	-0.343407	0.77885	0.595767	0.7544	0.528403	0.7843	-0.224376	0.28455	0.779768	0.6049	0.520019	0.63655	-0.582839	0.71775	0.196804	0.9021	0.816481	0.60455	-0.436463	0.4932	0.819501	0.6192	0.770007	0.5878
ENST00000236051	ENSG00000117395	EBNA1BP2	chr1:43629845-43739673	-0.0884276	0.72665	0.243009	0.5313	-0.386847	0.3154	-0.959473	0.04675	-1.06332	0.05095	-1.16808	0.06485	-0.162282	0.57365	-0.474368	0.1492	-0.596225	0.1161	-0.851092	0.0634	-0.767795	0.15215	-1.51105	0.0188
ENST00000236067	ENSG00000117410	ATP6V0B	chr1:44440158-44443967	0.0751858	0.8961	0.4725	0.63895	-0.271942	0.79775	-0.590803	0.609	-0.650312	0.6966	-0.611046	0.74925	-0.219333	0.7669	-0.0141387	0.9866	-0.496524	0.63175	-0.815659	0.5867	-0.629602	0.6796	-0.738792	0.6844
ENST00000236137	ENSG00000117479	SLC19A2	chr1:169433146-169455241	0.231798	0.54415	-0.687291	0.32815	0.137324	0.82145	-0.596763	0.4724	-0.397848	0.6648	-0.516623	0.63085	0.296508	0.46925	0.284645	0.59025	0.436831	0.46745	0.197998	0.78195	0.199173	0.82115	-0.0411599	0.96655
ENST00000236147	ENSG00000188404	SELL	chr1:169631244-169863408	0.499787	0.5665	-0.640187	0.73335	-0.530084	0.79305	-1.58336	0.50945	-2.44901	0.2876	-3.3357	0.3805	0.181694	0.86945	-0.373909	0.78635	-0.781345	0.6885	-1.54211	0.51485	-3.02583	0.25225	-3.36055	0.36475
ENST00000236166	ENSG00000117507	FMO6P	chr1:171106878-171130707	0	1	0	1	0	1	0	1	0	1	0	1	0	1	0	1	0	1	0	1	0	1	0	1
ENST00000236192	ENSG00000117533	VAMP4	chr1:171669299-171711387	-0.140264	0.707	0.199894	0.73675	0.562194	0.3392	0.699241	0.3136	0.817108	0.30885	0.697139	0.43385	0.413052	0.2929	0.143504	0.78225	0.763441	0.1813	0.532803	0.4467	0.178625	0.8337	0.821581	0.36195
ENST00000236228	ENSG00000117569	PTBP2	chr1:97187220-97280349	-0.192848	0.6478	-0.59694	0.4174	-0.374952	0.61605	-0.160292	0.8484	-0.362967	0.73895	-0.121822	0.91855	0.104507	0.8169	-0.206875	0.7295	-0.115164	0.86985	-0.0745472	0.93025	-0.41419	0.689	-0.00648277	0.99515
ENST00000236255	ENSG00000158055	GRHL3	chr1:24645811-24799466	0	1	0	1	0	1	0	1	0	1	0	1	0	1	0	1	0	1	0	1	0	1	0	1
ENST00000236273	ENSG00000117614	SYF2	chr1:25549169-25558993	-0.028182	0.9075	0.281099	0.4738	0.0438001	0.9113	0.111412	0.8103	-0.299389	0.58305	-0.0480503	0.9377	0.0104519	0.97035	-0.138417	0.67655	-0.16284	0.67535	0.0950435	0.8355	-0.293427	0.5837	-0.0534343	0.93185
ENST00000236342	ENSG00000117682	DHDDS	chr1:26758772-26797785	-0.544005	0.4304	-1.03701	0.3795	-1.31138	0.2639	-1.35488	0.3704	-1.31507	0.4169	-1.26832	0.5947	-0.81511	0.2915	-0.784643	0.42745	-0.411263	0.70165	-1.4915	0.3181	0.257805	0.83955	-1.02582	0.6036
ENST00000236412	ENSG00000117751	PPP1R8	chr1:28157288-28178187	0.970448	0.63505	0.7513	0.6213	-0.299135	0.81215	0.603897	0.76275	-0.72593	0.80005	-0.345914	0.8904	0.343077	0.47395	1.46193	0.5277	1.08509	0.6844	-0.618759	0.81545	0	0.12255	0.678491	0.79635
ENST00000236495	ENSG00000117834	SLC5A9	chr1:48688356-48714316	0	1	0	1	0	1	0	1	0	1	0	1	0	1	0	1	0	1	0	1	0	1	0	1
ENST00000236671	ENSG00000117984	CTSD	chr11:1753639-1785222	-0.0831636	0.73275	0.457236	0.2021	0.220982	0.52615	0.303268	0.51875	0.193198	0.72675	0.31811	0.624	-0.352117	0.2321	0.0969502	0.76015	0.326188	0.37065	0.492371	0.2802	0.557308	0.34545	0.38122	0.58345
ENST00000236693	ENSG00000118004	COLEC11	chr2:3642425-3692048	0	1	0	1	0	1	0	1	0	1	0	1	0	1	0	1	0	1	0	1	0	1	0	1
ENST00000236698	ENSG00000118007	STAG1	chr3:135969147-136471220	-0.850098	0.6106	-4.42043	0.13865	-1.13688	0.54825	-1.13532	0.4849	-0.11258	0.6118	-0.561862	0.76195	-0.0772575	0.9614	0.193589	0.9217	0.766519	0.6117	0.694115	0.4649	0	0.1364	-1.8837	0.5862
ENST00000236709	ENSG00000118017	A4GNT	chr3:137842559-137851229	0	1	0.0562674	1	1.38112	1	-0.300678	1	0.331081	1	0.491678	1	0.928678	1	0.766039	1	0	1	2.20862	1	0	1	0.673016	1
ENST00000236826	ENSG00000118113	MMP8	chr11:102582525-102597781	0.0368871	0.9085	0.714428	0.12885	1.63405	0.0009	2.39015	0.00025	2.67847	0.0002	2.81282	0.00085	0.136388	0.69475	0.747125	0.07845	1.71441	0.0007	2.19323	0.0005	2.43534	0.0005	2.63497	0.00175
ENST00000236850	ENSG00000118137	APOA1	chr11:116706466-116708666	0	1	0	1	0	1	0	1	0	1	0	1	0	1	0	1	0	1	0	1	0	1	0	1
ENST00000236877	ENSG00000118160	SLC8A2	chr19:47931273-47975425	-2.21984	1	-1.55948	1	0	1	-2.61131	1	0	1	-2.34301	1	-2.88953	1	0	1	-1.65134	1	0.900235	1	-0.631229	1	0	1
ENST00000236914	ENSG00000116833	NR5A2	chr1:199996729-200146552	0	0.1021	-15.0266	0.1703	-13.3022	0.21505	-10.8368	0.2242	0	1	0.784212	0.64925	-0.76896	0.56375	-1.43779	0.526	0.490485	0.7525	-2.1397	0.474	0	0.22465	-1.34461	0.64415
ENST00000236918	ENSG00000118194	TNNT2	chr1:201328135-201368736	0	1	0	1	0	1	0	1	0	1	0	1	0	1	0	1	0	1	0	1	0	1	0	1
ENST00000236925	ENSG00000118200	CAMSAP2	chr1:200708685-200829832	-0.674649	0.15705	0.267707	0.6321	0.686448	0.22685	-0.135001	0.8728	-0.635364	0.5646	0.210164	0.8495	-0.0683934	0.88955	0.194555	0.70995	-0.495876	0.46935	1.03066	0.12275	-1.58941	0.26145	0.721792	0.4474
ENST00000236937	ENSG00000072694	FCGR2B	chr1:161511548-161648444	-2.26716	0.06655	-0.222613	0.828	-1.22652	0.3042	-1.05397	0.4743	-1.28246	0.43045	-1.26669	0.37085	-2.36015	0.06055	-1.83337	0.12765	-2.37218	0.269	0	0.11555	-5.76644	0.2379	-0.421226	0.7803
ENST00000236938	ENSG00000132185	FCRLA	chr1:161676761-161684142	0.122786	0.8355	0.19694	0.83275	-0.025358	0.97915	0.522255	0.61995	-1.02491	0.55945	-0.939192	0.5603	0.115499	0.84005	-0.568218	0.5238	-1.08732	0.37015	0.154897	0.88755	0	0.1237	0.476289	0.7044
ENST00000236957	ENSG00000114942	EEF1B2	chr2:206986148-207027652	0.206617	0.7628	-0.466443	0.7281	-0.286903	0.8293	-1.22901	0.41645	-0.547873	0.7776	-2.04505	0.4426	-0.624407	0.5241	-0.874578	0.46555	-1.57082	0.3096	-0.721908	0.63515	-1.4531	0.4237	-1.74984	0.47235
ENST00000236959	ENSG00000138363	ATIC	chr2:216176539-216214487	-0.0153271	0.9503	0.0808792	0.84285	-0.196332	0.6124	-0.592723	0.2152	-0.405437	0.45555	-0.453679	0.4801	0.0460396	0.87815	0.0158852	0.96195	-0.192187	0.61905	-0.737826	0.10825	-0.290327	0.58935	-0.595454	0.3497
ENST00000236979	ENSG00000118245	TNP1	chr2:217724180-217724787	0	1	0	1	0	1	0	1	0	1	0	1	0	1	0	1	0	1	0	1	0	1	0	1
ENST00000236980	ENSG00000118246	FASTKD2	chr2:207602486-207657233	-0.357985	0.37835	-0.0752027	0.90185	-0.166606	0.7787	-0.529027	0.4855	-0.571839	0.51225	-0.196768	0.8397	-0.0458339	0.91645	0.359319	0.46775	-0.496096	0.4373	-0.756578	0.3247	-0.687061	0.44205	-0.373758	0.70555
ENST00000237014	ENSG00000118271	TTR	chr18:29171688-29178974	0	1	0	1	-0.162108	1	0.703598	1	0	1	0	1	0	1	-8.54436	1	0	1	0	1	0	1	0	1
ENST00000237019	ENSG00000118276	B4GALT6	chr18:29202209-29265799	0	1	0	1	0	1	0	1	0	1	0	1	0	1	0	1	0	1	0	1	0	0.1563	0	1
ENST00000237163	ENSG00000083097	DOPEY1	chr6:83777384-83906382	-1.25115	1	-2.25524	1	-0.536135	1	0.805368	0.7735	1.32502	0.68615	1.31617	0.68595	0.378711	0.54255	0.532417	0.6971	0.066334	1	-4.4731	1	0	1	1.77189	0.6118
ENST00000237172	ENSG00000118407	FILIP1	chr6:76005625-76203496	0	1	0	1	0	1	0	1	0	1	0	1	0	1	0	1	0	1	0	1	0	1	0	1
ENST00000237186	ENSG00000118420	UBE3D	chr6:83602116-83775560	0	1	0	1	0	1	0	1	0	1	0	1	0	1	0	1	0	1	0	1	0	1	0	1
ENST00000237201	ENSG00000118434	SPACA1	chr6:88757506-88776550	0	1	0	1	0	1	0	1	0	1	0	1	0	1	0	1	0	1	0	1	0	1	0	1
ENST00000237247	ENSG00000118473	SGIP1	chr1:66999065-67213982	0	1	0	1	0	1	0	1	0	1	0	1	0	1	0	1	0	1	0	1	0	1	0	1
ENST00000237264	ENSG00000028839	TBPL1	chr6:134273307-134308637	0.0481007	0.8716	0.240645	0.59595	0.42786	0.3369	0.0827119	0.88445	-0.20088	0.7609	-0.0778047	0.9165	0.210717	0.5122	-0.0872375	0.82535	0.16168	0.729	-0.231633	0.6885	0.171344	0.79635	-0.472466	0.5475
ENST00000237275	ENSG00000118491	ZC2HC1B	chr6:144185572-144259483	-0.309594	1	0	1	-5.74834	1	0	1	0.892678	1	0	1	1.59832	1	0	1	0	1	2.18506	1	0	1	0	1
ENST00000237281	ENSG00000118496	FBXO30	chr6:146119270-146135889	-0.324192	0.1816	-0.902492	0.02195	-0.476525	0.19285	-0.0890576	0.84325	-0.387362	0.45065	-0.64339	0.2739	-0.110716	0.6951	-0.500386	0.13	-0.529606	0.1526	-0.264613	0.54615	-0.801115	0.1224	-0.670622	0.27545
ENST00000237283	ENSG00000189007	ADAT2	chr6:143748125-143771810	0.143654	0.70195	0.280836	0.6335	0.464256	0.44495	-0.287498	0.717	-0.0922288	0.92105	0.184792	0.85495	0.491743	0.19235	0.0908683	0.86355	0.316281	0.5999	-0.747734	0.39705	-0.412312	0.681	-0.388188	0.6965
ENST00000237289	ENSG00000118503	TNFAIP3	chr6:138188350-138204449	-0.0479293	0.8375	-0.398994	0.27105	-0.345528	0.32835	-0.211616	0.62755	-0.329823	0.5333	-0.470002	0.436	0.00871251	0.976	0.094632	0.755	-0.2685	0.43335	-0.129158	0.7623	-0.325782	0.543	-0.244565	0.71075
ENST00000237305	ENSG00000118515	SGK1	chr6:134490383-134639250	0.0621287	0.79735	-0.526242	0.17505	0.142869	0.6839	-0.541409	0.247	-1.22269	0.03405	-1.1913	0.0641	0.138442	0.63905	-0.403726	0.2231	-0.09827	0.7855	-0.646793	0.14835	-1.51501	0.0146	-1.68213	0.01745
ENST00000237316	ENSG00000118526	TCF21	chr6:134210275-134216691	0	1	0	1	0	1	0	1	0	1	0	1	0	1	0	1	0	1	0	1	0	1	0	1
ENST00000237353	ENSG00000118557	PMFBP1	chr16:72078187-72210777	-5.42796	0.3377	-3.03406	0.45025	-1.04133	0.7109	-3.96992	0.38425	-0.722003	0.7989	-0.372697	0.87395	-0.358632	0.47465	-2.5898	0.4629	-2.62429	0.4914	-1.10672	0.72315	-2.45024	0.46415	-1.71964	0.5777
ENST00000237364	ENSG00000109689	STIM2	chr4:26859299-27027003	-0.0330677	0.94135	0.22419	0.7413	-0.381913	0.6406	-0.326411	0.74265	0.233523	0.83645	0.0479005	0.97305	0.0944692	0.8558	-0.455337	0.5065	0.0892902	0.9061	-1.82683	0.18705	-0.316636	0.80475	0.14412	0.91585
ENST00000237380	ENSG00000118579	MED28	chr4:17616253-17627477	-0.098141	0.68885	-0.0589888	0.87795	-0.148593	0.69285	-0.19141	0.6805	-0.325675	0.54685	0.0655103	0.9181	0.0945883	0.74515	-0.0763995	0.8189	-0.179163	0.6469	-0.456911	0.3111	-0.238095	0.65205	-0.162601	0.8078
ENST00000237449	ENSG00000115423	DNAH6	chr2:84743578-85046713	-0.896082	1	-1.14537	1	-0.711045	1	-3.782	1	-7.86754	1	-14.1393	1	-7.09784	1	-0.128412	1	0.15688	1	-14.1643	1	-3.55917	1	0	1
ENST00000237455	ENSG00000239305	RNF103	chr2:86730553-87005164	0.0116085	0.98815	0.205894	0.8823	0.599807	0.617	1.12173	0.4289	1.05459	0.49985	1.18889	0.40425	0.261979	0.81175	0.0839765	0.94095	0.441323	0.7213	0.822734	0.63815	0.720228	0.70425	0.689661	0.4916
ENST00000237500	ENSG00000118680	MYL12B	chr18:3261906-3278282	-0.0204696	0.93125	0.15404	0.6748	0.151767	0.67135	-0.0846242	0.84735	-0.121328	0.81045	-0.232648	0.7033	-0.0440977	0.8748	-0.249052	0.42565	-0.30734	0.3886	-0.160911	0.7013	-0.519309	0.32175	-0.370692	0.53545
ENST00000237512	ENSG00000118690	ARMC2	chr6:109169618-109295186	0.46042	0.65155	0.286617	0.88815	0.988808	0.548	0.895605	0.664	0.256036	0.4018	0.908968	0.4808	0.0533269	0.95955	0.155828	0.91045	0.130481	0.9482	0.210693	0.68485	-0.0141117	0.57275	1.16136	0.517
ENST00000237527	ENSG00000118702	GHRH	chr20:35879488-35890238	0	1	0	1	0	1	0	1	0	1	0	1	0	1	0	1	0	1	0	1	0	1	0	1
ENST00000237530	ENSG00000118705	RPN2	chr20:35729628-35870022	-0.0397402	0.8642	0.129397	0.71365	-0.105999	0.7587	-0.0045577	0.9927	0.0191667	0.96975	0.265481	0.6638	-0.0946653	0.7371	-0.134247	0.6582	-0.0308329	0.9293	0.0277243	0.9462	0.0705516	0.89585	-0.00617788	0.99255
ENST00000237536	ENSG00000149639	SOGA1	chr20:35405844-35492089	0.14414	0.6038	-0.509182	0.2522	-0.243302	0.57605	0.123423	0.81795	0.394201	0.48485	0.458601	0.50915	0.0723814	0.80795	0.305203	0.4018	0.194935	0.6504	0.0810134	0.8725	0.378142	0.5035	0.599347	0.3551
ENST00000237596	ENSG00000118762	PKD2	chr4:88928819-88998929	0.227065	0.38205	-0.328455	0.4209	0.192021	0.6381	0.345292	0.47305	0.524824	0.3379	0.494453	0.45	0.275322	0.3564	0.0478008	0.89205	0.0387884	0.92375	0.241372	0.6095	0.250961	0.65305	0.17619	0.79595
ENST00000237612	ENSG00000118777	ABCG2	chr4:89011415-89152474	0.88481	0.0385	0.55495	0.4209	0.207201	0.7717	-0.30644	0.7346	-0.783956	0.44515	-0.677699	0.566	1.16956	0.00625	0.757954	0.1914	-0.196125	0.7949	-1.11247	0.31315	0.13816	0.90835	-0.31378	0.7896
ENST00000237623	ENSG00000118785	SPP1	chr4:88896818-88904562	0.142627	0.75635	0	1	0	1	0	1	0	1	0	1	0.416106	0.4548	0	1	0	1	0	1	0	1	0	1
ENST00000237642	ENSG00000118804	FAM47E-STBD1	chr4:77135192-77232752	-0.67492	0.02495	-1.51115	0.004	-1.08221	0.0258	-1.0907	0.0577	-0.725645	0.23235	-0.639509	0.38285	-0.733314	0.0334	-1.36966	0.001	-0.954353	0.0439	-1.42011	0.01495	-1.06057	0.0974	-0.84135	0.2501
ENST00000237653	ENSG00000172955	ADH6	chr4:100123794-100140694	0	1	0	1	0	1	0	1	0	1	0	1	0	1	0	1	0	1	0	1	0	1	0	1
ENST00000237654	ENSG00000118816	CCNI	chr4:77968310-77997158	0.0317055	0.89465	0.116484	0.7501	0.217706	0.5399	0.282171	0.5144	0.285781	0.56175	0.474882	0.43625	0.159492	0.5658	-0.0814688	0.79785	0.120868	0.7363	0.0856056	0.84225	0.219237	0.664	0.0170721	0.9765
ENST00000237696	ENSG00000118849	RARRES1	chr3:158414680-158547508	0.942037	1	-0.0293897	1	1.40101	1	1.82799	1	2.17374	1	1.93993	1	0.879557	1	1.47168	1	2.44241	0.41155	0.534008	1	0	1	-0.418266	1
ENST00000237724	ENSG00000118873	RAB3GAP2	chr1:220321634-220445796	0	1	0	1	0	1	0	1	0	1	0	1	0	1	0	1	0	1	0	1	0	1	0	1
ENST00000237822	ENSG00000118961	C2orf43	chr2:20883787-21022882	-0.226919	0.46245	-0.0687996	0.8914	-0.0576393	0.9072	0.00177603	0.99735	0.266174	0.69935	0.198893	0.8108	0.0269608	0.93685	-0.0549294	0.8961	0.0301461	0.9519	-0.341748	0.59075	0.232858	0.74155	-0.215642	0.80145
ENST00000237837	ENSG00000118972	FGF23	chr12:4477392-4488894	0	1	0	1	0	1	0	1	0	1	0	1	0	1	0	1	0	1	0	1	0	1	0	1
ENST00000237853	ENSG00000118985	ELL2	chr5:95220801-95297775	-0.118039	0.6289	-0.578282	0.1268	-0.397406	0.3125	0.0788837	0.86655	0.00222916	0.9963	0.216568	0.73045	0.0863601	0.76515	-0.435641	0.18805	-0.493884	0.19205	-0.082512	0.85185	0.0222436	0.96565	0.152066	0.80725
ENST00000237858	ENSG00000173221	GLRX	chr5:95049225-95160087	-0.501192	0.3074	0.608098	0.3417	0.435234	0.52765	0.214259	0.8101	-0.061294	0.9542	0.148578	0.90115	-0.406761	0.48165	0.162619	0.78695	0.390895	0.56985	0.127642	0.8703	0.595965	0.55565	-0.209129	0.8528
ENST00000237889	ENSG00000119013	NDUFB3	chr2:201843215-201950473	-0.145675	0.6085	-0.0833506	0.8482	0.198418	0.64595	-0.00138349	0.99765	-0.13785	0.8302	-0.217272	0.76405	-0.151861	0.63895	-0.167201	0.66845	-0.421349	0.35855	-0.0460148	0.9291	-0.327845	0.6012	-0.526535	0.46455
ENST00000237937	ENSG00000107372	ZFAND5	chr9:74966340-74980163	-0.110369	0.88055	-0.478001	0.72515	0.014147	0.99035	0.75431	0.5271	0.564423	0.7192	0.323499	0.8522	0.0276542	0.9787	-0.381776	0.7201	0.193766	0.85075	0.566199	0.6407	0.346267	0.81485	0.0449008	0.9764
ENST00000238018	ENSG00000119125	GDA	chr9:74729510-74872109	0	1	0	1	0	1	0	1	0	1	0	1	0	1	0	1	0	1	0	1	0	1	0	1
ENST00000238044	ENSG00000119147	C2orf40	chr2:106679701-106694615	0	1	0	1	0	1	0	1	0	1	0	1	0	1	0	1	0	1	0	1	0	1	0	1
ENST00000238081	ENSG00000134308	YWHAQ	chr2:9724100-9771143	-0.121239	0.5983	-0.321064	0.38205	-0.194548	0.57875	-0.116806	0.79665	-0.421347	0.41345	-0.334828	0.57995	-0.068031	0.81065	-0.297973	0.34055	-0.449318	0.2016	-0.207233	0.6334	-0.529519	0.31495	-0.36575	0.55335
ENST00000238091	ENSG00000119185	ITGB1BP1	chr2:9346893-9563676	-1.05753	0.4611	-1.69367	0.51875	-1.77377	0.5036	-1.57603	0.62095	-2.09066	0.5486	-3.04571	0.4042	-0.741785	0.60255	-1.48619	0.61235	-1.33239	0.53625	-1.41857	0.63825	0	0.13915	-3.66341	0.35375
ENST00000238112	ENSG00000119203	CPSF3	chr2:9563696-9613230	-0.0471851	0.8471	0.251653	0.51645	0.130816	0.74585	0.00814445	0.9856	-0.0566701	0.9153	-0.123778	0.846	0.188768	0.51205	-0.00484499	0.98805	8.39917e-05	0.9991	-0.21959	0.63135	-0.0475411	0.9317	-0.534981	0.41485
ENST00000238138	ENSG00000119227	PIGZ	chr3:196673213-196695931	2.59737	0.27535	1.75954	0.53165	1.28291	0.63675	1.33192	0.66215	2.35093	0.5403	1.13666	0.6986	0.897768	0.61285	1.42481	0.45185	1.90855	0.5196	0.778407	0.76415	0.684363	0.78355	2.1815	0.55345
ENST00000238146	ENSG00000111364	DDX55	chr12:124086623-124118313	-0.0435691	0.92405	0.210253	0.76845	-0.0576993	0.93495	-0.40263	0.664	-0.441955	0.6719	-0.343295	0.7573	0.0036805	0.9941	-0.109595	0.86115	-0.233173	0.7468	-0.355229	0.66135	-0.714791	0.49655	-0.642618	0.599
ENST00000238156	ENSG00000119242	CCDC92	chr12:124247041-124499986	0.083731	0.9049	-0.474575	0.7193	-0.357353	0.75055	-0.524557	0.7055	-0.475435	0.8211	-0.193515	0.91015	-0.143713	0.8625	0.107998	0.907	-0.791414	0.5322	-0.401898	0.7678	-0.375038	0.86885	-0.401335	0.8339
ENST00000238181	ENSG00000116977	LGALS8	chr1:236681299-236767804	0.387722	0.39905	-1.22227	0.70105	-0.354801	0.8404	-0.397911	0.86995	-0.156355	0.933	-1.00314	0.7159	-0.387969	0.7665	0.24178	0.7306	-0.0555185	0.87355	0.0593504	0.91495	-0.064357	0.954	0.644836	0.81055
ENST00000238248	ENSG00000106853	PTGR1	chr9:114287438-114362135	-0.554364	0.44205	-0.00815976	0.9946	-0.0268081	0.98155	-0.077835	0.95395	0.271289	0.8678	0.122444	0.9443	-0.45626	0.58575	0.387822	0.67415	-0.203593	0.87675	-0.298019	0.8489	-1.13352	0.52795	0.630261	0.7344
ENST00000238256	ENSG00000119321	FKBP15	chr9:115913221-115983641	0.797617	0.31125	0.638343	0.6028	-0.42152	0.79335	0.644746	0.6919	1.14902	0.46285	1.78309	0.28615	1.07001	0.26515	1.45801	0.1923	1.46004	0.1792	0.509515	0.75545	1.73748	0.29525	1.7993	0.25035
ENST00000238341	ENSG00000119397	CNTRL	chr9:123837140-123939888	1.18973	0.0736	-0.5971	0.64	-1.06269	0.5015	-0.456583	0.77295	-6.81853	0.23615	-10.2738	0.15225	-6.70355	0.2235	0.632078	0.52035	0	0.0815	-7.71599	0.24755	0.14493	0.94235	-1.23718	0.56885
ENST00000238379	ENSG00000119431	HDHD3	chr9:116135698-116139279	1.99538	0.1209	1.56933	0.43885	1.98439	0.3512	1.6231	0.43145	2.10349	0.3516	0.54806	0.63335	0.83077	0.48085	1.52465	0.32895	2.0967	0.3456	0	0.2142	2.89225	0.30095	2.32077	0.42
ENST00000238477	ENSG00000119523	ALG2	chr9:101978707-101984238	-0.00723672	0.9871	-0.0851052	0.9206	0.0247828	0.97625	0.0115348	0.9905	-0.038394	0.97205	-0.264945	0.8365	0.154962	0.7843	0.00318858	0.99495	-0.348779	0.6934	-0.00803463	0.9923	0.376697	0.7266	-1.03296	0.50865
ENST00000238483	ENSG00000115266	APC2	chr19:1446299-1479555	0.0684992	0.9368	-0.487626	0.76215	-1.02097	0.50435	-0.177223	0.9275	-2.20016	0.41025	-8.96296	0.2887	-0.816912	0.43995	-0.236239	0.86355	-2.93355	0.29655	-0.401623	0.823	-2.52997	0.52525	-7.21113	0.3661
ENST00000238497	ENSG00000119541	VPS4B	chr18:61056422-61089716	0.211865	0.39245	-0.00596403	0.98695	0.110513	0.77505	0.230585	0.6107	0.00986722	0.98565	0.0422666	0.9452	0.310246	0.28095	0.16406	0.617	0.060594	0.87475	0.139084	0.75725	-0.0571768	0.91285	-0.204217	0.7523
ENST00000238508	ENSG00000242550	SERPINB10	chr18:61538925-61609601	1.97012	1	1.1848	1	-1.79727	1	2.05929	1	-0.313796	1	1.14511	1	-0.117014	1	-1.74405	1	1.08486	1	0	1	0	1	0	1
ENST00000238558	ENSG00000133937	GSC	chr14:95234552-95236562	2.5768	0.25585	0	1	-0.187378	1	-0.328861	1	0.949557	1	0.513855	1	0	1	0.863694	1	0.0333123	1	1.15736	1	0	1	2.06491	0.4367
ENST00000238561	ENSG00000063761	ADCK1	chr14:78266425-78401355	-0.165945	0.6642	0.415396	0.49835	-0.121631	0.85185	-1.36104	0.1386	-0.707265	0.4677	-0.897337	0.41875	-0.144389	0.7118	-0.0755118	0.8853	-0.644726	0.3626	-1.26738	0.1598	-0.00481395	0.99565	-1.37297	0.2163
ENST00000238570	ENSG00000100731	PCNX	chr14:71374121-71582099	0	1	0	1	0	1	0	1	0	1	0	1	0	1	0	1	0	1	0	1	0	1	0	1
ENST00000238571	ENSG00000119596	YLPM1	chr14:75230068-75304012	0	1	0	1	0	1	0	1	0	1	0	1	0	1	0	1	0	1	0	1	0	1	0	1
ENST00000238607	ENSG00000119630	PGF	chr14:75408536-75422487	-0.0953978	1	0	1	12.2801	1	11.7771	1	0	1	11.8461	1	0	1	-0.994493	1	14.2254	0.1913	0	1	0	1	0	1
ENST00000238609	ENSG00000119632	IFI27L2	chr14:94594115-94596590	-0.21631	0.48495	0.214218	0.669	-0.222608	0.66365	-0.29093	0.634	-0.419079	0.56925	0.361233	0.65855	-0.645069	0.06365	-0.327713	0.4551	-0.140502	0.78475	0.0120998	0.9841	0.258147	0.7121	0.288734	0.71525
ENST00000238616	ENSG00000119638	NEK9	chr14:75548821-75594047	0.005467	0.9846	-0.942628	0.0501	-0.632607	0.17145	0.0515089	0.91625	0.391029	0.51455	0.31005	0.66655	0.0912323	0.77425	0.0633268	0.8617	-0.259175	0.54475	0.224452	0.6542	0.357457	0.54325	0.628023	0.37245
ENST00000238618	ENSG00000119640	ACYP1	chr14:75519923-75545126	-0.543206	0.3289	0.205838	0.80385	0.427554	0.5861	0.123096	0.904	0.402838	0.69905	0.824534	0.5274	-0.556971	0.30045	-0.668127	0.3456	0.400516	0.65075	0.0755844	0.9472	-0.516001	0.7144	0.336114	0.787
ENST00000238628	ENSG00000119650	IFT43	chr14:76044959-76550928	1.55594	0.6502	1.33873	0.6349	1.45041	0.6172	1.50229	0.59965	0.203346	0.9103	0.584539	0.83065	1.64423	0.60355	1.06916	0.6988	2.05448	0.50885	2.04526	0.5054	3.69273	0.38145	1.69986	0.53075
ENST00000238633	ENSG00000119655	NPC2	chr14:74942894-74963809	-0.297202	0.83435	0.572025	0.4469	-0.0395145	0.4723	-0.203567	0.56165	-0.221652	0.7144	0.3314	0.7866	-0.634972	0.7358	-1.09273	0.50965	-0.776169	0.65705	0.164455	0.43065	0.286307	0.69335	-0.611295	0.7921
ENST00000238647	ENSG00000119669	IRF2BPL	chr14:77490887-77495034	-0.0588921	0.81405	0.145307	0.718	0.634896	0.1073	0.283133	0.55405	0.214173	0.68385	0.494189	0.42625	-0.195766	0.50465	-0.367292	0.29245	0.477089	0.2186	0.321678	0.4922	0.266406	0.627	0.263706	0.66715
ENST00000238651	ENSG00000119673	ACOT2	chr14:74034323-74042357	0.142214	0.66035	0.289534	0.5729	0.427961	0.39495	-0.268834	0.6765	-0.35501	0.6405	-0.909846	0.35735	-0.141912	0.6817	0.593932	0.17235	0.0682465	0.90265	-0.0128012	0.9841	-0.886942	0.2767	-0.423553	0.6279
ENST00000238662	ENSG00000119684	MLH3	chr14:75480466-75518235	-0.119019	0.782	-1.12701	0.15645	-0.1476	0.82835	-0.202537	0.8012	0.30115	0.7375	0.228306	0.8455	-0.111497	0.8077	-0.259568	0.6699	0.257308	0.68645	0.00912294	0.99045	-0.26607	0.80135	0.309206	0.77035
ENST00000238667	ENSG00000119686	FLVCR2	chr14:76044959-76550928	-0.306201	0.65095	-1.369	0.381	-1.13614	0.46975	-0.710656	0.67265	-1.09268	0.43225	-0.761463	0.4781	-0.283954	0.72025	-1.12046	0.3044	-1.22724	0.4329	-0.772749	0.6499	-1.38223	0.24015	-0.865946	0.4427
ENST00000238671	ENSG00000119689	DLST	chr14:75348593-75370448	0	0.16125	0	0.1051	-1.62999	0.5804	-0.832643	0.7624	-0.45572	1	0.473781	0.8517	0	0.14215	-0.153339	0.93025	0	0.10055	0	1	0	0.0605	1.13535	0.6705
ENST00000238682	ENSG00000119699	TGFB3	chr14:76044959-76550928	-0.12607	0.8185	0.379204	0.64775	0.360567	0.66535	0.442585	0.661	-0.28253	0.8138	-0.35398	0.81955	-0.143281	0.8214	0.158933	0.82885	0.386927	0.63465	0.453726	0.63175	-0.628567	0.5848	-0.453091	0.7803
ENST00000238686	ENSG00000119703	ZC2HC1C	chr14:75519923-75545126	2.23971	1	-1.28152	1	-1.29262	1	0	1	1.84444	1	-0.533004	1	-0.324138	1	0	1	0	1	0	1	0	1	0.930771	1
ENST00000238688	ENSG00000119705	SLIRP	chr14:78174413-78236085	-0.610085	0.81665	1.39153	0.6374	-0.177275	0.93665	-0.67237	0.79985	-0.320292	0.896	-0.0259433	0.97275	0.410395	0.8685	-0.340018	0.89365	-0.151861	0.9412	-0.417473	0.8647	-0.285494	0.907	-0.705574	0.785
ENST00000238699	ENSG00000119714	GPR68	chr14:91698875-91720269	1.43094	0.516	2.7042	0.34465	0	0.1236	2.00438	0.45385	-7.49375	0.2808	-1.19146	0.6793	-3.11166	0.4734	0	0.13465	2.92833	0.28235	-9.48113	0.2569	0.016395	0.9526	-7.63976	0.26285
ENST00000238709	ENSG00000119723	COQ6	chr14:74318546-74551196	0	1	0	1	0	1	0	1	0	1	0	1	0	1	0	1	0	1	0	1	0	1	0	1
ENST00000238714	ENSG00000115421	PAPOLG	chr2:60983364-61029220	-0.0762538	0.81555	-0.966905	0.10875	-0.260319	0.62255	-0.0872644	0.89155	-0.093222	0.89675	0.0153216	0.9863	0.259953	0.4815	-0.117602	0.79485	-0.0939227	0.85625	-0.181964	0.7644	-0.747546	0.3512	-0.135046	0.8738
ENST00000238721	ENSG00000115129	TP53I3	chr2:24299395-24423718	-0.560496	0.66745	0.708885	0.7045	0.847971	0.63585	0.889106	0.4801	0.870978	0.42325	0.491673	0.68905	0.826871	0.45195	0.337155	0.83825	0.112781	0.90375	-0.143984	0.4973	1.95453	0.4618	0.021337	0.77475
ENST00000238738	ENSG00000119729	RHOQ	chr2:46717888-46852881	-0.0955023	0.77055	-0.578498	0.2929	-0.254994	0.6271	-0.17332	0.78145	-0.506475	0.4858	-0.336039	0.68915	0.0198121	0.95995	-0.298038	0.50285	-0.419329	0.4185	-0.280135	0.6484	-0.935748	0.2224	-0.402728	0.64425
ENST00000238788	ENSG00000119777	TMEM214	chr2:27255777-27264563	0.177952	0.5043	0.318019	0.4426	0.214407	0.60945	-0.238404	0.6434	0.186501	0.74545	-0.154815	0.8221	-0.0618068	0.83865	0.386842	0.28075	0.445509	0.28495	-0.0900497	0.86275	0.590551	0.28755	-0.0934889	0.8968
ENST00000238789	ENSG00000119778	ATAD2B	chr2:23971533-24149984	-0.348625	0.3561	-1.86118	0.05595	-0.846281	0.2378	-0.206701	0.7802	0.179862	0.82565	-0.59138	0.59085	0.221191	0.56795	-0.0216831	0.96905	-0.571419	0.3848	-0.316403	0.6655	0.414703	0.59545	-0.0584754	0.95465
ENST00000238823	ENSG00000119812	FAM98A	chr2:33808724-33824449	0.0397318	0.8744	0.221964	0.5607	0.238447	0.53535	-0.29427	0.51825	-0.191464	0.7247	-0.624154	0.3318	0.119978	0.6783	0.288478	0.37695	0.109213	0.7707	-0.296845	0.51515	-0.247325	0.64685	-0.6451	0.3062
ENST00000238831	ENSG00000119820	YIPF4	chr2:32502978-32537002	0.232392	0.38525	-0.0165206	0.9692	0.0919374	0.82095	0.198889	0.6818	0.25384	0.65155	0.146777	0.81355	0.269063	0.3814	-0.186706	0.61385	0.117005	0.77805	0.0375307	0.93795	0.105828	0.8494	-0.0530398	0.9338
ENST00000238855	ENSG00000119844	AFTPH	chr2:64751464-64820139	0.0812364	0.88215	0.219714	0.8045	0.216312	0.80135	0.215797	0.83755	0.09193	0.9346	0.273409	0.84355	0.372833	0.5511	-0.272935	0.7321	0.18045	0.82845	0.112431	0.91015	-0.0454358	0.96985	-0.177064	0.91405
ENST00000238856	ENSG00000119844	AFTPH	chr2:64751464-64820139	0.339766	0.2407	0.408791	0.3571	0.405879	0.3646	0.457913	0.4026	0.142431	0.81505	0.159503	0.8287	0.536289	0.10595	0.492659	0.1905	0.481204	0.27825	0.213	0.6863	0.317345	0.621	0.146234	0.8373
ENST00000238875	ENSG00000119862	LGALSL	chr2:64681102-64688515	-15.6399	0.07445	-0.539889	0.58175	0.287716	0.74315	0.526104	0.61295	0.659776	0.58325	0.831334	0.46445	-9.44041	0.0972	0.0501296	0.9513	-0.221293	0.82775	1.0829	0.322	-15.4869	0.01245	0.81369	0.53565
ENST00000238892	ENSG00000119878	CRIPT	chr2:46717888-46852881	-0.150407	0.79655	-0.124664	0.8798	-0.0223292	0.9822	-0.147454	0.9002	-0.236092	0.86845	-0.219015	0.892	-0.074829	0.91305	-0.286785	0.73355	-0.458721	0.5989	-0.174297	0.88615	-0.722225	0.612	-0.148395	0.95015
ENST00000238918	ENSG00000135298	BAI3	chr6:69345258-70099403	0	1	0	1	0	1	0	1	0	1	0	1	0	1	0	1	0	1	0	1	0	1	0	1
ENST00000238936	ENSG00000138111	TMEM180	chr10:104221148-104236802	-0.0546792	0.8607	0.410355	0.39455	0.565109	0.2389	-0.105655	0.85935	-0.0825375	0.90875	-0.493425	0.56185	-0.391121	0.26025	0.424111	0.30535	0.654283	0.17825	0.209544	0.7185	-0.0107842	0.98695	-0.338881	0.68515
ENST00000238961	ENSG00000119906	FAM178A	chr10:102672719-102724893	0.224333	0.3804	-0.271555	0.5009	0.0841234	0.83015	-0.0553183	0.9068	0.288763	0.5885	0.0555653	0.9302	0.359978	0.21015	0.205592	0.555	0.117771	0.76475	-0.374548	0.42855	0.193109	0.71785	-0.0323493	0.9582
ENST00000238983	ENSG00000182333	LIPF	chr10:90424197-90438571	0	1	0	1	-2.55738	1	0.112632	1	0.285128	1	-1.91232	1	-9.32936	1	-8.15876	1	0	1	0	1	-2.22847	1	-0.956124	1
ENST00000238994	ENSG00000119938	PPP1R3C	chr10:93388198-93392811	0	1	0	1	0	1	0	1	0	1	0	1	0	1	0	1	0	1	0	1	0	1	0	1
ENST00000239007	ENSG00000119950	MXI1	chr10:111967362-112047123	-0.201785	0.6514	-0.690765	0.37215	-0.178011	0.8166	1.2493	0.1557	0.953092	0.3034	1.45469	0.1713	-0.132537	0.79115	0.141102	0.807	-0.625215	0.44155	1.70586	0.03815	1.30055	0.12805	1.55663	0.15055
ENST00000239026	ENSG00000119969	HELLS	chr10:96305546-96373662	0	1	0	1	0	1	0	1	0	1	0	1	0	1	0	1	0	1	0	1	0	1	0	1
ENST00000239032	ENSG00000119973	PRLHR	chr10:120352915-120355160	0	1	0	1	0	1	0	1	0	1	0	1	0	1	0	1	0	1	0	1	0	1	0	1
ENST00000239117	ENSG00000120049	KCNIP2	chr10:103585730-103603677	0	0.20045	0	1	0	1	0	0.16745	0	1	0	1	0	0.20445	0	1	0	0.1706	0	1	0	1	0	1
ENST00000239125	ENSG00000120055	C10orf95	chr10:104209593-104211300	-0.813993	0.2298	-0.186449	0.8257	-0.373541	0.66825	-0.904786	0.3774	-0.702662	0.56155	-1.3579	0.3144	-1.37168	0.0389	-0.695121	0.37875	-0.916163	0.38545	-1.72173	0.2038	-3.34879	0.0496	-0.699477	0.591
ENST00000239144	ENSG00000120068	HOXB8	chr17:46684593-46724385	0	1	0	1	0	1	0	1	0	1	0	1	0	1	0	1	0	1	0	1	0	1	0	1
ENST00000239151	ENSG00000120075	HOXB5	chr17:46626231-46682354	0	1	0	1	0	1	0	1	0	1	0	1	0	1	0	1	0	1	0	1	0	1	0	1
ENST00000239165	ENSG00000260027	HOXB7	chr17:46684593-46724385	-0.2883	0.72285	1.06258	0.3125	0.698726	0.4868	0.878398	0.39635	0.612983	0.61195	-0.577309	0.71715	-0.102525	0.8805	-0.194427	0.8204	-0.534554	0.66	0.4471	0.7277	1.85285	0.25485	0.0788269	0.95775
ENST00000239174	ENSG00000120094	HOXB1	chr17:46605887-46608359	0	1	0	1	0	1	0	1	0	1	0	1	0	1	0	1	0	1	0	1	0	1	0	1
ENST00000239223	ENSG00000120129	DUSP1	chr5:172195092-172198198	-0.0658293	0.79675	0.270368	0.48875	0.711326	0.0705	0.668663	0.1663	0.648033	0.2246	0.775118	0.21425	-0.171478	0.5604	0.193039	0.56165	0.590576	0.1248	0.703708	0.13055	0.800368	0.139	0.894753	0.14975
ENST00000239231	ENSG00000120137	PANK3	chr5:167975499-168006605	0.119479	0.6156	-0.365872	0.3268	0.00777179	0.9824	0.403523	0.36895	0.653222	0.21335	0.660546	0.27365	0.400903	0.1583	0.187535	0.5596	0.0491576	0.8936	0.0577429	0.89875	0.20478	0.6831	0.554861	0.35795
ENST00000239243	ENSG00000120149	MSX2	chr5:174151535-174157896	0.0788094	0.91	0.737742	0.42285	0.446303	0.60645	0.249502	0.8042	-0.603862	0.6122	0.129506	0.9159	0.415852	0.47725	0.447655	0.5663	0.437098	0.67545	0.0243315	0.9821	-0.528803	0.79775	-0.151196	0.92345
ENST00000239316	ENSG00000120211	INSL4	chr9:5231418-5235304	0	1	0	1	0	1	0	1	0	1	0	1	0	1	0	1	0	1	0	1	0	1	0	1
ENST00000239347	ENSG00000214042	IFNA7	chr9:21201467-21202204	0	1	0	1	0	1	0	1	0	1	0	1	0	1	0	1	0	1	0	1	0	1	0	1
ENST00000239367	ENSG00000120256	LRP11	chr6:150139933-150186199	0.0116929	0.9654	-0.0947948	0.83035	-0.044214	0.92245	0.510281	0.325	0.545836	0.3504	1.28347	0.05785	0.125308	0.68455	-0.62738	0.1093	-0.132358	0.76715	0.440191	0.3897	0.653837	0.2604	0.991325	0.15105
ENST00000239374	ENSG00000120262	CCDC170	chr6:151815164-151942328	0.0393297	0.89785	-0.438233	0.41555	-0.387502	0.48615	-0.481357	0.47	-1.08536	0.21215	-0.994213	0.3209	0.18623	0.5843	-0.339139	0.46395	-0.678584	0.244	-1.12545	0.1424	-2.34727	0.02305	-1.22921	0.2101
ENST00000239440	ENSG00000120318	ARAP3	chr5:141032967-141061788	0.0738284	0.86035	-0.327448	0.647	0.133498	0.84595	0.612328	0.4365	0.727694	0.4258	0.861008	0.43095	-0.114662	0.78505	-0.354964	0.5683	0.378067	0.5872	0.867278	0.2588	0.429331	0.67	1.00929	0.3162
ENST00000239444	ENSG00000120322	PCDHB8	chr5:140557370-140560081	-0.111297	0.8175	-0.84662	0.2969	-0.324357	0.68715	-0.156158	0.86245	0.534064	0.59915	-0.215886	0.85235	-0.558647	0.2412	0.556802	0.3405	-0.0668251	0.941	0.00368284	0.9959	-0.424151	0.7357	1.18844	0.273
ENST00000239446	ENSG00000120324	PCDHB10	chr5:140571941-140575215	0.460154	0.3266	-0.283633	0.7054	0.382588	0.59625	0.362874	0.6902	0.715596	0.4428	0.493618	0.63785	0.266064	0.5519	0.302343	0.6194	0.0884752	0.9159	1.05373	0.25295	0.568831	0.62735	0.43762	0.708
ENST00000239449	ENSG00000120327	PCDHB14	chr5:140602930-140605858	-0.556058	0.4606	-0.580404	0.55445	-0.863909	0.40235	-1.29217	0.2607	-0.0715859	0.9529	-0.752258	0.5697	-0.0676729	0.9127	-0.331861	0.69145	-0.482586	0.6649	-0.816525	0.5569	-17.0542	0.23535	-1.43451	0.3429
ENST00000239450	ENSG00000120328	PCDHB12	chr5:140588268-140591696	0.274697	0.657	-0.171992	0.85875	-0.134995	0.88205	-0.660679	0.51825	-0.321729	0.7878	-0.48831	0.665	0.657177	0.2406	0.0696541	0.93035	-0.53474	0.6234	-0.706573	0.6007	-1.14851	0.47105	-0.401767	0.75405
ENST00000239451	ENSG00000120329	SLC25A2	chr5:140682195-140683612	0	1	0	1	0	1	0	1	0	1	0	1	0	1	0	1	0	1	0	1	0	1	0	1
ENST00000239457	ENSG00000117593	DARS2	chr1:173768687-173827684	0	1	0	1	0	1	0	1	0	1	0	1	0	1	0	1	0	1	0	1	0	1	0	1
ENST00000239461	ENSG00000116132	PRRX1	chr1:170631868-170708560	0	1	0	1	0	1	0	1	0	1	0	1	0	1	0	1	0	1	0	1	0	1	0	1
ENST00000239462	ENSG00000120332	TNN	chr1:175036993-175117202	1.69731	1	-1.26005	1	0.428111	1	-0.491481	1	0.368645	1	1.52655	1	0.616647	1	0.302687	1	-0.891073	1	0.226542	1	0	1	1.37624	1
ENST00000239468	ENSG00000120337	TNFSF18	chr1:173009099-173020103	0	1	0	1	0	1	0	1	0	1	0	1	0	1	0	1	0	0.10075	0	1	0	1	0	1
ENST00000239587	ENSG00000120440	TTLL2	chr6:167738573-167797998	0	1	0	1	0	1	0	1	0	1	0	1	0	1	0	1	0	1	0	1	0	1	0	1
ENST00000239614	ENSG00000120458	MSANTD2	chr11:124636393-124670569	-0.163292	0.81245	0.179059	0.8633	-0.00695446	0.9953	-1.04841	0.4854	-1.5049	0.3572	-2.0055	0.3613	0.131633	0.83735	-1.62924	0.21725	-1.06425	0.4673	-1.59992	0.3503	-0.682976	0.69925	-3.42202	0.301
ENST00000239666	ENSG00000120509	PDZD11	chrX:69506444-69640682	-0.0316977	0.9227	0.513845	0.2948	0.140556	0.77845	-0.157112	0.8093	0.127359	0.8588	0.0131428	0.98655	-0.0381021	0.917	0.190723	0.6641	0.187396	0.70895	-0.140156	0.8275	0.665496	0.3286	-0.214613	0.8089
ENST00000239690	ENSG00000120526	NUDCD1	chr8:110253147-110358182	0.466884	0.41225	0.365875	0.70545	0.562482	0.5454	-0.109998	0.9213	0.0740548	0.9557	0.066722	0.96775	0.354807	0.618	0.345129	0.66245	0.389426	0.6611	0.0696435	0.95055	-0.192591	0.8782	-0.0974066	0.94935
ENST00000239715	ENSG00000169126	ARMC4	chr10:28064114-28287977	0	1	0	1	0	1	0	1	0	1	0	1	0	1	0	1	0	1	0	1	0	1	0	1
ENST00000239761	ENSG00000120586	MRC1	chr10:18098351-18200091	0	1	0	1	0	1	0	1	0	1	0	1	0	1	0	1	0	1	0	1	0	1	0	1
ENST00000239830	ENSG00000120647	CCDC77	chr12:389294-551811	0.107759	0.91655	-0.370637	0.8441	0.585187	0.72705	-0.19515	0.58785	-0.0454714	0.4152	-0.324013	0.7011	0.0571314	0.96405	0.584371	0.65825	0.228577	0.91425	-8.48148	0.23895	-1.24427	0.4714	0.333978	0.6174
ENST00000239849	ENSG00000120659	TNFSF11	chr13:43136871-43182149	7.65617	0.1538	8.06184	0.16405	8.37811	0.16255	-0.71553	1	9.16786	0.16905	1.73609	1	-1.5449	1	7.88461	0.16015	7.85504	0.16405	8.30087	0.16345	-5.35918	1	8.88173	0.17185
ENST00000239852	ENSG00000120662	MTRF1	chr13:41790504-41837742	-0.621304	0.7159	-0.447094	0.555	-0.621954	0.47195	-0.182677	0.64665	0.253889	0.6632	0.381849	0.73715	-0.305537	0.8535	0.076253	0.96515	-0.833489	0.4796	-1.6717	0.58645	0	0.19305	0.26833	0.74865
ENST00000239859	ENSG00000242715	CCDC169	chr13:36742344-36871979	0	1	0	1	0	1	0	1	0	1	0	1	0	1	0	1	0	1	0	1	0	1	0	1
ENST00000239860	ENSG00000242715	CCDC169	chr13:36742344-36871979	-0.0796189	1	0	1	0.0977401	1	1.01155	1	0.798493	1	1.97513	0.57185	0.511287	1	0.390876	1	0	1	3.20156	0.44865	0	1	0	1
ENST00000239878	ENSG00000120686	UFM1	chr13:38923985-38937140	0.034276	0.88705	-0.154247	0.69105	0.00441092	0.99185	-0.218152	0.64585	-0.268944	0.61045	-0.495921	0.43545	0.216123	0.45155	-0.0691022	0.8357	-0.124107	0.74795	-0.374849	0.42525	-0.466011	0.37765	-0.566864	0.3715
ENST00000239882	ENSG00000120690	ELF1	chr13:41506055-41658137	-0.0425802	0.864	-0.920013	0.0373	-0.481836	0.2205	-0.242137	0.6047	-0.690988	0.22445	-0.711735	0.2731	0.0943584	0.7569	-0.190304	0.5721	-0.51574	0.18865	-0.397895	0.39175	-1.12019	0.0573	-0.651647	0.337
ENST00000239891	ENSG00000120697	ALG5	chr13:37523911-37633850	-0.131304	0.70885	0.230072	0.6783	-0.211481	0.70775	-0.863154	0.2383	-1.13543	0.25185	-1.09783	0.3427	0.0966192	0.8212	-0.0388181	0.9347	-0.489625	0.4129	-0.970163	0.19535	-1.10756	0.19945	-1.45008	0.23155
ENST00000239893	ENSG00000120699	EXOSC8	chr13:37523911-37633850	0.487782	0.82855	1.261	0.6768	0.855821	0.76005	-1.16419	0.66885	-0.888239	0.73435	-0.264432	0.90595	-0.0308794	0.95335	0.301372	0.89515	0.416549	0.8645	0	0.08535	0	0.06515	-1.00994	0.6812
ENST00000239906	ENSG00000120709	FAM53C	chr5:137620953-137685416	0.187771	0.45225	0.00491131	0.99	-0.00876044	0.98175	0.103124	0.8348	-0.144272	0.79485	-0.117577	0.85535	0.0687862	0.81415	0.268034	0.42305	-0.0254608	0.9488	0.19383	0.67605	0.0317779	0.9511	0.128605	0.8383
ENST00000239926	ENSG00000120729	MYOT	chr5:137203479-137223540	0	1	0	1	0	1	0	1	0	1	0	1	0	1	0	1	0	1	0	1	0	1	0	1
ENST00000239938	ENSG00000120738	EGR1	chr5:137801178-137805004	-0.253049	0.313	-0.461229	0.23735	-0.0473197	0.90045	0.121185	0.7916	-0.459327	0.39825	-0.448566	0.48635	-0.266017	0.3548	-0.570066	0.101	-0.211513	0.57955	0.0114621	0.97945	-0.636871	0.2403	-0.433605	0.4844
ENST00000239940	ENSG00000070087	PFN2	chr3:149478891-149768575	-0.249874	1	0	1	1.93623	0.5036	3.08773	0.3211	1.69358	0.5327	2.11263	0.4581	0.485129	1	0	1	1.34721	0.6271	0	1	0	1	2.63111	0.35445
ENST00000239944	ENSG00000120742	SERP1	chr3:150259780-150348222	-0.0967046	0.80095	0.272366	0.63005	0.576074	0.28095	0.0986728	0.89405	0.249664	0.7733	0.104125	0.92095	0.0315443	0.94495	0.256908	0.59785	0.36826	0.49855	-0.0199936	0.97405	0.108814	0.89415	-0.0587453	0.9505
ENST00000240050	ENSG00000120832	MTERFD3	chr12:107349496-107380944	-1.71091	0.5093	1.27489	0.3931	0.785347	0.6269	0.551054	0.7893	0.476586	0.83125	1.4479	0.6775	0.0791976	0.8409	0.93622	0.4854	1.71415	0.4436	-1.49185	0.6353	0	0.11855	0.932636	0.7573
ENST00000240055	ENSG00000120837	NFYB	chr12:104510854-104532067	-0.440387	0.24995	-0.445574	0.47205	-0.0318154	0.959	-0.365467	0.62115	-0.0135792	0.9873	0.103359	0.9168	-0.0499184	0.9022	-0.229355	0.65005	-0.0874177	0.87905	-0.95107	0.2523	-0.654526	0.49565	0.225623	0.7913
ENST00000240079	ENSG00000120860	CCDC53	chr12:102406704-102455927	0.419508	0.2221	0.76151	0.17695	0.506943	0.36575	0.00207246	0.99765	0.258003	0.7507	0.0789323	0.93415	0.265133	0.50025	0.307279	0.5271	0.281041	0.6337	0.133258	0.85405	0.0412139	0.9605	-0.162585	0.87035
ENST00000240093	ENSG00000104290	FZD3	chr8:28351728-28431775	0.464476	0.30095	-0.0856139	0.90885	0.930781	0.1998	1.40749	0.1176	1.4094	0.16905	1.51807	0.18935	0.673699	0.14145	0.895316	0.14735	0.997329	0.1733	1.30439	0.1346	0.598572	0.58835	1.40441	0.2628
ENST00000240095	ENSG00000104635	SLC39A14	chr8:22224761-22291642	0	1	0	1	0	1	-0.379685	1	-0.585876	1	-0.41498	1	0	1	0	1	0	1	0.534574	1	-0.0789767	1	3.24589	0.2782
ENST00000240100	ENSG00000120875	DUSP4	chr8:29190580-29208185	-0.0821552	0.72885	-0.232391	0.5361	-0.153148	0.67735	0.858421	0.05145	1.1441	0.0259	1.79321	0.0044	-0.0452678	0.8728	-0.0974891	0.76475	-0.0687526	0.8521	0.946753	0.0297	1.14313	0.0324	1.93904	0.0015
ENST00000240101	ENSG00000120875	DUSP4	chr8:29190580-29208185	0.552043	0.83775	-1.15431	1	-0.934557	1	0.7546	0.76515	0.831965	0.7454	0.619052	1	0.32465	1	-0.00388947	1	0.231386	1	0.263412	1	0	1	1.57703	0.5364
ENST00000240123	ENSG00000120896	SORBS3	chr8:22402498-22433301	-0.651495	0.45175	-0.261431	0.87175	-0.812648	0.60235	-1.29563	0.4664	-0.95789	0.52005	-1.33502	0.5469	-0.89626	0.3599	-1.50822	0.30215	0.00203608	0.9971	-1.80468	0.48985	0.0278618	0.98725	-1.24235	0.54595
ENST00000240132	ENSG00000120903	CHRNA2	chr8:27317278-27337400	0	1	0	1	0	1	0	1	0	1	0	1	0	1	0	1	0	1	0	1	0	1	0	1
ENST00000240139	ENSG00000120910	PPP3CC	chr8:22298331-22398652	-0.0131157	0.96675	0.384893	0.44085	0.126771	0.8093	0.260546	0.67835	-0.0641187	0.92965	-0.161213	0.86435	0.0174279	0.96395	-0.183234	0.70185	0.35317	0.486	0.137554	0.8204	0.124027	0.86105	-0.444151	0.5987
ENST00000240159	ENSG00000120925	RNF170	chr8:42704779-42940931	0.452026	0.46995	-0.270221	0.84265	-0.166797	0.8612	-0.0577517	0.9461	-0.220508	0.9198	-0.0241005	0.9796	0.119324	0.69665	-0.0844435	0.80175	-0.10077	0.85875	0.172577	0.9029	0.525223	0.83925	-0.327257	0.8958
ENST00000240185	ENSG00000120948	TARDBP	chr1:11072413-11085796	0.0133051	0.96115	0.380345	0.33	0.338304	0.39135	-0.101303	0.83405	0.243979	0.65885	0.0791786	0.90815	0.132604	0.6561	0.345532	0.303	0.356316	0.33905	-0.311772	0.49705	0.223847	0.68365	-0.030718	0.96385
ENST00000240189	ENSG00000120952	PRAMEF2	chr1:12916940-12921764	0	1	0	1	0	1	0	1	0	1	0	1	0	1	0	1	0	1	0	1	0	1	0	1
ENST00000240285	ENSG00000121039	RDH10	chr8:74202505-74237516	-0.143579	0.87005	-0.579683	0.73805	-0.0398611	0.9778	-0.437239	0.82115	-1.02259	0.4953	-1.54009	0.4577	-0.084453	0.93985	-0.541095	0.65075	-0.0501329	0.967	-0.590773	0.76715	-1.33501	0.3879	-1.71925	0.4738
ENST00000240304	ENSG00000108848	LUC7L3	chr17:48796904-48833574	-0.0713021	0.82165	0.399371	0.4348	0.194392	0.7239	-0.21056	0.7435	-0.779122	0.3771	-0.491474	0.59885	-0.0617921	0.87595	-0.746889	0.1317	-0.214046	0.7037	-0.559424	0.39715	-0.363742	0.6595	-1.93504	0.1973
ENST00000240306	ENSG00000108813	DLX4	chr17:48046333-48052321	0.612433	0.35005	0.124643	0.89995	-0.624916	0.56735	0.353119	0.7395	0.419111	0.7413	0.862027	0.52735	-0.411229	0.5405	-0.590735	0.50525	-3.90499	0.24095	0.62611	0.6276	1.24141	0.4876	0.970408	0.4905
ENST00000240316	ENSG00000121058	COIL	chr17:55015547-55038415	-0.0581187	0.81705	-0.128023	0.749	-0.0971087	0.8073	-0.024745	0.95945	-0.209414	0.7003	-0.0677624	0.91125	0.0113991	0.9667	0.027916	0.9374	-0.180196	0.6484	-0.0606373	0.89615	-0.380675	0.4818	-0.0186746	0.97405
ENST00000240328	ENSG00000121068	TBX2	chr17:59477256-59486827	0.0588304	0.8679	0.233614	0.68325	0.306011	0.60975	1.93719	0.00555	2.47544	0.00205	2.904	0.00145	-0.520286	0.18615	-0.186277	0.7143	0.190669	0.7495	2.13045	0.00235	2.48399	0.00235	2.74952	0.0016
ENST00000240333	ENSG00000121073	SLC35B1	chr17:47778304-47786376	8.27193	0.21785	10.0024	0.22515	8.35846	0.4379	-0.879552	1	3.3743	1	8.44466	0.4003	-0.743207	1	-2.65385	1	-1.24489	1	-3.08194	1	-3.73006	1	6.67488	0.3731
ENST00000240335	ENSG00000121075	TBX4	chr17:59529764-59562471	-0.141923	0.89025	-1.8026	0.41165	-0.323464	0.8639	1.24389	0.437	0.0780087	0.72665	0.27135	0.4519	0.433714	0.6139	-1.50905	0.4607	0	0.0956	-7.54901	0.1995	0	0.1529	0.759484	0.4662
ENST00000240343	ENSG00000121083	DYNLL2	chr17:56160775-56168592	-0.157083	0.5257	-0.344861	0.3685	-0.150081	0.6936	-0.317261	0.49175	-0.386066	0.4632	-0.370036	0.5613	-0.287482	0.32435	-0.28353	0.39405	-0.128764	0.72675	-0.181438	0.68315	-0.126069	0.81115	-0.364579	0.5673
ENST00000240361	ENSG00000121101	TEX14	chr17:56634038-56769416	0	1	-2.55468	1	0.940136	1	0	1	0	1	0	1	11.4445	1	3.44483	1	1.87352	1	-2.66761	1	0	1	2.6924	1
ENST00000240364	ENSG00000121104	FAM117A	chr17:47787693-47906458	0.247038	0.7865	0.209948	0.87385	0.400736	0.77135	0.372818	0.8487	0.11926	0.9435	0.403766	0.29615	-0.251445	0.8319	0.444311	0.7413	0.55105	0.64155	0.375492	0.8089	0.204419	0.9051	0.419148	0.54685
ENST00000240423	ENSG00000121152	NCAPH	chr2:97001524-97039583	-1.55067	0.0995	1.47109	0.079	1.69905	0.04645	2.3268	0.0288	2.31302	0.03675	3.11902	0.02925	0.792066	0.12255	1.35342	0.0646	1.76195	0.0525	2.48245	0.02165	2.67967	0.0381	2.89576	0.03195
ENST00000240487	ENSG00000121210	KIAA0922	chr4:154387497-154557863	0	1	0	0.06485	0	0.18035	0	1	0	1	0	1	0	1	0	1	0	1	0	1	0	1	0	1
ENST00000240488	ENSG00000121211	MND1	chr4:154265800-154336270	-1.01917	0.13175	0.597746	0.46635	1.14072	0.144	1.78749	0.0683	1.84635	0.1012	3.04975	0.0072	0.401227	0.4323	0.301296	0.65035	0.896322	0.28005	1.59867	0.1391	1.27908	0.32455	2.22253	0.04425
ENST00000240499	ENSG00000131127	ZNF141	chr4:331602-378653	-0.210884	0.5634	-0.727409	0.2565	-0.30765	0.6216	-0.133796	0.8586	0.0025085	0.99705	0.186748	0.85215	0.126553	0.7343	-0.295919	0.5711	-0.226598	0.71225	-0.189224	0.8033	-0.191921	0.82895	-0.070449	0.946
ENST00000240587	ENSG00000121297	TSHZ3	chr19:31765850-31840453	0.570711	0.23185	0.489387	0.50295	1.16775	0.10855	1.45952	0.08175	1.37331	0.1596	1.59721	0.1573	0.444024	0.34245	0.230713	0.71495	1.16769	0.1398	1.43038	0.13355	2.29495	0.0226	1.90328	0.09375
ENST00000240615	ENSG00000121314	TAS2R8	chr12:10958649-10959892	0	1	0	1	0	1	0	1	0	1	0	1	0	1	0	1	0	1	0	1	0	1	0	1
ENST00000240617	ENSG00000121316	PLBD1	chr12:14656594-14721283	0.262928	0.50535	0.0975205	0.8797	0.14709	0.818	0.113925	0.88075	-0.339454	0.7257	0.249324	0.8057	0.274041	0.4957	-0.0765557	0.88955	-0.575938	0.4279	-0.179254	0.8223	-0.0332434	0.97285	-0.0685337	0.9464
ENST00000240618	ENSG00000213809	KLRK1	chr12:10524951-10562745	0	1	0	1	0	1	0	1	0	1	0	1	0	1	0	1	0	0.00505	0	1	0	1	0	1
ENST00000240619	ENSG00000121318	TAS2R10	chr12:10977558-11324212	0	1	0	1	-1.80718	1	-1.90163	1	0	1	-1.12354	1	-1.6516	1	0.559041	1	0	1	0	1	-1.44904	1	0	1
ENST00000240636	ENSG00000251655	PRB1	chr12:11504756-11653975	0	1	0	1	0	1	0	1	0	1	0	1	0	1	0	1	0	1	0	1	0	1	0	1
ENST00000240651	ENSG00000121350	PYROXD1	chr12:21590548-21654603	-0.0948095	0.9213	-1.43117	0.2682	-0.900636	0.54235	-0.174371	0.9175	-0.665393	0.61885	-0.864721	0.5501	0.0374462	0.97455	-0.57786	0.748	-0.432413	0.78895	0.121095	0.95175	-0.69752	0.5363	-1.27009	0.54325
ENST00000240652	ENSG00000121351	IAPP	chr12:21417533-21572528	0	1	0	1	0	1	0	1	0	1	0	1	0	1	0	1	0	1	0	1	0	1	0	1
ENST00000240662	ENSG00000121361	KCNJ8	chr12:21917888-21928515	0	1	0	1	0	1	0	1	0	1	0	1	0	1	0	1	0	1	0	1	0	1	0	1
ENST00000240687	ENSG00000121377	TAS2R7	chr12:10954130-10955226	0	1	0	1	0	1	0	1	0	1	0	1	0	1	0	1	0	1	0	1	0	1	0	1
ENST00000240691	ENSG00000121381	TAS2R9	chr12:10961692-10962767	0	1	0	1	0	1	0	1	0	1	0	1	0	1	0	1	0	1	0	1	0	1	0	1
ENST00000240719	ENSG00000121406	ZNF549	chr19:58038692-58071231	-0.731336	0.6981	0	0.2254	0.496567	0.5504	0.912931	0.5715	0.32618	0.82685	1.48489	0.6333	0	0.1643	1.34228	0.416	0.919697	0.644	0.852308	0.57445	2.43156	0.403	2.12567	0.44655
ENST00000240727	ENSG00000121413	ZSCAN18	chr19:58570606-58629794	0	1	0	1	0	1	0	1	0	1	0	1	0	1	0	1	0	1	0	1	0	1	0	1
ENST00000240731	ENSG00000121417	ZNF211	chr19:58141760-58154147	-2.3859	0.3016	0.0770733	0.96745	-0.812328	0.5338	0.584938	0.7295	-0.356061	0.52965	0.249947	0.63065	0.630504	0.537	0.85693	0.5072	0.709721	0.66045	0.54167	0.73315	-9.25882	0.3456	-0.0157958	0.71095
ENST00000240851	ENSG00000114354	TFG	chr3:100428204-100467810	0.460047	0.1442	0.182012	0.7245	0.28102	0.58365	0.491277	0.39745	0.471275	0.4897	0.249904	0.7468	0.291872	0.43495	0.410289	0.34325	0.44936	0.3555	0.470139	0.4087	0.320818	0.63005	0.447965	0.55595
ENST00000240874	ENSG00000160145	KALRN	chr3:123798869-124440036	0	1	0	1	0	1	0	1	0	1	0	1	0	1	0	1	0	1	0	1	0	1	0	1
ENST00000240922	ENSG00000121579	NAA50	chr3:113437840-113465147	0.0742291	0.7519	-0.06808	0.85335	0.0844523	0.81375	0.056612	0.9005	-0.146279	0.7843	-0.0490637	0.93815	0.267856	0.34815	-0.039407	0.90285	-0.0410274	0.90615	-0.121289	0.77645	-0.281367	0.60045	-0.248632	0.6992
ENST00000240986	ENSG00000121634	GJA8	chr1:147374945-147381393	0	1	0	1	0	1	0	1	0	1	0	1	0	1	0	1	0	1	0	1	0	1	0	1
ENST00000241001	ENSG00000007372	PAX6	chr11:31806339-32127301	0	1	0	1	0	1	0	1	0	1	0	1	0	1	0	1	0	1	0	1	0	1	0	1
ENST00000241014	ENSG00000121653	MAPK8IP1	chr11:45907201-45928016	0.615292	0.3794	1.6094	0.09785	0.72361	0.40115	0.823427	0.4237	0.485004	0.6843	0.749714	0.50635	0.355255	0.55865	0.56398	0.47155	0.579964	0.61695	0.579613	0.60755	0.560305	0.7327	0.487707	0.69585
ENST00000241041	ENSG00000121680	PEX16	chr11:45931219-45940363	0.18278	0.85415	0.770407	0.66095	-0.242836	0.90245	-0.518863	0.544	-1.11803	0.4658	-1.23905	0.61925	-0.563631	0.6452	-0.605846	0.70925	0.962591	0.5344	-0.153778	0.742	-2.06342	0.4781	-2.01888	0.55915
[truncated: 142,639 more rows]
