# Supplementary material for: Alternate splicing of transcripts shape macrophage response to Mycobacterium tuberculosis infection
Source: PLoS Pathog. 2017 Mar 3;13(3):e1006236. doi: 10.1371/journal.ppat.1006236 (PMC5352146; doi:10.1371/journal.ppat.1006236)
Supplement: S5 Table — (XLSX) [file ppat.1006236.s012.xlsx]

## Sheet: A3SS
Ra_0hr
ID	geneSymbol	chr	strand	longExonStart_0base	longExonEnd	shortES	shortEE	flankingES	flankingEE	PValue	FDR	IncLevel1	IncLevel2	IncLevelDifference
3649	RPLP0	chr12	-	120637112	120637288	120637112	120637228	120638532	120638635	0	0	0.544	0.323	0.221
426	PABPC1	chr8	-	101721686	101721959	101721686	101721901	101724589	101724685	0	0	0.936	0.802	0.134
4955	ACTG1	chr17	-	79478928	79479168	79478928	79479141	79479257	79479386	0	0	0.804	0.725	0.079
5576	HNRNPK	chr9	-	86582998	86584355	86582998	86584295	86585076	86585246	1.11022e-16	6.56974e-14	0.489	0.313	0.176
4082	ZNF410	chr14	+	74371604	74371786	74371633	74371786	74370662	74370813	2.80299e-11	1.32694e-08	0.98	0.414	0.566
1404	IFI44L	chr1	+	79102716	79102888	79102784	79102888	79101021	79101174	1.28561e-09	5.07173e-07	0.697	0.436	0.261
6772	RPL17-C18orf32	chr18	-	47017901	47018203	47017901	47017954	47018827	47018906	2.56806e-09	8.68371e-07	0.334	0.13	0.204
6043	RPS2	chr16	-	2012061	2012657	2012061	2012271	2012736	2012910	2.32179e-08	6.86958e-06	0.767	0.619	0.148
2591	MAN1B1	chr9	+	139983320	139983457	139983404	139983457	139982526	139982635	1.28469e-07	3.37874e-05	0.455	0.23	0.225
3705	STIP1	chr11	+	63961660	63961802	63961732	63961802	63960549	63960759	1.67666e-07	3.96865e-05	0.857	0.703	0.154
5438	NFYC	chr1	+	41228559	41228718	41228661	41228718	41223792	41223966	2.11929e-07	4.39914e-05	0.921	0.767	0.154
7413	MYL6	chr12	+	56553370	56553514	56553406	56553514	56552467	56552495	2.23023e-07	4.39914e-05	0.98	0.879	0.101
5132	RELA	chr11	-	65427136	65427268	65427136	65427259	65427594	65427686	2.84673e-07	5.18324e-05	1	0.642	0.358
504	GRN	chr17	+	42430028	42430470	42430083	42430470	42429708	42429939	5.01378e-07	8.47686e-05	0.78	0.665	0.115
6044	RPS2	chr16	-	2012497	2012910	2012497	2012657	2013149	2013257	6.23191e-07	9.83395e-05	0.899	0.807	0.092
1029	FDFT1	chr8	+	11683532	11683724	11683587	11683724	11679258	11679387	1.5381e-06	0.000227542	0.706	0.346	0.36
1532	UMPS	chr3	+	124456414	124457086	124456761	124457086	124453939	124454093	2.11451e-06	0.000294414	0.982	0.651	0.331
7671	C2CD3	chr11	-	73748522	73748743	73748522	73748697	73753098	73753263	2.79017e-06	0.000366907	0.623	0	0.623
1246	DCAF11	chr14	+	24586125	24586253	24586196	24586253	24584590	24584958	3.2763e-06	0.00038775	1	0.18	0.82
411	HIPK2	chr7	-	139299031	139299239	139299031	139299158	139305146	139305309	3.25179e-06	0.00038775	0.931	0.199	0.732
3069	CEP85	chr1	+	26603623	26605298	26603626	26605298	26603025	26603251	4.5087e-06	0.000508195	0.158	1	-0.842
1592	SERBP1	chr1	-	67890570	67890660	67890570	67890642	67890765	67890906	1.00664e-05	0.000992802	0.421	0.487	-0.066
2533	CNBP	chr3	-	128890288	128890381	128890288	128890351	128890476	128890614	9.9452e-06	0.000992802	0.747	0.937	-0.19
283	UBA52	chr19	+	18685866	18686051	18685912	18686051	18685679	18685782	9.72499e-06	0.000992802	0.969	0.89	0.079
4028	NPTN	chr15	-	73855576	73855598	73855576	73855586	73862490	73862764	1.20663e-05	0.0011095	0.94	0.615	0.325
5621	MTHFD1L	chr6	+	151208977	151209117	151208980	151209117	151206769	151206870	1.21872e-05	0.0011095	0.375	1	-0.625
1075	CHD4	chr12	-	6711541	6711663	6711541	6711654	6715439	6715617	1.28025e-05	0.00112235	0.846	1	-0.154
3946	CD276	chr15	+	74000679	74000814	74000703	74000814	73996516	73996813	1.84005e-05	0.0015555	0.7	0.575	0.125
4139	ITGB7	chr12	-	53585106	53585515	53585106	53585420	53585642	53585803	1.90738e-05	0.00155682	0	0.089	-0.089
6260	ST6GALNAC4	chr9	-	130672229	130672807	130672229	130672337	130674546	130674959	2.03244e-05	0.00160359	0.068	0.411	-0.343
3254	AMPD3	chr11	+	10524267	10524441	10524329	10524441	10523016	10523137	2.86483e-05	0.00211908	0.795	0.501	0.294
4382	LAMTOR3	chr4	-	100806698	100806832	100806698	100806811	100808452	100808511	2.84843e-05	0.00211908	0.937	0.502	0.435
1028	WEE1	chr11	+	9607995	9608166	9608044	9608166	9606988	9607074	3.35151e-05	0.00233324	0.839	0.201	0.638
1643	PLSCR1	chr3	-	146239619	146239840	146239619	146239768	146243391	146243434	3.32135e-05	0.00233324	0.433	0.337	0.096
7689	GCDH	chr19	+	13007018	13007235	13007053	13007235	13006805	13006935	3.79746e-05	0.00256817	0.892	0.215	0.677
3898	ITFG3	chr16	+	309967	310159	309994	310159	309481	309598	5.05307e-05	0.00330921	0.872	0.488	0.384
824	FAM213B	chr1	+	2520360	2520479	2520392	2520479	2519988	2520064	5.17283e-05	0.00330921	0.147	0.756	-0.609
3170	CCNJ	chr10	+	97816877	97817004	97816880	97817004	97816457	97816757	7.21929e-05	0.00449686	0.077	1	-0.923
2832	TRERF1	chr6	-	42200418	42200666	42200418	42200630	42203942	42204149	7.66474e-05	0.00465191	0	0.66	-0.66
1680	BSDC1	chr1	-	32849430	32849598	32849430	32849540	32859680	32859741	8.82937e-05	0.00511503	0.979	0.634	0.345
5652	CTNNB1	chr3	+	41281150	41281934	41281309	41281934	41280624	41280845	8.89413e-05	0.00511503	0.457	0.591	-0.134
5653	M6PR	chr12	-	9092958	9094536	9092958	9093465	9095011	9095138	9.07609e-05	0.00511503	0.99	0.899	0.091
1462	SLC44A1	chr9	+	108151313	108159627	108152184	108159627	108147702	108147783	9.60748e-05	0.00528858	1	0.579	0.421
1493	LEPROT	chr1	+	65895544	65895731	65895613	65895731	65890985	65891061	0.000120487	0.00648166	0.96	0.659	0.301
7462	IRAK1	chrX	-	153278493	153278884	153278493	153278794	153281482	153281548	0.000123442	0.00649306	1	0.586	0.414
4058	HEATR6	chr17	-	58125624	58125749	58125624	58125730	58126940	58127063	0.00013794	0.00709792	1	0.715	0.285
53	PRKCSH	chr19	+	11558507	11558604	11558537	11558604	11558253	11558433	0.000143209	0.00721223	0.624	1	-0.376
1337	ANKRD13D	chr11	+	67058062	67058992	67058946	67058992	67057792	67057917	0.000151591	0.00747534	0.114	0.01	0.104
743	USP19	chr3	-	49153156	49153377	49153156	49153371	49153479	49153595	0.000166105	0.00802388	0.385	0.941	-0.556
5508	SETDB1	chr1	+	150902442	150902594	150902473	150902594	150900179	150900450	0.000171745	0.00813042	0.824	0.404	0.42
221	SYVN1	chr11	-	64900630	64900723	64900630	64900678	64900940	64901089	0.000186599	0.00866039	1	0.617	0.383
220	TMED1	chr19	-	10945609	10945793	10945609	10945739	10945931	10946029	0.000190858	0.00868773	0.966	0.773	0.193
4991	NEK3	chr13	-	52710251	52710395	52710251	52710368	52710935	52711038	0.000224783	0.0100389	1	0	1
6064	SUPT16H	chr14	-	21840032	21840203	21840032	21840129	21841496	21841589	0.000234655	0.0102857	0.801	0.579	0.222
2323	BCLAF1	chr6	-	136599002	136599914	136599002	136599908	136600900	136601014	0.000261241	0.0110421	0.816	1	-0.184
645	KIAA2018	chr3	-	113367231	113380272	113367231	113368697	113383159	113383256	0.000260176	0.0110421	0.7	0.185	0.515
1100	RNPEPL1	chr2	+	241515951	241516182	241515984	241516182	241514918	241515027	0.000293864	0.0120502	0.902	0.358	0.544
518	ZCCHC10	chr5	-	132335823	132335893	132335823	132335865	132342450	132342612	0.000295273	0.0120502	0.063	0.208	-0.145
5812	CIAPIN1	chr16	-	57473093	57473246	57473093	57473207	57474683	57474895	0.000303858	0.0121904	0.776	0.968	-0.192
7290	AKAP10	chr17	-	19861326	19861884	19861326	19861880	19866152	19866335	0.000313763	0.0123779	0.702	1	-0.298
1899	DAZAP2	chr12	+	51634654	51634900	51634682	51634900	51634126	51634245	0.000325843	0.0126438	0.88	0.793	0.087
1117	CHD9	chr16	+	53340145	53340309	53340148	53340309	53337631	53338537	0.000351144	0.0129868	0.333	1	-0.667
1902	MITF	chr3	+	70000962	70001037	70000980	70001037	69998201	69998319	0.000346561	0.0129868	0.109	0.71	-0.601
550	UCK1	chr9	-	134404874	134404971	134404874	134404943	134405872	134406032	0.000350631	0.0129868	0.44	1	-0.56
502	GRN	chr17	+	42427809	42427945	42427829	42427945	42427595	42427708	0.000384646	0.014007	0.902	0.846	0.056
7339	ARL6IP4	chr12	+	123466117	123466426	123466141	123466426	123465675	123465846	0.000395555	0.014186	0.233	0	0.233
4023	CANX	chr5	+	179136873	179137066	179136919	179137066	179135978	179136060	0.0004273	0.0150398	0.905	0.78	0.125
5285	MVP	chr16	+	29841794	29841995	29841835	29841995	29831793	29831831	0.000432069	0.0150398	0.168	0.038	0.13
1407	DMXL2	chr15	-	51768785	51768916	51768785	51768913	51770467	51770544	0.000439221	0.0150543	0.568	0.957	-0.389
6624	MMP19	chr12	-	56234889	56235020	56234889	56234991	56236136	56236222	0.000445204	0.0150543	0.979	0.716	0.263
3034	CCHCR1	chr6	-	31124507	31124721	31124507	31124613	31124799	31124866	0.000460592	0.0153552	0.345	0.058	0.287
457	TOR1AIP1	chr1	+	179858444	179858504	179858447	179858504	179853826	179853904	0.000489814	0.0158821	0.7	0.396	0.304
6917	MED24	chr17	-	38176525	38176735	38176525	38176606	38178207	38178307	0.000487475	0.0158821	0.139	0	0.139
823	FAM213B	chr1	+	2519968	2520064	2519988	2520064	2519828	2519892	0.000538949	0.0172391	0.048	0.711	-0.663
1052	APOL1	chr22	+	36650943	36651045	36650982	36651045	36649178	36649265	0.000553784	0.0174774	0.034	0.009	0.025
2643	P4HB	chr17	-	79813328	79813462	79813328	79813381	79817056	79817263	0.000580006	0.0174993	0.747	0.656	0.091
2793	KLC1	chr14	+	104145645	104145855	104145720	104145855	104143751	104143860	0.000584049	0.0174993	0.097	0	0.097
6940	STARD3	chr17	+	37814961	37815073	37814974	37815073	37814657	37814775	0.000563874	0.0174993	0.006	0.092	-0.086
912	TAF1C	chr16	-	84218456	84218666	84218456	84218595	84220506	84220651	0.000577638	0.0174993	0.687	0.113	0.574
2768	CCL4L1	chr17	+	34539735	34540280	34539898	34540280	34539177	34539292	0.000660289	0.0195363	0.037	0.2	-0.163
3321	PCBP2	chr12	+	53856264	53856351	53856276	53856351	53854798	53854927	0.00067602	0.0197548	0.477	0.578	-0.101
2620	SERPINF1	chr17	+	1673145	1673344	1673184	1673344	1670196	1670288	0.000693991	0.0200326	0.517	0.169	0.348
6510	TMEM132A	chr11	+	60699157	60699356	60699160	60699356	60697981	60698131	0.000711977	0.0203042	1	0	1
3745	PAPD4	chr5	+	78938654	78938733	78938666	78938733	78936927	78937019	0.000740692	0.0208716	0.122	0.624	-0.502
1477	RPL22L1	chr3	-	170585801	170585990	170585801	170585923	170586086	170586176	0.000792429	0.0220501	0.204	0.11	0.094
4013	RAP1GDS1	chr4	+	99214555	99214666	99214558	99214666	99182636	99182720	0.000801144	0.0220501	0.375	0.042	0.333
123	MTHFSD	chr16	-	86588250	86588357	86588250	86588354	86588774	86588809	0.000835873	0.0227415	0.727	0	0.727
4238	SLC20A1	chr2	+	113416401	113416671	113416527	113416671	113414698	113414818	0.000871255	0.0234348	0.916	0.791	0.125
2132	NUP62	chr19	-	50430950	50431105	50430950	50431072	50432582	50432722	0.000882142	0.023461	0.339	0.077	0.262
4418	BAG6	chr6	-	31611666	31611754	31611666	31611751	31611858	31611971	0.000917955	0.0241422	0.758	0.95	-0.192
6075	AP2B1	chr17	+	33977548	33977808	33977621	33977808	33968895	33968994	0.000940888	0.0244734	0.946	0.702	0.244
3171	CCNJ	chr10	+	97816844	97817004	97816877	97817004	97816457	97816757	0.00097098	0.024713	0.92	0.248	0.672
6820	GABPB1	chr15	-	50581679	50581865	50581679	50581862	50592985	50593099	0.000967943	0.024713	0.783	1	-0.217
1059	OAS1	chr12	+	113348855	113349040	113348902	113349040	113346340	113346629	0.00100657	0.0253463	0.748	0.616	0.132
3454	DDX41	chr5	-	176942186	176942340	176942186	176942259	176942685	176942822	0.00105424	0.0260756	0.004	0.065	-0.061
3971	PHC3	chr3	-	169890344	169890500	169890344	169890488	169896560	169896726	0.00105757	0.0260756	0.274	0.752	-0.478
6628	AP2S1	chr19	-	47342721	47342877	47342721	47342835	47349249	47349399	0.00110806	0.0270389	0.028	0.002	0.026
4629	WDR45B	chr17	-	80576918	80577004	80576918	80576970	80579484	80579675	0.00114033	0.0275425	0.721	0.408	0.313
5300	ADAP2	chr17	+	29253826	29253936	29253844	29253936	29249957	29250088	0.00121942	0.0288637	0.33	0.056	0.274
6452	EWSR1	chr22	+	29687550	29687588	29687553	29687588	29684594	29684775	0.00121806	0.0288637	0.213	0.674	-0.461
1588	IBTK	chr6	-	82906014	82906163	82906014	82906118	82909857	82909970	0.00123711	0.0289925	0.672	0.434	0.238
5036	MINK1	chr17	+	4794750	4795011	4794810	4795011	4794245	4794419	0.00142108	0.0329774	0.722	0.171	0.551
5282	KRTCAP2	chr1	-	155142266	155144965	155142266	155142333	155145040	155145368	0.00147022	0.0334617	0.004	0.011	-0.007
6077	AP2B1	chr17	+	33935160	33935406	33935274	33935406	33932723	33932859	0.00146247	0.0334617	0.765	0.545	0.22
6455	KDM5D	chrY	-	21871336	21872146	21871336	21871695	21872261	21872358	0.00148636	0.0335068	0.914	0.379	0.535
2276	CHERP	chr19	-	16641579	16641724	16641579	16641691	16643408	16643560	0.00150169	0.033533	0	0.265	-0.265
5216	TBC1D7	chr6	-	13327018	13327195	13327018	13327138	13328687	13328763	0.00156679	0.0343389	0	0.465	-0.465
5625	FCHO1	chr19	+	17881233	17881386	17881272	17881386	17877477	17877619	0.00156287	0.0343389	1	0.108	0.892
4966	EMR2	chr19	-	14876469	14877193	14876469	14876616	14877789	14877921	0.00159222	0.034576	0.453	0.026	0.427
4851	ANKHD1	chr5	+	139866542	139866645	139866590	139866645	139865173	139865317	0.00162934	0.0350605	1	0.463	0.537
1074	CHD4	chr12	-	6692363	6692544	6692363	6692541	6696549	6696725	0.00170979	0.0364602	0.702	0.902	-0.2
170	LIMK1	chr7	+	73521339	73521523	73521400	73521523	73520406	73520573	0.00185167	0.039133	0.86	0.528	0.332
7416	MYL6	chr12	+	56553758	56553932	56553808	56553932	56553370	56553406	0.00187222	0.0392173	0.425	0.622	-0.197
1179	RPL13	chr16	+	89627634	89628159	89628003	89628159	89627347	89627471	0.00194264	0.0399507	0.815	0.708	0.107
1766	KATNB1	chr16	+	57789701	57789829	57789752	57789829	57789256	57789406	0.00198447	0.0399507	0.116	0.711	-0.595
2485	BRCA1	chr17	-	41228504	41228631	41228504	41228628	41234420	41234592	0.00199163	0.0399507	0	1	-1
256	ZNF561	chr19	-	9727720	9727902	9727720	9727847	9728766	9728855	0.00194673	0.0399507	0.167	0	0.167
4357	TUBGCP2	chr10	-	135096581	135096725	135096581	135096688	135097385	135097506	0.00198465	0.0399507	0.921	0.727	0.194
6140	PCGF3	chr4	+	727672	728816	728719	728816	727460	727578	0.00208543	0.0414807	0.273	0.071	0.202
1321	MPV17	chr2	-	27535860	27535976	27535860	27535941	27545314	27545389	0.00216668	0.0423845	0.744	1	-0.256
389	GUCD1	chr22	-	24936405	24939068	24936405	24939065	24939809	24940051	0.00215236	0.0423845	0.22	0	0.22
5249	EIF4A1	chr17	+	7477577	7477996	7477863	7477996	7476145	7476182	0.00222278	0.0431255	1	0.09	0.91
583	WDFY4	chr10	+	50190553	50191001	50190734	50191001	50189411	50189523	0.002318	0.0446075	0.837	0.598	0.239
1022	EIF4G3	chr1	-	21276495	21276604	21276495	21276601	21295966	21296089	0.002346	0.0447821	0.409	0.758	-0.349
94	SLC43A3	chr11	-	57193461	57193862	57193461	57193789	57194060	57194125	0.00236656	0.0448132	0.856	1	-0.144
1401	PFDN5	chr12	+	53690213	53691708	53691633	53691708	53689622	53689725	0.00239612	0.0450129	0.074	0.028	0.046
1375	ANKRD17	chr4	-	74000833	74000982	74000833	74000979	74005247	74006000	0.00251701	0.046602	0.385	1	-0.615
896	UBR5	chr8	-	103277327	103277506	103277327	103277503	103279174	103279235	0.00252009	0.046602	0.897	0.56	0.337
1066	PTPN6	chr12	+	7061074	7061340	7061179	7061340	7060771	7060894	0.00256598	0.0468293	0	0.378	-0.378
4207	HNRNPC	chr14	-	21731469	21731988	21731469	21731495	21737456	21737601	0.00257195	0.0468293	0.019	0.033	-0.014
5369	RBM6	chr3	+	50004630	50006181	50004902	50006181	50000008	50000118	0.00261638	0.0471997	0.09	0.013	0.077
7333	RSRC2	chr12	-	123003385	123003598	123003385	123003576	123005050	123005128	0.00263217	0.0471997	0.205	0.852	-0.647
1543	APEH	chr3	+	49713488	49713948	49713810	49713948	49713323	49713399	0.0027576	0.0490771	0.947	0.678	0.269
3430	GATA2	chr3	-	128200661	128200787	128200661	128200745	128202702	128202848	0.003042	0.0537344	1	0.407	0.593
5376	FAM21C	chr10	+	46264896	46265066	46264902	46265066	46261126	46261258	0.00313453	0.0549588	0.632	1	-0.368
262	BAP1	chr3	-	52436794	52436956	52436794	52436887	52437153	52437314	0.00326973	0.0556794	0.009	0.122	-0.113
43	SREK1	chr5	+	65473341	65473486	65473344	65473486	65470773	65470869	0.00321304	0.0556794	0.978	0.783	0.195
5462	RHBDF2	chr17	-	74475814	74476023	74475814	74475936	74477456	74477627	0.00323671	0.0556794	0.211	0.104	0.107
7563	ATP13A1	chr19	-	19764777	19764953	19764777	19764883	19765351	19765509	0.003264	0.0556794	0.946	0.773	0.173
2499	GAS2L1	chr22	+	29707451	29708774	29708131	29708774	29706816	29706988	0.00335704	0.0567579	0.711	0.255	0.456
3115	TLE4	chr9	+	82267504	82267709	82267507	82267709	82242288	82242363	0.00338157	0.0567672	0.353	0	0.353
3837	QKI	chr6	+	163985698	163991177	163986977	163991177	163984451	163984751	0.00347744	0.0575601	0.16	0.097	0.063
665	CAST	chr5	+	96100924	96101029	96100927	96101029	96097977	96098076	0.00346554	0.0575601	0.936	0.677	0.259
1262	DHRS7	chr14	-	60616782	60616905	60616782	60616835	60619656	60619896	0.00355779	0.0580778	1	0.766	0.234
5532	MAN2C1	chr15	-	75648641	75648790	75648641	75648721	75648946	75649026	0.00353361	0.0580778	0.686	1	-0.314
2762	CCL4L1	chr17	+	34539765	34540280	34539898	34540280	34539177	34539292	0.00362273	0.0587329	0.034	0.173	-0.139
3303	KIAA0907	chr1	-	155886415	155886528	155886415	155886500	155887289	155887463	0.00383628	0.0609428	0	0.612	-0.612
458	ECI2	chr6	-	4133782	4133945	4133782	4133935	4135744	4135831	0.00379042	0.0609428	0	0.562	-0.562
6229	SCYL1	chr11	+	65305279	65305351	65305282	65305351	65304456	65304599	0.00382025	0.0609428	0.865	1	-0.135
1589	IBTK	chr6	-	82904195	82904359	82904195	82904312	82906014	82906163	0.00400591	0.0620958	0.87	0.97	-0.1
3186	EIF5	chr14	+	103801989	103802269	103802128	103802269	103800723	103800934	0.00393979	0.0620958	0.71	0.574	0.136
5601	IFT122	chr3	+	129226507	129226605	129226510	129226605	129225251	129225392	0.00398587	0.0620958	0.3	1	-0.7
7612	TUBGCP5	chr15	+	22845761	22845876	22845770	22845876	22842047	22842183	0.0040138	0.0620958	0.379	1	-0.621
5895	TRMU	chr22	+	46746187	46746360	46746246	46746360	46742318	46742441	0.00410127	0.063037	1	0	1
1868	CAPN10	chr2	+	241535350	241535938	241535735	241535938	241534440	241534721	0.00421516	0.0643695	0.287	0.036	0.251
490	CHD3	chr17	+	7797432	7797583	7797444	7797583	7797122	7797253	0.00431727	0.0655062	0.355	0.791	-0.436
4938	N4BP2	chr4	+	40144292	40144481	40144343	40144481	40138563	40138702	0.00441454	0.0661343	0.638	0.068	0.57
740	TANK	chr2	+	162059994	162060106	162059997	162060106	162036124	162036272	0.00440723	0.0661343	0.021	0.073	-0.052
1280	ATXN2L	chr16	+	28842282	28842393	28842305	28842393	28841935	28842111	0.00458787	0.0682987	1	0.792	0.208
1153	NCLN	chr19	+	3206259	3206423	3206262	3206423	3206149	3206188	0.00462963	0.0684896	0.842	0.423	0.419
5209	ZC3H14	chr14	+	89076055	89076147	89076058	89076147	89075610	89075747	0.00466615	0.0686011	0.563	1	-0.437
1932	TARBP2	chr12	+	53898395	53898599	53898481	53898599	53898180	53898253	0.00484702	0.0703859	0	0.108	-0.108
204	AKAP8L	chr19	-	15514285	15514853	15514285	15514526	15521330	15521405	0.00481752	0.0703859	0.472	0.029	0.443
159	ITGB2	chr21	-	46330198	46330330	46330198	46330287	46330514	46330700	0.00515269	0.0730968	0	0.098	-0.098
219	MVD	chr16	-	88722512	88722969	88722512	88722712	88723843	88723990	0.00515268	0.0730968	0	0.44	-0.44
2616	PPIL3	chr2	-	201749984	201750090	201749984	201750066	201750420	201750495	0.00508082	0.0730968	1	0.114	0.886
4141	FAM208A	chr3	-	56667071	56667994	56667071	56667871	56672733	56672793	0.00515723	0.0730968	0.733	1	-0.267
2007	MLST8	chr16	+	2257193	2257346	2257197	2257346	2257035	2257111	0.00522948	0.0736597	1	0.6	0.4
5976	SFXN1	chr5	+	174936034	174936205	174936063	174936205	174919097	174919270	0.00525918	0.0736597	0.812	0.541	0.271
3296	NDOR1	chr9	+	140110518	140110640	140110545	140110640	140110350	140110469	0.00541951	0.0754588	0.327	0	0.327
1286	ATXN2L	chr16	+	28846866	28847079	28846869	28847079	28846598	28846720	0.00554989	0.0763755	0	0.227	-0.227
4951	SLAMF8	chr1	+	159804973	159807039	159806874	159807039	159803051	159803159	0.00554083	0.0763755	0.918	1	-0.082
4236	SLC20A1	chr2	+	113416527	113416671	113416550	113416671	113414698	113414818	0.00572883	0.0783823	0.57	0.907	-0.337
2121	RBM7	chr11	+	114276427	114276521	114276430	114276521	114273549	114273637	0.00595231	0.0809719	0.565	0.911	-0.346
2658	TM2D1	chr1	-	62152463	62152593	62152463	62152567	62160368	62160442	0.00625278	0.0845734	0.51	1	-0.49
4645	PSMA4	chr15	+	78834518	78834987	78834824	78834987	78834246	78834272	0.00631507	0.0846407	0.016	0.116	-0.1
5077	ZBTB44	chr11	-	130108338	130108502	130108338	130108451	130109706	130109791	0.00634851	0.0846407	0.911	0.242	0.669
597	SUPT20H	chr13	-	37596147	37596454	37596147	37596217	37598171	37598330	0.00636504	0.0846407	0.193	1	-0.807
2446	PCNX	chr14	+	71479701	71479919	71479716	71479919	71478208	71478266	0.00676273	0.0894267	1	0.655	0.345
1904	VPS28	chr8	-	145652291	145652674	145652291	145652362	145653871	145653927	0.00696765	0.0901226	0.016	0.249	-0.233
5078	ZBTB44	chr11	-	130108338	130108451	130108338	130108448	130109706	130109791	0.00688006	0.0901226	0.125	1	-0.875
6632	NLRX1	chr11	+	119053826	119054723	119054529	119054723	119052802	119053054	0.0069435	0.0901226	1	0.52	0.48
979	SLC30A5	chr5	+	68417520	68417722	68417573	68417722	68414325	68414455	0.00690722	0.0901226	0.803	0.975	-0.172
3710	BRD7	chr16	-	50354573	50354688	50354573	50354685	50355892	50355949	0.00705839	0.0903092	0.405	0.167	0.238
6227	SCYL1	chr11	+	65305437	65305653	65305474	65305653	65305279	65305351	0.00703428	0.0903092	0.781	0.406	0.375
1118	FAM189B	chr1	-	155221523	155221699	155221523	155221696	155223415	155223523	0.0071096	0.0904415	0.4	0	0.4
7281	DOT1L	chr19	+	2191010	2191239	2191082	2191239	2189730	2189794	0.00714514	0.0904415	0.899	0.559	0.34
1675	BSDC1	chr1	-	32849430	32849649	32849430	32849507	32852379	32852496	0.00742874	0.0921663	1	0.795	0.205
3379	RHOT2	chr16	+	718352	718411	718357	718411	718150	718236	0.00736487	0.0921663	0.938	1	-0.062
497	SRRM1	chr1	+	24977899	24978103	24977989	24978103	24976461	24976577	0.00747106	0.0921663	0.599	0.234	0.365
6785	IMPA1	chr8	-	82592884	82593018	82592884	82593014	82593732	82593819	0.00751504	0.0921663	0.964	0.682	0.282
6923	MLX	chr17	+	40720487	40720961	40720854	40720961	40719636	40719673	0.00749971	0.0921663	0.105	0.37	-0.265
93	SLC43A3	chr11	-	57193461	57193825	57193461	57193789	57194060	57194125	0.0074593	0.0921663	0.952	1	-0.048
3795	MTERFD2	chr2	-	242033691	242033847	242033691	242033844	242036657	242036842	0.00758428	0.0925361	0.846	0.167	0.679
7387	AGFG1	chr2	+	228418419	228418511	228418425	228418511	228416674	228416833	0.00772957	0.093825	0.767	1	-0.233
2117	ERGIC2	chr12	-	29494666	29494749	29494666	29494694	29496052	29496215	0.00793816	0.0953788	0.859	0.443	0.416
3929	SMCR7L	chr22	+	39905342	39905576	39905426	39905576	39900207	39900539	0.00791971	0.0953788	1	0	1
3556	DGUOK	chr2	+	74177711	74177859	74177753	74177859	74173845	74174033	0.00806578	0.0964228	0.887	0.487	0.4
5818	LST1	chr6	+	31556273	31556685	31556294	31556685	31555720	31555743	0.00839547	0.0998597	0	0.348	-0.348
4144	OCEL1	chr19	+	17339611	17340028	17339817	17340028	17339064	17339118	0.008477	0.0999523	0.355	0	0.355
4890	NDUFV1	chr11	+	67376022	67376193	67376030	67376193	67375870	67375949	0.00849277	0.0999523	0.995	0.974	0.021
6863	FLII	chr17	-	18154993	18155130	18154993	18155127	18155312	18155460	0.00852994	0.0999523	0.3	0.63	-0.33
1893	FAM118B	chr11	+	126131319	126131379	126131322	126131379	126126461	126126747	0.00871329	0.10091	0.719	0	0.719
2171	SLC12A6	chr15	-	34628610	34628953	34628610	34628868	34630161	34630258	0.00869556	0.10091	1	0.239	0.761
5312	DPY19L3	chr19	+	32958379	32959719	32959636	32959719	32955633	32955690	0.0087396	0.10091	0.03	1	-0.97
6620	TRMT112	chr11	-	64084529	64084619	64084529	64084604	64084735	64084837	0.00937469	0.107718	0.987	0.948	0.039
4882	CCDC51	chr3	-	48475116	48475386	48475116	48475281	48476226	48476425	0.00942114	0.107729	0.033	0.183	-0.15
1086	UBP1	chr3	-	33450940	33451093	33450940	33451079	33453072	33453179	0.00946912	0.107757	0.861	0.962	-0.101
171	BCL6	chr3	-	187449496	187449718	187449496	187449656	187451320	187451491	0.00962727	0.109032	1	0.915	0.085
5730	AP1B1	chr22	-	29730253	29730399	29730253	29730339	29734978	29735122	0.00979313	0.110383	0.857	0.588	0.269
1732	PDE4DIP	chr1	-	144952565	144955292	144952565	144952689	144994590	144994701	0.00989754	0.111012	1	0.019	0.981
1943	DHPS	chr19	-	12786830	12786956	12786830	12786919	12788104	12788210	0.00998966	0.111012	0.631	1	-0.369
7207	DLST	chr14	+	75357758	75357870	75357770	75357870	75355979	75356052	0.00997539	0.111012	0	0.565	-0.565
5791	CHCHD7	chr8	+	57128947	57129090	57128991	57129090	57127156	57127226	0.0100656	0.111333	0.139	0.232	-0.093
4852	ANKHD1	chr5	+	139916922	139917174	139916973	139917174	139914946	139915123	0.0101189	0.111402	0.586	1	-0.414
1630	PAF1	chr19	-	39880708	39880929	39880708	39880801	39881457	39881794	0.0102406	0.11222	0.811	0.147	0.664
1478	RPL22L1	chr3	-	170586086	170586179	170586086	170586176	170587947	170587984	0.0105153	0.113135	0.957	0.88	0.077
1487	NAA40	chr11	+	63714196	63714475	63714422	63714475	63713311	63713407	0.0104734	0.113135	0	0.263	-0.263
5475	WBP2	chr17	-	73843567	73843690	73843567	73843678	73843876	73844011	0.0104795	0.113135	0.92	0.828	0.092
55	ARL16	chr17	-	79649063	79649705	79649063	79649179	79650042	79650156	0.0104585	0.113135	0.189	0.067	0.122
6448	PIP5K1A	chr1	+	151196720	151196755	151196723	151196755	151171028	151171557	0.0107572	0.115214	0.414	0.1	0.314
4746	OFD1	chrX	+	13770822	13771560	13771486	13771560	13769367	13769487	0.0108618	0.11581	0.111	0	0.111
7294	ZNF557	chr19	+	7075665	7075754	7075686	7075754	7075006	7075116	0.0110783	0.117589	0.906	0.427	0.479
2169	SLC12A6	chr15	-	34628610	34628887	34628610	34628868	34630161	34630258	0.0113326	0.119544	1	0	1
2318	MARS	chr12	+	57883206	57883341	57883237	57883341	57883049	57883128	0.0113635	0.119544	1	0.878	0.122
7665	METTL17	chr14	+	21460250	21460364	21460282	21460364	21458622	21458757	0.0117902	0.123484	0.115	0.429	-0.314
3545	TM9SF1	chr14	-	24659585	24659859	24659585	24659797	24661376	24661562	0.0119924	0.1245	0.85	0.604	0.246
6798	EIF4G2	chr11	-	10827453	10827594	10827453	10827557	10828801	10828928	0.0119688	0.1245	0.544	0.644	-0.1
2813	G6PD	chrX	-	153762552	153762714	153762552	153762711	153763382	153763600	0.0124748	0.128842	0.133	0.37	-0.237
4829	GLYR1	chr16	-	4864537	4864648	4864537	4864630	4867598	4867698	0.0125739	0.128842	0.628	0.885	-0.257
7541	NFE2L2	chr2	-	178097119	178097311	178097119	178097290	178097977	178098067	0.0125292	0.128842	0.951	0.875	0.076
1674	BSDC1	chr1	-	32849430	32849598	32849430	32849507	32852379	32852496	0.0127395	0.129976	1	0.898	0.102
1335	RICTOR	chr5	-	38945592	38945826	38945592	38945712	38946569	38946654	0.0128424	0.130143	0.551	0.397	0.154
3531	GTF3A	chr13	+	28004669	28004758	28004674	28004758	28004006	28004103	0.0128965	0.130143	1	0.926	0.074
6905	C19orf60	chr19	+	18702898	18703146	18702917	18703146	18701663	18701743	0.0129208	0.130143	0	0.329	-0.329
1676	BSDC1	chr1	-	32849430	32849540	32849430	32849507	32852379	32852496	0.0136347	0.135692	1	0.422	0.578
229	TMEM127	chr2	-	96930875	96931250	96930875	96931227	96931606	96931732	0.0136437	0.135692	1	0.546	0.454
520	WAC	chr10	+	28899627	28899750	28899639	28899750	28897114	28897360	0.0135397	0.135692	0.91	1	-0.09
5095	TNPO2	chr19	-	12812885	12812991	12812885	12812961	12813636	12813732	0.014168	0.139851	0	0.31	-0.31
5321	DNAJC21	chr5	+	34945826	34945908	34945865	34945908	34944971	34945130	0.0141801	0.139851	0.029	0.088	-0.059
5248	EIF4A1	chr17	+	7480661	7480805	7480751	7480805	7480373	7480483	0.0145384	0.14279	0.802	0.744	0.058
1126	TREM2	chr6	-	41126610	41126844	41126610	41126804	41127529	41127620	0.0148081	0.144371	0	0.035	-0.035
4295	EXOSC2	chr9	+	133577520	133577697	133577544	133577697	133576253	133576322	0.0148214	0.144371	1	0.524	0.476
1575	PAM16	chr16	-	4391368	4391584	4391368	4391505	4393207	4393292	0.0150674	0.146166	0.058	0.29	-0.232
7554	LGALS9	chr17	+	25967597	25967799	25967668	25967799	25965288	25965380	0.015156	0.146426	0.9	0.853	0.047
1724	SNX2	chr5	+	122135386	122135550	122135389	122135550	122130960	122131078	0.0155669	0.148378	0.953	0.99	-0.037
243	PTBP2	chr1	+	97270340	97270495	97270355	97270495	97250614	97250810	0.0156088	0.148378	0.733	0	0.733
2767	CCL4L1	chr17	+	34539714	34540280	34539898	34540280	34539177	34539292	0.0155192	0.148378	0.073	0.196	-0.123
596	SUPT20H	chr13	-	37596147	37597181	37596147	37596217	37598171	37598330	0.0155071	0.148378	0.288	1	-0.712
2563	PRAME	chr22	-	22899231	22899397	22899231	22899350	22899964	22900000	0.0157811	0.149416	0.134	0.019	0.115
2860	ABHD11	chr7	-	73151550	73151721	73151550	73151690	73151891	73152065	0.0158939	0.149884	1	0.163	0.837
4009	CROCC	chr1	+	17272753	17272900	17272794	17272900	17271956	17272101	0.0159628	0.149936	0.152	1	-0.848
4303	MTFP1	chr22	+	30823108	30823390	30823226	30823390	30822704	30822832	0.0161116	0.150735	0	1	-1
1494	MARK3	chr14	+	103934369	103934523	103934417	103934523	103933415	103933528	0.0164741	0.153521	0.711	0.458	0.253
2784	NCOA7	chr6	+	126210084	126211127	126210117	126211127	126206304	126206489	0.0169679	0.154538	0.467	1	-0.533
4302	MTFP1	chr22	+	30823157	30823390	30823226	30823390	30822704	30822832	0.0169146	0.154538	0.293	1	-0.707
4754	RPS6KA1	chr1	+	26881641	26881712	26881674	26881712	26881086	26881229	0.0168666	0.154538	0.887	0.744	0.143
5133	RELA	chr11	-	65429649	65429818	65429649	65429676	65430296	65430389	0.0169014	0.154538	0	0.119	-0.119
6565	COL6A2	chr21	+	47548816	47549722	47549109	47549722	47546416	47546455	0.016975	0.154538	0.062	0	0.062
6939	STARD3	chr17	+	37814657	37814775	37814665	37814775	37814225	37814279	0.0167774	0.154538	0.956	0.802	0.154
4497	WDR13	chrX	+	48457104	48457345	48457138	48457345	48456345	48456425	0.0177349	0.160135	0.175	0.325	-0.15
4809	SH3YL1	chr2	-	262630	262786	262630	262750	263210	263372	0.0177928	0.160135	1	0	1
6168	MPPE1	chr18	-	11886497	11886777	11886497	11886620	11886915	11887024	0.0176703	0.160135	0.674	0.086	0.588
1681	TOM1	chr22	+	35719488	35719623	35719511	35719623	35719020	35719170	0.0181342	0.160602	0.77	0.927	-0.157
1701	OPTN	chr10	+	13160887	13161040	13160905	13161040	13158266	13158340	0.0185704	0.160602	0.604	0.415	0.189
1862	PLIN3	chr19	-	4852027	4852313	4852027	4852277	4859601	4859684	0.018591	0.160602	0.512	0.325	0.187
3427	MINA	chr3	-	97668687	97668859	97668687	97668856	97669629	97669732	0.0184408	0.160602	0.576	0.844	-0.268
4079	MTO1	chr6	+	74190719	74190839	74190723	74190839	74190397	74190528	0.0181922	0.160602	0.375	1	-0.625
4226	CALCOCO1	chr12	-	54117376	54117546	54117376	54117468	54118428	54118531	0.0179211	0.160602	0.633	1	-0.367
4620	HSH2D	chr19	+	16263841	16264018	16263852	16264018	16263361	16263451	0.0184955	0.160602	0	1	-1
4998	FRYL	chr4	-	48548083	48548288	48548083	48548285	48549600	48549786	0.0185731	0.160602	0.5	1	-0.5
5523	ITGAM	chr16	+	31309062	31309275	31309065	31309275	31308834	31308975	0.0185486	0.160602	0.348	0.157	0.191
5804	KDM5C	chrX	-	53246324	53246459	53246324	53246456	53246977	53247148	0.0182699	0.160602	0.88	0.5	0.38
5897	FBXO38	chr5	+	147778561	147778695	147778577	147778695	147774274	147774467	0.0181477	0.160602	1	0.826	0.174
2528	ELF1	chr13	-	41523941	41524109	41523941	41524037	41525464	41525572	0.0186993	0.16095	0.891	0.723	0.168
1593	SERBP1	chr1	-	67889882	67890005	67889882	67889960	67890570	67890660	0.019014	0.163066	0.315	0.38	-0.065
1944	DHPS	chr19	-	12786830	12786956	12786830	12786892	12788104	12788210	0.0196091	0.164715	0.579	1	-0.421
3256	AMPD3	chr11	+	10526095	10526206	10526126	10526206	10524267	10524441	0.0194759	0.164715	0.912	0.973	-0.061
3870	ACIN1	chr14	-	23533313	23533466	23533313	23533430	23533563	23533694	0.0196238	0.164715	0.673	0.493	0.18
4977	HSPA8	chr11	-	122930823	122930976	122930823	122930919	122931300	122931506	0.0195892	0.164715	0.973	0.959	0.014
728	HDDC3	chr15	-	91474154	91474786	91474154	91474635	91474933	91475174	0.0193904	0.164715	0	0.366	-0.366
7595	MPI	chr15	+	75183719	75183920	75183755	75183920	75182867	75182995	0.0193593	0.164715	0.607	0.857	-0.25
879	PHF21A	chr11	-	45991365	45991455	45991365	45991452	45992666	45992918	0.0200318	0.167545	0.658	1	-0.342
1800	ARRB2	chr17	+	4623844	4623935	4623880	4623935	4623687	4623767	0.0204686	0.170186	0	0.072	-0.072
2737	MRPS28	chr8	-	80915233	80915415	80915233	80915355	80940929	80941031	0.020511	0.170186	0.972	0.782	0.19
4503	FN1	chr2	-	216236631	216237098	216236631	216236738	216238044	216238134	0.0205632	0.170186	0.55	0.728	-0.178
3613	SLC26A6	chr3	-	48669677	48669829	48669677	48669770	48670406	48670517	0.0208234	0.170741	0.917	1	-0.083
462	TOPBP1	chr3	-	133371306	133371473	133371306	133371458	133372188	133372368	0.0208072	0.170741	0.445	1	-0.555
47	ANAPC15	chr11	-	71822202	71822332	71822202	71822327	71822457	71822542	0.0208467	0.170741	0.943	0.636	0.307
1744	LY6E	chr8	+	144102299	144102408	144102304	144102408	144100249	144100536	0.0213456	0.174225	0.722	1	-0.278
5298	MTRF1L	chr6	-	153316270	153316454	153316270	153316429	153319684	153319764	0.0216471	0.176078	0.585	0.796	-0.211
7506	ZNF333	chr19	+	14825549	14826282	14826193	14826282	14817497	14817585	0.0219451	0.17789	0	0.545	-0.545
2732	APOA1BP	chr1	+	156563199	156563347	156563255	156563347	156562348	156562462	0.0221085	0.178603	0.919	1	-0.081
194	GSTK1	chr7	+	142961640	142962185	142962084	142962185	142961178	142961260	0.0222495	0.179131	0.656	0.423	0.233
2941	SF3B2	chr11	+	65824736	65824846	65824739	65824846	65824308	65824426	0.0223402	0.179252	0.865	0.725	0.14
7666	METTL17	chr14	+	21464943	21465189	21464970	21465189	21464685	21464870	0.0226287	0.180344	0.41	1	-0.59
89	SLC43A3	chr11	-	57193013	57193182	57193013	57193143	57193461	57193789	0.0225792	0.180344	0.045	0.114	-0.069
2848	NOP16	chr5	-	175810948	175811375	175810948	175811284	175812221	175812328	0.0231515	0.182058	0.903	1	-0.097
3421	STK19	chr6	+	31947190	31948325	31948227	31948325	31946679	31946775	0.0229786	0.182058	1	0.496	0.504
3503	NT5DC2	chr3	-	52558402	52558747	52558402	52558627	52558832	52558897	0.0230735	0.182058	1	0.848	0.152
3723	WDR45	chrX	-	48933022	48933124	48933022	48933082	48933203	48933412	0.0231101	0.182058	1	0.783	0.217
7587	CDK5RAP3	chr17	+	46052524	46052703	46052537	46052703	46051765	46051814	0.0232873	0.18252	0.649	0.883	-0.234
5015	BTN3A1	chr6	+	26405599	26405876	26405769	26405876	26402464	26402640	0.0240409	0.187791	1	0.771	0.229
800	USP16	chr21	+	30409596	30409784	30409599	30409784	30408591	30408695	0.0241185	0.187791	0.508	0.75	-0.242
1049	NR1I3	chr1	-	161199526	161199716	161199526	161199562	161200602	161200708	0.0246621	0.188307	0.294	0.791	-0.497
3890	RBM39	chr20	-	34297145	34297196	34297145	34297178	34300940	34301018	0.0244803	0.188307	0.862	0.455	0.407
4328	GIT2	chr12	-	110385060	110386651	110385060	110385309	110388971	110389121	0.0245161	0.188307	0.299	0.65	-0.351
466	FBXW5	chr9	-	139837220	139837425	139837220	139837395	139837800	139837958	0.0245911	0.188307	0.122	0.027	0.095
5114	ALPK1	chr4	+	113298833	113299054	113298885	113299054	113236956	113237008	0.0245188	0.188307	0.667	0	0.667
7646	PHF20L1	chr8	+	133816856	133816985	133816859	133816985	133816063	133816277	0.024527	0.188307	0.186	0	0.186
6222	NUP214	chr9	+	134021515	134021691	134021548	134021691	134019666	134020141	0.0248721	0.1893	0.843	0.161	0.682
7044	TBL2	chr7	-	72988267	72988452	72988267	72988385	72988712	72988843	0.0251161	0.190545	0.931	0.848	0.083
1234	EMC1	chr1	-	19547257	19547342	19547257	19547304	19549117	19549328	0.0257985	0.190828	0.98	0.874	0.106
1367	TRIP12	chr2	-	230695471	230695555	230695471	230695537	230701563	230701700	0.0253467	0.190828	0.939	0.723	0.216
1646	PLSCR1	chr3	-	146239330	146239840	146239330	146239492	146243391	146243434	0.0256014	0.190828	0.411	0.346	0.065
3945	HSF1	chr8	+	145537508	145537717	145537647	145537717	145537196	145537302	0.0255012	0.190828	0.56	1	-0.44
4287	BAHD1	chr15	+	40757533	40757634	40757542	40757634	40756669	40756746	0.0257265	0.190828	0.604	0.936	-0.332
5019	TRMT10B	chr9	+	37762539	37762682	37762573	37762682	37761899	37762114	0.0255672	0.190828	0	0.087	-0.087
592	GORASP1	chr3	-	39141795	39142368	39141795	39141945	39142506	39142593	0.0253676	0.190828	0.656	1	-0.344
881	PNKP	chr19	-	50369655	50369785	50369655	50369702	50370310	50370474	0.0257482	0.190828	0	0.187	-0.187
1472	NCAPG2	chr7	-	158468168	158468348	158468168	158468308	158472651	158472777	0.0265627	0.195425	1	0.591	0.409
3839	RFXANK	chr19	+	19307771	19307855	19307774	19307855	19304747	19304942	0.0266676	0.195425	0.62	0.379	0.241
4364	ARPC1B	chr7	+	98974960	98975078	98974980	98975078	98972352	98972404	0.0266333	0.195425	0.175	0.289	-0.114
2961	SRSF10	chr1	-	24298062	24298116	24298062	24298113	24298339	24298502	0.0268359	0.196051	0.818	0.968	-0.15
2044	BTN3A3	chr6	+	26444184	26444532	26444238	26444532	26443797	26443887	0.027413	0.199651	0.922	0.59	0.332
5530	MAN2C1	chr15	-	75659851	75660318	75659851	75659986	75660413	75660539	0.0275497	0.200031	0.176	0	0.176
6751	GGT1	chr22	+	25006380	25006498	25006421	25006498	25006216	25006303	0.0285733	0.206828	0.566	0	0.566
314	NCOR1	chr17	-	16029395	16029523	16029395	16029520	16040624	16040726	0.0288833	0.207562	0.5	0	0.5
3252	C3orf17	chr3	-	112729891	112730253	112729891	112730012	112731580	112731658	0.0289376	0.207562	0.519	0.749	-0.23
7698	HIF1A	chr14	+	62187096	62187290	62187099	62187290	62162257	62162557	0.0289206	0.207562	0.415	0.194	0.221
2100	GATAD2A	chr19	+	19611926	19612225	19611929	19612225	19609251	19609531	0.029497	0.20843	0.821	1	-0.179
3508	WNK1	chr12	+	987377	987527	987380	987527	980430	980514	0.0291745	0.20843	0.588	0.2	0.388
352	FCF1	chr14	+	75182653	75182802	75182696	75182802	75181574	75181646	0.029587	0.20843	0.928	0.659	0.269
5074	PABPC4	chr1	-	40027994	40028088	40027994	40028052	40029285	40029413	0.0294219	0.20843	0.968	0.907	0.061
5762	LONP2	chr16	+	48329925	48330076	48329995	48330076	48311248	48311390	0.0292481	0.20843	1	0.73	0.27
6737	ZNF664	chr12	+	124472589	124472685	124472592	124472685	124458432	124458567	0.0295003	0.20843	1	0.4	0.6
1187	GPANK1	chr6	-	31631629	31632357	31631629	31632354	31632617	31632780	0.0300131	0.208595	0.833	0.375	0.458
2844	ACSL4	chrX	-	108926364	108926781	108926364	108926601	108939372	108939425	0.0299797	0.208595	0.472	0.098	0.374
2950	ZNF462	chr9	+	109694543	109694830	109694726	109694830	109692805	109692970	0.0300511	0.208595	0	0.403	-0.403
3944	TRIM41	chr5	+	180660412	180660763	180660635	180660763	180659658	180659889	0.0298852	0.208595	0.143	0.538	-0.395
6268	ARL4A	chr7	+	12727790	12728801	12727793	12728801	12726532	12726668	0.02988	0.208595	0.733	1	-0.267
6623	MMP19	chr12	-	56234450	56234666	56234450	56234597	56234889	56235020	0.0304116	0.21048	0.991	0.938	0.053
5330	DDIT3	chr12	-	57911051	57911378	57911051	57911325	57911488	57911536	0.0307097	0.211924	1	0.32	0.68
4307	ENY2	chr8	+	110352672	110352792	110352719	110352792	110351548	110351619	0.0308238	0.21206	0.06	0.208	-0.148
4399	TGFBR1	chr9	+	101894778	101895021	101894790	101895021	101891136	101891382	0.0309087	0.21206	0.184	0.612	-0.428
7065	NPEPPS	chr17	+	45682698	45682918	45682831	45682918	45681280	45681415	0.0311213	0.212902	0.831	1	-0.169
4760	C1orf63	chr1	-	25570040	25570715	25570040	25570124	25571640	25571792	0.0313854	0.213475	0.28	0.51	-0.23
5096	TNPO2	chr19	-	12812411	12812486	12812411	12812458	12812565	12812665	0.0313717	0.213475	1	0.37	0.63
6866	TBC1D2	chr9	-	100962534	100962656	100962534	100962623	100963760	100963946	0.0314882	0.213561	1	0.88	0.12
3968	ABCF1	chr6	+	30545849	30545979	30545852	30545979	30545594	30545690	0.0315913	0.213647	0.516	0.621	-0.105
106	MMP17	chr12	+	132334346	132334604	132334483	132334604	132329841	132329994	0.0326193	0.215883	0.61	0.227	0.383
4274	PSD4	chr2	+	113943238	113943832	113943453	113943832	113942941	113943017	0.0322134	0.215883	0.113	0	0.113
4405	ANAPC5	chr12	-	121756079	121756227	121756079	121756207	121756303	121756411	0.0321329	0.215883	0.94	1	-0.06
5987	PDXDC1	chr16	+	15092196	15092262	15092199	15092262	15091609	15091683	0.0325132	0.215883	0.876	1	-0.124
6024	USP33	chr1	-	78187515	78187610	78187515	78187586	78187708	78187881	0.0324822	0.215883	0.918	0.561	0.357
614	C19orf66	chr19	+	10202151	10202306	10202259	10202306	10201925	10202029	0.0320863	0.215883	0.684	1	-0.316
6996	SYT3	chr19	-	51140520	51141047	51140520	51140683	51142281	51142419	0.0324681	0.215883	0.22	0	0.22
7227	SDAD1	chr4	-	76902524	76902698	76902524	76902623	76903085	76903190	0.0326515	0.215883	0.079	0.197	-0.118
4813	MSH5	chr6	+	31728961	31729039	31728964	31729039	31728466	31728616	0.033518	0.220532	0.434	0	0.434
6223	NUP214	chr9	+	134022873	134022971	134022876	134022971	134021515	134021691	0.033541	0.220532	0.6	0.154	0.446
1285	ATXN2L	chr16	+	28846869	28847079	28846875	28847079	28846598	28846720	0.034058	0.223311	1	0.85	0.15
3521	PAM	chr5	+	102360834	102361038	102360837	102361038	102355493	102355547	0.0341565	0.223338	0.971	0.813	0.158
1690	NAP1L1	chr12	-	76449812	76449941	76449812	76449938	76453577	76453658	0.0346315	0.223401	0.97	0.992	-0.022
3351	SEPT8	chr5	-	132099397	132099584	132099397	132099578	132099915	132100111	0.0344019	0.223401	0.765	0.2	0.565
3390	RPS15A	chr16	-	18799384	18799464	18799384	18799427	18800302	18800440	0.0344345	0.223401	0.982	0.958	0.024
4208	HNRNPC	chr14	-	21731469	21731741	21731469	21731495	21737456	21737584	0.0346381	0.223401	0.015	0.026	-0.011
725	ZDHHC20	chr13	-	21955572	21955688	21955572	21955685	21957058	21957148	0.0345008	0.223401	0.636	1	-0.364
6872	SDCBP	chr8	+	59477577	59477643	59477580	59477643	59465727	59465862	0.0347764	0.223684	0.952	0.992	-0.04
35	SAFB	chr19	+	5667357	5667461	5667363	5667461	5667056	5667175	0.0353878	0.223965	0.682	0.379	0.303
3735	WDR45	chrX	-	48932298	48932571	48932298	48932559	48932794	48932940	0.0350105	0.223965	0.739	1	-0.261
4849	ANKHD1	chr5	+	139818045	139818202	139818078	139818202	139815688	139815842	0.0353699	0.223965	0.427	0.228	0.199
5761	TLN1	chr9	-	35700187	35700373	35700187	35700355	35703556	35703673	0.0350397	0.223965	0.995	0.957	0.038
6577	ALKBH6	chr19	-	36501795	36501979	36501795	36501947	36502305	36502366	0.0351911	0.223965	0.109	0	0.109
7039	CARS2	chr13	-	111294661	111296529	111294661	111294868	111296731	111296830	0.0353825	0.223965	0.143	0.032	0.111
7530	CREM	chr10	+	35467799	35467914	35467816	35467914	35437295	35437419	0.0355718	0.224529	0	0.642	-0.642
5695	PHF17	chr4	+	129770134	129770322	129770170	129770322	129767529	129767687	0.0357112	0.224596	0.299	1	-0.701
68	PKMYT1	chr16	-	3023138	3023446	3023138	3023216	3024000	3024158	0.0357721	0.224596	1	0.257	0.743
2905	NSFL1C	chr20	-	1435611	1435777	1435611	1435682	1438844	1438919	0.0361805	0.225961	0.834	1	-0.166
5679	ELP4	chr11	+	31625311	31625454	31625314	31625454	31616316	31616448	0.0361682	0.225961	0.467	0	0.467
6030	SLC24A6	chr12	-	113754330	113754461	113754330	113754429	113754746	113754806	0.0365748	0.227822	0.935	0.576	0.359
1573	PAM16	chr16	-	4391368	4391673	4391368	4391505	4393207	4393292	0.0372159	0.231208	0.056	0.209	-0.153
4614	TRA2A	chr7	-	23545364	23545432	23545364	23545429	23545756	23545885	0.037648	0.23328	0.762	1	-0.238
2347	PPHLN1	chr12	+	42768664	42768876	42768757	42768876	42748962	42749024	0.0387153	0.238643	0.528	0.26	0.268
2902	FAU	chr11	-	64888971	64889116	64888971	64889011	64889210	64889293	0.0386549	0.238643	1	0.972	0.028
6425	NMB	chr15	-	85198359	85198640	85198359	85198635	85200406	85200579	0.0388641	0.238938	0.699	0.889	-0.19
6580	ALKBH6	chr19	-	36501468	36501585	36501468	36501547	36501795	36501947	0.0390426	0.239414	0.848	0.259	0.589
7593	MPI	chr15	+	75182867	75182995	75182896	75182995	75182382	75182430	0.0391974	0.239742	0.984	0.93	0.054
1267	CAMTA2	chr17	-	4885383	4885522	4885383	4885455	4886051	4886187	0.0400103	0.240366	0	0.238	-0.238
2672	BCR	chr22	+	23652129	23652620	23652510	23652620	23651610	23651670	0.0397456	0.240366	0.042	0	0.042
3463	C6orf89	chr6	+	36869996	36870210	36870055	36870210	36867201	36867409	0.0399985	0.240366	0.939	0.833	0.106
4666	FUBP1	chr1	-	78413137	78413237	78413137	78413232	78414839	78414985	0.0398878	0.240366	0.462	0.083	0.379
5840	PSTPIP1	chr15	+	77320140	77320255	77320192	77320255	77317838	77317945	0.0397395	0.240366	0.085	0.425	-0.34
6926	C5orf22	chr5	+	31538366	31538796	31538590	31538796	31535850	31536000	0.0395501	0.240366	0.843	1	-0.157
7229	SDAD1	chr4	-	76902524	76902667	76902524	76902623	76903085	76903190	0.0399058	0.240366	0.064	0.183	-0.119
2103	SF1	chr11	-	64532077	64533627	64532077	64532990	64534371	64534551	0.0404099	0.241541	0.347	0.544	-0.197
223	SYVN1	chr11	-	64899718	64900251	64899718	64899822	64900392	64900545	0.0403363	0.241541	0.915	0.725	0.19
4264	MMS19	chr10	-	99227261	99227360	99227261	99227340	99228008	99228163	0.0408002	0.24326	0	0.173	-0.173
4305	ENY2	chr8	+	110352672	110352792	110352717	110352792	110351548	110351619	0.0415302	0.24699	0.007	0.025	-0.018
3765	XAF1	chr17	+	6662574	6663037	6662980	6663037	6661407	6661543	0.0418616	0.248337	0.07	0.121	-0.051
1742	LY6E	chr8	+	144102730	144102850	144102765	144102850	144102299	144102408	0.0423119	0.248737	0.973	0.959	0.014
1783	BRD8	chr5	-	137504910	137505047	137504910	137505038	137506033	137506098	0.0426151	0.248737	1	0	1
2049	CLASP2	chr3	-	33673783	33673866	33673783	33673863	33686248	33686395	0.0425933	0.248737	0	1	-1
3212	EP400	chr12	+	132464238	132464338	132464241	132464338	132445129	132446499	0.0427268	0.248737	1	0	1
4265	MMS19	chr10	-	99219118	99219283	99219118	99219262	99219415	99219498	0.0427423	0.248737	0.552	1	-0.448
4504	FN1	chr2	-	216236631	216237023	216236631	216236738	216238044	216238134	0.0423617	0.248737	0.472	0.646	-0.174
5552	TMEM218	chr11	-	124972027	124972247	124972027	124972213	124972532	124972705	0.0426245	0.248737	0.352	0	0.352
6871	SDCBP	chr8	+	59490591	59490767	59490606	59490767	59484763	59484873	0.0427697	0.248737	0.44	0.109	0.331
1072	CHD4	chr12	-	6711125	6711341	6711125	6711320	6711541	6711663	0.0430107	0.249526	0.355	0.632	-0.277
3344	TNS1	chr2	-	218677937	218678030	218677937	218678027	218678407	218678539	0.0433796	0.250697	1	0.491	0.509
4928	GMIP	chr19	-	19747515	19747605	19747515	19747596	19747725	19747838	0.0434245	0.250697	0.8	0.426	0.374
5241	GMFB	chr14	-	54947591	54947677	54947591	54947674	54948126	54948176	0.0441571	0.254306	0.166	0.056	0.11
1277	LAPTM4B	chr8	+	98827531	98827629	98827555	98827629	98817580	98817692	0.0443665	0.254892	0	0.048	-0.048
4227	CALCOCO1	chr12	-	54117376	54117567	54117376	54117468	54118428	54118531	0.0447178	0.255084	0.806	1	-0.194
5372	ZNF181	chr19	+	35230427	35230526	35230430	35230526	35230052	35230173	0.0447231	0.255084	0.444	0	0.444
7055	RNF123	chr3	+	49742416	49742619	49742514	49742619	49742082	49742189	0.0446071	0.255084	0.765	0.36	0.405
5458	ISG20	chr15	+	89193465	89195541	89195340	89195541	89182573	89182825	0.0448318	0.255089	0.017	0.007	0.01
1995	PICALM	chr11	-	85701292	85701442	85701292	85701421	85707868	85707972	0.0450757	0.255861	0.751	0.48	0.271
4521	FOXRED1	chr11	+	126146892	126147070	126146965	126147070	126146288	126146418	0.0454126	0.257157	0	0.459	-0.459
4476	PFKL	chr21	+	45745614	45745943	45745843	45745943	45745035	45745147	0.0458023	0.258745	0	0.011	-0.011
1232	EMC1	chr1	-	19546062	19546192	19546062	19546163	19547257	19547342	0.0460499	0.259524	1	0.942	0.058
4350	ZSWIM8	chr10	+	75560774	75560953	75560842	75560953	75560397	75560517	0.0462852	0.260231	0.419	0.711	-0.292
4296	NSMCE2	chr8	+	126114255	126114388	126114292	126114388	126104085	126104200	0.0464774	0.260692	0.426	0.085	0.341
90	SLC43A3	chr11	-	57194060	57194223	57194060	57194125	57194534	57194594	0.0466038	0.260783	0.047	0.029	0.018
2153	FAM219B	chr15	-	75194944	75195127	75194944	75195124	75197004	75197053	0.0473596	0.261717	1	0.667	0.333
2596	ARHGAP1	chr11	-	46701197	46701381	46701197	46701326	46701754	46701832	0.0484326	0.261717	0	0.05	-0.05
2769	CCL4L1	chr17	+	34539704	34540280	34539898	34540280	34539177	34539292	0.0477743	0.261717	0.088	0.19	-0.102
2770	CCL4L1	chr17	+	34539694	34540280	34539898	34540280	34539177	34539292	0.0477527	0.261717	0.085	0.185	-0.1
2930	TRAF3IP2	chr6	-	111887646	111887763	111887646	111887760	111888826	111888895	0.0475	0.261717	1	0.87	0.13
3031	SLC11A1	chr2	+	219248965	219249088	219249041	219249088	219247682	219247825	0.0484968	0.261717	1	0.38	0.62
313	NCOR1	chr17	-	16004563	16005119	16004563	16005071	16012099	16012226	0.0486866	0.261717	0.345	0.73	-0.385
425	PABPC1	chr8	-	101717153	101717284	101717153	101717257	101717816	101717901	0.048125	0.261717	1	0.979	0.021
4587	PHRF1	chr11	+	605604	605724	605607	605724	605118	605300	0.0481704	0.261717	0.556	0.929	-0.373
4922	BTBD10	chr11	-	13443188	13443385	13443188	13443362	13466570	13466728	0.048988	0.261717	1	0.678	0.322
5167	NT5C3A	chr7	-	33069240	33069326	33069240	33069321	33075545	33075600	0.0487557	0.261717	0.18	1	-0.82
5296	KCTD10	chr12	-	109893922	109894118	109893922	109894049	109895434	109895487	0.0488201	0.261717	0.879	1	-0.121
5437	NFYC	chr1	+	41236068	41237275	41236380	41237275	41235027	41235087	0.0489754	0.261717	0.171	0.137	0.034
5498	GTF2A2	chr15	-	59942867	59942972	59942867	59942963	59944404	59944525	0.0490926	0.261717	0.949	0.991	-0.042
5505	TRAPPC13	chr5	+	64960060	64960211	64960063	64960211	64957876	64957977	0.0476754	0.261717	0.684	0.25	0.434
5520	DDR1	chr6	+	30862282	30862448	30862364	30862448	30861131	30861200	0.0473712	0.261717	1	0.58	0.42
5593	TCF7L2	chr10	+	114910741	114910882	114910756	114910882	114905769	114905856	0.0470216	0.261717	0.247	0.098	0.149
5682	REV1	chr2	-	100046301	100046410	100046301	100046407	100050793	100050910	0.0485845	0.261717	1	0.125	0.875
702	PPP1R12C	chr19	-	55606812	55606971	55606812	55606968	55607234	55607308	0.0472221	0.261717	0.909	0.5	0.409
7442	RNF216	chr7	-	5780603	5781446	5780603	5781275	5792476	5792610	0.0484563	0.261717	0.476	1	-0.524
856	GPX4	chr19	+	1106538	1106778	1106571	1106778	1106398	1106458	0.0481829	0.261717	0.983	0.998	-0.015
3546	FOXP1	chr3	-	71026793	71026873	71026793	71026870	71026978	71027180	0.0495341	0.262454	0.609	0.92	-0.311
4099	DNAH1	chr3	+	52433560	52433795	52433636	52433795	52432865	52433217	0.0495636	0.262454	1	0.217	0.783
5355	SECTM1	chr17	-	80280753	80280887	80280753	80280781	80282457	80282766	0.0494691	0.262454	0.461	1	-0.539
2182	STXBP2	chr19	+	7711057	7711230	7711134	7711230	7710082	7710192	0.0497911	0.26307	0	0.046	-0.046
1647	INTS8	chr8	+	95850690	95850846	95850721	95850846	95848751	95848859	0.0501197	0.264217	0.646	1	-0.354
2517	FAM122B	chrX	-	133919915	133919980	133919915	133919977	133921501	133921563	0.0502948	0.264551	0.816	0	0.816
1355	ABCC3	chr17	+	48736542	48736729	48736597	48736729	48735795	48735857	0.0504501	0.264641	0.021	0.112	-0.091
3096	TAF8	chr6	+	42036202	42036345	42036241	42036345	42034049	42034197	0.0505355	0.264641	1	0.63	0.37
6053	CD163	chr12	-	7632455	7633852	7632455	7632592	7635238	7635358	0.0508858	0.265813	1	0.415	0.585
6428	FOXP4	chr6	+	41553168	41553255	41553174	41553255	41552506	41552629	0.0510964	0.265813	1	0.712	0.288
755	BRD9	chr5	-	889701	889881	889701	889762	891269	891402	0.050986	0.265813	0.035	0.086	-0.051
984	TLE3	chr15	-	70358352	70358557	70358352	70358554	70366871	70366946	0.0514183	0.266901	0.7	1	-0.3
3135	MPHOSPH9	chr12	-	123712009	123712163	123712009	123712119	123714807	123715069	0.0515646	0.267075	0.512	0.104	0.408
2226	HCFC1	chrX	-	153217291	153217612	153217291	153217609	153217964	153218409	0.0517029	0.267207	0.241	0	0.241
1181	LILRB4	chr19	+	55179085	55179244	55179088	55179244	55178147	55178200	0.0524721	0.270003	0.486	0.263	0.223
4531	DDX55	chr12	+	124094485	124094675	124094549	124094675	124093226	124093376	0.052455	0.270003	0.822	0.508	0.314
414	CLINT1	chr5	-	157216370	157216575	157216370	157216521	157218710	157219003	0.0527534	0.270862	0.379	0.202	0.177
1322	MPV17	chr2	-	27535860	27536021	27535860	27535941	27545314	27545389	0.0532512	0.271066	0.191	1	-0.809
1770	DGCR2	chr22	-	19052360	19052580	19052360	19052571	19055612	19055738	0.0530436	0.271066	0.594	0.921	-0.327
1939	THOC1	chr18	-	247848	247957	247848	247908	252538	252612	0.0529995	0.271066	0.402	1	-0.598
5202	PTMA	chr2	+	232576596	232576693	232576599	232576693	232576057	232576129	0.0531507	0.271066	0.12	0.099	0.021
5225	PTPRE	chr10	+	129847793	129847930	129847798	129847930	129846027	129846101	0.0535162	0.27183	0.869	0.955	-0.086
5502	PILRB	chr7	+	99954016	99954506	99954372	99954506	99952765	99952863	0.054063	0.274019	0.194	0	0.194
1310	COX18	chr4	-	73930494	73930619	73930494	73930616	73930966	73931130	0.0546593	0.27645	0.095	0.667	-0.572
6357	MPDU1	chr17	+	7490009	7490589	7490478	7490589	7489263	7489396	0.0547925	0.276533	0.785	0.573	0.212
3492	NME3	chr16	-	1821070	1821192	1821070	1821172	1821280	1821411	0.05515	0.277155	0.121	0	0.121
4640	C12orf4	chr12	-	4645182	4645385	4645182	4645377	4647574	4647674	0.0551105	0.277155	0.776	1	-0.224
3083	ELAC2	chr17	-	12906795	12906891	12906795	12906816	12908305	12908418	0.0556359	0.279005	0.467	0.271	0.196
2647	IMMT	chr2	-	86398330	86398504	86398330	86398435	86400772	86400884	0.0561358	0.279146	0.078	0	0.078
7393	ATP5G3	chr2	-	176046082	176046211	176046082	176046194	176046383	176046438	0.0560731	0.279146	0.002	0.025	-0.023
7395	SERPINA9	chr14	-	94935549	94936194	94935549	94936004	94942472	94942670	0.0560675	0.279146	0	1	-1
7600	CAP1	chr1	+	40525738	40525842	40525741	40525842	40525005	40525130	0.0561176	0.279146	0.898	0.89	0.008
4455	NAB1	chr2	+	191550201	191550364	191550204	191550364	191548463	191548553	0.0565968	0.280848	0.8	0.96	-0.16
3940	ATG16L2	chr11	+	72532243	72532786	72532592	72532786	72528800	72528900	0.0570241	0.282112	1	0	1
7327	TMEM183A	chr1	+	202989920	202990076	202989971	202990076	202987608	202987689	0.0570899	0.282112	0.913	0.729	0.184
3904	IKBKG	chrX	+	153786746	153786865	153786749	153786865	153784379	153784591	0.0573524	0.282231	0.875	0.615	0.26
7177	RBM26	chr13	-	79928573	79928705	79928573	79928696	79929354	79929519	0.0572791	0.282231	0.796	0.575	0.221
3110	ZNF711	chrX	+	84501935	84502657	84502552	84502657	84500908	84501028	0.0582639	0.286122	0.059	1	-0.941
3080	NACA	chr12	-	57118235	57118333	57118235	57118307	57119046	57119083	0.0585909	0.287084	0.034	0.026	0.008
987	ZCWPW1	chr7	-	100017252	100017506	100017252	100017436	100018244	100018301	0.0587025	0.287084	1	0	1
2125	RPE	chr2	+	210884392	210884685	210884396	210884685	210882196	210882283	0.0589987	0.287938	0.86	1	-0.14
988	ZCWPW1	chr7	-	100013597	100013720	100013597	100013717	100013927	100014079	0.0593872	0.289238	0.923	0.333	0.59
2939	SF3B2	chr11	+	65835416	65835516	65835419	65835516	65831098	65831200	0.0604586	0.292052	0.995	0.968	0.027
4449	CES1	chr16	-	55844838	55844922	55844838	55844919	55846814	55846955	0.0601077	0.292052	0.846	0.768	0.078
5025	ZC3HC1	chr7	-	129664102	129664346	129664102	129664217	129665997	129666152	0.0602536	0.292052	0.875	0.631	0.244
742	USP19	chr3	-	49154491	49154794	49154491	49154791	49154869	49155003	0.060356	0.292052	0.912	0.688	0.224
1081	CTC1	chr17	-	8133208	8133286	8133208	8133240	8133611	8133786	0.0612926	0.294451	0	1	-1
284	SERPING1	chr11	+	57379189	57379409	57379300	57379409	57373880	57374020	0.0613091	0.294451	0.896	0.746	0.15
3313	MSTO1	chr1	+	155581217	155581394	155581339	155581394	155581006	155581082	0.0613284	0.294451	0.157	0	0.157
6958	WDR47	chr1	-	109547213	109547340	109547213	109547337	109553537	109554340	0.0629569	0.301049	0.143	0.45	-0.307
99	SCYL3	chr1	-	169838068	169838269	169838068	169838180	169839395	169839498	0.0629429	0.301049	0.39	0	0.39
1210	GNB2L1	chr5	-	180668491	180668639	180668491	180668563	180669169	180669345	0.0637208	0.301091	1	0.961	0.039
3612	SLC26A6	chr3	-	48669081	48669234	48669081	48669230	48669312	48669477	0.0636667	0.301091	0.915	0.774	0.141
4953	PTGES2	chr9	-	130885980	130886130	130885980	130886126	130886770	130886829	0.0637009	0.301091	0.714	1	-0.286
639	B4GALNT3	chr12	+	662356	663149	662359	663149	661632	661694	0.0634776	0.301091	1	0	1
7409	PRUNE	chr1	+	150990942	150991145	150991032	150991145	150990287	150990380	0.0637121	0.301091	0.337	1	-0.663
7513	PQLC1	chr18	-	77709518	77709655	77709518	77709636	77710723	77711025	0.063755	0.301091	0.637	0	0.637
7580	B4GALT3	chr1	-	161145597	161145864	161145597	161145683	161146223	161146369	0.0638563	0.301091	0.978	0.87	0.108
1243	DCAF11	chr14	+	24586125	24586253	24586180	24586253	24584723	24584935	0.0644902	0.303476	0.188	0.67	-0.482
7414	MYL6	chr12	+	56553370	56553932	56553758	56553932	56552467	56552495	0.0646381	0.303568	0.788	0.676	0.112
5460	ISG20	chr15	+	89195340	89195541	89195400	89195541	89182573	89182825	0.0647708	0.303589	0.81	0.929	-0.119
901	SECISBP2	chr9	+	91940341	91940591	91940462	91940591	91934566	91934712	0.0651133	0.304591	0.659	0.346	0.313
5491	ARNTL	chr11	+	13393709	13393956	13393712	13393956	13391164	13391314	0.0653492	0.305092	0.647	0.929	-0.282
2331	DDX39B	chr6	-	31498829	31498974	31498829	31498955	31499072	31499182	0.0656059	0.305687	0.944	0.885	0.059
1110	LSG1	chr3	-	194369409	194369533	194369409	194369482	194371609	194371753	0.0669364	0.310096	0.956	0.808	0.148
258	ZNF561	chr19	-	9728766	9728855	9728766	9728842	9730107	9730258	0.0671223	0.310096	0.649	1	-0.351
3538	UNC45A	chr15	+	91479366	91479690	91479514	91479690	91479175	91479212	0.0669935	0.310096	0.109	0	0.109
6084	RALGAPB	chr20	+	37193998	37194121	37194001	37194121	37191174	37191340	0.0672072	0.310096	0.625	0.167	0.458
7170	MOCS2	chr5	-	52396240	52396364	52396240	52396317	52397188	52397339	0.0667035	0.310096	0.803	0.963	-0.16
18	SH2B1	chr16	+	28880528	28880704	28880597	28880704	28880326	28880418	0.0673583	0.310153	0.822	0.302	0.52
3382	SCAMP2	chr15	-	75140940	75141042	75140940	75140986	75142854	75143014	0.0674814	0.310153	0.948	0.832	0.116
7036	LYPLA1	chr8	-	54963571	54963748	54963571	54963706	54965214	54965316	0.0677493	0.310179	0.923	0.842	0.081
7603	PSMD2	chr3	+	184019634	184019859	184019645	184019859	184019324	184019446	0.0677386	0.310179	0.815	0.891	-0.076
492	CHD3	chr17	+	7811208	7811337	7811211	7811337	7810918	7811020	0.0679395	0.310449	0.2	1	-0.8
1314	MAPK8	chr10	+	49642921	49647403	49642926	49647403	49639235	49639313	0.068413	0.311411	0.75	1	-0.25
4628	ENAH	chr1	-	225704897	225705692	225704897	225705008	225706899	225707267	0.0683283	0.311411	0.024	0.132	-0.108
403	HLA-DMA	chr6	-	32917387	32917666	32917387	32917564	32918295	32918580	0.0687852	0.311524	0.664	1	-0.336
4468	UBE2S	chr19	-	55915655	55915846	55915655	55915769	55918182	55918330	0.0688473	0.311524	0.945	0.843	0.102
6517	ELOVL1	chr1	-	43830598	43831047	43830598	43830679	43831234	43831294	0.0689644	0.311524	0.874	0.961	-0.087
777	RIOK3	chr18	+	21043930	21044076	21043978	21044076	21042927	21043043	0.0689554	0.311524	0.548	0.826	-0.278
3566	SON	chr21	+	34948670	34949787	34948723	34949787	34948083	34948199	0.0691047	0.311563	0.038	0.007	0.031
5306	VEZT	chr12	+	95663814	95663964	95663826	95663964	95660132	95660408	0.0692392	0.311577	0.171	0.368	-0.197
7048	ALAD	chr9	-	116154398	116154615	116154398	116154449	116155726	116155914	0.0697088	0.313094	0	0.082	-0.082
4240	FMR1	chrX	+	147026388	147026571	147026463	147026571	147024650	147024846	0.0701209	0.314349	0.444	0.848	-0.404
2796	LILRB1	chr19	+	55147944	55148103	55147947	55148103	55147007	55147060	0.0704328	0.31515	0.214	0.625	-0.411
5767	TLK2	chr17	+	60558481	60558567	60558484	60558567	60556385	60556651	0.0706199	0.315391	0.627	1	-0.373
7579	B4GALT3	chr1	-	161145597	161145885	161145597	161145864	161146223	161146369	0.0709632	0.316327	0.246	0.429	-0.183
29	TUBGCP4	chr15	+	43690235	43690377	43690238	43690377	43689411	43689519	0.0715984	0.318559	0	0.667	-0.667
1557	EI24	chr11	+	125445158	125445304	125445200	125445304	125442353	125442465	0.072056	0.319854	0.744	0.649	0.095
5948	ATG9A	chr2	-	220093155	220093207	220093155	220093204	220094256	220094361	0.0721598	0.319854	1	0.318	0.682
3637	FUS	chr16	+	31195178	31195323	31195181	31195323	31193833	31193985	0.0724586	0.320579	0.742	0.683	0.059
2344	NELFE	chr6	-	31922331	31922669	31922331	31922579	31922835	31922873	0.0727644	0.321331	0.937	0.826	0.111
3380	RHOT2	chr16	+	720888	721000	720891	721000	720674	720773	0.0729243	0.321437	0.235	0.123	0.112
7300	TOP1MT	chr8	-	144407515	144407703	144407515	144407648	144408391	144408514	0.0735287	0.323499	0.658	0.893	-0.235
5415	RXRB	chr6	-	33163139	33163243	33163139	33163231	33163346	33163479	0.0737224	0.32375	0.324	0.168	0.156
3299	CKAP2	chr13	+	53035030	53035109	53035033	53035109	53030657	53030742	0.0738939	0.323902	0.588	0	0.588
6566	COL6A2	chr21	+	47545330	47545531	47545378	47545531	47545179	47545225	0.074107	0.324235	0.117	0	0.117
452	UBAP2L	chr1	+	154241232	154241430	154241235	154241430	154238976	154239044	0.0752183	0.32849	0.689	0.848	-0.159
2786	GCLC	chr6	-	53380906	53381020	53380906	53381015	53385575	53385758	0.075439	0.328573	0.974	0.995	-0.021
4856	SRSF11	chr1	+	70715613	70715730	70715634	70715730	70712500	70712590	0.075515	0.328573	0.052	0.131	-0.079
7219	ALDH1L2	chr12	-	105443685	105444485	105443685	105443836	105445867	105445995	0.0758892	0.329596	0.087	0	0.087
11	INPP5D	chr2	+	233990454	233990629	233990457	233990629	233986816	233986967	0.076464	0.330878	0.536	0.833	-0.297
1638	VPS51	chr11	+	64875052	64875494	64875274	64875494	64864469	64864599	0.0763817	0.330878	1	0.837	0.163
5017	BTN3A1	chr6	+	26405599	26405876	26405731	26405876	26402477	26402640	0.0776227	0.335279	0.823	0.568	0.255
3634	SMYD5	chr2	+	73447079	73447318	73447178	73447318	73445988	73446097	0.0779083	0.3359	0	0.25	-0.25
2896	CARD9	chr9	-	139262088	139262428	139262088	139262280	139264201	139264327	0.0783622	0.33663	0.065	0.183	-0.118
5496	MLL3	chr7	-	151853289	151853431	151853289	151853359	151854845	151855010	0.0782898	0.33663	0.33	1	-0.67
7501	EXD2	chr14	+	69701416	69701748	69701490	69701748	69697188	69697315	0.0788766	0.338226	1	0.158	0.842
5551	TMEM218	chr11	-	124972027	124972213	124972027	124972198	124972629	124972705	0.0790786	0.338479	1	0.767	0.233
1157	ABI2	chr2	+	204260378	204260503	204260381	204260503	204259422	204259569	0.0792822	0.338738	0.886	1	-0.114
5235	ALG12	chr22	-	50297984	50298154	50297984	50298032	50301368	50301592	0.0798723	0.339421	1	0.674	0.326
726	RPP21	chr6	+	30313243	30313350	30313267	30313350	30313074	30313175	0.079707	0.339421	0.45	0	0.45
858	SZRD1	chr1	+	16719722	16719977	16719725	16719977	16717869	16717919	0.0798399	0.339421	0.793	0.429	0.364
2246	PIH1D1	chr19	-	49949807	49950051	49949807	49949951	49950280	49950356	0.0801741	0.339485	0	0.129	-0.129
5047	GSDMD	chr8	+	144644831	144645232	144644839	144645232	144644617	144644691	0.0800395	0.339485	1	0.855	0.145
5090	TAF1D	chr11	-	93471274	93471665	93471274	93471606	93472402	93472497	0.0807081	0.341136	0.833	1	-0.167
3012	PSMB6	chr17	+	4700976	4701106	4701011	4701106	4700732	4700864	0.0811642	0.341464	0.817	0.72	0.097
3148	ARMCX5	chrX	+	101854633	101854775	101854639	101854775	101854275	101854500	0.0813599	0.341464	0.5	1	-0.5
4096	NFE2L1	chr17	+	46133747	46133960	46133780	46133960	46127968	46128990	0.0815032	0.341464	0.612	0.519	0.093
4903	PRMT5	chr14	-	23397334	23397450	23397334	23397420	23397705	23397824	0.0815071	0.341464	0.025	0	0.025
6766	PHF6	chrX	+	133547517	133547687	133547520	133547687	133527938	133527982	0.0813599	0.341464	0.5	0	0.5
2560	ITGA7	chr12	-	56090682	56090852	56090682	56090834	56090999	56091061	0.0819035	0.342519	1	0.357	0.643
2404	SNRPN	chr15	+	25219533	25219603	25219544	25219603	25213078	25213229	0.0824803	0.343243	0.579	1	-0.421
3954	CLDND1	chr3	-	98234326	98235723	98234326	98234676	98235895	98236033	0.0825118	0.343243	0.841	0.726	0.115
483	CNDP2	chr18	+	72167116	72167268	72167171	72167268	72163541	72163666	0.0824081	0.343243	0.581	0.413	0.168
5343	INTU	chr4	+	128606596	128609022	128608832	128609022	128605563	128605641	0.0833689	0.34499	0.12	1	-0.88
5862	PPP4C	chr16	+	30092520	30092631	30092579	30092631	30087635	30087796	0.0832992	0.34499	0.021	0	0.021
6308	ZFAND6	chr15	+	80414053	80414162	80414089	80414162	80412669	80412840	0.0831716	0.34499	0.913	0.821	0.092
173	MFSD10	chr4	-	2934832	2934936	2934832	2934904	2935293	2935390	0.0838333	0.346306	0.901	1	-0.099
6262	OSGEPL1	chr2	-	190611385	190612057	190611385	190611894	190615275	190615382	0.0843142	0.347081	0.656	0.373	0.283
66	GRK6	chr5	+	176860914	176861105	176861016	176861105	176860536	176860677	0.0843009	0.347081	0.903	0.547	0.356
1106	ANKRD10	chr13	-	111552876	111553041	111552876	111553008	111558379	111558471	0.0848459	0.348664	0.434	0	0.434
387	EIF2B4	chr2	-	27591872	27592079	27591872	27592076	27592280	27592416	0.0850419	0.348863	0.667	0.462	0.205
3066	WDR11	chr10	+	122664157	122664323	122664161	122664323	122663558	122663654	0.0856358	0.350086	1	0.75	0.25
3653	CYB5A	chr18	-	71922975	71928179	71922975	71923010	71930583	71930712	0.085603	0.350086	1	0.015	0.985
5926	CPT1B	chr22	-	51014964	51015066	51014964	51015022	51015285	51015463	0.086735	0.353969	1	0	1
5894	TRMU	chr22	+	46746187	46746360	46746242	46746360	46742318	46742441	0.0877107	0.357334	0.924	0	0.924
4065	KIAA0195	chr17	+	73490707	73490889	73490790	73490889	73489779	73489997	0.0885132	0.359984	0.821	1	-0.179
7519	STAU1	chr20	-	47740911	47741142	47740911	47741124	47752369	47752468	0.0887342	0.360264	0.126	0.028	0.098
6752	GGT1	chr22	+	25023376	25023586	25023398	25023586	25019746	25019883	0.0888865	0.360264	0.146	0	0.146
4667	FUBP1	chr1	-	78414089	78414599	78414089	78414459	78414839	78414985	0.0891196	0.360592	0.007	0.041	-0.034
2360	MDM2	chr12	+	69233053	69233629	69233392	69233629	69207333	69207408	0.0901018	0.360865	0.77	0.488	0.282
2425	OAZ1	chr19	+	2271383	2271441	2271389	2271441	2269518	2269743	0.0894988	0.360865	0.985	0.976	0.009
2537	CNBP	chr3	-	128889921	128890123	128889921	128890120	128890288	128890381	0.0896908	0.360865	0.271	0.303	-0.032
2843	ACSL4	chrX	-	108926364	108926895	108926364	108926601	108939372	108939425	0.090078	0.360865	0.488	0.198	0.29
295	CNOT3	chr19	+	54649330	54649553	54649333	54649553	54647972	54648068	0.0895027	0.360865	0.282	0.095	0.187
3701	RCE1	chr11	+	66611426	66611510	66611430	66611510	66611229	66611332	0.0898564	0.360865	0.516	0.791	-0.275
1789	RARS	chr5	+	167929005	167929110	167929007	167929110	167927595	167927725	0.090535	0.361377	0.957	1	-0.043
7640	RAVER1	chr19	-	10439317	10439787	10439317	10439728	10441135	10441202	0.0904784	0.361377	0.941	0.718	0.223
1422	WRNIP1	chr6	+	2770353	2770595	2770428	2770595	2768924	2769116	0.0909576	0.362452	0.35	0.193	0.157
796	SP110	chr2	-	231067294	231067444	231067294	231067438	231072705	231072774	0.0913387	0.363359	0.946	1	-0.054
54	ECH1	chr19	-	39306496	39306995	39306496	39306647	39307092	39307163	0.0920998	0.365772	0.256	0.591	-0.335
720	ATP5G1	chr17	+	46972517	46972696	46972544	46972696	46971733	46971811	0.0924854	0.366311	0.766	0.865	-0.099
7439	ZCCHC11	chr1	-	52902426	52902650	52902426	52902635	52903891	52904007	0.0925792	0.366311	0	0.478	-0.478
825	EHMT1	chr9	+	140637822	140637980	140637843	140637980	140622800	140622981	0.0926996	0.366311	0.117	0.319	-0.202
4795	SDHC	chr1	+	161326466	161326630	161326467	161326630	161310383	161310445	0.0932882	0.368022	0.935	1	-0.065
608	ZMYM4	chr1	+	35862152	35862271	35862155	35862271	35859195	35859340	0.0940213	0.370297	0.853	0.96	-0.107
2671	MRPL11	chr11	-	66204820	66204914	66204820	66204906	66205634	66205730	0.0944414	0.371334	1	0.932	0.068
2649	IMMT	chr2	-	86397871	86397967	86397871	86397964	86398330	86398468	0.0948312	0.371589	0.765	0.625	0.14
3009	DEPDC5	chr22	+	32232957	32233141	32232984	32233141	32229900	32229966	0.0947695	0.371589	0	1	-1
4130	DOCK10	chr2	-	225670124	225670246	225670124	225670219	225670842	225670954	0.0949773	0.371589	0.802	0.699	0.103
1954	SMPD4	chr2	-	130914157	130914386	130914157	130914248	130914823	130914969	0.0959967	0.372404	0	0.103	-0.103
2481	FRY	chr13	+	32841306	32841496	32841379	32841496	32839586	32839753	0.0958075	0.372404	0.718	0.498	0.22
2835	LUC7L3	chr17	+	48826579	48826705	48826584	48826705	48823902	48824063	0.0961296	0.372404	0.538	1	-0.462
2840	TBC1D16	chr17	-	77923515	77923664	77923515	77923622	77924209	77924393	0.095503	0.372404	0.321	0.164	0.157
4567	NFRKB	chr11	-	129754639	129754777	129754639	129754741	129755329	129755504	0.0960033	0.372404	0.219	1	-0.781
5664	DHDDS	chr1	+	26795382	26797785	26795385	26797785	26786527	26786635	0.0954749	0.372404	0.105	0.357	-0.252
2352	ABCD4	chr14	-	74759450	74759951	74759450	74759572	74761850	74761901	0.0963019	0.372462	1	0.139	0.861
3456	DDX41	chr5	-	176942186	176942362	176942186	176942340	176942685	176942822	0.096907	0.374191	1	0	1
4572	IFFO1	chr12	-	6657230	6657326	6657230	6657323	6657590	6657711	0.0973959	0.375466	0.692	1	-0.308
1889	SLC9A8	chr20	+	48467298	48467381	48467346	48467381	48466115	48466217	0.0995935	0.376954	0	1	-1
2781	GPATCH4	chr1	-	156568759	156568896	156568759	156568822	156571200	156571262	0.0998521	0.376954	0.62	0.88	-0.26
3429	GAS6	chr13	-	114535606	114535854	114535606	114535725	114537523	114537645	0.0996751	0.376954	0	0.079	-0.079
422	PTPRK	chr6	-	128330274	128330413	128330274	128330410	128385902	128385939	0.0983968	0.376954	1	0.8	0.2
4540	ULK3	chr15	-	75133745	75133850	75133745	75133846	75134415	75134536	0.0998398	0.376954	0.969	0.84	0.129
5488	TMEM141	chr9	+	139686229	139686482	139686398	139686482	139685830	139685876	0.0994996	0.376954	0.039	0.178	-0.139
5801	CNIH4	chr1	+	224563496	224567154	224566770	224567154	224553580	224553693	0.0993394	0.376954	0.907	0.717	0.19
6366	NEU1	chr6	-	31827818	31828041	31827818	31827955	31828215	31828398	0.099493	0.376954	0.944	0.909	0.035
6423	PUSL1	chr1	+	1245060	1245231	1245085	1245231	1244833	1244983	0.098158	0.376954	0.293	1	-0.707
6487	AFF1	chr4	+	88055622	88055846	88055625	88055846	88053422	88053560	0.0986222	0.376954	0.667	1	-0.333
6511	CMTM3	chr16	+	66643661	66643906	66643785	66643906	66643337	66643433	0.0991521	0.376954	0.023	0	0.023
7358	MTSS1	chr8	-	125568472	125568646	125568472	125568595	125575022	125575233	0.0997827	0.376954	0.656	0.761	-0.105
817	PPIG	chr2	+	170488275	170488443	170488284	170488443	170487283	170487497	0.0991105	0.376954	0.852	0.952	-0.1
4945	SIPA1L1	chr14	+	72204957	72205042	72204960	72205042	72201993	72202108	0.100052	0.377107	1	0	1
1358	SPHK2	chr19	+	49129147	49129619	49129206	49129619	49123658	49123810	0.101302	0.378243	0.126	0.276	-0.15
1772	METAP1	chr4	+	99955380	99955493	99955383	99955493	99950017	99950069	0.100662	0.378243	0.941	1	-0.059
2603	ARHGEF18	chr19	+	7532099	7532570	7532117	7532570	7531956	7532004	0.10083	0.378243	0.759	0	0.759
4155	FTH1	chr11	-	61727189	61727399	61727189	61727376	61734783	61735103	0.101248	0.378243	1	0.174	0.826
6645	KNTC1	chr12	+	123098172	123098308	123098250	123098308	123097658	123097777	0.101012	0.378243	0	1	-1
7654	TATDN3	chr1	+	212985589	212985670	212985592	212985670	212981077	212981190	0.101312	0.378243	0.193	1	-0.807
1469	NUBP2	chr16	+	1838138	1838208	1838161	1838208	1837941	1838052	0.102368	0.380984	0.666	1	-0.334
4886	NDUFV1	chr11	+	67375866	67375949	67375902	67375949	67374428	67374547	0.102277	0.380984	0.857	0.928	-0.071
4048	SMEK1	chr14	-	91928392	91928583	91928392	91928565	91929078	91929221	0.103015	0.382789	0.953	0.842	0.111
1235	UBA1	chrX	+	47065346	47065512	47065476	47065512	47062939	47063095	0.104839	0.383215	0.946	1	-0.054
1558	EI24	chr11	+	125445200	125445304	125445204	125445304	125442353	125442465	0.105032	0.383215	0.938	1	-0.062
2046	LYPLAL1	chr1	+	219383856	219383989	219383873	219383989	219352488	219352588	0.10442	0.383215	0.193	0	0.193
2105	SF1	chr11	-	64534663	64534723	64534663	64534718	64535042	64535316	0.104112	0.383215	0.966	0.809	0.157
25	S100A13	chr1	-	153603486	153603587	153603486	153603554	153604509	153604716	0.105346	0.383215	0.778	0.513	0.265
2638	MCCC1	chr3	-	182804480	182804576	182804480	182804572	182812346	182812393	0.106044	0.383215	1	0	1
2754	TUBGCP6	chr22	-	50656617	50656831	50656617	50656799	50656916	50657049	0.105425	0.383215	1	0.564	0.436
5196	MORF4L2	chrX	-	102933426	102933579	102933426	102933528	102940098	102940188	0.105819	0.383215	0.359	0.473	-0.114
5238	XRN1	chr3	-	142051216	142051373	142051216	142051266	142051808	142051931	0.105974	0.383215	0.425	1	-0.575
5454	ATF7IP	chr12	+	14587270	14587357	14587273	14587357	14576842	14578407	0.10594	0.383215	0.76	1	-0.24
5596	KIAA0430	chr16	-	15716790	15716983	15716790	15716980	15718625	15718784	0.105563	0.383215	0.077	0.5	-0.423
6027	METTL15	chr11	+	28318299	28318478	28318343	28318478	28311752	28311944	0.105145	0.383215	0	1	-1
6878	KDM2A	chr11	+	66985201	66985355	66985226	66985355	66983326	66983420	0.103504	0.383215	0.853	1	-0.147
6906	C19orf60	chr19	+	18701083	18701743	18701663	18701743	18699804	18700493	0.104279	0.383215	0.041	0	0.041
7024	CHD6	chr20	-	40065913	40065974	40065913	40065972	40068639	40068769	0.106038	0.383215	1	0	1
7298	RASAL2	chr1	+	178425834	178426034	178425855	178426034	178423581	178423783	0.105375	0.383215	0.337	0.575	-0.238
7304	TCTN1	chr12	+	111085000	111085141	111085015	111085141	111082771	111082934	0.105919	0.383215	0.234	0	0.234
831	MBD1	chr18	-	47803459	47803574	47803459	47803566	47806252	47806387	0.104235	0.383215	0.862	0.969	-0.107
4278	MYO19	chr17	-	34859789	34861016	34859789	34859860	34861135	34861243	0.106645	0.384801	0	0.029	-0.029
361	MLLT4	chr6	+	168272893	168273057	168272896	168273057	168271062	168271178	0.10748	0.386505	0.75	0.25	0.5
5239	XRN1	chr3	-	142051216	142051376	142051216	142051266	142051808	142051931	0.107607	0.386505	0.712	1	-0.288
7581	B4GALT3	chr1	-	161145597	161145885	161145597	161145683	161146223	161146369	0.107382	0.386505	0.97	0.857	0.113
1876	PRR13	chr12	+	53837174	53837557	53837324	53837557	53836478	53836517	0.108005	0.386758	0.67	0.516	0.154
4553	RIC8A	chr11	+	209174	209318	209270	209318	208799	208938	0.10786	0.386758	0.139	0.04	0.099
179	CBR1	chr21	+	37444112	37445464	37444743	37445464	37443247	37443355	0.108238	0.387008	0.025	0	0.025
3833	RNPC3	chr1	+	104087562	104087724	104087598	104087724	104085917	104086069	0.108903	0.387356	0.814	1	-0.186
4485	SUPT7L	chr2	-	27883850	27884468	27883850	27884255	27885045	27885148	0.109153	0.387356	0.277	0.131	0.146
467	FBXW5	chr9	-	139837220	139837455	139837220	139837395	139837800	139837958	0.109146	0.387356	0.051	0.011	0.04
6101	CC2D1B	chr1	-	52822672	52822846	52822672	52822798	52823197	52823370	0.108938	0.387356	0.091	0	0.091
7575	CELF1	chr11	-	47505940	47506075	47505940	47506072	47508301	47508350	0.109146	0.387356	0.833	0.333	0.5
1990	ASNS	chr7	-	97483891	97484066	97483891	97483992	97484664	97484771	0.109376	0.387563	0	0.184	-0.184
240	NCOA3	chr20	+	46268320	46268566	46268365	46268566	46267751	46267946	0.109801	0.388489	0.757	0.941	-0.184
1459	RUSC1	chr1	+	155296370	155296923	155296400	155296923	155295654	155295701	0.111953	0.391867	1	0.458	0.542
2008	MLST8	chr16	+	2258210	2258614	2258450	2258614	2257193	2257346	0.11208	0.391867	0.802	0.508	0.294
2178	SLC35C2	chr20	-	44983711	44983880	44983711	44983817	44984440	44984513	0.111943	0.391867	0.896	0.706	0.19
2314	CHD8	chr14	-	21868309	21868490	21868309	21868466	21868571	21868771	0.111474	0.391867	0.111	0	0.111
4247	RBM42	chr19	+	36123978	36124154	36123999	36124154	36122232	36122307	0.112076	0.391867	0.156	0.525	-0.369
5056	CARD8	chr19	-	48735709	48736046	48735709	48735750	48737659	48737800	0.111319	0.391867	0.037	0.097	-0.06
7032	ZZZ3	chr1	-	78047460	78047576	78047460	78047573	78047663	78047811	0.111947	0.391867	0.619	0.2	0.419
882	UBR7	chr14	+	93676993	93677054	93677020	93677054	93676169	93676303	0.112071	0.391867	0.294	1	-0.706
3767	MUTYH	chr1	-	45798434	45798842	45798434	45798506	45798956	45798996	0.112459	0.392612	1	0	1
1026	ZFP69B	chr1	+	40916327	40916760	40916336	40916760	40915778	40915847	0.113338	0.393937	0.929	1	-0.071
6124	HMBOX1	chr8	+	28906470	28906565	28906473	28906565	28904874	28904970	0.113215	0.393937	0.698	0	0.698
65	PRPF40B	chr12	+	50035690	50035807	50035711	50035807	50031515	50031607	0.113235	0.393937	0.462	0	0.462
6907	C19orf60	chr19	+	18700222	18700493	18700288	18700493	18699804	18699887	0.114111	0.396043	0.585	0.252	0.333
2907	NSFL1C	chr20	-	1426310	1426794	1426310	1426475	1433137	1433275	0.114336	0.396242	0.026	0	0.026
349	ZNF544	chr19	+	58758076	58758160	58758111	58758160	58757740	58757793	0.114844	0.396839	0	0.373	-0.373
454	SURF1	chr9	-	136219548	136219621	136219548	136219585	136220603	136220795	0.114841	0.396839	1	0.794	0.206
3134	GPAA1	chr8	+	145138841	145138943	145138883	145138943	145138616	145138764	0.115057	0.396997	1	0.953	0.047
32	LSM7	chr19	-	2324123	2324195	2324123	2324191	2328385	2328476	0.115872	0.399227	0.851	0.962	-0.111
6070	C11orf57	chr11	+	111953188	111955874	111953191	111955874	111952705	111952759	0.116626	0.40124	0.542	0.76	-0.218
5656	ITGB1BP1	chr2	-	9546789	9547727	9546789	9547034	9548241	9548334	0.116836	0.401382	0.848	0.655	0.193
6052	HELZ	chr17	-	65156376	65156481	65156376	65156478	65157012	65157192	0.117525	0.403162	0.333	1	-0.667
1556	EI24	chr11	+	125445146	125445304	125445204	125445304	125442353	125442465	0.118459	0.405777	0.386	1	-0.614
5582	TSPAN17	chr5	+	176079743	176079914	176079779	176079914	176078754	176078901	0.118918	0.406762	0.882	1	-0.118
4441	C5orf42	chr5	-	37180118	37180285	37180118	37180282	37180958	37181107	0.119636	0.408627	0.5	0.917	-0.417
4581	PUM1	chr1	-	31438828	31439125	31438828	31439044	31440013	31440157	0.120066	0.409504	0.866	0.702	0.164
5366	NPHP3	chr3	-	132411497	132412709	132411497	132411662	132413670	132413809	0.120446	0.40962	0.071	0.023	0.048
6748	GGT1	chr22	+	25007041	25007212	25007044	25007212	25006216	25006498	0.120328	0.40962	0.778	1	-0.222
2575	POLRMT	chr19	-	617776	617870	617776	617849	618487	618586	0.1219	0.409933	0.254	0	0.254
2826	TRIQK	chr8	-	93929156	93929238	93929156	93929235	93966633	93966792	0.121755	0.409933	0.39	0.597	-0.207
3959	NOP2	chr12	-	6675266	6675502	6675266	6675490	6675694	6675783	0.121642	0.409933	0.747	0.545	0.202
4035	TTLL3	chr3	+	9854626	9854795	9854629	9854795	9852304	9852393	0.121198	0.409933	1	0.833	0.167
5227	PLEKHB2	chr2	+	131897739	131897848	131897742	131897848	131890474	131890564	0.121226	0.409933	0.861	0.754	0.107
5234	SIDT2	chr11	+	117059423	117059542	117059444	117059542	117058343	117058415	0.121924	0.409933	0.929	0.694	0.235
5243	EIF4A1	chr17	+	7479841	7480010	7479847	7480010	7478436	7478576	0.121086	0.409933	0.941	0.926	0.015
5377	RBM33	chr7	+	155503866	155504149	155503896	155504149	155499553	155499762	0.121332	0.409933	0.664	0	0.664
3015	SYNRG	chr17	-	35902073	35902667	35902073	35902532	35913216	35914161	0.122467	0.411176	0.785	0.589	0.196
7576	CELF1	chr11	-	47498397	47498511	47498397	47498508	47498848	47498977	0.122671	0.411278	0.28	0.533	-0.253
7046	MYO9B	chr19	+	17313650	17313692	17313653	17313692	17312938	17313112	0.123056	0.411986	0.564	0.343	0.221
6354	MPDU1	chr17	+	7489973	7490095	7490009	7490095	7489268	7489396	0.123831	0.413994	0	0.03	-0.03
2266	SCAP	chr3	-	47458793	47459316	47458793	47459313	47459623	47459739	0.124299	0.414974	0.211	0	0.211
3324	PPIE	chr1	+	40211046	40211170	40211085	40211170	40209495	40209596	0.124661	0.415011	0.884	0.936	-0.052
6403	NEURL4	chr17	-	7220779	7221003	7220779	7220892	7221106	7221251	0.124568	0.415011	0.115	0	0.115
1678	BSDC1	chr1	-	32849430	32849598	32849430	32849540	32852379	32852496	0.124995	0.415034	0.946	1	-0.054
2605	CHFR	chr12	-	133424670	133424809	133424670	133424741	133425226	133425310	0.125019	0.415034	0.159	0	0.159
2180	SLC35C2	chr20	-	44983711	44983918	44983711	44983817	44984440	44984513	0.125322	0.415457	0.786	0.496	0.29
1992	ZNF292	chr6	+	87943042	87943245	87943057	87943245	87928313	87928449	0.125584	0.415743	0.379	1	-0.621
217	STX5	chr11	-	62574368	62575138	62574368	62575100	62591637	62591759	0.125995	0.416522	0	0.084	-0.084
2945	PRKAG1	chr12	-	49399244	49399375	49399244	49399326	49399525	49399635	0.126267	0.416841	0	0.07	-0.07
5010	JMJD1C	chr10	-	64952697	64952911	64952697	64952857	64953104	64953232	0.126992	0.418649	0.956	0.85	0.106
795	NR2C2AP	chr19	-	19312739	19312856	19312739	19312850	19313139	19313207	0.127171	0.418657	0.5	0	0.5
6848	SMARCA4	chr19	+	11168930	11169039	11168933	11169039	11151973	11152236	0.128397	0.422106	0.677	0.909	-0.232
3582	TMEM106A	chr17	+	41364223	41364413	41364245	41364413	41363893	41363941	0.129104	0.423842	0.059	0	0.059
4122	AMZ2	chr17	+	66246328	66246611	66246500	66246611	66244780	66244846	0.130255	0.425926	0.924	0.762	0.162
5571	NCKIPSD	chr3	-	48719477	48719589	48719477	48719568	48719780	48719985	0.130239	0.425926	0.462	0.706	-0.244
6724	YIPF5	chr5	-	143544995	143545168	143544995	143545164	143549409	143549529	0.130279	0.425926	0.916	0.979	-0.063
3676	TCF3	chr19	-	1612205	1612432	1612205	1612429	1615684	1615820	0.130528	0.426152	0.714	0.333	0.381
1648	TRIM26	chr6	-	30168811	30168915	30168811	30168860	30172432	30172542	0.132315	0.431389	1	0.72	0.28
5515	TNPO1	chr5	+	72147064	72147146	72147070	72147146	72144211	72144325	0.132885	0.432653	0.064	0.204	-0.14
6581	SCAF4	chr21	-	33057361	33057553	33057361	33057487	33057710	33057797	0.133169	0.432981	0.388	0.559	-0.171
1515	ABCA7	chr19	+	1057913	1058058	1057967	1058058	1057312	1057428	0.135395	0.433667	1	0.391	0.609
1895	MRPL55	chr1	-	228295368	228295570	228295368	228295561	228295935	228296019	0.134379	0.433667	0.924	1	-0.076
2345	NELFE	chr6	-	31922331	31922654	31922331	31922579	31922835	31922873	0.135073	0.433667	0.927	0.83	0.097
2985	ARHGAP11A	chr15	+	32925179	32925309	32925263	32925309	32921795	32921963	0.134478	0.433667	1	0.335	0.665
3731	WDR45	chrX	-	48934303	48934412	48934303	48934409	48935301	48935406	0.134403	0.433667	0.087	0	0.087
4272	PSD4	chr2	+	113955323	113955490	113955326	113955490	113955140	113955211	0.135355	0.433667	0.75	0.25	0.5
4687	PKD1	chr16	-	2155322	2155708	2155322	2155475	2155865	2156025	0.133605	0.433667	0.32	0.717	-0.397
595	SUPT20H	chr13	-	37619383	37619513	37619383	37619510	37621671	37621738	0.135355	0.433667	0.25	0.75	-0.5
5989	SEC31A	chr4	-	83799882	83800081	83799882	83800071	83801951	83802075	0.134331	0.433667	0.947	1	-0.053
7038	LYPLA2	chr1	+	24120916	24121090	24121041	24121090	24120713	24120815	0.134724	0.433667	1	0.832	0.168
7574	CELF1	chr11	-	47500428	47500504	47500428	47500492	47504246	47504408	0.13539	0.433667	0.636	0.892	-0.256
2363	ISOC2	chr19	-	55966626	55966745	55966626	55966697	55967002	55967212	0.135892	0.434671	0.132	0	0.132
3160	SORBS3	chr8	+	22423338	22423997	22423857	22423997	22422780	22422867	0.136726	0.436749	1	0	1
263	BAP1	chr3	-	52440268	52440392	52440268	52440338	52440844	52440923	0.137328	0.438079	0.91	1	-0.09
4586	PHRF1	chr11	+	581961	582081	581964	582081	581491	581606	0.137588	0.43832	0.733	0.938	-0.205
5863	PPP4C	chr16	+	30094066	30094888	30094714	30094888	30093804	30093855	0.138094	0.43934	0.588	0.862	-0.274
1901	DAZAP2	chr12	+	51634682	51634900	51634750	51634900	51634126	51634245	0.138797	0.440393	0.764	0.874	-0.11
5851	ZNF684	chr1	+	41010068	41010709	41010087	41010709	41007286	41007382	0.13862	0.440393	0.533	0.226	0.307
4605	NAT9	chr17	-	72771760	72771991	72771760	72771846	72772405	72772462	0.13915	0.440921	0	0.028	-0.028
1677	BSDC1	chr1	-	32849430	32849649	32849430	32849598	32852379	32852496	0.139782	0.441771	0.125	0.047	0.078
5800	CNIH4	chr1	+	224563496	224567154	224566770	224567154	224558984	224559125	0.140071	0.441771	0.711	0.879	-0.168
6332	DUS1L	chr17	-	80022001	80022110	80022001	80022077	80022698	80022945	0.140165	0.441771	0.976	1	-0.024
6829	SLTM	chr15	-	59191667	59192136	59191667	59192082	59193458	59193486	0.13986	0.441771	0.563	0.348	0.215
2031	KAT5	chr11	+	65481965	65482214	65482130	65482214	65481244	65481319	0.140546	0.442385	1	0.823	0.177
7434	S100PBP	chr1	+	33293593	33293682	33293596	33293682	33291698	33292531	0.140749	0.442435	0.794	0.243	0.551
3338	GIGYF2	chr2	+	233655967	233656156	233655970	233656156	233655717	233655880	0.141176	0.443079	0.929	1	-0.071
486	PPAPDC1B	chr8	-	38123658	38123829	38123658	38123787	38124784	38124909	0.141328	0.443079	0.833	1	-0.167
3403	PBRM1	chr3	-	52713589	52713742	52713589	52713739	52716107	52716249	0.141614	0.443139	1	0.25	0.75
700	DONSON	chr21	-	34956895	34957074	34956895	34957032	34958283	34958487	0.141722	0.443139	0.681	1	-0.319
2864	CEP57L1	chr6	+	109471320	109471442	109471368	109471442	109467960	109468140	0.143112	0.443966	0.65	1	-0.35
3942	ATG16L2	chr11	+	72532592	72532786	72532712	72532786	72528800	72528900	0.142821	0.443966	0	0.162	-0.162
5396	SNX19	chr11	-	130775847	130776028	130775847	130775977	130776519	130776616	0.143063	0.443966	0.893	1	-0.107
5567	ACADVL	chr17	+	7124837	7125001	7124856	7125001	7124242	7124377	0.142498	0.443966	0.008	0.033	-0.025
637	DNPEP	chr2	-	220251613	220251702	220251613	220251670	220251791	220251885	0.142712	0.443966	0.912	0.703	0.209
69	PKMYT1	chr16	-	3023138	3023254	3023138	3023216	3024000	3024158	0.14272	0.443966	1	0.41	0.59
42	SREK1	chr5	+	65460435	65460725	65460610	65460725	65459619	65459750	0.143864	0.445132	0.047	0	0.047
5917	RNF31	chr14	+	24618614	24618792	24618685	24618792	24618009	24618085	0.143822	0.445132	0.695	0.916	-0.221
4857	SRSF11	chr1	+	70687294	70687522	70687297	70687522	70671406	70671463	0.144153	0.445445	0.273	0.545	-0.272
2056	GPSM3	chr6	-	32159485	32159685	32159485	32159647	32159924	32160027	0.1448	0.446861	0.645	0.564	0.081
1353	EIF4G1	chr3	+	184033859	184034006	184033919	184034006	184033550	184033644	0.145186	0.447225	0.053	0	0.053
3764	DPP3	chr11	+	66249663	66249941	66249666	66249941	66247908	66247936	0.145296	0.447225	0.25	0.529	-0.279
2724	CDC27	chr17	-	45229171	45229302	45229171	45229284	45232037	45232152	0.146979	0.450036	0.045	0	0.045
2981	ZFYVE1	chr14	-	73444634	73444752	73444634	73444710	73444844	73444942	0.146503	0.450036	0.768	1	-0.232
3026	NFKB2	chr10	+	104162008	104162281	104162011	104162281	104161804	104161916	0.146941	0.450036	0.6	0.375	0.225
5785	SART3	chr12	-	108938202	108938308	108938202	108938254	108938914	108939099	0.147097	0.450036	0.095	0	0.095
6194	ABCC5	chr3	-	183689350	183689822	183689350	183689707	183695304	183695412	0.14716	0.450036	0.283	0	0.283
5278	TCP1	chr6	-	160208774	160208934	160208774	160208903	160209089	160209175	0.147417	0.450239	0	0.014	-0.014
435	POLK	chr5	+	74889702	74889874	74889790	74889874	74886168	74886265	0.147826	0.450907	0.649	1	-0.351
3172	CCNJ	chr10	+	97816844	97817004	97816880	97817004	97816457	97816757	0.148543	0.452512	0.483	1	-0.517
1791	DCAF4	chr14	+	73420868	73420970	73420871	73420970	73418505	73418585	0.149286	0.454191	0.429	0.1	0.329
2876	SH3TC1	chr4	+	8211391	8211549	8211474	8211549	8206893	8207093	0.149997	0.454957	0.378	0.15	0.228
3450	NR2C1	chr12	-	95422162	95422300	95422162	95422285	95425124	95425264	0.150115	0.454957	1	0.821	0.179
7190	RAD23A	chr19	+	13060088	13060222	13060091	13060222	13059894	13059973	0.15003	0.454957	0.582	0.73	-0.148
4680	C17orf75	chr17	-	30666831	30666957	30666831	30666943	30668222	30668303	0.150813	0.455905	0.785	1	-0.215
6625	BRPF3	chr6	+	36193043	36193141	36193047	36193141	36189944	36190042	0.150748	0.455905	1	0.857	0.143
2017	SNF8	chr17	-	47009004	47009079	47009004	47009076	47010566	47010708	0.15176	0.456026	0.955	0.902	0.053
2402	SNRPN	chr15	+	25219457	25219603	25219533	25219603	25213078	25213229	0.151255	0.456026	0.954	0.896	0.058
2727	CDC27	chr17	-	45232037	45232230	45232037	45232152	45234278	45234490	0.151812	0.456026	0	0.035	-0.035
4273	PSD4	chr2	+	113943238	113943832	113943537	113943832	113942941	113943017	0.151816	0.456026	1	0.369	0.631
6864	FLII	chr17	-	18157834	18157996	18157834	18157933	18158082	18158168	0.151133	0.456026	0.871	0.767	0.104
1903	VPS28	chr8	-	145650328	145650434	145650328	145650383	145651065	145651155	0.152281	0.456843	0.903	0.808	0.095
5361	INPP5B	chr1	-	38343859	38344164	38343859	38343995	38345756	38345866	0.15259	0.457192	0.049	0.263	-0.214
7597	SZT2	chr1	+	43869271	43869445	43869277	43869445	43868847	43868973	0.153012	0.457876	1	0.409	0.591
1109	PMF1-BGLAP	chr1	+	156206078	156206274	156206139	156206274	156203418	156203519	0.153496	0.458744	0.896	0.734	0.162
1434	TRAPPC2L	chr16	+	88925026	88925199	88925049	88925199	88923493	88923591	0.154462	0.460362	0.931	0.842	0.089
2524	EIF4B	chr12	+	53415499	53415644	53415589	53415644	53413693	53413810	0.154256	0.460362	0.023	0	0.023
4646	DNAJA4	chr15	+	78565436	78565541	78565441	78565541	78562838	78563019	0.154621	0.460362	0.985	0.913	0.072
3487	RNF111	chr15	+	59376300	59376453	59376327	59376453	59373134	59373483	0.155764	0.462021	0.073	0	0.073
5331	DDIT3	chr12	-	57911051	57911325	57911051	57911221	57911488	57911536	0.155567	0.462021	0.074	0.147	-0.073
7262	LARP1	chr5	+	154179432	154179602	154179459	154179602	154179150	154179319	0.15575	0.462021	0.841	1	-0.159
1669	JKAMP	chr14	+	59953430	59953522	59953448	59953522	59951707	59951834	0.156475	0.462642	1	0.542	0.458
2232	ALG8	chr11	-	77817852	77817992	77817852	77817958	77820487	77820627	0.156471	0.462642	0.659	0.835	-0.176
4578	PUM1	chr1	-	31452908	31453013	31452908	31453010	31454158	31454252	0.156851	0.462642	0.667	0.286	0.381
5033	RAD54L2	chr3	+	51667917	51668051	51667932	51668051	51667592	51667775	0.15695	0.462642	1	0.647	0.353
5378	RBM33	chr7	+	155556502	155556712	155556505	155556712	155537654	155538296	0.156722	0.462642	0.333	1	-0.667
3768	MUTYH	chr1	-	45799084	45799233	45799084	45799169	45800062	45800183	0.157186	0.462761	0.935	0.729	0.206
3101	TCEAL3	chrX	+	102863965	102864855	102863970	102864855	102863531	102863601	0.15803	0.464295	0.875	1	-0.125
4927	GMIP	chr19	-	19746223	19746530	19746223	19746378	19747515	19747605	0.1581	0.464295	0.385	0.6	-0.215
1041	PISD	chr22	-	32016538	32016699	32016538	32016585	32016981	32017128	0.158352	0.464459	1	0.848	0.152
191	DBNL	chr7	+	44098476	44098582	44098500	44098582	44098027	44098079	0.159235	0.464746	0.151	0.051	0.1
4329	TRPM7	chr15	-	50875285	50875356	50875285	50875353	50878588	50878685	0.159074	0.464746	0.792	1	-0.208
6850	TEFM	chr17	-	29227430	29227580	29227430	29227539	29231083	29231547	0.158764	0.464746	0.946	0.841	0.105
7323	ZACN	chr17	+	74077625	74077836	74077680	74077836	74077358	74077483	0.159097	0.464746	1	0.49	0.51
1297	RIN1	chr11	-	66101389	66101695	66101389	66101509	66101984	66102722	0.159825	0.465322	1	0.571	0.429
4373	CLK3	chr15	+	74914460	74914901	74914834	74914901	74912349	74912566	0.159647	0.465322	0.767	1	-0.233
7334	RSRC2	chr12	-	122992764	122992997	122992764	122992994	122995655	122995735	0.160301	0.466133	0.588	0.464	0.124
61	ATG4D	chr19	+	10657514	10657929	10657864	10657929	10655632	10655806	0.160553	0.466294	0.57	1	-0.43
1635	ERI2	chr16	-	20807665	20810389	20807665	20809533	20810584	20810673	0.161055	0.467179	0.36	0.608	-0.248
1679	BSDC1	chr1	-	32849430	32849649	32849430	32849540	32852379	32852496	0.162971	0.468714	0.895	1	-0.105
2921	DENND4B	chr1	-	153904679	153904916	153904679	153904731	153905117	153905253	0.162967	0.468714	0.876	1	-0.124
3527	HOMER3	chr19	-	19040011	19040443	19040011	19040434	19042133	19042220	0.162463	0.468714	1	0.872	0.128
4258	TMX2	chr11	+	57505307	57505498	57505384	57505498	57505079	57505140	0.162894	0.468714	0.026	0	0.026
4310	WARS	chr14	-	100828044	100828258	100828044	100828239	100835423	100835595	0.162769	0.468714	0.972	0.947	0.025
5724	ATXN3	chr14	-	92549469	92549602	92549469	92549579	92555073	92555161	0.161806	0.468714	0.865	0.667	0.198
6835	MAN2A2	chr15	+	91454614	91454780	91454645	91454780	91454400	91454468	0.162191	0.468714	1	0.418	0.582
5678	TMEM173	chr5	-	138860743	138861289	138860743	138860927	138861794	138861887	0.16369	0.470213	0.931	0.809	0.122
1431	CTSB	chr8	-	11724762	11725035	11724762	11724900	11725509	11725598	0.165412	0.47044	0.84	0.586	0.254
1851	RNH1	chr11	-	499828	499999	499828	499923	500483	500654	0.165092	0.47044	1	0.966	0.034
3257	AMPD3	chr11	+	10506366	10506586	10506452	10506586	10503609	10503772	0.164938	0.47044	0.937	1	-0.063
3329	SMARCAD1	chr4	+	95200073	95200201	95200079	95200201	95199766	95199884	0.165588	0.47044	0.389	0.154	0.235
3702	CD151	chr11	+	834457	834591	834529	834591	832985	833026	0.165757	0.47044	0	0.042	-0.042
5531	MAN2C1	chr15	-	75659851	75659986	75659851	75659975	75660413	75660539	0.164454	0.47044	0.016	0.038	-0.022
6109	MAP4K4	chr2	+	102482889	102483041	102482892	102483041	102481391	102481498	0.164225	0.47044	0.769	0.66	0.109
7406	DPP7	chr9	-	140008694	140008834	140008694	140008830	140008914	140009028	0.165698	0.47044	0.974	0.922	0.052
7531	CREM	chr10	+	35500181	35501883	35500583	35501883	35495822	35495979	0.16489	0.47044	0.611	0.494	0.117
842	TJAP1	chr6	+	43466660	43466838	43466715	43466838	43465618	43465715	0.165563	0.47044	0.047	0.216	-0.169
1610	KIAA1033	chr12	+	105514866	105514982	105514878	105514982	105514332	105514375	0.167188	0.471674	0.077	0	0.077
1916	STIL	chr1	-	47728574	47728788	47728574	47728785	47735306	47735538	0.166788	0.471674	0	1	-1
238	IRX5	chr16	+	54966988	54968397	54966991	54968397	54966409	54966815	0.166788	0.471674	1	0	1
2928	SDHA	chr5	+	254472	254621	254507	254621	240472	240591	0.167164	0.471674	0	0.201	-0.201
4465	NCOR2	chr12	-	124846671	124846843	124846671	124846840	124848224	124848345	0.167123	0.471674	0.458	0.75	-0.292
3829	KIAA0895L	chr16	-	67211912	67212010	67211912	67212000	67212101	67212407	0.167702	0.472559	0	1	-1
1787	SLC25A39	chr17	-	42397989	42398117	42397989	42398099	42398425	42398599	0.168921	0.473178	0.055	0	0.055
1923	TCIRG1	chr11	+	67812424	67812569	67812513	67812569	67811598	67811811	0.168722	0.473178	0.995	0.972	0.023
4549	PSMC5	chr17	+	61908379	61908586	61908395	61908586	61908168	61908295	0.168869	0.473178	0	0.012	-0.012
5134	RELA	chr11	-	65425757	65425970	65425757	65425788	65426188	65426293	0.168886	0.473178	0.879	1	-0.121
5920	RNF31	chr14	+	24620339	24620588	24620507	24620588	24619806	24620097	0.168539	0.473178	0.814	1	-0.186
1750	REPS1	chr6	-	139238691	139238764	139238691	139238761	139241351	139241453	0.169626	0.473472	0.724	0.845	-0.121
6631	ING4	chr12	-	6761827	6761936	6761827	6761933	6762101	6762216	0.169301	0.473472	0.429	0.15	0.279
765	IDH3A	chr15	+	78449249	78449973	78449889	78449973	78447554	78447617	0.169441	0.473472	0.04	0.017	0.023
3597	GNAS	chr20	+	57478582	57478640	57478585	57478640	57470666	57470739	0.169833	0.473491	0.594	0.464	0.13
1176	TMEM116	chr12	-	112371689	112374634	112371689	112371834	112374963	112375047	0.170395	0.47398	0.224	1	-0.776
618	C9orf91	chr9	+	117389175	117389286	117389178	117389286	117386629	117386739	0.170432	0.47398	0	0.2	-0.2
650	AP5Z1	chr7	+	4829844	4830222	4830089	4830222	4829462	4829560	0.170609	0.47398	0.162	0.055	0.107
1268	CAMTA2	chr17	-	4885383	4885522	4885383	4885470	4886051	4886187	0.172208	0.4745	0	1	-1
4275	PSD4	chr2	+	113943453	113943832	113943537	113943832	113942941	113943017	0.172097	0.4745	1	0.791	0.209
4895	PCM1	chr8	+	17815045	17815284	17815048	17815284	17814772	17814930	0.171403	0.4745	0.1	0.196	-0.096
4981	PTPN23	chr3	+	47447404	47447536	47447434	47447536	47447238	47447288	0.171478	0.4745	0.765	1	-0.235
5550	TMEM218	chr11	-	124972027	124972247	124972027	124972198	124972629	124972705	0.1726	0.4745	1	0.624	0.376
5583	TSPAN17	chr5	+	176079743	176079914	176079812	176079914	176078754	176078901	0.1724	0.4745	0.879	1	-0.121
5910	ENTPD6	chr20	+	25187711	25188033	25187714	25188033	25187157	25187226	0.171913	0.4745	0.576	0.381	0.195
7314	MRPL28	chr16	-	418500	419220	418500	419211	419930	420225	0.171231	0.4745	0.965	0.898	0.067
7592	MPI	chr15	+	75182778	75182995	75182896	75182995	75182382	75182430	0.171639	0.4745	0.124	0	0.124
5963	MED6	chr14	-	71059596	71059726	71059596	71059705	71060012	71060095	0.172889	0.474743	0	0.123	-0.123
1965	TRIM16L	chr17	+	18630837	18631071	18630934	18631071	18627082	18627144	0.173776	0.474975	1	0	1
2298	SULF2	chr20	-	46288440	46288474	46288440	46288465	46290516	46290640	0.173589	0.474975	0.935	1	-0.065
6221	RFC2	chr7	-	73663341	73663550	73663341	73663448	73664068	73664159	0.173202	0.474975	0	0.14	-0.14
721	RNF175	chr4	-	154669796	154669979	154669796	154669938	154672589	154672627	0.173754	0.474975	0	1	-1
952	PET112	chr4	-	152638027	152638226	152638027	152638153	152640576	152640690	0.174596	0.476664	0.888	1	-0.112
2804	CNOT6L	chr4	-	78695683	78695870	78695683	78695866	78697424	78697546	0.175423	0.477374	1	0.5	0.5
3056	PPIL2	chr22	+	22049682	22049785	22049686	22049785	22049225	22049359	0.175461	0.477374	0.826	0.625	0.201
3570	NPRL2	chr3	-	50387095	50387264	50387095	50387259	50387361	50387453	0.175423	0.477374	1	0.5	0.5
5412	PLD3	chr19	+	40872290	40872417	40872325	40872417	40871624	40871837	0.175664	0.477377	0.059	0.091	-0.032
5914	ALS2CL	chr3	-	46717107	46717466	46717107	46717176	46717734	46717892	0.176509	0.479124	0	0.155	-0.155
3484	MGRN1	chr16	+	4736259	4740973	4738796	4740973	4733843	4733933	0.177605	0.480838	0.027	0.01	0.017
3879	SLC35B1	chr17	-	47783565	47783696	47783565	47783671	47784326	47784430	0.177953	0.480838	0.57	0.713	-0.143
4512	IKZF5	chr10	-	124758008	124758187	124758008	124758174	124766541	124766692	0.177802	0.480838	0.911	0.692	0.219
4577	CD1E	chr1	+	158326517	158326686	158326553	158326686	158326287	158326381	0.177881	0.480838	0.555	0.249	0.306
830	MBD1	chr18	-	47799703	47799841	47799703	47799796	47799933	47800233	0.17817	0.480875	0.912	1	-0.088
7257	GPR108	chr19	-	6730997	6731122	6730997	6731065	6731209	6731293	0.178422	0.481008	0.956	1	-0.044
3114	TMEM63B	chr6	+	44102156	44102480	44102297	44102480	44095375	44095415	0.179016	0.48206	0	0.093	-0.093
1038	DCTN1	chr2	-	74593370	74593747	74593370	74593502	74593909	74594059	0.180846	0.482188	0.93	0.83	0.1
2393	GALT	chr9	+	34647537	34648168	34648044	34648168	34647085	34647255	0.181237	0.482188	0.284	1	-0.716
3567	C21orf2	chr21	-	45750705	45750802	45750705	45750799	45751725	45751897	0.180652	0.482188	0.778	1	-0.222
4237	SLC20A1	chr2	+	113416401	113416671	113416550	113416671	113414698	113414818	0.181241	0.482188	0.943	0.977	-0.034
507	TYROBP	chr19	-	36398119	36398259	36398119	36398163	36398347	36398482	0.180709	0.482188	0.015	0	0.015
5569	ACADVL	chr17	+	7127798	7127871	7127802	7127871	7127639	7127712	0.179809	0.482188	0.992	0.971	0.021
5689	PLA2G15	chr16	+	68289608	68289893	68289793	68289893	68289184	68289283	0.181304	0.482188	0.365	0.626	-0.261
6112	PES1	chr22	-	30974823	30974985	30974823	30974982	30975123	30975290	0.179357	0.482188	0.956	1	-0.044
6446	CALM3	chr19	+	47111453	47111597	47111455	47111597	47109083	47109114	0.179868	0.482188	0.947	0.981	-0.034
6501	CBX3	chr7	+	26248012	26248175	26248085	26248175	26245987	26246130	0.181174	0.482188	0.962	0.928	0.034
7548	RABL3	chr3	-	120417269	120417420	120417269	120417367	120424846	120424961	0.180399	0.482188	0.871	0.947	-0.076
2311	PSMB3	chr17	+	36916683	36916861	36916760	36916861	36912135	36912243	0.181935	0.48278	0.994	0.971	0.023
3560	ABI1	chr10	-	27047990	27048167	27047990	27048164	27054146	27054247	0.181798	0.48278	0.698	0.814	-0.116
3769	MUTYH	chr1	-	45799084	45799275	45799084	45799169	45800062	45800183	0.182669	0.484162	0.913	0.682	0.231
6918	MED24	chr17	-	38176037	38176263	38176037	38176186	38176525	38176606	0.182865	0.484162	0.055	0.014	0.041
1146	GBA2	chr9	-	35741668	35741905	35741668	35741887	35744293	35744409	0.184332	0.48569	0.078	0	0.078
1265	HDAC7	chr12	-	48185653	48186452	48185653	48185787	48187151	48187371	0.184723	0.48569	0.08	0	0.08
2324	BCLAF1	chr6	-	136596980	136597646	136596980	136597127	136599002	136599914	0.185289	0.48569	0.699	0.779	-0.08
269	MYADM	chr19	+	54372943	54373092	54373007	54373092	54371136	54371197	0.183907	0.48569	0	0.309	-0.309
4862	IRF3	chr19	-	50163969	50164101	50163969	50164085	50165204	50165585	0.184933	0.48569	0.094	0	0.094
5020	LONRF3	chrX	+	118146842	118147164	118147001	118147164	118145777	118145936	0.185151	0.48569	0	0.11	-0.11
5566	SHC1	chr1	-	154938421	154938556	154938421	154938553	154938637	154938707	0.184949	0.48569	0.644	0.5	0.144
6282	COG4	chr16	-	70530168	70530334	70530168	70530282	70531123	70531290	0.185059	0.48569	0.523	0.429	0.094
7330	NAGK	chr2	+	71299955	71300724	71300611	71300724	71299770	71299881	0.184779	0.48569	0.005	0.016	-0.011
1578	SMG7	chr1	+	183486760	183486955	183486822	183486955	183485008	183485126	0.185911	0.486783	0.071	0	0.071
2431	METAP2	chr12	+	95869846	95869954	95869918	95869954	95867927	95868106	0.188234	0.49232	0.69	0.8	-0.11
4012	RAP1GDS1	chr4	+	99342405	99342545	99342408	99342545	99341169	99341295	0.188869	0.493435	0.833	0.931	-0.098
2700	SRRT	chr7	+	100485877	100486004	100485898	100486004	100485662	100485764	0.189589	0.493936	0.956	1	-0.044
3816	ARHGAP4	chrX	-	153178862	153179054	153178862	153178970	153179231	153179333	0.189686	0.493936	0.859	0.766	0.093
5640	COX20	chr1	+	245005496	245005560	245005500	245005560	245005245	245005360	0.189653	0.493936	1	0.957	0.043
506	RWDD4	chr4	-	184572370	184572480	184572370	184572476	184577033	184577114	0.191064	0.495885	0.971	0.857	0.114
6178	AKAP13	chr15	+	86253809	86253876	86253812	86253876	86251249	86251317	0.191009	0.495885	0.785	1	-0.215
6470	CLK2	chr1	-	155238498	155238586	155238498	155238583	155239278	155239504	0.190755	0.495885	0.733	0.881	-0.148
1379	ATP6V0A1	chr17	+	40629656	40629760	40629677	40629760	40622107	40622236	0.191841	0.497357	0.42	0.187	0.233
2086	VAC14	chr16	-	70731041	70731160	70731041	70731076	70732539	70732714	0.192431	0.497796	0.9	1	-0.1
4866	TIA1	chr2	-	70441480	70441626	70441480	70441623	70442502	70442626	0.19238	0.497796	0.788	0.656	0.132
3607	ILK	chr11	+	6625409	6625590	6625455	6625590	6624960	6625052	0.192794	0.49819	0.189	0.294	-0.105
3941	ATG16L2	chr11	+	72532243	72532786	72532712	72532786	72528800	72528900	0.193691	0.499965	0.06	0	0.06
130	APOC4	chr19	+	45451957	45452117	45452019	45452117	45451722	45451790	0.194621	0.501816	0.958	0.984	-0.026
3740	G3BP1	chr5	+	151166132	151166276	151166163	151166276	151151514	151151597	0.19552	0.50304	0.547	0.468	0.079
41	SREK1	chr5	+	65451892	65454760	65454636	65454760	65449290	65449424	0.195411	0.50304	1	0.132	0.868
878	PHF21A	chr11	-	45967390	45967649	45967390	45967554	45970436	45970497	0.196997	0.506288	0.052	0	0.052
2053	TNIP1	chr5	-	150409509	150410308	150409509	150410234	150411847	150411944	0.197311	0.506546	0.817	0.898	-0.081
7450	FAM3A	chrX	-	153736141	153736213	153736141	153736192	153736619	153736678	0.197606	0.506753	0	1	-1
5975	H2AFZ	chr4	-	100870429	100870543	100870429	100870536	100870819	100870897	0.198415	0.508276	0.96	0.981	-0.021
1822	FCGR2A	chr1	+	161480623	161480746	161480630	161480746	161479609	161479864	0.198991	0.508651	1	0.938	0.062
233	CARS	chr11	-	3023199	3023404	3023199	3023283	3023770	3023830	0.19898	0.508651	0.083	0.035	0.048
2562	PRAME	chr22	-	22899231	22899350	22899231	22899329	22899964	22900000	0.199403	0.509156	0.739	0.886	-0.147
7322	RP11-552F3.12	chr17	-	73897792	73898001	73897792	73897997	73898100	73898235	0.200102	0.51039	0.962	0.906	0.056
3771	MUTYH	chr1	-	45799084	45799236	45799084	45799169	45800062	45800183	0.200771	0.510478	0.929	0.739	0.19
4060	TFDP2	chr3	-	141692889	141693036	141692889	141693033	141697361	141697524	0.201215	0.510478	0.471	1	-0.529
406	PRR4	chr12	-	10999643	10999966	10999643	10999793	11000970	11001006	0.201047	0.510478	0.134	1	-0.866
7582	PPP1R37	chr19	+	45648111	45648253	45648123	45648253	45646778	45646891	0.200632	0.510478	1	0.863	0.137
919	ZFAND1	chr8	-	82615203	82615359	82615203	82615338	82626152	82626274	0.201111	0.510478	0.79	0.632	0.158
2400	SNRPN	chr15	+	25219457	25219603	25219544	25219603	25213078	25213229	0.20204	0.512022	0.966	1	-0.034
6073	PLXND1	chr3	-	129304794	129304924	129304794	129304891	129305014	129305115	0.202499	0.512636	0.915	1	-0.085
2932	IRF5	chr7	+	128587283	128587589	128587331	128587589	128587076	128587110	0.202879	0.512939	0	1	-1
4343	HECTD1	chr14	-	31597817	31598654	31597817	31598513	31602443	31602620	0.203052	0.512939	1	0.669	0.331
4041	CHCHD6	chr3	+	126571486	126571573	126571489	126571573	126451920	126452065	0.203367	0.513092	0	0.49	-0.49
7208	DLST	chr14	+	75355977	75356052	75355979	75356052	75355797	75355850	0.203546	0.513092	0.989	1	-0.011
1014	KIDINS220	chr2	-	8952524	8952626	8952524	8952623	8953366	8953465	0.204675	0.514894	0.2	0.444	-0.244
5698	CASP8	chr2	+	202131183	202131514	202131209	202131514	202098738	202098835	0.204762	0.514894	0.741	0.925	-0.184
860	GSN	chr9	+	124062333	124062404	124062342	124062404	124043747	124043840	0.204913	0.514894	0.462	1	-0.538
5658	DDX54	chr12	-	113594978	113596917	113594978	113596914	113599074	113599187	0.205339	0.515417	0.489	0.643	-0.154
207	RC3H1	chr1	-	173912579	173912753	173912579	173912726	173915613	173915746	0.206626	0.516142	0.619	0.213	0.406
4402	QTRT1	chr19	+	10818141	10818291	10818175	10818291	10817977	10818056	0.20589	0.516142	0	0.083	-0.083
4517	BRD2	chr6	+	32945036	32945347	32945218	32945347	32944338	32944713	0.20633	0.516142	0.02	0.011	0.009
5697	ZMYND8	chr20	-	45927472	45927691	45927472	45927616	45938799	45938948	0.206719	0.516142	0.381	0.662	-0.281
983	TLE3	chr15	-	70346776	70347024	70346776	70347019	70347387	70347637	0.206293	0.516142	1	0.833	0.167
1323	MPV17	chr2	-	27539944	27540101	27539944	27540040	27545314	27545389	0.207115	0.516493	0.527	0	0.527
2025	PPP4R1	chr18	-	9550275	9550396	9550275	9550313	9553319	9553420	0.207295	0.516493	1	0.79	0.21
1070	CENPV	chr17	-	16251929	16252647	16251929	16251999	16253244	16253343	0.211021	0.516596	0.311	1	-0.689
1346	RAB5A	chr3	+	20017092	20017244	20017134	20017244	19992297	19992553	0.208351	0.516596	0.874	0.789	0.085
1488	BSCL2	chr11	-	62458258	62458345	62458258	62458339	62458546	62458613	0.213268	0.516596	0	0.229	-0.229
1653	NLRC5	chr16	+	57089344	57089431	57089347	57089431	57088943	57089006	0.214245	0.516596	0.653	0	0.653
1997	C1orf228	chr1	+	45190704	45190889	45190807	45190889	45190433	45190511	0.210712	0.516596	0.212	1	-0.788
2313	ZNF527	chr19	+	37870949	37871274	37871178	37871274	37870021	37870148	0.212228	0.516596	0	0.125	-0.125
2609	DYNC1I2	chr2	+	172604285	172604921	172604288	172604921	172602311	172602437	0.212519	0.516596	0.935	0.974	-0.039
2847	DDX60L	chr4	-	169317109	169317278	169317109	169317275	169321976	169322129	0.209851	0.516596	0.581	0.471	0.11
3713	AC024592.12	chr19	-	5896463	5896661	5896463	5896586	5896915	5897008	0.215849	0.516596	0.016	0.031	-0.015
3733	WDR45	chrX	-	48934303	48934484	48934303	48934412	48935301	48935406	0.208632	0.516596	0.299	1	-0.701
3734	WDR45	chrX	-	48934303	48934463	48934303	48934412	48935301	48935406	0.20867	0.516596	0.332	1	-0.668
3757	SRSF7	chr2	-	38976039	38976488	38976039	38976315	38976670	38976847	0.20989	0.516596	0.916	0.731	0.185
3770	MUTYH	chr1	-	45799084	45799266	45799084	45799169	45800062	45800183	0.211477	0.516596	0.909	0.689	0.22
4143	OCEL1	chr19	+	17337783	17338008	17337802	17338008	17337501	17337678	0.215044	0.516596	0.18	0	0.18
4539	ULK3	chr15	-	75134415	75134536	75134415	75134459	75134620	75134761	0.214543	0.516596	0.909	0.697	0.212
4561	MUS81	chr11	+	65631271	65631372	65631274	65631372	65631070	65631192	0.213403	0.516596	0.16	0	0.16
4797	TBC1D17	chr19	+	50391413	50391574	50391487	50391574	50390974	50391091	0.210343	0.516596	0	1	-1
4929	COMMD4	chr15	+	75630916	75631026	75630986	75631026	75630695	75630761	0.211449	0.516596	0	0.036	-0.036
4933	IL11RA	chr9	+	34660800	34660933	34660850	34660933	34660500	34660597	0.213749	0.516596	0	1	-1
5026	CS	chr12	-	56669779	56669979	56669779	56669927	56676203	56676392	0.212437	0.516596	0.964	0.915	0.049
5175	APBB3	chr5	-	139941171	139941307	139941171	139941286	139941684	139941812	0.209338	0.516596	0.115	0.033	0.082
5612	SYMPK	chr19	-	46319739	46319872	46319739	46319835	46320055	46320232	0.210994	0.516596	0	0.198	-0.198
5802	ZNF213	chr16	+	3188354	3188542	3188418	3188542	3187166	3187680	0.207787	0.516596	0.167	0	0.167
6041	MGAT4B	chr5	-	179225512	179225591	179225512	179225576	179225927	179226121	0.212386	0.516596	0.957	1	-0.043
6059	COPA	chr1	-	160275222	160275388	160275222	160275361	160275477	160275563	0.214903	0.516596	0.1	0.21	-0.11
6340	TP53BP1	chr15	-	43705316	43705532	43705316	43705526	43707791	43708007	0.208174	0.516596	1	0.857	0.143
6457	RNF10	chr12	+	121001134	121001426	121001149	121001426	121000747	121000873	0.2137	0.516596	0.084	0.132	-0.048
6471	CLK2	chr1	-	155239278	155239507	155239278	155239504	155240598	155240768	0.212231	0.516596	0.78	0.893	-0.113
6653	LRRC28	chr15	+	99874127	99874334	99874222	99874334	99828018	99828156	0.211206	0.516596	0.333	1	-0.667
6720	HDAC10	chr22	-	50687531	50687627	50687531	50687597	50687756	50687883	0.212968	0.516596	0	0.079	-0.079
6761	USP48	chr1	-	22047528	22047659	22047528	22047656	22048142	22048257	0.215745	0.516596	1	0.75	0.25
6762	USP48	chr1	-	22056196	22056325	22056196	22056322	22062938	22063118	0.215795	0.516596	0.848	0.7	0.148
7147	GPS2	chr17	-	7216347	7216443	7216347	7216416	7216530	7216610	0.210366	0.516596	0.876	1	-0.124
7493	TMEM91	chr19	+	41889465	41889988	41889767	41889988	41888676	41888826	0.215607	0.516596	1	0	1
7496	TMEM91	chr19	+	41889465	41889988	41889790	41889988	41888676	41888826	0.214463	0.516596	1	0	1
7500	TMEM91	chr19	+	41889465	41889988	41889778	41889988	41888676	41888826	0.215058	0.516596	1	0	1
7613	TUBGCP5	chr15	+	22853687	22853849	22853733	22853849	22850906	22851109	0.210598	0.516596	0	0.147	-0.147
7655	TATDN3	chr1	+	212988354	212988939	212988388	212988939	212985568	212985670	0.215332	0.516596	0.851	1	-0.149
7673	ATG4C	chr1	+	63269389	63269533	63269448	63269533	63249805	63249944	0.212393	0.516596	0.375	1	-0.625
2373	TEP1	chr14	-	20837502	20837735	20837502	20837713	20837832	20837938	0.216302	0.517158	0.904	1	-0.096
6485	IRF7	chr11	-	614796	615007	614796	614984	615096	615259	0.217374	0.518673	1	0.938	0.062
751	ZNF496	chr1	-	247492490	247492917	247492490	247492870	247493267	247493383	0.217318	0.518673	0.254	1	-0.746
3467	PSMD13	chr11	+	244040	244216	244160	244216	238997	239076	0.217673	0.518865	0.777	1	-0.223
932	ZNF584	chr19	+	58927159	58927307	58927185	58927307	58926890	58927013	0.218336	0.519921	0	1	-1
1078	NXF1	chr11	-	62561729	62561912	62561729	62561870	62562406	62562479	0.220176	0.520454	0.777	0.629	0.148
1466	RARG	chr12	-	53624952	53625019	53624952	53625016	53625757	53626036	0.220572	0.520454	1	0	1
148	COPS2	chr15	-	49429544	49429655	49429544	49429634	49431724	49431850	0.221068	0.520454	0.337	0.444	-0.107
1700	OPTN	chr10	+	13151096	13151288	13151111	13151288	13150961	13151015	0.219017	0.520454	1	0	1
1934	TCF4	chr18	-	53018104	53018234	53018104	53018231	53070684	53070749	0.221247	0.520454	0	1	-1
2143	AMPD2	chr1	+	110172417	110172538	110172421	110172538	110171948	110172112	0.219973	0.520454	0.8	1	-0.2
2427	FKBP8	chr19	-	18649025	18649246	18649025	18649243	18650180	18650269	0.220175	0.520454	0.728	0.63	0.098
3984	ADAM15	chr1	+	155033890	155033965	155033893	155033965	155033238	155033308	0.220327	0.520454	1	0	1
4037	TTLL3	chr3	+	9860238	9860604	9860505	9860604	9859328	9859443	0.221418	0.520454	0.289	1	-0.711
4980	MEIS3	chr19	-	47910608	47910823	47910608	47910685	47912355	47912504	0.220032	0.520454	0.171	0.52	-0.349
6868	ZNF200	chr16	-	3282420	3282547	3282420	3282544	3282832	3282921	0.220278	0.520454	0.923	1	-0.077
687	PTPN7	chr1	-	202127245	202127429	202127245	202127376	202128408	202128582	0.218829	0.520454	0.968	0.925	0.043
6897	KLHDC4	chr16	-	87741417	87741681	87741417	87741678	87741955	87742072	0.221247	0.520454	1	0	1
4349	ZSWIM8	chr10	+	75554298	75554397	75554313	75554397	75553904	75554088	0.221681	0.520554	0.691	0.472	0.219
161	SP100	chr2	+	231338038	231338155	231338098	231338155	231334729	231334813	0.222361	0.521161	0.694	0.486	0.208
2495	SH3PXD2B	chr5	-	171760502	171766920	171760502	171760773	171773139	171773265	0.22238	0.521161	0.671	0.562	0.109
3483	MGRN1	chr16	+	4715099	4715152	4715102	4715152	4714709	4714776	0.223027	0.52216	0	1	-1
3989	SDF2	chr17	-	26978503	26978595	26978503	26978560	26982304	26982501	0.223251	0.52217	1	0.541	0.459
1024	ATHL1	chr11	+	294266	294478	294320	294478	294098	294196	0.223616	0.522506	0.721	0.357	0.364
6424	PATL2	chr15	-	44964212	44964437	44964212	44964354	44964585	44964654	0.224151	0.522724	1	0	1
6904	ZW10	chr11	-	113607341	113607544	113607341	113607495	113608293	113608425	0.224133	0.522724	1	0.89	0.11
4657	NGFRAP1	chrX	+	102632390	102633005	102632437	102633005	102631955	102632034	0.22454	0.523117	0.045	0.075	-0.03
2777	CRBN	chr3	-	3216846	3216953	3216846	3216950	3221304	3221394	0.225761	0.525444	1	0.923	0.077
5179	TRMT1	chr19	-	13226092	13226280	13226092	13226216	13226439	13226582	0.226487	0.526315	0.936	1	-0.064
6849	SMARCA4	chr19	+	11151973	11152236	11151982	11152236	11145589	11145808	0.22658	0.526315	0.277	0.14	0.137
1212	GNB2L1	chr5	-	180669173	180669345	180669173	180669213	180670691	180670903	0.227234	0.526848	0.983	1	-0.017
5051	KANSL1	chr17	-	44111526	44111651	44111526	44111648	44115903	44116052	0.227255	0.526848	1	0.857	0.143
7008	DICER1	chr14	-	95569682	95570463	95569682	95570386	95571407	95571583	0.228466	0.529138	1	0.623	0.377
6808	C21orf33	chr21	+	45560823	45561299	45561045	45561299	45560131	45560224	0.228932	0.529182	0.814	1	-0.186
7615	ZNF160	chr19	-	53594665	53594806	53594665	53594782	53594889	53594973	0.228929	0.529182	0.672	1	-0.328
7525	PHF1	chr6	+	33380284	33380366	33380292	33380366	33380024	33380199	0.229288	0.529487	1	0.918	0.082
3616	SLC26A6	chr3	-	48670406	48670558	48670406	48670517	48670683	48670823	0.22987	0.530315	0.029	0	0.029
2651	ERI3	chr1	-	44804716	44804994	44804716	44804988	44818521	44818597	0.230555	0.53114	0.842	1	-0.158
756	BRD9	chr5	-	886706	886882	886706	886822	887475	887586	0.230677	0.53114	0.194	0.129	0.065
1741	ABHD5	chr3	+	43759162	43759349	43759257	43759349	43756438	43756550	0.231997	0.532707	1	0.777	0.223
2703	SPAG9	chr17	-	49067037	49067233	49067037	49067188	49067810	49068029	0.231753	0.532707	0.821	0.884	-0.063
2764	CCL4L1	chr17	+	34539735	34540280	34539765	34540280	34539177	34539292	0.232033	0.532707	0.441	0	0.441
6692	CSTF2	chrX	+	100081622	100081746	100081673	100081746	100079108	100079246	0.232753	0.533844	0.737	0.474	0.263
705	MX1	chr21	+	42803957	42804102	42803976	42804102	42802459	42802535	0.233446	0.534913	0.063	0	0.063
4810	MYNN	chr3	+	169496555	169497349	169496671	169497349	169492052	169492349	0.23411	0.535917	1	0.733	0.267
1870	OSGEP	chr14	-	20917329	20917460	20917329	20917425	20920132	20920308	0.234661	0.53666	0.059	0	0.059
1239	PPP1R12A	chr12	-	80199945	80200113	80199945	80200077	80201005	80201110	0.235812	0.537258	0.708	0.49	0.218
1496	CTDSP2	chr12	-	58220778	58220906	58220778	58220880	58221334	58221373	0.235971	0.537258	0.136	0	0.136
2172	SLC12A6	chr15	-	34530432	34530602	34530432	34530532	34531165	34531361	0.236285	0.537258	0.94	1	-0.06
3309	SETD5	chr3	+	9475960	9476169	9476017	9476169	9475528	9475634	0.236068	0.537258	0.192	0.457	-0.265
4286	BAHD1	chr15	+	40754110	40754493	40754113	40754493	40750649	40752095	0.235532	0.537258	0.889	0.625	0.264
986	BCOR	chrX	-	39922860	39923205	39922860	39923103	39923588	39923852	0.235992	0.537258	0.344	0.517	-0.173
2730	THG1L	chr5	+	157161583	157161753	157161678	157161753	157159875	157160052	0.236997	0.53733	1	0.852	0.148
5168	RBFOX2	chr22	-	36177646	36177793	36177646	36177790	36205826	36206051	0.236819	0.53733	0.286	0	0.286
6372	LAT	chr16	+	28997702	28997767	28997705	28997767	28997455	28997537	0.236797	0.53733	1	0.814	0.186
1332	TSC2	chr16	+	2129032	2129197	2129035	2129197	2126491	2126586	0.237668	0.537457	0.7	0.5	0.2
5592	TCF7L2	chr10	+	114849155	114849299	114849158	114849299	114799783	114799885	0.237551	0.537457	0.5	1	-0.5
5788	PRKAG2	chr7	-	151292430	151292540	151292430	151292537	151329154	151329224	0.237734	0.537457	0.429	0.8	-0.371
6997	C1orf109	chr1	-	38148990	38149113	38148990	38149109	38151944	38152124	0.238061	0.537682	0	0.3	-0.3
1073	CHD4	chr12	-	6709382	6709561	6709382	6709522	6709699	6709835	0.238454	0.537743	0.458	0.584	-0.126
2701	SRRT	chr7	+	100482833	100482991	100482836	100482991	100482543	100482661	0.238543	0.537743	0.471	0.574	-0.103
3505	ZNF268	chr12	+	133768074	133768201	133768119	133768201	133764457	133764658	0.240346	0.540698	1	0.768	0.232
4747	THOC2	chrX	-	122744768	122744814	122744768	122744808	122745290	122745367	0.2401	0.540698	0.747	1	-0.253
6430	DDX39A	chr19	-	14521800	14521984	14521800	14521948	14522317	14522410	0.240539	0.540698	1	0.943	0.057
1705	HEXB	chr5	+	74014621	74014796	74014733	74014796	74014115	74014188	0.241614	0.540925	0.976	0.993	-0.017
3350	PGAP2	chr11	+	3846025	3846358	3846249	3846358	3845499	3845606	0.24186	0.540925	0.061	0	0.061
3	CAPN7	chr3	+	15292437	15292530	15292481	15292530	15288833	15288964	0.241359	0.540925	1	0.796	0.204
496	SRRM1	chr1	+	24987800	24987887	24987803	24987887	24987209	24987290	0.241644	0.540925	0.628	0.77	-0.142
563	KDM1B	chr6	+	18208359	18208437	18208362	18208437	18207628	18207760	0.242011	0.540925	0.193	0	0.193
642	GGA2	chr16	-	23504680	23504908	23504680	23504779	23505623	23505699	0.24126	0.540925	0.066	0.123	-0.057
1372	ICAM2	chr17	-	62083990	62084095	62083990	62084031	62097882	62097985	0.243553	0.541001	0.761	0.921	-0.16
3414	ABCA2	chr9	-	139911025	139911190	139911025	139911149	139911371	139911576	0.242723	0.541001	0.626	1	-0.374
377	KHNYN	chr14	+	24905273	24905385	24905277	24905385	24902141	24902238	0.243525	0.541001	0	0.053	-0.053
3930	ZNF7	chr8	+	146062775	146062892	146062778	146062892	146054862	146054989	0.242732	0.541001	0.88	0.7	0.18
5725	MTRR	chr5	+	7878056	7878435	7878061	7878435	7875370	7875488	0.243645	0.541001	0.943	0.981	-0.038
594	SUPT20H	chr13	-	37591381	37591501	37591381	37591465	37593478	37593534	0.242316	0.541001	0.601	1	-0.399
698	OTUD4	chr4	-	146076720	146076838	146076720	146076835	146077087	146077148	0.243405	0.541001	0.833	1	-0.167
1771	TMEM150B	chr19	-	55832336	55832461	55832336	55832412	55834015	55834111	0.244525	0.542447	0.592	1	-0.408
3883	LIMA1	chr12	-	50575686	50575820	50575686	50575817	50586234	50586344	0.245076	0.54316	0.953	1	-0.047
6405	NEURL4	chr17	-	7230029	7230328	7230029	7230229	7230483	7230549	0.246037	0.54427	0.423	1	-0.577
7694	COMT	chr22	+	19949755	19950338	19950049	19950338	19948721	19948812	0.246002	0.54427	0.015	0	0.015
3290	NAP1L4	chr11	-	2993331	2993509	2993331	2993473	2997253	2997353	0.247829	0.547399	0.007	0.031	-0.024
4847	FERMT3	chr11	+	63987350	63987487	63987362	63987487	63987211	63987261	0.248048	0.547399	0.042	0.061	-0.019
6355	MPDU1	chr17	+	7489263	7489396	7489268	7489396	7489049	7489115	0.248145	0.547399	0.833	0.919	-0.086
4930	COMMD4	chr15	+	75631325	75631445	75631377	75631445	75630986	75631026	0.248557	0.547797	1	0.944	0.056
2558	KCTD9	chr8	-	25297121	25297308	25297121	25297180	25298092	25298189	0.248939	0.548129	0.04	0.017	0.023
4304	MTFP1	chr22	+	30823108	30823390	30823157	30823390	30822704	30822832	0.251135	0.551937	0	0.183	-0.183
4979	MEIS3	chr19	-	47917973	47918123	47917973	47918072	47918307	47918358	0.250964	0.551937	1	0.6	0.4
7524	PHF1	chr6	+	33382731	33382921	33382742	33382921	33382501	33382606	0.251877	0.553056	0.242	0.443	-0.201
222	SYVN1	chr11	-	64897473	64897647	64897473	64897644	64897722	64897851	0.252771	0.553989	1	0.8	0.2
7630	PDLIM7	chr5	-	176918807	176918977	176918807	176918926	176919405	176919436	0.25273	0.553989	0.06	0	0.06
336	WDTC1	chr1	+	27623538	27623647	27623541	27623647	27622816	27622892	0.253621	0.554825	0.976	0.905	0.071
60	ZDHHC6	chr10	-	114203272	114203364	114203272	114203352	114204927	114205408	0.253617	0.554825	0.889	1	-0.111
1504	HAX1	chr1	+	154246225	154246437	154246249	154246437	154245811	154246074	0.253897	0.554917	0.021	0	0.021
2814	TFDP1	chr13	+	114291934	114292211	114292132	114292211	114290848	114291015	0.254483	0.555684	0	0.01	-0.01
7391	NEMF	chr14	-	50295333	50295525	50295333	50295505	50295771	50295980	0.255623	0.557658	0.869	1	-0.131
7607	PSMD2	chr3	+	184019558	184019859	184019645	184019859	184019324	184019446	0.255976	0.557915	0.049	0	0.049
5888	KIAA1109	chr4	+	123145652	123145832	123145655	123145832	123141487	123141625	0.256975	0.559577	0.8	0	0.8
2801	TEX2	chr17	-	62232201	62232327	62232201	62232321	62238160	62238293	0.257522	0.560005	0.968	1	-0.032
4750	THOC2	chrX	-	122830570	122830692	122830570	122830685	122831530	122831601	0.257881	0.560005	0.75	1	-0.25
512	ZEB1	chr10	+	31784704	31784767	31784707	31784767	31749965	31750166	0.257708	0.560005	0.93	0.654	0.276
6819	FAM45A	chr10	+	120867459	120867676	120867479	120867676	120863628	120863709	0.258769	0.561417	0	0.298	-0.298
6293	SAP30BP	chr17	+	73701690	73702172	73702087	73702172	73700835	73700894	0.259045	0.5615	0.057	0.028	0.029
415	ANKFY1	chr17	-	4085475	4085647	4085475	4085644	4086692	4086846	0.259782	0.562258	0.1	0.286	-0.186
7040	CARS2	chr13	-	111296731	111296953	111296731	111296830	111298313	111298437	0.259869	0.562258	0	0.047	-0.047
2409	ACOT8	chr20	-	44472165	44472411	44472165	44472360	44472901	44473059	0.261755	0.565305	0.122	0	0.122
5535	MAN2C1	chr15	-	75660413	75660539	75660413	75660500	75660823	75660953	0.261733	0.565305	0.945	0.819	0.126
337	WDTC1	chr1	+	27631491	27631684	27631549	27631684	27630111	27630286	0.2622	0.565751	0.739	1	-0.261
6870	SDCBP	chr8	+	59488458	59488620	59488461	59488620	59484763	59484873	0.262491	0.565861	0.753	0.783	-0.03
4661	ARHGEF2	chr1	-	155934778	155934922	155934778	155934919	155935093	155935203	0.264189	0.569003	0.573	0.482	0.091
4466	NCOR2	chr12	-	124841187	124841352	124841187	124841328	124846671	124846843	0.264664	0.569508	0.834	0.455	0.379
837	CTNNAL1	chr9	-	111704850	111705151	111704850	111705114	111705240	111705324	0.265212	0.570171	0.265	0	0.265
2987	ARID1B	chr6	+	157454161	157454341	157454173	157454341	157431605	157431695	0.266728	0.572908	1	0.825	0.175
1801	URM1	chr9	+	131140273	131140385	131140314	131140385	131133639	131133694	0.267262	0.573535	0.088	0.178	-0.09
2414	MGEA5	chr10	-	103552595	103552700	103552595	103552658	103553669	103553755	0.267731	0.574022	1	0.865	0.135
1888	SLFN11	chr17	-	33693965	33694082	33693965	33694062	33694621	33694719	0.268263	0.574641	0.894	0.968	-0.074
5943	DALRD3	chr3	-	49055455	49055751	49055455	49055646	49055832	49055997	0.268562	0.574762	1	0.66	0.34
86	CCAR1	chr10	+	70502132	70502326	70502184	70502326	70496632	70496805	0.269019	0.575218	0.116	0	0.116
2570	UFSP2	chr4	-	186336863	186337021	186336863	186336969	186339594	186339661	0.270148	0.577113	0.92	1	-0.08
3097	ZMIZ2	chr7	+	44796545	44796748	44796641	44796748	44796023	44796138	0.270727	0.577306	0.563	0.4	0.163
5102	MEF2C	chr5	-	88119551	88119747	88119551	88119744	88183318	88183415	0.270627	0.577306	0.333	0	0.333
1548	UBE2O	chr17	-	74393879	74393972	74393879	74393969	74394335	74394464	0.272659	0.579859	0.104	0	0.104
1938	THOC1	chr18	-	224083	224200	224083	224179	224923	224994	0.272492	0.579859	0.141	0	0.141
2539	SPINT1	chr15	+	41145686	41145825	41145746	41145825	41145321	41145449	0.272212	0.579859	0.89	1	-0.11
3442	CSF3R	chr1	-	36931643	36932509	36931643	36932428	36932830	36932912	0.273397	0.580872	0.091	0	0.091
5329	ITGAL	chr16	+	30516564	30516621	30516567	30516621	30515495	30515585	0.273626	0.580872	0.335	0.464	-0.129
5886	SLC38A10	chr17	-	79220684	79220861	79220684	79220858	79225292	79225412	0.274791	0.582822	1	0.889	0.111
7287	FES	chr15	+	91428266	91428488	91428271	91428488	91427698	91427774	0.275133	0.582937	1	0.8	0.2
7518	STAU1	chr20	-	47739628	47739772	47739628	47739766	47740911	47741124	0.275337	0.582937	0.957	1	-0.043
1555	EI24	chr11	+	125445146	125445304	125445158	125445304	125442353	125442465	0.27569	0.583162	0.015	0.035	-0.02
4986	FAM73A	chr1	+	78338685	78338805	78338688	78338805	78332022	78332076	0.276457	0.584263	0.429	0.143	0.286
7123	INPP5K	chr17	-	1416746	1416855	1416746	1416848	1417165	1417273	0.276938	0.584757	0.788	0.923	-0.135
1253	BAZ2A	chr12	-	56994726	56994882	56994726	56994870	56994963	56995186	0.277967	0.585157	1	0.947	0.053
1645	PLSCR1	chr3	-	146239330	146239492	146239330	146239488	146243391	146243434	0.278116	0.585157	0.767	0.812	-0.045
1913	C6orf70	chr6	+	170153959	170154128	170154039	170154128	170151717	170151759	0.278045	0.585157	0.443	1	-0.557
2536	CNBP	chr3	-	128889921	128890126	128889921	128890120	128890288	128890381	0.27751	0.585157	0.018	0.026	-0.008
1559	EI24	chr11	+	125445158	125445304	125445204	125445304	125442353	125442465	0.278572	0.585596	0.977	1	-0.023
2001	MLST8	chr16	+	2256484	2256660	2256497	2256660	2256361	2256410	0.27967	0.585957	0.285	0	0.285
6237	ROBO1	chr3	-	78684922	78685258	78684922	78685093	78688893	78689048	0.279279	0.585957	0.628	0.733	-0.105
7486	RPL27A	chr11	+	8706232	8706439	8706369	8706439	8705552	8705628	0.279157	0.585957	0.925	1	-0.075
7556	NDUFB7	chr19	-	14677576	14677745	14677576	14677743	14682700	14682874	0.279735	0.585957	0.738	0.833	-0.095
2604	CHFR	chr12	-	133428203	133428323	133428203	133428320	133430016	133430159	0.281377	0.587838	0.319	0.471	-0.152
5461	PGD	chr1	+	10460432	10460629	10460449	10460629	10459685	10459761	0.281216	0.587838	0	0.014	-0.014
6687	CALM1	chr14	+	90870722	90870858	90870742	90870858	90870205	90870312	0.280985	0.587838	0.889	0.851	0.038
7643	AK1	chr9	-	130630599	130630791	130630599	130630754	130634101	130634218	0.281965	0.588454	0.953	1	-0.047
893	ST3GAL3	chr1	+	44365180	44365399	44365212	44365399	44364839	44364935	0.282418	0.588454	0.194	0.104	0.09
977	CELF2	chr10	+	11363151	11363349	11363169	11363349	11356101	11356221	0.282235	0.588454	0.112	0	0.112
6004	FTSJ1	chrX	+	48340790	48340894	48340796	48340894	48340019	48340103	0.283232	0.588595	0.615	0.857	-0.242
7378	MATR3	chr5	+	138660984	138661351	138661128	138661351	138658286	138658656	0.283031	0.588595	0.134	0.161	-0.027
778	HDHD2	chr18	-	44660866	44661075	44660866	44661048	44662709	44662820	0.282741	0.588595	0.748	0.65	0.098
6242	CD22	chr19	+	35832245	35832509	35832428	35832509	35831783	35832041	0.283898	0.588944	1	0.646	0.354
7021	OGFOD2	chr12	+	123462906	123463116	123462988	123463116	123461417	123461517	0.283833	0.588944	0.082	0	0.082
3014	SYNRG	chr17	-	35956269	35956391	35956269	35956388	35960409	35960450	0.284279	0.58922	0.667	1	-0.333
2033	C6orf48	chr6	+	31804075	31804294	31804200	31804294	31803187	31803228	0.285515	0.591264	0.026	0	0.026
1084	CCDC106	chr19	+	56160123	56160443	56160311	56160443	56159598	56159643	0.288898	0.591897	0.35	0	0.35
1658	PPP6R3	chr11	+	68380533	68382720	68382099	68382720	68377371	68377491	0.289925	0.591897	1	0.941	0.059
2034	C6orf48	chr6	+	31804071	31804294	31804200	31804294	31803187	31803228	0.290279	0.591897	0.025	0	0.025
2618	SERPINF1	chr17	+	1678351	1678494	1678356	1678494	1675012	1675369	0.288941	0.591897	0.947	1	-0.053
2655	PMM2	chr16	+	8905494	8905570	8905498	8905570	8904935	8905035	0.287746	0.591897	0.944	1	-0.056
3174	CNOT2	chr12	+	70726546	70726626	70726570	70726626	70724066	70724249	0.287502	0.591897	0.837	1	-0.163
3191	RUFY3	chr4	+	71659481	71659621	71659501	71659621	71655211	71655309	0.290279	0.591897	0.162	0	0.162
3259	ZNF133	chr20	+	18295712	18297640	18295715	18297640	18286941	18287037	0.290265	0.591897	0.5	1	-0.5
4015	PAN2	chr12	-	56717820	56717969	56717820	56717966	56718077	56718277	0.290265	0.591897	0.5	1	-0.5
4379	AFTPH	chr2	+	64819018	64820131	64819021	64820131	64812555	64812679	0.287116	0.591897	0.568	0.676	-0.108
5054	CARD8	chr19	-	48733694	48733957	48733694	48733954	48734033	48734263	0.290322	0.591897	0.9	0.714	0.186
5057	FAM135A	chr6	+	71234045	71236401	71234633	71236401	71233669	71233824	0.286756	0.591897	0.08	0.028	0.052
5628	COPS3	chr17	-	17179348	17179497	17179348	17179478	17184445	17184560	0.287532	0.591897	0.089	0.171	-0.082
6016	RABAC1	chr19	-	42460832	42461086	42460832	42461042	42461169	42461271	0.286302	0.591897	0.865	0.95	-0.085
6066	MOV10	chr1	+	113242079	113242432	113242306	113242432	113241336	113241411	0.289477	0.591897	0.036	0.021	0.015
6324	FAM53C	chr5	+	137680513	137681298	137681084	137681298	137677497	137677555	0.288388	0.591897	1	0.856	0.144
6733	CLK4	chr5	-	178046838	178047674	178046838	178046897	178050256	178050417	0.289659	0.591897	0.26	1	-0.74
7687	GTPBP2	chr6	-	43593962	43594147	43593962	43594123	43594658	43594685	0.288218	0.591897	1	0.764	0.236
1057	PDCD4	chr10	+	112640990	112641293	112641032	112641293	112635723	112635828	0.292269	0.595354	0.118	0.171	-0.053
3179	NKIRAS2	chr17	+	40174582	40174658	40174587	40174658	40174416	40174490	0.292654	0.595625	1	0.474	0.526
3432	TTLL5	chr14	+	76259255	76259443	76259258	76259443	76249489	76249873	0.293401	0.596632	0.692	0	0.692
6503	PCID2	chr13	-	113831925	113832322	113831925	113832290	113832487	113832601	0.29455	0.597941	0.608	0.383	0.225
992	TMEM106C	chr12	+	48361915	48362271	48362038	48362271	48360990	48361044	0.294523	0.597941	0.376	1	-0.624
3388	OXA1L	chr14	+	23238999	23239143	23239005	23239143	23237166	23237380	0.295925	0.59868	0.969	1	-0.031
4052	BABAM1	chr19	+	17379602	17379900	17379610	17379900	17378251	17378336	0.295777	0.59868	1	0.961	0.039
4612	SHKBP1	chr19	+	41084002	41084118	41084028	41084118	41083462	41083536	0.295569	0.59868	0.435	0	0.435
7098	SAAL1	chr11	-	18111721	18111863	18111721	18111837	18111980	18112040	0.295353	0.59868	0	0.095	-0.095
4078	MTO1	chr6	+	74191751	74191967	74191762	74191967	74190397	74190528	0.296186	0.598695	0.347	0.16	0.187
6669	USF2	chr19	+	35769848	35769977	35769872	35769977	35769600	35769695	0.296569	0.598958	0.905	0.854	0.051
48	ANAPC15	chr11	-	71820632	71820986	71820632	71820974	71821133	71821271	0.296955	0.599227	0.127	0	0.127
6655	FADS3	chr11	-	61643322	61643475	61643322	61643448	61643582	61643662	0.297415	0.599644	0.091	0	0.091
4907	ZNF326	chr1	+	90472903	90473309	90473170	90473309	90470691	90470803	0.298319	0.600954	0.583	0.418	0.165
5469	TMEM147	chr19	+	36037573	36038142	36038020	36038142	36037427	36037487	0.299399	0.602616	1	0.861	0.139
1149	TMEM62	chr15	+	43441226	43441349	43441305	43441349	43440952	43441077	0.300427	0.603147	1	0.872	0.128
3621	CLUH	chr17	-	2603971	2604119	2603971	2604076	2604433	2604559	0.300333	0.603147	0.709	0.585	0.124
4738	DEF8	chr16	+	90030577	90030718	90030628	90030718	90029770	90029851	0.300306	0.603147	0.382	1	-0.618
2278	GPS1	chr17	+	80014715	80015346	80014928	80015346	80014504	80014642	0.300806	0.603397	0.939	1	-0.061
2174	KIAA0922	chr4	+	154505986	154506083	154505989	154506083	154504715	154504824	0.301927	0.60411	1	0.8	0.2
2301	SIK3	chr11	-	116728525	116729415	116728525	116729235	116729980	116730320	0.301852	0.60411	0.822	1	-0.178
703	PPP1R12C	chr19	-	55604150	55604236	55604150	55604233	55604383	55604444	0.301848	0.60411	0.238	0.078	0.16
6534	EEF1D	chr8	-	144674816	144675112	144674816	144675063	144679517	144679585	0.302325	0.604395	1	0.165	0.835
1120	XRCC4	chr5	+	82648943	82649530	82648949	82649530	82554348	82554496	0.304944	0.606679	0.714	1	-0.286
2238	DPAGT1	chr11	-	118971339	118971587	118971339	118971553	118971727	118971848	0.304593	0.606679	0	0.048	-0.048
2441	CYTH2	chr19	+	48981322	48981402	48981325	48981402	48978094	48978206	0.30375	0.606679	0.578	0.44	0.138
5534	MAN2C1	chr15	-	75651668	75651779	75651668	75651766	75651960	75652116	0.305006	0.606679	0.054	0	0.054
5553	NF2	chr22	+	30067814	30067937	30067901	30067937	30064321	30064435	0.304774	0.606679	0.909	0.761	0.148
6420	RNF32	chr7	+	156468988	156469824	156469112	156469824	156468389	156468557	0.305518	0.606679	0.305	1	-0.695
764	IDH3A	chr15	+	78453922	78454110	78454027	78454110	78452433	78452548	0.304471	0.606679	1	0.953	0.047
843	TJAP1	chr6	+	43466660	43466838	43466712	43466838	43465618	43465715	0.305512	0.606679	0.045	0.141	-0.096
2862	SRP14	chr15	-	40329509	40329556	40329509	40329549	40330482	40330595	0.307801	0.609459	0.105	0.355	-0.25
4457	MFSD11	chr17	+	74738050	74738130	74738075	74738130	74737038	74737146	0.308111	0.609459	0.899	1	-0.101
6558	ZDHHC16	chr10	+	99215395	99215540	99215470	99215540	99214470	99214556	0.308205	0.609459	0	0.053	-0.053
6874	ZNF302	chr19	+	35174056	35174143	35174059	35174143	35173681	35173802	0.308069	0.609459	0.743	0	0.743
7318	SLC15A4	chr12	-	129294487	129294656	129294487	129294598	129299319	129299615	0.307576	0.609459	0.778	0.891	-0.113
112	CIC	chr19	+	42798086	42798241	42798089	42798241	42797743	42797988	0.309128	0.609754	0.364	0.548	-0.184
1843	RNF8	chr6	+	37336153	37336994	37336259	37336994	37328221	37328350	0.308873	0.609754	0	0.051	-0.051
7236	TPM2	chr9	-	35681988	35682901	35681988	35682160	35684242	35684312	0.308898	0.609754	0.065	0.02	0.045
4701	CDV3	chr3	+	133305406	133305566	133305412	133305566	133302845	133302994	0.309895	0.610175	0.985	1	-0.015
6145	YJEFN3	chr19	+	19643912	19645953	19645842	19645953	19643440	19643549	0.309704	0.610175	1	0.72	0.28
6220	RFC2	chr7	-	73664068	73664159	73664068	73664110	73666758	73666828	0.310114	0.610175	1	0	1
1924	EPB41L3	chr18	-	5419709	5419930	5419709	5419876	5423376	5423552	0.310963	0.610403	0.691	0.8	-0.109
3249	ZSCAN5A	chr19	-	56732680	56733695	56732680	56733692	56733959	56734110	0.311004	0.610403	0.667	1	-0.333
4523	FOXRED1	chr11	+	126143210	126143349	126143230	126143349	126142863	126142974	0.310688	0.610403	0.08	0	0.08
7285	SLC39A3	chr19	-	2737045	2737377	2737045	2737298	2739942	2740015	0.311676	0.611216	0.95	0.878	0.072
186	OSBPL2	chr20	+	60835036	60835181	60835072	60835181	60831112	60831277	0.312332	0.611488	0.827	0.907	-0.08
4855	DYNC2LI1	chr2	+	44023025	44023097	44023028	44023097	44021595	44021782	0.312178	0.611488	0.364	0.604	-0.24
1154	VWA9	chr15	-	65885765	65885910	65885765	65885907	65888070	65888163	0.312667	0.611639	1	0.95	0.05
5390	RNF19B	chr1	-	33413822	33413967	33413822	33413964	33415169	33415375	0.313223	0.61222	0.25	0.327	-0.077
1261	ITCH	chr20	+	32981575	32981687	32981596	32981687	32957199	32957276	0.314788	0.614167	0.111	0	0.111
5811	PPP2R5D	chr6	+	42974183	42974417	42974200	42974417	42957348	42957426	0.314861	0.614167	0	0.074	-0.074
6031	ADAMTSL5	chr19	-	1510637	1510732	1510637	1510729	1510843	1510916	0.315516	0.614167	0.663	1	-0.337
6963	GLCCI1	chr7	+	8095062	8095179	8095065	8095179	8062112	8062199	0.315352	0.614167	0.333	1	-0.667
7372	GRAMD3	chr5	+	125820090	125820216	125820093	125820216	125819154	125819266	0.315153	0.614167	0	0.333	-0.333
4197	ZNF707	chr8	+	144773766	144773883	144773769	144773883	144773242	144773402	0.316503	0.615581	0	0.143	-0.143
1569	PHKG2	chr16	+	30767675	30767841	30767687	30767841	30767502	30767593	0.316777	0.615608	0.159	0.047	0.112
2746	CTU2	chr16	+	88778468	88778791	88778681	88778791	88778042	88778103	0.31809	0.617067	0.023	0	0.023
3020	HNRNPR	chr1	-	23644975	23645190	23644975	23645181	23648020	23648156	0.318067	0.617067	0.04	0.075	-0.035
4557	NCSTN	chr1	+	160321011	160321162	160321077	160321162	160319894	160320040	0.31831	0.617067	0.975	1	-0.025
1062	PTPN6	chr12	+	7061145	7061340	7061179	7061340	7060771	7060894	0.319362	0.618601	0.97	0.982	-0.012
7338	ARL6IP4	chr12	+	123466117	123466426	123466141	123466426	123465675	123465813	0.319887	0.61911	0.025	0	0.025
2739	CASP1	chr11	-	104904934	104905201	104904934	104905115	104905833	104905874	0.320912	0.62041	0.401	0.321	0.08
2818	GPNMB	chr7	+	23306099	23306234	23306135	23306234	23300074	23300392	0.321158	0.62041	0.147	0.124	0.023
3558	DGUOK	chr2	+	74177711	74177859	74177727	74177859	74173845	74174033	0.321345	0.62041	0.909	0.784	0.125
7514	BZW2	chr7	+	16725529	16725665	16725548	16725665	16722404	16722470	0.321694	0.620578	0.863	0.769	0.094
2405	SNRPN	chr15	+	25219434	25219603	25219533	25219603	25213078	25213229	0.322501	0.621628	0.078	0	0.078
1699	OPTN	chr10	+	13152179	13152476	13152273	13152476	13151111	13151288	0.324125	0.623742	0.023	0	0.023
4314	XPO6	chr16	-	28117703	28117818	28117703	28117773	28118842	28118998	0.324096	0.623742	1	0.966	0.034
6557	ZDHHC16	chr10	+	99215416	99215540	99215470	99215540	99214470	99214556	0.324527	0.624009	0.449	0.588	-0.139
2680	CD320	chr19	-	8368738	8368972	8368738	8368857	8369914	8370040	0.325059	0.624299	1	0.902	0.098
505	R3HCC1	chr8	+	23146528	23146666	23146555	23146666	23146018	23146146	0.325205	0.624299	0.296	0.388	-0.092
3455	DDX41	chr5	-	176942186	176942362	176942186	176942259	176942685	176942822	0.325505	0.624369	0.008	0.021	-0.013
6666	MUC1	chr1	-	155161973	155162101	155161973	155162074	155162576	155162684	0.325862	0.624547	0	0.351	-0.351
1912	C6orf70	chr6	+	170155378	170155518	170155383	170155518	170153959	170154128	0.326651	0.624786	0.76	0.9	-0.14
7295	MORN2	chr2	+	39108582	39108719	39108616	39108719	39107740	39107847	0.326721	0.624786	1	0.967	0.033
7495	TMEM91	chr19	+	41889619	41889988	41889790	41889988	41888676	41888826	0.326778	0.624786	1	0	1
280	RSL1D1	chr16	-	11935551	11935677	11935551	11935674	11935763	11935857	0.327072	0.624842	0.994	0.978	0.016
4420	SBNO1	chr12	-	123829804	123830117	123829804	123830114	123832575	123832680	0.328553	0.625149	0.63	0	0.63
6225	SCYL1	chr11	+	65305740	65306175	65305912	65306175	65305437	65305653	0.328447	0.625149	0.569	0.809	-0.24
6346	CPPED1	chr16	-	12757343	12758972	12757343	12758877	12875041	12875260	0.328297	0.625149	0.6	0.491	0.109
677	PITPNM1	chr11	-	67263648	67263819	67263648	67263816	67264701	67264907	0.328475	0.625149	0.6	1	-0.4
7499	TMEM91	chr19	+	41889619	41889988	41889778	41889988	41888676	41888826	0.328005	0.625149	1	0	1
5311	AUP1	chr2	-	74754067	74754248	74754067	74754186	74754374	74754490	0.328891	0.62527	0.022	0.008	0.014
7492	TMEM91	chr19	+	41889619	41889988	41889767	41889988	41888676	41888826	0.329145	0.62527	1	0	1
2725	CDC27	chr17	-	45234278	45234490	45234278	45234349	45234595	45234750	0.331006	0.62538	0.792	0.688	0.104
2789	LMBRD1	chr6	-	70410656	70410761	70410656	70410694	70411334	70411437	0.330188	0.62538	0.956	1	-0.044
5252	EIF4A1	chr17	+	7481437	7481562	7481482	7481562	7481144	7481234	0.330538	0.62538	0	0.018	-0.018
6484	IRF7	chr11	-	614475	614534	614475	614531	614796	615007	0.329745	0.62538	0.779	0.889	-0.11
6860	DIS3L	chr15	+	66599161	66599290	66599234	66599290	66587325	66587479	0.331053	0.62538	0	1	-1
902	APTX	chr9	-	32988076	32988127	32988076	32988122	32989756	32990086	0.3307	0.62538	0.852	0.697	0.155
92	SLC43A3	chr11	-	57193461	57193862	57193461	57193825	57194060	57194125	0.330908	0.62538	0.086	0.062	0.024
2829	TRIQK	chr8	-	93897547	93898963	93897547	93898895	93904216	93904302	0.332408	0.626637	0.195	0.137	0.058
4324	CSF1	chr1	+	110465787	110466812	110466681	110466812	110464468	110464616	0.332512	0.626637	0.926	1	-0.074
5665	CD58	chr1	-	117061852	117061924	117061852	117061889	117064527	117064605	0.332348	0.626637	0.025	0	0.025
5170	MBD6	chr12	+	57919130	57920171	57920093	57920171	57918735	57918898	0.333277	0.627579	1	0.731	0.269
4188	ADAT1	chr16	-	75652483	75652596	75652483	75652538	75654163	75654232	0.333575	0.627641	0.39	0	0.39
5418	PTBP1	chr19	+	805491	805569	805512	805569	805012	805187	0.334293	0.628492	0.948	1	-0.052
4376	PRPF39	chr14	+	45579751	45580020	45579805	45580020	45579296	45579423	0.334626	0.62862	0.651	0.492	0.159
1807	TECR	chr19	+	14673952	14674069	14673985	14674069	14673336	14673387	0.336461	0.628921	0	1	-1
1878	PRR13	chr12	+	53837174	53837557	53837270	53837557	53836478	53836517	0.335473	0.628921	0.82	0.702	0.118
4251	LETMD1	chr12	+	51447560	51447643	51447594	51447643	51442816	51442968	0.335889	0.628921	1	0	1
4267	MMS19	chr10	-	99225815	99225916	99225815	99225913	99226260	99226342	0.335167	0.628921	0.917	1	-0.083
4985	STX4	chr16	+	31045524	31045646	31045546	31045646	31045333	31045435	0.336358	0.628921	0.007	0.023	-0.016
5309	ZNF575	chr19	+	44038488	44038653	44038557	44038653	44037946	44038054	0.336647	0.628921	0	1	-1
588	MYO1F	chr19	-	8601382	8601530	8601382	8601481	8601832	8601939	0.336103	0.628921	0.017	0	0.017
2592	MAN1B1	chr9	+	140001701	140001899	140001726	140001899	140001140	140001261	0.340957	0.630528	0.818	0.892	-0.074
3177	ANKS6	chr9	-	101518701	101518888	101518701	101518885	101530362	101530532	0.340677	0.630528	0	1	-1
3592	CEACAM21	chr19	+	42090699	42090796	42090702	42090796	42085622	42085981	0.340677	0.630528	1	0	1
4415	UTP18	chr17	+	49365389	49365564	49365484	49365564	49362605	49362729	0.339272	0.630528	0.936	1	-0.064
441	SBF1	chr22	-	50905960	50906122	50905960	50906119	50906214	50906352	0.339115	0.630528	0.111	0.286	-0.175
4436	C5orf42	chr5	-	37179462	37179545	37179462	37179542	37180118	37180285	0.340654	0.630528	0	1	-1
4496	WDR13	chrX	+	48457974	48458105	48457986	48458105	48457740	48457850	0.338802	0.630528	0.904	1	-0.096
4625	NDUFAF5	chr20	+	13782131	13782329	13782153	13782329	13779106	13779146	0.338733	0.630528	0	1	-1
4962	ZNF18	chr17	-	11886613	11886724	11886613	11886721	11887429	11887514	0.340677	0.630528	0	1	-1
6113	CCNA1	chr13	+	37007169	37007358	37007172	37007358	37005966	37006303	0.340677	0.630528	0	1	-1
6149	DVL2	chr17	-	7133364	7133474	7133364	7133456	7133603	7133749	0.339032	0.630528	0.928	1	-0.072
6601	USP7	chr16	-	8998291	8998422	8998291	8998381	8999043	8999188	0.338049	0.630528	1	0.968	0.032
869	SERF2	chr15	+	44091066	44091305	44091141	44091305	44085172	44085281	0.34097	0.630528	1	0.626	0.374
2443	TRAPPC12	chr2	+	3481462	3481566	3481465	3481566	3469367	3469466	0.342085	0.630644	0	0.143	-0.143
2538	ZNF169	chr9	+	97061729	97063736	97062096	97063736	97055255	97055351	0.341408	0.630644	0.089	0	0.089
2911	ECHDC2	chr1	-	53377394	53377693	53377394	53377462	53379566	53379767	0.342098	0.630644	0.305	1	-0.695
75	COG2	chr1	+	230824165	230824308	230824168	230824308	230823816	230823889	0.342085	0.630644	0.857	1	-0.143
2564	PRAME	chr22	-	22899231	22899506	22899231	22899350	22899964	22900000	0.342491	0.630877	0.063	0.037	0.026
4978	HSPA8	chr11	-	122931300	122931506	122931300	122931383	122931827	122932037	0.343028	0.631374	0.958	0.953	0.005
1027	NREP	chr5	-	111091466	111091623	111091466	111091527	111092832	111092876	0.343736	0.631694	0	0.052	-0.052
4363	SUMO1	chr2	-	203079079	203079157	203079079	203079152	203084754	203084829	0.343555	0.631694	0.984	0.976	0.008
1359	SPHK2	chr19	+	49129206	49129619	49129324	49129619	49123658	49123810	0.345508	0.633681	1	0.922	0.078
6228	SCYL1	chr11	+	65305912	65306175	65305917	65306175	65305740	65305795	0.34562	0.633681	0.889	1	-0.111
6621	ADPGK	chr15	-	73043709	73045236	73043709	73045233	73047896	73047995	0.345385	0.633681	0.497	0.565	-0.068
4655	PRPF31	chr19	+	54629874	54629992	54629902	54629992	54627877	54628035	0.346391	0.634603	0.024	0	0.024
1461	TRIT1	chr1	-	40313657	40313769	40313657	40313763	40315790	40315933	0.34717	0.635539	0.905	0.962	-0.057
1720	TMEM185A	chrX	-	148690313	148690521	148690313	148690516	148692969	148693146	0.349088	0.63772	0.808	1	-0.192
1812	TMEM194B	chr2	-	191383677	191383909	191383677	191383748	191389988	191390104	0.349974	0.63772	0.708	1	-0.292
339	ZBED5	chr11	-	10877690	10877804	10877690	10877752	10879408	10879612	0.349159	0.63772	0.92	0.767	0.153
4178	VPS52	chr6	-	33236790	33236995	33236790	33236966	33237266	33237334	0.349424	0.63772	0.035	0	0.035
5844	PPP6R2	chr22	+	50857774	50857891	50857777	50857891	50857295	50857408	0.349978	0.63772	0.125	0	0.125
6082	ODF3B	chr22	-	50969140	50969281	50969140	50969257	50969365	50969487	0.349484	0.63772	0.745	1	-0.255
1444	ZNF655	chr7	+	99159966	99160117	99159990	99160117	99159510	99159596	0.350855	0.638827	0.046	0	0.046
3203	UBL4A	chrX	-	153714109	153714422	153714109	153714318	153714566	153714672	0.351593	0.639677	0	0.032	-0.032
2534	CNBP	chr3	-	128890288	128890381	128890288	128890351	128890497	128890614	0.352288	0.640449	0.982	1	-0.018
373	CSNK1D	chr17	-	80210309	80210480	80210309	80210403	80210891	80211120	0.352905	0.641078	0.974	0.947	0.027
6709	TCF12	chr15	+	57565227	57565460	57565230	57565460	57555309	57555472	0.353212	0.641144	0.821	0.733	0.088
1004	SCRN2	chr17	-	45916809	45917224	45916809	45917009	45917556	45917738	0.353567	0.641297	0.091	0.044	0.047
903	APTX	chr9	-	32987541	32987844	32987541	32987729	32988080	32988127	0.355549	0.644399	0.887	0.945	-0.058
3760	POLM	chr7	-	44113996	44114129	44113996	44114121	44116107	44116228	0.356296	0.644427	0.856	1	-0.144
408	ELF2	chr4	-	139993019	139993193	139993019	139993157	139994607	139994721	0.356654	0.644427	0.145	0	0.145
5079	CDC37	chr19	-	10506110	10506372	10506110	10506219	10506603	10506879	0.356215	0.644427	0.014	0.006	0.008
693	PTPN7	chr1	-	202126866	202126951	202126866	202126948	202127245	202127429	0.3564	0.644427	0.921	0.969	-0.048
1571	SHISA5	chr3	-	48509274	48510585	48509274	48509616	48510759	48510972	0.357355	0.644709	0.91	0.884	0.026
6257	CD22	chr19	+	35823496	35823827	35823555	35823827	35820089	35820133	0.357223	0.644709	0	0.172	-0.172
6454	KDM5D	chrY	-	21877708	21877997	21877708	21877890	21878164	21878359	0.357773	0.644972	0.325	0	0.325
1779	SRA1	chr5	-	139930645	139931769	139930645	139930754	139936731	139937031	0.358249	0.645339	0.484	0.669	-0.185
6901	ACADM	chr1	+	76198522	76198607	76198537	76198607	76198328	76198426	0.359632	0.647179	0	0.012	-0.012
899	SECISBP2	chr9	+	91972199	91972480	91972325	91972480	91965546	91965767	0.359817	0.647179	0.049	0	0.049
5809	PPP2R5D	chr6	+	42974200	42974417	42974224	42974417	42957348	42957426	0.360111	0.647215	0.752	0.597	0.155
379	HMG20B	chr19	+	3574367	3574584	3574380	3574584	3573689	3573798	0.361366	0.648979	0	0.029	-0.029
6749	GGT1	chr22	+	25006216	25006498	25006324	25006498	25005931	25006000	0.362152	0.649613	0.294	0.193	0.101
7324	PPP1R7	chr2	+	242097880	242097964	242097898	242097964	242097221	242097277	0.362268	0.649613	0.018	0	0.018
2151	DEDD	chr1	-	161092864	161093011	161092864	161092964	161093628	161093736	0.362893	0.649819	0.908	1	-0.092
2875	SH3TC1	chr4	+	8238004	8239397	8239200	8239397	8237159	8237282	0.362935	0.649819	0.508	0.337	0.171
3337	DOM3Z	chr6	-	31938382	31938602	31938382	31938529	31938688	31938924	0.363722	0.649819	0.531	0.331	0.2
5642	DDX23	chr12	-	49233795	49233934	49233795	49233889	49237722	49237833	0.363431	0.649819	0.032	0	0.032
6688	RABL6	chr9	+	139733673	139733938	139733765	139733938	139733360	139733573	0.363756	0.649819	0.849	0.756	0.093
3554	GGCX	chr2	-	85785562	85785785	85785562	85785728	85786039	85786198	0.364286	0.650275	0	0.112	-0.112
1275	ILF3	chr19	+	10795091	10796441	10795534	10796441	10794592	10794646	0.366052	0.65141	0.86	0.927	-0.067
2707	C11orf49	chr11	+	47176706	47176812	47176726	47176812	47159195	47159280	0.366298	0.65141	0.096	0	0.096
6111	PES1	chr22	-	30976557	30976688	30976557	30976673	30976998	30977088	0.365785	0.65141	0.897	0.948	-0.051
62	HPS3	chr3	+	148884820	148885027	148884851	148885027	148881628	148881736	0.365692	0.65141	0.839	1	-0.161
704	GNLY	chr2	+	85924110	85924800	85924628	85924800	85923080	85923179	0.366146	0.65141	0.101	0.195	-0.094
2628	TRAPPC8	chr18	-	29437502	29437945	29437502	29437683	29444589	29444744	0.366862	0.651924	0.898	1	-0.102
5813	CIAPIN1	chr16	-	57474683	57474922	57474683	57474871	57481253	57481289	0.367873	0.65323	0.614	1	-0.386
4431	C1orf159	chr1	-	1025732	1026754	1025732	1025808	1026851	1026945	0.368717	0.654238	0.121	1	-0.879
1333	TSC2	chr16	+	2136732	2136872	2136767	2136872	2136193	2136380	0.369137	0.654493	0.79	1	-0.21
1008	ZC3H13	chr13	-	46539414	46539567	46539414	46539564	46541638	46542163	0.370387	0.655108	0.676	0.818	-0.142
2576	POLRMT	chr19	-	625123	625254	625123	625212	629539	630168	0.370782	0.655108	0.901	1	-0.099
3774	MUTYH	chr1	-	45799084	45799236	45799084	45799233	45800062	45800183	0.372529	0.655108	0.4	1	-0.6
5287	ZNF846	chr19	-	9872757	9872844	9872757	9872841	9873957	9874084	0.372407	0.655108	0.391	1	-0.609
5346	DGKZ	chr11	+	46389201	46389297	46389204	46389297	46388840	46388949	0.371727	0.655108	0.982	0.994	-0.012
591	GORASP1	chr3	-	39141795	39141994	39141795	39141945	39142237	39142368	0.371897	0.655108	0.862	0.948	-0.086
651	AP5Z1	chr7	+	4830303	4830518	4830440	4830518	4830089	4830222	0.372425	0.655108	0.268	0.361	-0.093
6716	GSTM4	chr1	+	110199971	110200293	110200211	110200293	110199836	110199901	0.370769	0.655108	0.033	0	0.033
6745	CAPRIN2	chr12	-	30867892	30868078	30867892	30868075	30869441	30869610	0.372529	0.655108	0.4	1	-0.6
6750	GGT1	chr22	+	25005928	25006000	25005931	25006000	25003920	25003990	0.372073	0.655108	0.128	0.258	-0.13
7652	TATDN3	chr1	+	212985568	212985670	212985589	212985670	212981077	212981190	0.371537	0.655108	0.457	0	0.457
6348	ESYT1	chr12	+	56527863	56527965	56527893	56527965	56527564	56527657	0.372876	0.655232	0.166	0.069	0.097
2082	ZNF226	chr19	+	44676240	44676367	44676244	44676367	44674187	44674248	0.3738	0.656368	1	0.833	0.167
2646	IMMT	chr2	-	86398330	86398468	86398330	86398435	86400772	86400884	0.375602	0.657241	0.302	0.383	-0.081
2723	CDC27	chr17	-	45219218	45219391	45219218	45219388	45219594	45219802	0.375588	0.657241	0.466	0.54	-0.074
276	LGALS12	chr11	+	63276246	63276463	63276249	63276463	63276024	63276113	0.375351	0.657241	0	0.5	-0.5
4732	DEF8	chr16	+	90023918	90024068	90023948	90024068	90021576	90021674	0.375686	0.657241	0.847	1	-0.153
6116	MASTL	chr10	+	27462046	27462188	27462049	27462188	27458872	27460012	0.37477	0.657241	0.625	0.833	-0.208
4225	CALCOCO1	chr12	-	54117376	54117567	54117376	54117546	54118428	54118531	0.376067	0.657422	0.93	1	-0.07
1905	GAK	chr4	-	843679	844197	843679	843856	844723	844872	0.376695	0.657812	0.023	0.049	-0.026
6447	CALM3	chr19	+	47111455	47111597	47111461	47111597	47109083	47109114	0.376845	0.657812	0.5	0.286	0.214
6351	FCHSD1	chr5	-	141028961	141029103	141028961	141029097	141029453	141029521	0.377988	0.65835	0.333	0	0.333
6516	STOML1	chr15	-	74276999	74277212	74276999	74277209	74277658	74277854	0.377988	0.65835	0	0.333	-0.333
7292	AKAP10	chr17	-	19866152	19866335	19866152	19866304	19871726	19871774	0.377465	0.65835	0.85	1	-0.15
1416	RBM23	chr14	-	23382932	23383054	23382932	23383030	23388207	23388358	0.378951	0.658404	0.455	1	-0.545
7129	MAP7D1	chr1	+	36644046	36644197	36644071	36644197	36643473	36643802	0.379132	0.658404	0.453	1	-0.547
7256	NOL6	chr9	-	33468027	33468167	33468027	33468143	33468318	33468420	0.378584	0.658404	0	0.028	-0.028
7331	NAGK	chr2	+	71304687	71304766	71304699	71304766	71303733	71303831	0.378561	0.658404	1	0.98	0.02
1343	CCSAP	chr1	-	229462484	229463305	229462484	229462753	229477845	229478260	0.384328	0.659264	0.084	0.03	0.054
1374	ZNF195	chr11	-	3394806	3394905	3394806	3394886	3400267	3400369	0.381766	0.659264	0.629	1	-0.371
1821	FCGR2A	chr1	+	161476123	161476381	161476126	161476381	161475776	161475797	0.388188	0.659264	0.333	1	-0.667
1996	PICALM	chr11	-	85692914	85693046	85692914	85693031	85694908	85695016	0.388311	0.659264	0.504	0.567	-0.063
2240	DNAJB5	chr9	+	34996261	34996863	34996391	34996863	34993196	34993441	0.382053	0.659264	1	0.932	0.068
2294	PITRM1	chr10	-	3185580	3185923	3185580	3185693	3186483	3186558	0.380587	0.659264	0.037	0.014	0.023
2383	CIZ1	chr9	-	130942999	130943093	130942999	130943078	130947825	130948055	0.381809	0.659264	0.924	1	-0.076
2395	GALT	chr9	+	34647537	34648168	34648111	34648168	34647085	34647255	0.382473	0.659264	0.33	1	-0.67
2654	PMM2	chr16	+	8895937	8896246	8896117	8896246	8895655	8895767	0.388381	0.659264	1	0.254	0.746
2884	C19orf55	chr19	+	36253153	36253257	36253156	36253257	36252919	36253047	0.388188	0.659264	1	0.333	0.667
3389	ADAMTS7	chr15	-	79080572	79080716	79080572	79080640	79082030	79082180	0.382539	0.659264	0.19	1	-0.81
3393	MATN2	chr8	+	99045269	99045404	99045326	99045404	99044473	99044545	0.388642	0.659264	0.619	1	-0.381
3497	CYB5R1	chr1	-	202935014	202935728	202935014	202935121	202935876	202936026	0.385201	0.659264	0.411	0.639	-0.228
3803	TIAL1	chr10	-	121341970	121342120	121341970	121342069	121347663	121347760	0.384849	0.659264	0.24	0.301	-0.061
4016	ZNF286A	chr17	+	15619313	15624101	15619372	15624101	15611468	15611561	0.383756	0.659264	0.384	1	-0.616
4164	PKP4	chr2	+	159490581	159490801	159490584	159490801	159488264	159488453	0.382649	0.659264	0.667	0.5	0.167
4203	SLMO2	chr20	-	57612245	57612354	57612245	57612335	57613520	57613689	0.384677	0.659264	0.005	0.02	-0.015
4407	ANAPC5	chr12	-	121766118	121766300	121766118	121766261	121768385	121768475	0.388818	0.659264	0.743	0.668	0.075
4636	LAIR1	chr19	-	54872522	54872816	54872522	54872813	54875901	54875937	0.384655	0.659264	0.809	0.745	0.064
4659	ORC3	chr6	+	88366620	88366700	88366623	88366700	88362833	88362967	0.386368	0.659264	0.765	0.643	0.122
5043	PSMC4	chr19	+	40478275	40478462	40478368	40478462	40478052	40478151	0.385139	0.659264	0.95	0.983	-0.033
5104	EXOSC8	chr13	+	37582193	37582314	37582198	37582314	37581111	37581208	0.387969	0.659264	0.769	0.909	-0.14
5358	TM7SF3	chr12	-	27152458	27152699	27152458	27152581	27156168	27156323	0.385136	0.659264	0.784	0.475	0.309
5896	TRMU	chr22	+	46746242	46746360	46746246	46746360	46742318	46742441	0.388188	0.659264	1	0.333	0.667
5913	ALS2CL	chr3	-	46712977	46713258	46712977	46713074	46713373	46713523	0.388393	0.659264	0.251	1	-0.749
6339	NCAPH	chr2	+	97007412	97007632	97007451	97007632	97001538	97001586	0.385099	0.659264	0.36	1	-0.64
6404	NEURL4	chr17	-	7221813	7222010	7221813	7221993	7222368	7222527	0.384199	0.659264	0.14	0	0.14
6702	TIMM44	chr19	-	7998973	7999126	7998973	7999123	7999949	8000030	0.387242	0.659264	0.037	0	0.037
7033	RHBDF1	chr16	-	109729	110096	109729	109824	110213	110277	0.38135	0.659264	0.029	0	0.029
7286	FES	chr15	+	91433595	91433714	91433630	91433714	91433321	91433508	0.386757	0.659264	0.595	0	0.595
7560	H2AFY	chr5	-	134696186	134696297	134696186	134696294	134705095	134705293	0.382911	0.659264	0.461	0.431	0.03
909	PRRC2B	chr9	+	134357757	134357949	134357760	134357949	134357112	134357195	0.386879	0.659264	0.474	0.625	-0.151
948	HMBS	chr11	+	118962834	118963233	118963113	118963233	118962122	118962236	0.380483	0.659264	0.389	0.595	-0.206
4850	ANKHD1	chr5	+	139818078	139818202	139818087	139818202	139815688	139815842	0.389275	0.659567	0.751	0.836	-0.085
4934	SEC24D	chr4	-	119736182	119736313	119736182	119736310	119736605	119736881	0.389745	0.65989	0.286	0.176	0.11
2227	HCFC1	chrX	-	153217964	153218541	153217964	153218409	153219057	153219221	0.390883	0.659928	0.256	0.371	-0.115
5549	TMEM218	chr11	-	124972027	124972247	124972027	124972213	124972629	124972705	0.390833	0.659928	0.177	0	0.177
6333	DUS1L	chr17	-	80016216	80016292	80016216	80016284	80016656	80016694	0.390798	0.659928	0.72	1	-0.28
729	FCHSD2	chr11	-	72560799	72560934	72560799	72560924	72578909	72579071	0.390453	0.659928	0.914	1	-0.086
4607	SHKBP1	chr19	+	41088256	41088372	41088331	41088372	41086651	41086842	0.392735	0.66165	0.805	0.891	-0.086
5971	CPSF3L	chr1	-	1249111	1249485	1249111	1249301	1249680	1249745	0.39236	0.66165	0.032	0	0.032
722	TNNT1	chr19	-	55645433	55645572	55645433	55645524	55648470	55648580	0.392741	0.66165	0	0.012	-0.012
4241	FMR1	chrX	+	147026388	147026571	147026424	147026571	147024650	147024846	0.394925	0.664857	0.882	1	-0.118
4611	SHKBP1	chr19	+	41084002	41084118	41084059	41084118	41083462	41083536	0.39561	0.665536	0.05	0	0.05
7228	SDAD1	chr4	-	76902524	76902698	76902524	76902667	76903085	76903190	0.396628	0.666774	0.701	1	-0.299
6292	OSBPL8	chr12	-	76844630	76844768	76844630	76844759	76881289	76881398	0.397529	0.667814	0.767	0.85	-0.083
4877	RECQL	chr12	-	21654103	21654306	21654103	21654149	21654396	21654603	0.397884	0.667938	0.318	0.377	-0.059
416	C17orf49	chr17	+	6920228	6920333	6920268	6920333	6919813	6920004	0.398515	0.668523	0.933	1	-0.067
1281	ATXN2L	chr16	+	28848048	28848558	28848071	28848558	28847253	28847443	0.400187	0.6693	0.628	0.855	-0.227
2179	SLC35C2	chr20	-	44983711	44983918	44983711	44983880	44984440	44984513	0.401182	0.6693	0	0.041	-0.041
2473	PCBP4	chr3	-	51995175	51995320	51995175	51995286	52001341	52001450	0.401196	0.6693	0.604	0.313	0.291
3493	NFKBIA	chr14	-	35871599	35871869	35871599	35871740	35871976	35872065	0.400934	0.6693	0.867	0.891	-0.024
4105	MR1	chr1	+	181019146	181019422	181019281	181019422	181018187	181018448	0.40165	0.6693	0.93	1	-0.07
4825	NOL8	chr9	-	95062171	95063092	95062171	95062298	95063832	95064104	0.40151	0.6693	0.106	0.076	0.03
4835	HDAC9	chr7	+	18629958	18630109	18629967	18630109	18624903	18625145	0.401088	0.6693	0.796	0.685	0.111
58	NUP188	chr9	+	131752398	131752505	131752431	131752505	131750325	131750465	0.40036	0.6693	0.896	1	-0.104
5982	NR1H2	chr19	+	50882258	50882438	50882390	50882438	50881778	50882053	0.401806	0.6693	0.945	0.853	0.092
6327	HDLBP	chr2	-	242194788	242194995	242194788	242194926	242195598	242195814	0.400623	0.6693	0.889	0.92	-0.031
1706	RNF6	chr13	-	26792647	26792743	26792647	26792725	26793593	26793804	0.402114	0.669342	1	0.974	0.026
1274	ILF3	chr19	+	10793800	10793938	10793812	10793938	10793212	10793380	0.40299	0.670329	0.549	0.62	-0.071
1451	PRPF3	chr1	+	150316851	150317023	150316909	150317023	150316637	150316737	0.403628	0.670568	0.019	0	0.019
3557	DGUOK	chr2	+	74177727	74177859	74177753	74177859	74173845	74174033	0.403873	0.670568	0.45	0.214	0.236
6686	MBIP	chr14	-	36783896	36784142	36783896	36784121	36785898	36786018	0.403984	0.670568	0.125	0	0.125
6701	GUK1	chr1	+	228333713	228333768	228333726	228333768	228333211	228333325	0.405348	0.672361	0.014	0.026	-0.012
6409	RBM3	chrX	+	48434202	48434471	48434309	48434471	48433948	48434055	0.405984	0.672945	0	0.176	-0.176
1591	EZH1	chr17	-	40858024	40858203	40858024	40858131	40859975	40860101	0.407503	0.673025	1	0.932	0.068
242	PTBP2	chr1	+	97278828	97280349	97278831	97280349	97278584	97278662	0.407348	0.673025	0.571	0	0.571
3374	RHOT2	chr16	+	720248	720357	720265	720357	720122	720175	0.407739	0.673025	1	0.961	0.039
5404	ZFYVE21	chr14	+	104193895	104194251	104194082	104194251	104193128	104193179	0.40711	0.673025	0.019	0.043	-0.024
5694	PLEKHG2	chr19	+	39905628	39905900	39905808	39905900	39904704	39904835	0.406952	0.673025	0.504	1	-0.496
6920	MED24	chr17	-	38185078	38185257	38185078	38185221	38186000	38186112	0.406791	0.673025	0.033	0	0.033
4984	TRA2B	chr3	-	185636152	185636226	185636152	185636223	185637224	185637284	0.408668	0.674089	0.968	1	-0.032
689	PTPN7	chr1	-	202127245	202127448	202127245	202127376	202128408	202128582	0.409217	0.674525	0.846	0.74	0.106
1659	PPP6R3	chr11	+	68355394	68355492	68355412	68355492	68350510	68350597	0.409645	0.674759	0.834	1	-0.166
1830	SLC12A8	chr3	-	124826324	124826970	124826324	124826475	124829032	124829179	0.410734	0.675668	0.717	0.631	0.086
2255	PXN	chr12	-	120652905	120653220	120652905	120653076	120659425	120659561	0.411052	0.675668	0.069	0	0.069
2429	NPHP4	chr1	-	5965691	5965843	5965691	5965840	5967174	5967282	0.410926	0.675668	0.556	0	0.556
5076	ZBTB44	chr11	-	130108338	130108502	130108338	130108448	130109706	130109791	0.411483	0.675906	0.588	1	-0.412
3210	MAP3K11	chr11	-	65375111	65375287	65375111	65375168	65375392	65375541	0.412797	0.677124	0.94	1	-0.06
3949	UBXN1	chr11	-	62444989	62445304	62444989	62445057	62445398	62445590	0.412733	0.677124	0.957	1	-0.043
494	HAUS7	chrX	-	152721950	152722109	152721950	152722082	152722594	152722686	0.413253	0.677403	0.739	0.899	-0.16
1437	TNFRSF1A	chr12	-	6442902	6443056	6442902	6443004	6443256	6443410	0.414648	0.67828	0.525	0.429	0.096
2461	COX11	chr17	-	53038479	53040276	53038479	53038673	53040666	53040792	0.414273	0.67828	0.823	1	-0.177
4558	NCSTN	chr1	+	160321843	160321996	160321915	160321996	160321485	160321595	0.414476	0.67828	0.98	1	-0.02
1042	TTC23	chr15	-	99679521	99679672	99679521	99679604	99696352	99696502	0.415545	0.67881	0.137	0	0.137
671	HYAL3	chr3	-	50332139	50333050	50332139	50332284	50336643	50336663	0.415464	0.67881	1	0.203	0.797
5139	BTN3A2	chr6	+	26368202	26368278	26368217	26368278	26365458	26365580	0.416234	0.679466	0.025	0	0.025
1670	KANSL3	chr2	-	97297048	97297280	97297048	97297219	97302657	97302922	0.417377	0.680862	0.133	0	0.133
1722	ZBTB17	chr1	-	16268825	16268936	16268825	16268915	16269023	16269233	0.418953	0.682339	0.058	0	0.058
5692	PLEKHG2	chr19	+	39905631	39905900	39905808	39905900	39904704	39904835	0.418827	0.682339	0.607	1	-0.393
7377	LLGL2	chr17	+	73570951	73571288	73570954	73571288	73570690	73570749	0.419147	0.682339	0.667	0.857	-0.19
6559	ZDHHC16	chr10	+	99215395	99215540	99215416	99215540	99214470	99214556	0.419557	0.682538	0	0.039	-0.039
4700	CDV3	chr3	+	133302845	133302994	133302848	133302994	133293882	133293959	0.420816	0.684115	0.938	0.918	0.02
5411	PLD3	chr19	+	40871459	40871837	40871624	40871837	40854596	40854675	0.421447	0.68467	0.651	0.602	0.049
360	MLLT4	chr6	+	168271062	168271178	168271065	168271178	168265230	168265426	0.421897	0.684931	0.667	1	-0.333
513	ZEB1	chr10	+	31791275	31791437	31791281	31791437	31784707	31784767	0.422276	0.684966	0.833	0.643	0.19
7599	CAP1	chr1	+	40525005	40525130	40525008	40525130	40507100	40507165	0.4227	0.684966	0.536	0.625	-0.089
943	BOLA2B	chr16	-	29458122	29458347	29458122	29458243	29465336	29465434	0.422786	0.684966	0.275	0.322	-0.047
3727	WDR45	chrX	-	48933203	48933401	48933203	48933322	48933524	48933604	0.424141	0.686221	0.883	1	-0.117
4647	DNAJA4	chr15	+	78567839	78568070	78567952	78568070	78566538	78566766	0.423968	0.686221	0.863	1	-0.137
2858	NR1H3	chr11	+	47283097	47283569	47283469	47283569	47282791	47283000	0.426314	0.687895	0.744	1	-0.256
5944	WHAMM	chr15	+	83495139	83495248	83495161	83495248	83491851	83492039	0.426628	0.687895	0.158	0.457	-0.299
6790	PNPLA6	chr19	+	7618757	7618901	7618760	7618901	7616247	7616323	0.426385	0.687895	0.333	0.5	-0.167
688	PTPN7	chr1	-	202127245	202127448	202127245	202127429	202128408	202128582	0.426253	0.687895	0.029	0.012	0.017
7086	KREMEN1	chr22	+	29533329	29533662	29533489	29533662	29521250	29521404	0.426194	0.687895	0.886	1	-0.114
383	LTA4H	chr12	-	96397615	96397759	96397615	96397698	96400091	96400187	0.428711	0.690168	0.016	0	0.016
4024	SAP130	chr2	-	128744358	128744536	128744358	128744533	128747137	128747440	0.428913	0.690168	0.889	1	-0.111
5860	TMEM66	chr8	-	29923503	29923655	29923503	29923583	29924292	29924434	0.428405	0.690168	0.97	0.976	-0.006
4112	DAZAP1	chr19	+	1434735	1435680	1434738	1435680	1432512	1432689	0.429735	0.691021	0.7	0.792	-0.092
1567	GPBP1	chr5	+	56545235	56545403	56545280	56545403	56542901	56543042	0.430878	0.692388	0.935	0.878	0.057
1825	MRPL42	chr12	+	93862964	93863131	93862967	93863131	93861293	93861330	0.433942	0.693545	0.258	0.311	-0.053
1849	RNH1	chr11	-	502061	502249	502061	502181	504823	504996	0.432033	0.693545	0.637	0.711	-0.074
2514	CPNE1	chr20	-	34214488	34214748	34214488	34214722	34215201	34215335	0.432898	0.693545	0.868	1	-0.132
3062	RPS3	chr11	+	75115063	75115251	75115097	75115251	75113395	75113490	0.433349	0.693545	0.988	0.985	0.003
366	WDR26	chr1	-	224612219	224612421	224612219	224612356	224619178	224619283	0.433448	0.693545	0.022	0	0.022
3928	SMCR7L	chr22	+	39908236	39908499	39908322	39908499	39907853	39908031	0.433816	0.693545	0.249	0.41	-0.161
5939	MTFR1L	chr1	+	26156035	26156321	26156108	26156321	26153105	26153317	0.433393	0.693545	0.414	0.221	0.193
6036	SLC22A16	chr6	-	110745889	110746585	110745889	110746288	110752373	110752473	0.432796	0.693545	0.018	0	0.018
1553	VEGFB	chr11	+	64004891	64005127	64004992	64005127	64004658	64004694	0.434659	0.693826	0.467	0.273	0.194
2923	MCM4	chr8	+	48874612	48874776	48874637	48874776	48874075	48874240	0.434704	0.693826	0.832	0.695	0.137
5924	ESRRA	chr11	+	64082212	64082383	64082215	64082383	64081710	64081839	0.435337	0.6939	0.955	0.882	0.073
7043	TBL2	chr7	-	72988712	72988901	72988712	72988843	72992749	72992906	0.435159	0.6939	0.026	0.011	0.015
1642	CD72	chr9	-	35615939	35616383	35615939	35616275	35616596	35616686	0.437745	0.695398	0.072	0	0.072
4610	SHKBP1	chr19	+	41084028	41084118	41084059	41084118	41083462	41083536	0.437566	0.695398	0.064	0.147	-0.083
5681	REV1	chr2	-	100022786	100022952	100022786	100022893	100024490	100024593	0.437142	0.695398	0.737	0.384	0.353
633	DHCR7	chr11	-	71155038	71155261	71155038	71155165	71155900	71156004	0.436927	0.695398	0.636	1	-0.364
7204	ALG9	chr11	-	111708971	111709122	111708971	111709101	111711377	111711532	0.437435	0.695398	0.177	0	0.177
5451	CCDC66	chr3	+	56647616	56647778	56647638	56647778	56627971	56628056	0.438046	0.695409	0.91	0.716	0.194
2664	POLD2	chr7	-	44154893	44154995	44154893	44154953	44155364	44155492	0.43919	0.696759	0.956	1	-0.044
827	DTWD1	chr15	+	49924355	49924499	49924367	49924499	49917309	49917628	0.440162	0.697833	0.895	1	-0.105
4406	ANAPC5	chr12	-	121756079	121756207	121756079	121756154	121756303	121756411	0.441226	0.699051	1	0.972	0.028
6938	STARD3	chr17	+	37816412	37816526	37816463	37816526	37815713	37815806	0.441773	0.699449	0.019	0	0.019
2760	CCL4L1	chr17	+	34539177	34540280	34539898	34540280	34538464	34538619	0.44375	0.701173	0.864	0.762	0.102
571	CMTM7	chr3	+	32493557	32493965	32493883	32493965	32490945	32491044	0.443159	0.701173	0.01	0	0.01
691	PTPN7	chr1	-	202128408	202128597	202128408	202128582	202129672	202129736	0.44357	0.701173	0	0.011	-0.011
1455	MLL	chr11	+	118342376	118345030	118344893	118345030	118339489	118339559	0.444967	0.702437	0.722	1	-0.278
3195	PLRG1	chr4	-	155459120	155459260	155459120	155459234	155460256	155460365	0.445144	0.702437	0.986	0.955	0.031
2277	GPS1	chr17	+	80012373	80012418	80012385	80012418	80011743	80011925	0.446445	0.704021	0.085	0.132	-0.047
5938	MTFR1L	chr1	+	26155999	26156321	26156035	26156321	26153105	26153317	0.446972	0.704383	0.545	0.724	-0.179
5525	CXorf38	chrX	-	40498260	40499572	40498260	40498380	40506258	40506393	0.448911	0.706968	0.043	0.022	0.021
1188	TSPAN31	chr12	+	58140371	58140503	58140375	58140503	58139958	58140039	0.450216	0.708551	0.974	1	-0.026
1574	PAM16	chr16	-	4391368	4391673	4391368	4391584	4393207	4393292	0.451732	0.709994	0.594	0.328	0.266
2925	TTC31	chr2	+	74719772	74719874	74719802	74719874	74719430	74719572	0.4515	0.709994	0.689	1	-0.311
3677	TCF3	chr19	-	1615283	1615519	1615283	1615514	1615684	1615820	0.452338	0.710435	0.857	1	-0.143
7583	TRAPPC4	chr11	+	118892469	118892596	118892583	118892596	118890859	118890963	0.452866	0.710435	0.846	1	-0.154
788	MCRS1	chr12	-	49959311	49959462	49959311	49959450	49959859	49959998	0.452914	0.710435	0.095	0	0.095
4865	ZNF106	chr15	-	42731230	42732011	42731230	42731750	42734270	42734612	0.454297	0.712133	0.756	1	-0.244
4710	CIRBP	chr19	+	1271138	1271466	1271327	1271466	1270926	1271035	0.45468	0.712261	0.958	0.939	0.019
681	SLC25A22	chr11	-	794457	794588	794457	794513	794775	794901	0.4558	0.713544	0.042	0	0.042
6806	PDDC1	chr11	-	770992	771212	770992	771104	771332	771426	0.456405	0.714018	0.042	0	0.042
3019	LTBR	chr12	+	6494187	6494313	6494202	6494313	6493753	6493850	0.457415	0.715127	0.976	0.94	0.036
3776	MUTYH	chr1	-	45799084	45799275	45799084	45799236	45800062	45800183	0.45795	0.715491	0.422	0	0.422
841	TJAP1	chr6	+	43466712	43466838	43466715	43466838	43465618	43465715	0.458427	0.715763	0.519	0.632	-0.113
5261	BRPF1	chr3	+	9785261	9785585	9785264	9785585	9784627	9784937	0.460175	0.717385	0.462	0.25	0.212
6458	RNF10	chr12	+	121001149	121001426	121001243	121001426	121000747	121000873	0.460347	0.717385	0.926	0.886	0.04
7523	RNF121	chr11	+	71693806	71693961	71693852	71693961	71671795	71671937	0.460375	0.717385	0.81	0.892	-0.082
3840	SEC16A	chr9	-	139341306	139341467	139341306	139341401	139341678	139341816	0.461014	0.717436	0.141	0.212	-0.071
833	SMPD1	chr11	+	6415407	6416008	6415427	6416008	6415125	6415271	0.460807	0.717436	0.042	0	0.042
7128	MAP7D1	chr1	+	36644019	36644197	36644071	36644197	36643473	36643802	0.461685	0.718009	0.855	1	-0.145
6281	BANP	chr16	+	88017665	88017865	88017689	88017865	88014641	88014733	0.462618	0.718987	0.769	0.625	0.144
1941	DHPS	chr19	-	12790614	12790844	12790614	12790736	12790974	12791139	0.463626	0.719092	0.016	0	0.016
4050	ZNF780B	chr19	-	40553312	40553380	40553312	40553377	40554576	40554703	0.463779	0.719092	0.08	0.241	-0.161
5503	PILRB	chr7	+	99950995	99951635	99951517	99951635	99950832	99950893	0.463901	0.719092	0.464	1	-0.536
5784	SACM1L	chr3	+	45754628	45754688	45754632	45754688	45750989	45751139	0.463039	0.719092	0.953	1	-0.047
2119	ERGIC2	chr12	-	29523046	29523155	29523046	29523101	29524460	29524603	0.464382	0.719367	0.762	0.716	0.046
1752	REPS1	chr6	-	139238691	139238783	139238691	139238764	139241351	139241453	0.464874	0.719658	0.023	0	0.023
2027	ZNF780A	chr19	-	40587725	40587824	40587725	40587821	40589017	40589144	0.466588	0.719908	0.111	0	0.111
2057	ABCC10	chr6	+	43403830	43403985	43403875	43403985	43403488	43403645	0.466954	0.719908	0.078	0.127	-0.049
3152	PTOV1	chr19	+	50363242	50363440	50363350	50363440	50361805	50361910	0.467165	0.719908	0.919	1	-0.081
3611	CAMSAP2	chr1	+	200816337	200816420	200816385	200816420	200813909	200813997	0.465767	0.719908	0.493	1	-0.507
4603	NAT9	chr17	-	72769714	72769827	72769714	72769824	72771760	72771846	0.466009	0.719908	0.472	0.375	0.097
5055	CARD8	chr19	-	48741639	48741789	48741639	48741783	48744218	48744320	0.466804	0.719908	0.976	1	-0.024
5972	CPSF3L	chr1	-	1254675	1254904	1254675	1254813	1255835	1255909	0.465799	0.719908	0.912	0.952	-0.04
1001	EIF4A2	chr3	+	186502217	186502266	186502220	186502266	186501365	186501428	0.471855	0.720161	0.652	1	-0.348
1023	NBN	chr8	-	90992961	90993121	90992961	90993080	90993602	90993751	0.468277	0.720161	0.873	0.806	0.067
1357	SPHK2	chr19	+	49129147	49129619	49129324	49129619	49123658	49123810	0.473229	0.720161	1	0.888	0.112
1513	INTS7	chr1	-	212141854	212142049	212141854	212141945	212148507	212148714	0.472074	0.720161	0.951	1	-0.049
1631	ZBTB37	chr1	+	173839334	173840286	173839337	173840286	173838062	173838258	0.473718	0.720161	0.667	1	-0.333
1844	PSMA3	chr14	+	58718836	58718960	58718841	58718960	58714467	58714550	0.472225	0.720161	0.972	0.987	-0.015
187	FAM193B	chr5	-	176963358	176963746	176963358	176963487	176964873	176965108	0.470554	0.720161	0.806	1	-0.194
1999	MLST8	chr16	+	2256031	2256215	2256061	2256215	2255456	2255513	0.469203	0.720161	0.064	0	0.064
2023	PCNXL4	chr14	+	60585046	60585410	60585094	60585410	60582658	60582778	0.47341	0.720161	0.73	0.404	0.326
2161	CSE1L	chr20	+	47712712	47713489	47712885	47713489	47711268	47711500	0.469412	0.720161	0.022	0.01	0.012
2512	CPNE1	chr20	-	34214488	34214748	34214488	34214725	34215201	34215335	0.472503	0.720161	0.108	0.156	-0.048
2	RPAIN	chr17	+	5329290	5331531	5331390	5331531	5326088	5326149	0.468086	0.720161	0.312	1	-0.688
3820	AP2A2	chr11	+	985431	985582	985434	985582	984644	984753	0.471363	0.720161	0.241	0.16	0.081
4374	DUS3L	chr19	-	5786759	5786930	5786759	5786856	5787071	5787182	0.468669	0.720161	0.231	0.36	-0.129
4637	LAIR1	chr19	-	54872522	54872850	54872522	54872813	54875901	54875937	0.468744	0.720161	0.168	0.102	0.066
5448	SEL1L	chr14	-	81972417	81972585	81972417	81972522	81993076	81993308	0.471679	0.720161	0.839	0.752	0.087
6035	EIF3B	chr7	+	2419838	2420375	2419913	2420375	2419028	2419146	0.47185	0.720161	0.364	0.434	-0.07
6136	PGS1	chr17	+	76396757	76396936	76396815	76396936	76395428	76395618	0.472089	0.720161	1	0.873	0.127
6567	PARVG	chr22	+	44582456	44583758	44583655	44583758	44581687	44581752	0.469971	0.720161	0.18	0.139	0.041
6854	SH3BP5	chr3	-	15345609	15345806	15345609	15345738	15372010	15372073	0.469469	0.720161	0.036	0.016	0.02
6952	HAUS8	chr19	-	17179840	17179909	17179840	17179896	17184083	17184145	0.473588	0.720161	0.077	0	0.077
612	ERCC3	chr2	-	128046912	128047095	128046912	128047077	128047264	128047400	0.474057	0.720214	0.056	0	0.056
3868	POU2F2	chr19	-	42596220	42596422	42596220	42596286	42597980	42598047	0.474589	0.720287	0.773	1	-0.227
6468	PLA2G4C	chr19	-	48608589	48608701	48608589	48608670	48609778	48609818	0.474714	0.720287	0.867	1	-0.133
7138	FHOD1	chr16	-	67265539	67265741	67265539	67265722	67265941	67266097	0.475289	0.720697	0.027	0	0.027
2857	NR1H3	chr11	+	47281336	47281530	47281341	47281530	47280730	47280810	0.47748	0.720787	0.176	0	0.176
3832	RNPC3	chr1	+	104085917	104086069	104085920	104086069	104083971	104084097	0.477304	0.720787	0.741	0.833	-0.092
4205	HNRNPC	chr14	-	21679564	21679725	21679564	21679722	21679968	21680082	0.477261	0.720787	0.971	0.966	0.005
4259	PBXIP1	chr1	-	154923946	154924397	154923946	154924011	154926146	154926233	0.476009	0.720787	0.896	1	-0.104
6392	SLC39A13	chr11	+	47436589	47436710	47436610	47436710	47436327	47436460	0.476882	0.720787	0.021	0	0.021
7282	DNMT1	chr19	-	10291025	10291245	10291025	10291205	10291453	10291561	0.476387	0.720787	0.918	0.945	-0.027
7645	PHF20L1	chr8	+	133811328	133811418	133811340	133811418	133811017	133811106	0.477022	0.720787	0.629	1	-0.371
7056	ADH5	chr4	-	100002515	100002603	100002515	100002571	100003125	100003267	0.477844	0.720878	1	0.978	0.022
5931	ADA	chr20	-	43251469	43251719	43251469	43251571	43252842	43252970	0.478235	0.721008	0.814	0.883	-0.069
7408	ZWINT	chr10	-	58118316	58118485	58118316	58118448	58118565	58118708	0.478597	0.721094	0.769	0.899	-0.13
1252	BAZ2A	chr12	-	57003519	57003730	57003519	57003721	57003897	57003999	0.47947	0.72195	0.956	1	-0.044
6094	AP3D1	chr19	-	2108685	2108875	2108685	2108765	2109084	2109206	0.47996	0.721993	0.016	0	0.016
7137	FHOD1	chr16	-	67270459	67270636	67270459	67270628	67270868	67271017	0.480413	0.721993	0.944	1	-0.056
7191	RAD23A	chr19	+	13059310	13059366	13059327	13059366	13058990	13059172	0.48034	0.721993	0.965	1	-0.035
6442	RAP1B	chr12	+	69042478	69042561	69042485	69042561	69004687	69004823	0.480909	0.722279	0.975	0.967	0.008
1875	PRR13	chr12	+	53837174	53837557	53837350	53837557	53836478	53836517	0.482668	0.724337	0.926	0.865	0.061
4987	FBXW2	chr9	-	123550046	123550556	123550046	123550464	123555426	123555535	0.482892	0.724337	0.661	0.759	-0.098
804	PER1	chr17	-	8052779	8052981	8052779	8052921	8053072	8053194	0.484992	0.727027	0.861	1	-0.139
6097	SETD4	chr21	-	37431113	37431271	37431113	37431222	37432644	37432824	0.485635	0.727531	0.573	0.402	0.171
803	PER1	chr17	-	8048068	8048311	8048068	8048165	8049275	8049455	0.486654	0.728596	0.901	1	-0.099
2543	WDR19	chr4	+	39233781	39233892	39233809	39233892	39233416	39233576	0.487399	0.729249	0.702	1	-0.298
1363	EPN2	chr17	+	19216417	19216592	19216435	19216592	19215364	19215457	0.488465	0.730384	0.47	0	0.47
2782	CHURC1	chr14	+	65392724	65392798	65392727	65392798	65390708	65390844	0.489523	0.730624	0.142	0.181	-0.039
3469	CCDC125	chr5	-	68609811	68609873	68609811	68609870	68616063	68616407	0.489552	0.730624	0.486	1	-0.514
4294	RABL2B	chr22	-	51207882	51207980	51207882	51207977	51208332	51208444	0.489272	0.730624	0.5	1	-0.5
3798	XYLT2	chr17	+	48434417	48434613	48434478	48434613	48433871	48434134	0.490906	0.732183	0.734	1	-0.266
6919	MED24	chr17	-	38209721	38209910	38209721	38209888	38210613	38210658	0.491334	0.73236	0.405	0.476	-0.071
2839	TBC1D16	chr17	-	77924209	77924377	77924209	77924374	77925248	77925396	0.492135	0.733092	0.75	1	-0.25
6120	EPN1	chr19	+	56204316	56204403	56204319	56204403	56204051	56204162	0.492986	0.733898	0.76	0.658	0.102
1250	PHF23	chr17	-	7139248	7140086	7139248	7139885	7140703	7140796	0.494778	0.736102	0.889	0.924	-0.035
3381	PLEKHM1	chr17	-	43516842	43517000	43516842	43516943	43517528	43517592	0.496353	0.737982	0.975	1	-0.025
5328	ITGAL	chr16	+	30486609	30486721	30486626	30486721	30485516	30485619	0.49958	0.739774	0	0.022	-0.022
5810	PPP2R5D	chr6	+	42974183	42974417	42974224	42974417	42957348	42957426	0.499746	0.739774	0	0.101	-0.101
5928	ICA1	chr7	-	8272219	8272385	8272219	8272382	8275539	8275635	0.4981	0.739774	0.8	1	-0.2
6037	MGAT4B	chr5	-	179226202	179226310	179226202	179226307	179226505	179226636	0.498304	0.739774	0.982	1	-0.018
6038	MGAT4B	chr5	-	179228553	179228694	179228553	179228692	179228783	179228969	0.499052	0.739774	0.977	1	-0.023
6103	CC2D1B	chr1	-	52825376	52825555	52825376	52825508	52825745	52825905	0.499101	0.739774	0.97	1	-0.03
6793	DPH5	chr1	-	101467022	101467143	101467022	101467100	101487196	101487321	0.499726	0.739774	0	0.347	-0.347
2523	PGM3	chr6	-	83898332	83898517	83898332	83898513	83900527	83900733	0.50012	0.739865	0.974	1	-0.026
2047	LYPLAL1	chr1	+	219366423	219366593	219366471	219366593	219352488	219352588	0.50053	0.740009	0.734	0.661	0.073
1148	ALG1	chr16	+	5125388	5125537	5125398	5125537	5123153	5123257	0.5021	0.74145	0.935	1	-0.065
2866	CEP57L1	chr6	+	109480420	109480665	109480471	109480665	109480227	109480305	0.503066	0.74145	0.072	0	0.072
288	DKFZP761J1410	chr19	+	11470207	11470396	11470282	11470396	11468335	11468415	0.502468	0.74145	0.793	0.892	-0.099
4156	FTH1	chr11	-	61732458	61732584	61732458	61732577	61732840	61732987	0.503071	0.74145	0.97	0.968	0.002
5326	C14orf159	chr14	+	91655253	91655514	91655331	91655514	91647529	91647733	0.502287	0.74145	0.877	0.687	0.19
5779	ASB8	chr12	-	48547150	48547312	48547150	48547308	48551241	48551378	0.503508	0.741633	0.765	1	-0.235
4153	HMGN1	chr21	-	40717755	40719218	40717755	40717884	40719304	40719409	0.503911	0.741764	0.817	1	-0.183
5660	CYB561A3	chr11	-	61121255	61121464	61121255	61121295	61124001	61124200	0.505022	0.742939	0.972	1	-0.028
501	PSMG4	chr6	+	3264407	3264559	3264442	3264559	3263917	3263993	0.505526	0.743218	0.082	0	0.082
4544	PIK3CD	chr1	+	9780491	9780719	9780668	9780719	9780169	9780300	0.506474	0.743395	0.175	0	0.175
5099	TTLL4	chr2	+	219618856	219619416	219618953	219619416	219618306	219618392	0.506464	0.743395	0.88	1	-0.12
7130	MAP7D1	chr1	+	36644019	36644197	36644046	36644197	36643473	36643802	0.506589	0.743395	0.88	0.74	0.14
1170	TDRKH	chr1	-	151752426	151752616	151752426	151752604	151753956	151754063	0.507426	0.743807	0.739	1	-0.261
3535	NARG2	chr15	-	60760259	60760521	60760259	60760361	60768261	60768366	0.507571	0.743807	0.178	0.11	0.068
6651	ATP6V0D1	chr16	-	67472873	67473050	67472873	67472998	67473176	67473254	0.507813	0.743807	0.95	0.976	-0.026
6967	CUX1	chr7	+	101821748	101821937	101821754	101821937	101813725	101813830	0.508164	0.743862	0.907	1	-0.093
5024	MAN2B1	chr19	-	12766507	12766693	12766507	12766676	12767384	12767501	0.509633	0.745282	0.968	0.95	0.018
7629	PDLIM7	chr5	-	176918807	176918996	176918807	176918926	176919405	176919436	0.509764	0.745282	0.024	0	0.024
1751	REPS1	chr6	-	139238691	139238783	139238691	139238761	139241351	139241453	0.510508	0.745414	0.058	0	0.058
1872	YIPF3	chr6	-	43480806	43480938	43480806	43480836	43481096	43481189	0.511114	0.745414	0.975	1	-0.025
4111	DAZAP1	chr19	+	1421146	1421257	1421149	1421257	1418664	1418730	0.510631	0.745414	0.846	0.786	0.06
6633	ARHGAP21	chr10	-	24889574	24889859	24889574	24889717	24890906	24891032	0.510879	0.745414	0.902	1	-0.098
3724	WDR45	chrX	-	48933524	48933637	48933524	48933604	48934088	48934183	0.512275	0.745729	0.029	0	0.029
400	ACSF3	chr16	+	89211621	89211809	89211674	89211809	89199543	89199670	0.511965	0.745729	0.039	0	0.039
7354	ARAP3	chr5	-	141041250	141041822	141041250	141041356	141044488	141044652	0.511982	0.745729	1	0.324	0.676
5570	NCKIPSD	chr3	-	48720335	48720474	48720335	48720445	48723069	48723360	0.512591	0.74573	0.054	0	0.054
4711	CIRBP	chr19	+	1271119	1271245	1271138	1271245	1270926	1271035	0.513212	0.746175	0.004	0.013	-0.009
6226	SCYL1	chr11	+	65304456	65304599	65304507	65304599	65304056	65304221	0.513657	0.746363	0.664	0.536	0.128
1325	MPV17	chr2	-	27535081	27535456	27535081	27535114	27535546	27535639	0.515607	0.748279	0.855	1	-0.145
2898	TIMELESS	chr12	-	56826152	56826308	56826152	56826305	56826809	56826911	0.515436	0.748279	0.923	1	-0.077
1269	CAMTA2	chr17	-	4884972	4885126	4884972	4885037	4886051	4886187	0.517854	0.749068	0.861	1	-0.139
3485	HTT	chr4	+	3209007	3209084	3209012	3209084	3208533	3208710	0.517946	0.749068	0.573	1	-0.427
4081	ZNF410	chr14	+	74363018	74363237	74363050	74363237	74360499	74360635	0.517095	0.749068	0.964	1	-0.036
4140	KIAA1467	chr12	+	13232722	13232943	13232765	13232943	13228959	13229077	0.518683	0.749068	0.701	0.514	0.187
4522	FOXRED1	chr11	+	126143230	126143349	126143233	126143349	126142863	126142974	0.516959	0.749068	0.952	1	-0.048
4759	C1orf63	chr1	-	25570040	25570715	25570040	25570124	25570944	25570989	0.518157	0.749068	0.81	1	-0.19
6167	MPPE1	chr18	-	11886711	11886780	11886711	11886777	11886915	11887024	0.518513	0.749068	0.4	0	0.4
6478	ARFGAP2	chr11	-	47195309	47195466	47195309	47195433	47196565	47196649	0.518479	0.749068	0.348	0	0.348
3619	C6orf170	chr6	-	121436317	121436893	121436317	121436387	121447523	121447607	0.519957	0.750451	1	0.283	0.717
7029	MCOLN1	chr19	+	7595171	7595387	7595320	7595387	7594475	7594598	0.520363	0.750579	0.827	0.698	0.129
4076	IMPDH1	chr7	-	128040386	128040593	128040386	128040590	128040870	128040945	0.521041	0.750581	0.952	0.875	0.077
6019	CEP170	chr1	-	243319522	243319757	243319522	243319649	243327585	243329418	0.520905	0.750581	0.829	0.77	0.059
6160	INO80E	chr16	+	30012532	30012851	30012734	30012851	30012249	30012361	0.521316	0.750581	0.082	0	0.082
3886	HMG20A	chr15	+	77759436	77759649	77759524	77759649	77756581	77756729	0.521662	0.750623	0.462	0.378	0.084
289	HAUS2	chr15	+	42853467	42853600	42853472	42853600	42852979	42853068	0.523407	0.751851	0.571	1	-0.429
36	SAFB	chr19	+	5661528	5661819	5661531	5661819	5657251	5657358	0.52307	0.751851	0.548	0.462	0.086
7312	SFPQ	chr1	-	35641980	35642075	35641980	35642072	35642919	35643000	0.523468	0.751851	0.568	1	-0.432
3346	RASSF8	chr12	+	26208168	26208379	26208211	26208379	26147969	26148063	0.523882	0.751989	1	0.485	0.515
1137	MFGE8	chr15	-	89444781	89444966	89444781	89444902	89448987	89449132	0.525269	0.753523	0.971	1	-0.029
7463	IRAK1	chrX	-	153278493	153278884	153278493	153278794	153279492	153279729	0.526017	0.754139	0.771	0.741	0.03
1035	SKIV2L	chr6	+	31936399	31936573	31936462	31936573	31936104	31936315	0.527079	0.755203	0.02	0	0.02
5907	EXOSC10	chr1	-	11130956	11131045	11130956	11131030	11132143	11132228	0.527702	0.755639	0.021	0	0.021
1490	PHTF1	chr1	-	114301280	114301470	114301280	114301355	114301644	114302098	0.528944	0.756502	0.47	0.349	0.121
5819	LST1	chr6	+	31556294	31556686	31556339	31556686	31554976	31555095	0.528939	0.756502	0.431	0.468	-0.037
6328	HDLBP	chr2	-	242174535	242174690	242174535	242174670	242174904	242175009	0.529825	0.757077	0	0.019	-0.019
6853	PQLC2	chr1	+	19651988	19652076	19652019	19652076	19651126	19651256	0.529986	0.757077	0.59	0.382	0.208
1248	TRIM33	chr1	-	114940229	114940612	114940229	114940482	114942078	114942231	0.534359	0.76144	0.208	0.275	-0.067
2912	ECHDC2	chr1	-	53370705	53372283	53370705	53370762	53373539	53373626	0.535365	0.76144	0.264	0.181	0.083
3821	TRIM5	chr11	-	5684424	5686625	5684424	5685403	5686885	5686912	0.535153	0.76144	0.89	1	-0.11
4560	MUS81	chr11	+	65632487	65632616	65632585	65632616	65632190	65632286	0.535142	0.76144	0.814	1	-0.186
5169	RBFOX2	chr22	-	36155934	36156079	36155934	36156067	36157248	36157341	0.535555	0.76144	0.531	0.321	0.21
6826	EXOC7	chr17	-	74086409	74086562	74086409	74086478	74087223	74087316	0.533823	0.76144	0.024	0	0.024
6909	TEX10	chr9	-	103065913	103066124	103065913	103066067	103070781	103070963	0.534629	0.76144	0.964	1	-0.036
820	WDR18	chr19	+	991226	991351	991233	991351	991080	991145	0.535614	0.76144	0.944	0.875	0.069
6277	NT5C	chr17	-	73127059	73127200	73127059	73127176	73127275	73127376	0.536096	0.761669	0.916	1	-0.084
3413	ABCA2	chr9	-	139902867	139903074	139902867	139903047	139903182	139903320	0.536589	0.761854	0.913	1	-0.087
6775	CAPN3	chr15	+	42703944	42704515	42704283	42704515	42703484	42703543	0.537149	0.761854	1	0.453	0.547
6816	KIF17	chr1	-	20996913	20996984	20996913	20996981	20998430	20998689	0.537247	0.761854	0.346	0.488	-0.142
794	CDK5RAP1	chr20	-	31954664	31954814	31954664	31954811	31958304	31958435	0.537515	0.761854	0.966	1	-0.034
1054	WDR83OS	chr19	-	12779333	12779431	12779333	12779425	12779941	12780047	0.538059	0.76217	0.984	1	-0.016
2535	CNBP	chr3	-	128889921	128890126	128889921	128890123	128890288	128890381	0.538511	0.762354	0.047	0.058	-0.011
7108	BRD1	chr22	-	50181037	50181535	50181037	50181142	50187681	50187942	0.538999	0.762589	0.68	1	-0.32
2749	COL12A1	chr6	-	75794041	75796273	75794041	75795081	75797292	75797463	0.540435	0.763132	0.576	1	-0.424
4367	XPNPEP1	chr10	-	111633124	111633335	111633124	111633185	111635285	111635357	0.540616	0.763132	0	0.019	-0.019
5629	COPS3	chr17	-	17171198	17171359	17171198	17171291	17174071	17174121	0.540808	0.763132	0.005	0.016	-0.011
578	FLOT1	chr6	-	30708966	30709481	30708966	30709110	30709568	30709644	0.540925	0.763132	0.844	1	-0.156
6422	RNF41	chr12	-	56606779	56606922	56606779	56606861	56607741	56607854	0.540995	0.763132	0.368	1	-0.632
3282	AKT1	chr14	-	105239214	105239429	105239214	105239330	105239587	105239716	0.541506	0.763397	0.867	0.833	0.034
5335	DDIT3	chr12	-	57911051	57911221	57911051	57911207	57911488	57911536	0.542728	0.764665	0.803	0.746	0.057
4104	TRMT44	chr4	+	8451395	8451615	8451424	8451615	8448202	8448317	0.543378	0.764926	0.848	1	-0.152
5237	XRN1	chr3	-	142051216	142051376	142051216	142051373	142051808	142051931	0.543559	0.764926	0.947	0.889	0.058
3981	ADAM15	chr1	+	155028262	155028328	155028265	155028328	155026789	155026982	0.545521	0.76723	0.024	0	0.024
2077	ZNF473	chr19	+	50534148	50534348	50534270	50534348	50529149	50529379	0.545927	0.767323	0.417	0.613	-0.196
3253	C3orf17	chr3	-	112732118	112732250	112732118	112732208	112732799	112732879	0.54656	0.767323	0.974	1	-0.026
6171	SUGP1	chr19	-	19427230	19427402	19427230	19427331	19431271	19431318	0.546429	0.767323	0.94	1	-0.06
3902	ATAD2	chr8	-	124361524	124361684	124361524	124361661	124368628	124368717	0.547203	0.767628	1	0.715	0.285
4848	ANKHD1	chr5	+	139818045	139818202	139818087	139818202	139815688	139815842	0.547749	0.767628	0.681	0.587	0.094
5429	DNAJC10	chr2	+	183604271	183605115	183605025	183605115	183600975	183601113	0.547663	0.767628	0.05	0.068	-0.018
4543	AP1G2	chr14	-	24033254	24033430	24033254	24033368	24033541	24033597	0.548258	0.767885	0.191	0.32	-0.129
1320	STK11	chr19	+	1226452	1226662	1226457	1226662	1222983	1223171	0.548862	0.768107	0.958	1	-0.042
216	HINT2	chr9	-	35813262	35813364	35813262	35813335	35813441	35813546	0.549714	0.768107	0	0.019	-0.019
3402	PBRM1	chr3	-	52623085	52623271	52623085	52623268	52637536	52637748	0.549463	0.768107	0.933	1	-0.067
6585	FPGS	chr9	+	130569251	130569366	130569270	130569366	130566914	130566979	0.549474	0.768107	0.974	1	-0.026
819	PLEKHJ1	chr19	-	2235921	2235989	2235921	2235932	2236153	2236325	0.551172	0.769689	0.579	1	-0.421
5337	MLXIPL	chr7	-	73010171	73010299	73010171	73010242	73010482	73010596	0.552464	0.77104	0.737	1	-0.263
5839	PSTPIP1	chr15	+	77328142	77328276	77328151	77328276	77327848	77327904	0.553926	0.772625	0.794	0.658	0.136
1387	FBF1	chr17	-	73919266	73919722	73919266	73919719	73921427	73921527	0.554493	0.772959	0.429	0.25	0.179
463	ZFP90	chr16	+	68592277	68592471	68592375	68592471	68591900	68592027	0.554891	0.773059	0.027	0	0.027
1270	CAMTA2	chr17	-	4885383	4885470	4885383	4885455	4886051	4886187	0.555888	0.773537	0.075	0	0.075
1874	TSTA3	chr8	-	144698275	144698610	144698275	144698390	144698736	144698893	0.555813	0.773537	0.011	0	0.011
2042	BTN3A3	chr6	+	26443594	26443670	26443609	26443670	26440699	26440876	0.55695	0.77456	0.023	0	0.023
7564	CSF2RB	chr22	+	37326696	37326872	37326714	37326872	37326416	37326552	0.557336	0.774641	0.081	0	0.081
2011	FAM219A	chr9	-	34398181	34401120	34398181	34401117	34401663	34401718	0.559736	0.776292	0.4	0	0.4
2335	GCAT	chr22	+	38209283	38209616	38209469	38209616	38208893	38208995	0.559668	0.776292	0	0.053	-0.053
34	SYNGAP1	chr6	+	33414351	33414563	33414357	33414563	33412220	33412394	0.559736	0.776292	0.6	1	-0.4
3911	PIK3R5	chr17	-	8789793	8789922	8789793	8789919	8790412	8790538	0.560819	0.776292	0.764	0.72	0.044
5098	TTLL4	chr2	+	219617837	219617908	219617843	219617908	219617485	219617696	0.560606	0.776292	0.969	1	-0.031
5318	TTC13	chr1	-	231051938	231052048	231051938	231052045	231056255	231056340	0.560616	0.776292	0.636	0.75	-0.114
810	AHI1	chr6	-	135763719	135763852	135763719	135763809	135768145	135768298	0.559907	0.776292	0.893	1	-0.107
4579	PUM1	chr1	-	31452908	31453025	31452908	31453013	31454158	31454252	0.56116	0.776309	0.136	0.321	-0.185
6054	CD163	chr12	-	7632455	7632592	7632455	7632509	7633756	7633852	0.561619	0.77649	0.412	0.318	0.094
2513	CPNE1	chr20	-	34214488	34214725	34214488	34214722	34215201	34215335	0.562208	0.776801	0.98	1	-0.02
7690	GCDH	chr19	+	13002300	13002788	13002644	13002788	13002084	13002209	0.5625	0.776801	1	0.695	0.305
3763	ODF2	chr9	+	131222791	131222945	131222828	131222945	131221845	131221936	0.564687	0.778954	0.881	1	-0.119
4398	HCK	chr20	+	30661518	30661621	30661521	30661621	30661121	30661164	0.564976	0.778954	0.769	0.711	0.058
5399	FAM111A	chr11	+	58910969	58913329	58913299	58913329	58910555	58910777	0.565046	0.778954	0.245	1	-0.755
143	RNF44	chr5	-	175959004	175959194	175959004	175959130	175959366	175959517	0.56589	0.77921	0.376	0.546	-0.17
2435	CTDSP1	chr2	+	219266833	219266938	219266836	219266938	219266286	219266435	0.565762	0.77921	0.226	0.3	-0.074
1867	ACAD10	chr12	+	112186814	112187007	112186976	112187007	112186120	112186279	0.568111	0.781814	0	0.034	-0.034
2215	ZGPAT	chr20	+	62365996	62366176	62366056	62366176	62364938	62365091	0.569444	0.783193	0.042	0.087	-0.045
2759	CCL4L1	chr17	+	34539694	34540280	34539898	34540280	34538464	34538619	0.569784	0.783206	0.686	0.555	0.131
6303	RANBP3	chr19	-	5933424	5933667	5933424	5933490	5941631	5941718	0.570952	0.784355	0	0.013	-0.013
5618	SDF4	chr1	-	1154148	1154385	1154148	1154307	1158623	1158737	0.571605	0.784797	0.011	0.002	0.009
5023	MAN2B1	chr19	-	12763176	12763274	12763176	12763243	12766507	12766693	0.57312	0.786421	0.99	1	-0.01
2054	CHKB	chr22	-	51018155	51018259	51018155	51018231	51018402	51018511	0.57408	0.786825	0.846	0.793	0.053
5634	YARS2	chr12	-	32903652	32903808	32903652	32903773	32906851	32907019	0.573838	0.786825	0.969	1	-0.031
4554	KDM1A	chr1	+	23399766	23399896	23399784	23399896	23398616	23398690	0.575933	0.788086	0.039	0	0.039
4656	PRPF31	chr19	+	54631447	54631575	54631465	54631575	54629902	54629992	0.576331	0.788086	0.61	0.544	0.066
5852	FBXO21	chr12	-	117595677	117595889	117595677	117595868	117603289	117603422	0.575948	0.788086	0.039	0	0.039
6240	KANSL2	chr12	-	49072818	49073021	49072818	49072933	49073437	49073616	0.576331	0.788086	0.024	0	0.024
3620	CLUH	chr17	-	2599727	2599832	2599727	2599829	2600012	2600236	0.576997	0.78854	0.813	1	-0.187
635	ELP2	chr18	+	33747063	33747185	33747115	33747185	33744437	33744630	0.577604	0.788914	0.962	1	-0.038
5379	DDAH2	chr6	-	31695319	31695469	31695319	31695420	31695949	31696069	0.578041	0.788919	0.607	0.545	0.062
6081	C18orf8	chr18	+	21110350	21110576	21110474	21110576	21110192	21110261	0.578274	0.788919	0.888	1	-0.112
6098	SETD4	chr21	-	37431113	37431271	37431113	37431222	37432579	37432611	0.578925	0.789352	0.599	1	-0.401
456	SYNJ2	chr6	+	158483023	158483196	158483086	158483196	158480288	158480385	0.579637	0.789868	0.944	0.887	0.057
1349	EIF4G1	chr3	+	184041192	184041381	184041195	184041381	184040870	184041029	0.58149	0.791937	0.369	0.343	0.026
197	ARHGAP25	chr2	+	69034404	69034612	69034407	69034612	69014971	69015088	0.582723	0.792863	0.889	0.75	0.139
6689	RABL6	chr9	+	139726713	139726822	139726716	139726822	139726172	139726313	0.58284	0.792863	0.015	0	0.015
4965	POLDIP3	chr22	-	42991542	42991620	42991542	42991609	42992191	42992371	0.584838	0.795125	0.976	1	-0.024
2259	ZNF839	chr14	+	102807659	102808704	102808439	102808704	102805430	102805560	0.586037	0.795786	0.606	0.745	-0.139
3726	WDR45	chrX	-	48933203	48933412	48933203	48933322	48933524	48933604	0.586334	0.795786	0.975	1	-0.025
5970	CPSF3L	chr1	-	1255835	1256062	1255835	1255909	1256375	1256473	0.585778	0.795786	0	0.011	-0.011
104	GPN3	chr12	-	110891547	110891676	110891547	110891634	110893390	110893487	0.588027	0.797492	0.974	1	-0.026
3615	SLC26A6	chr3	-	48668425	48668573	48668425	48668559	48668656	48668739	0.588264	0.797492	0.985	0.97	0.015
4019	BCL2L12	chr19	+	50170275	50170418	50170278	50170418	50169941	50170056	0.58965	0.797761	0.923	0.875	0.048
590	GORASP1	chr3	-	39140231	39140384	39140231	39140344	39140843	39140994	0.589031	0.797761	0.862	0.925	-0.063
6197	ERGIC3	chr20	+	34144725	34144880	34144743	34144880	34143977	34144042	0.58932	0.797761	0.014	0	0.014
7095	NME6	chr3	-	48337608	48337726	48337608	48337648	48338216	48338319	0.590148	0.797761	0.13	0	0.13
7363	TMEM134	chr11	-	67234971	67235061	67234971	67235034	67235498	67235563	0.589854	0.797761	0.753	1	-0.247
1376	CHMP4A	chr14	-	24680616	24680798	24680616	24680718	24680885	24681035	0.591062	0.798541	0.984	0.972	0.012
533	ERAP2	chr5	+	96244664	96244821	96244669	96244821	96239080	96239264	0.591752	0.798562	0.9	1	-0.1
7025	C1orf131	chr1	-	231364895	231364955	231364895	231364952	231374602	231374934	0.591465	0.798562	0.85	0.773	0.077
2780	GPATCH4	chr1	-	156565872	156566040	156565872	156565923	156566178	156566270	0.592348	0.79891	0.005	0.012	-0.007
3267	SLC38A7	chr16	-	58717858	58718082	58717858	58717987	58718620	58718674	0.593081	0.799443	0.923	1	-0.077
1743	LY6E	chr8	+	144102299	144102408	144102304	144102408	144101678	144101794	0.596991	0.803209	0.489	0.447	0.042
2410	CEP78	chr9	+	80866820	80866959	80866823	80866959	80863677	80863789	0.597232	0.803209	0.2	0	0.2
3090	HDAC5	chr17	-	42188096	42188171	42188096	42188168	42194861	42195072	0.596782	0.803209	0.113	0.181	-0.068
4388	SRP68	chr17	-	74066458	74066525	74066458	74066517	74068388	74068588	0.596814	0.803209	0.898	0.872	0.026
4944	SIPA1L1	chr14	+	72171437	72172057	72171938	72172057	72169097	72169222	0.598317	0.804087	0	0.063	-0.063
508	TYROBP	chr19	-	36398119	36398166	36398119	36398163	36398347	36398482	0.598564	0.804087	0.878	0.883	-0.005
2678	RENBP	chrX	-	153208306	153208531	153208306	153208486	153208997	153209170	0.59936	0.8047	0.981	1	-0.019
1641	CDC23	chr5	-	137542235	137542373	137542235	137542369	137548679	137548752	0.602755	0.806513	0.981	1	-0.019
547	SLC29A4	chr7	+	5331323	5331452	5331360	5331452	5330754	5330868	0.602169	0.806513	0.747	1	-0.253
6429	DDX39A	chr19	-	14520553	14520793	14520553	14520685	14521027	14521146	0.602136	0.806513	0.056	0.035	0.021
673	TACC1	chr8	+	38699804	38699965	38699807	38699965	38697741	38697785	0.602638	0.806513	0.938	1	-0.062
6743	CAPRIN2	chr12	-	30872012	30873849	30872012	30872159	30876192	30876248	0.601554	0.806513	0.204	1	-0.796
7455	CNOT1	chr16	-	58590750	58590897	58590750	58590894	58592376	58592578	0.602602	0.806513	0.957	0.917	0.04
2525	CDK8	chr13	+	26975602	26975761	26975605	26975761	26975405	26975484	0.603763	0.807405	0.8	0.667	0.133
6961	PPP1R21	chr2	+	48681694	48681880	48681733	48681880	48678146	48678215	0.604479	0.807906	0.045	0.099	-0.054
3178	NKIRAS2	chr17	+	40174393	40174658	40174416	40174658	40173581	40173689	0.605032	0.808189	0	0.015	-0.015
1649	TRIM26	chr6	-	30166442	30167041	30166442	30166930	30168811	30168915	0.609787	0.808806	0.105	0.073	0.032
3068	XRCC6	chr22	+	42032116	42032255	42032239	42032255	42024121	42024234	0.60995	0.808806	0.981	1	-0.019
3583	TMEM106A	chr17	+	41365039	41365271	41365133	41365271	41364245	41364413	0.607504	0.808806	0.689	0.756	-0.067
3777	MUTYH	chr1	-	45799084	45799266	45799084	45799236	45800062	45800183	0.610461	0.808806	0.283	0	0.283
3846	SNX14	chr6	-	86282015	86282092	86282015	86282089	86283975	86284096	0.610496	0.808806	0.701	0.759	-0.058
4643	ACTR6	chr12	+	100613785	100613924	100613845	100613924	100612192	100612364	0.606875	0.808806	0.703	0.633	0.07
5357	TM7SF3	chr12	-	27152458	27152609	27152458	27152581	27156168	27156323	0.609965	0.808806	0.926	0.957	-0.031
6172	SUGP1	chr19	-	19414532	19414852	19414532	19414656	19416657	19416885	0.607374	0.808806	0.118	0.074	0.044
6831	SH3BP1	chr22	+	38038901	38039013	38038905	38039013	38038545	38038622	0.608547	0.808806	0.982	1	-0.018
6837	MAN2A2	chr15	+	91455746	91455894	91455771	91455894	91455272	91455509	0.610961	0.808806	0.076	0	0.076
6937	STARD3	chr17	+	37814225	37814775	37814657	37814775	37814027	37814105	0.609697	0.808806	0.627	0.753	-0.126
7068	HIVEP3	chr1	-	41972035	41976937	41972035	41976934	41978486	41979421	0.610624	0.808806	0.933	0.875	0.058
7099	SAAL1	chr11	-	18105081	18105278	18105081	18105275	18108412	18108601	0.608221	0.808806	0.545	0.647	-0.102
7428	RABGGTA	chr14	-	24740042	24740204	24740042	24740153	24740318	24740375	0.60665	0.808806	0.046	0	0.046
7520	TMEM39B	chr1	+	32541203	32541423	32541267	32541423	32540551	32540678	0.6097	0.808806	0.47	0.41	0.06
7656	SSH3	chr11	+	67077536	67077810	67077634	67077810	67077238	67077439	0.609514	0.808806	0.125	0.2	-0.075
3896	RBM17	chr10	+	6148103	6148201	6148106	6148201	6146893	6147060	0.611588	0.809183	0.98	1	-0.02
584	WDR91	chr7	-	134889019	134889217	134889019	134889185	134890679	134890810	0.612136	0.809456	0.056	0	0.056
2183	STXBP2	chr19	+	7705616	7705695	7705625	7705695	7704616	7704693	0.612711	0.809692	0.983	1	-0.017
6137	ADCY9	chr16	-	4042146	4042364	4042146	4042271	4043406	4043511	0.613341	0.809692	0.882	1	-0.118
7112	IPO4	chr14	-	24651483	24651629	24651483	24651609	24651997	24652048	0.613173	0.809692	0.046	0	0.046
2052	SEC24B	chr4	+	110427483	110427668	110427486	110427668	110415770	110416012	0.613904	0.809983	0.909	1	-0.091
2165	CPSF4	chr7	+	99051588	99051759	99051663	99051759	99049990	99050063	0.614879	0.810818	0.099	0.198	-0.099
5307	VEZT	chr12	+	95668517	95668665	95668521	95668665	95663814	95663964	0.615226	0.810824	0.976	1	-0.024
212	PAAF1	chr11	+	73611314	73611465	73611355	73611465	73610190	73610289	0.616683	0.810879	0.92	0.834	0.086
2516	CPNE1	chr20	-	34246851	34246936	34246851	34246904	34252681	34252822	0.616024	0.810879	0.639	0.747	-0.108
4154	HMGN1	chr21	-	40719304	40719409	40719304	40719404	40720217	40720265	0.616722	0.810879	0	0.16	-0.16
4910	ANKRD11	chr16	-	89383340	89383486	89383340	89383483	89484691	89484776	0.616486	0.810879	0.654	0.556	0.098
7586	CDK5RAP3	chr17	+	46056194	46056283	46056200	46056283	46055197	46055276	0.61698	0.810879	0.989	1	-0.011
4767	ATP10D	chr4	+	47538702	47538955	47538747	47538955	47538453	47538581	0.618102	0.811902	0.792	0.675	0.117
1554	EI24	chr11	+	125445146	125445304	125445200	125445304	125442353	125442465	0.619247	0.812504	0.041	0.061	-0.02
2566	PRAME	chr22	-	22899231	22899506	22899231	22899329	22899964	22900000	0.618995	0.812504	0.223	0.312	-0.089
1288	PCED1A	chr20	-	2819489	2819728	2819489	2819575	2819837	2819917	0.621235	0.812883	0.659	0.794	-0.135
2565	PRAME	chr22	-	22899231	22899397	22899231	22899329	22899964	22900000	0.621379	0.812883	0.367	0.244	0.123
3631	PSPH	chr7	-	56101653	56101847	56101653	56101799	56118830	56119297	0.621764	0.812883	0.898	1	-0.102
440	SBF1	chr22	-	50892940	50893171	50892940	50893135	50893242	50893373	0.620706	0.812883	0.692	0.644	0.048
479	SNRPB	chr20	-	2442279	2442585	2442279	2442439	2443281	2443407	0.620681	0.812883	0.525	0.482	0.043
6165	MPPE1	chr18	-	11885674	11885911	11885674	11885815	11886497	11886620	0.621945	0.812883	0.02	0	0.02
6593	PSAP	chr10	-	73581632	73581770	73581632	73581764	73585593	73585650	0.621631	0.812883	0.011	0.006	0.005
6650	NICN1	chr3	-	49462381	49462579	49462381	49462486	49462799	49462871	0.622283	0.812883	0.038	0	0.038
4306	ENY2	chr8	+	110352717	110352792	110352719	110352792	110351548	110351619	0.623744	0.814342	0.899	0.912	-0.013
5334	DDIT3	chr12	-	57911051	57911378	57911051	57911207	57911488	57911536	0.624115	0.814378	0.4	0.336	0.064
4618	WDR61	chr15	-	78577602	78578066	78577602	78577681	78578382	78578475	0.626225	0.81668	0	0.017	-0.017
1971	DMTF1	chr7	+	86811332	86811653	86811543	86811653	86810624	86810657	0.626954	0.816788	0.045	0	0.045
2627	SPOPL	chr2	+	139308472	139308624	139308543	139308624	139308052	139308174	0.626997	0.816788	0.777	0.617	0.16
2390	GALT	chr9	+	34648044	34648168	34648111	34648168	34647653	34647958	0.628211	0.817919	0.074	0	0.074
5826	MKS1	chr17	-	56292101	56292259	56292101	56292199	56293448	56293604	0.628567	0.817932	0.21	0	0.21
1970	DMTF1	chr7	+	86811371	86811653	86811543	86811653	86810624	86810657	0.629479	0.818344	0.053	0	0.053
253	TMEM54	chr1	-	33361155	33361344	33361155	33361245	33361510	33361570	0.629575	0.818344	0.926	1	-0.074
285	SERPING1	chr11	+	57367336	57367850	57367351	57367850	57365721	57365794	0.630083	0.818554	0.018	0	0.018
3897	ITFG3	chr16	+	304379	304680	304386	304680	299547	299653	0.631897	0.82046	0.903	0.944	-0.041
5690	PLA2G15	chr16	+	68289668	68289893	68289793	68289893	68289184	68289283	0.632845	0.821241	0.822	0.868	-0.046
1694	SYS1	chr20	+	43992168	43992333	43992183	43992333	43991808	43991955	0.639781	0.821889	0.892	0.785	0.107
1790	LILRA6	chr19	-	54721187	54721346	54721187	54721343	54722229	54722282	0.639255	0.821889	0.667	1	-0.333
1931	TARBP2	chr12	+	53897496	53897592	53897513	53897592	53896810	53896996	0.640983	0.821889	0.626	1	-0.374
2108	XRCC5	chr2	+	216982463	216982517	216982468	216982517	216981381	216981565	0.638159	0.821889	0.01	0	0.01
2138	EDF1	chr9	-	139756570	139756948	139756570	139756797	139757357	139757451	0.639968	0.821889	0.081	0.073	0.008
215	HINT2	chr9	-	35813441	35813546	35813441	35813516	35813640	35813781	0.636337	0.821889	0.878	0.829	0.049
2199	EIF4ENIF1	chr22	-	31843411	31843554	31843411	31843551	31844138	31844218	0.64003	0.821889	0.333	0.5	-0.167
2451	HEXDC	chr17	+	80382269	80382379	80382294	80382379	80377624	80377759	0.640777	0.821889	0.817	1	-0.183
2542	GRINA	chr8	+	145066045	145066541	145066412	145066541	145065859	145065972	0.635172	0.821889	0.983	0.99	-0.007
257	ZNF561	chr19	-	9728296	9728444	9728296	9728434	9728766	9728855	0.638856	0.821889	0.325	0	0.325
2845	ACSL4	chrX	-	108926364	108926895	108926364	108926781	108976367	108976554	0.63447	0.821889	0.812	0.887	-0.075
3499	RPS24	chr10	+	79799958	79799983	79799961	79799983	79796951	79797062	0.640216	0.821889	0.011	0	0.011
4087	CBLL1	chr7	+	107393855	107393956	107393858	107393956	107389324	107389492	0.636109	0.821889	0.6	0.5	0.1
4823	R3HDM1	chr2	+	136409299	136409602	136409302	136409602	136402948	136403097	0.639255	0.821889	0.667	1	-0.333
4912	NUDT13	chr10	+	74886392	74886585	74886430	74886585	74885155	74885267	0.635378	0.821889	0.269	0	0.269
5185	CASC3	chr17	+	38323623	38323865	38323750	38323865	38323049	38323114	0.634878	0.821889	0	0.021	-0.021
5236	CNOT8	chr5	+	154242766	154242955	154242771	154242955	154238213	154238376	0.639255	0.821889	0.667	1	-0.333
5364	ADCK5	chr8	+	145616055	145616256	145616060	145616256	145615870	145615946	0.639255	0.821889	0.667	1	-0.333
5589	CCDC88A	chr2	-	55555429	55555571	55555429	55555568	55559701	55559829	0.640623	0.821889	0.742	0.688	0.054
5727	ZNF138	chr7	+	64275949	64276031	64275953	64276031	64275295	64275422	0.639833	0.821889	0.654	1	-0.346
6626	BRPF3	chr6	+	36177977	36178305	36177992	36178305	36177563	36177692	0.638113	0.821889	0	0.155	-0.155
6983	EME1	chr17	+	48456428	48456585	48456467	48456585	48456134	48456256	0.635258	0.821889	0.267	0	0.267
1785	SLC25A39	chr17	-	42399786	42399920	42399786	42399896	42400651	42400711	0.645255	0.822589	0.831	0.752	0.079
2062	TCAIM	chr3	+	44408947	44409200	44409023	44409200	44402856	44403010	0.642365	0.822589	0.357	0.581	-0.224
2166	CPSF4	chr7	+	99051588	99051759	99051666	99051759	99049990	99050063	0.643261	0.822589	0.491	1	-0.509
3240	CENPT	chr16	-	67866130	67866257	67866130	67866218	67866357	67866448	0.645011	0.822589	0.058	0.106	-0.048
332	TOE1	chr1	+	45808406	45808674	45808514	45808674	45808055	45808315	0.645349	0.822589	0.242	0.323	-0.081
4198	ZNF707	chr8	+	144773769	144773883	144773779	144773883	144773242	144773369	0.64351	0.822589	0.897	1	-0.103
4573	ELMO2	chr20	-	44999081	44999164	44999081	44999152	44999990	45000098	0.645351	0.822589	0.983	1	-0.017
45	GAS8	chr16	+	90097583	90097904	90097706	90097904	90094043	90094130	0.644739	0.822589	0.145	0	0.145
5538	VRK3	chr19	-	50512492	50512642	50512492	50512546	50519280	50519420	0.64236	0.822589	0.969	1	-0.031
5635	AZI2	chr3	-	28381892	28382113	28381892	28382092	28383002	28383087	0.644437	0.822589	0.939	1	-0.061
7225	WSB1	chr17	+	25634769	25636298	25636125	25636298	25633807	25633908	0.643151	0.822589	0.086	0.078	0.008
2358	GCC2	chr2	+	109098152	109098272	109098165	109098272	109092207	109092306	0.646237	0.823274	1	0.959	0.041
192	KCNC4	chr1	+	110774842	110776666	110775532	110776666	110768596	110768800	0.647434	0.823656	0.738	1	-0.262
2075	CLCC1	chr1	-	109492930	109493070	109492930	109493060	109505982	109506111	0.647563	0.823656	0.715	1	-0.285
3288	CTBP2	chr10	-	126683037	126683252	126683037	126683175	126686532	126686739	0.647581	0.823656	0.642	0.724	-0.082
2726	CDC27	chr17	-	45199809	45199966	45199809	45199902	45201251	45201326	0.647962	0.823698	0.957	0.976	-0.019
5509	SETDB1	chr1	+	150921842	150922001	150921845	150922001	150921597	150921754	0.648634	0.824109	0.818	0.87	-0.052
6865	TBC1D2	chr9	-	100961310	100961870	100961310	100961866	100962534	100962656	0.649609	0.824906	0.988	1	-0.012
6894	MICAL1	chr6	-	109767338	109767615	109767338	109767560	109767898	109767975	0.651014	0.826246	0.984	1	-0.016
5035	MINK1	chr17	+	4793516	4794030	4793811	4794030	4792941	4793058	0.651675	0.826643	0.014	0	0.014
4764	CSNK1G3	chr5	+	122926103	122926252	122926106	122926252	122924120	122924205	0.652418	0.826699	0.423	0.5	-0.077
6882	ST7L	chr1	-	113159434	113159517	113159434	113159466	113161530	113161811	0.652205	0.826699	0.892	0.798	0.094
312	NPAS2	chr2	+	101611861	101612517	101612257	101612517	101609808	101609989	0.65298	0.826755	0.479	1	-0.521
5951	HLTF	chr3	-	148759276	148759467	148759276	148759455	148759952	148760077	0.653161	0.826755	0.047	0	0.047
2927	TTC31	chr2	+	74720048	74721686	74720051	74721686	74719772	74719874	0.653867	0.827206	1	0.95	0.05
1127	RER1	chr1	+	2333535	2333781	2333645	2333781	2332295	2332374	0.655971	0.827359	0.02	0.027	-0.007
2938	LRWD1	chr7	+	102108111	102108270	102108165	102108270	102107785	102107926	0.654634	0.827359	0.039	0	0.039
692	PTPN7	chr1	-	202128408	202128597	202128408	202128544	202129672	202129736	0.655585	0.827359	0.802	0.864	-0.062
781	RTCA	chr1	+	100733629	100733851	100733707	100733851	100732079	100732180	0.655332	0.827359	0.016	0.009	0.007
874	MRPS34	chr16	-	1821890	1822535	1821890	1822514	1822604	1822647	0.655086	0.827359	0.03	0	0.03
898	UBR5	chr8	-	103354700	103354912	103354700	103354894	103357623	103357773	0.656085	0.827359	0.713	0.816	-0.103
4967	EMR2	chr19	-	14866465	14866689	14866465	14866656	14867049	14867157	0.65781	0.829092	0.455	0.413	0.042
3836	QKI	chr6	+	163984451	163984751	163984475	163984751	163983013	163983101	0.658868	0.829984	0.868	0.847	0.021
2548	ST6GALNAC6	chr9	-	130647600	130649067	130647600	130649063	130649762	130649870	0.659521	0.830365	0.789	0.833	-0.044
3504	SCRIB	chr8	-	144874389	144874575	144874389	144874571	144874654	144874805	0.660235	0.830823	0.979	1	-0.021
5255	U2AF1L4	chr19	-	36235223	36235882	36235223	36235322	36236025	36236113	0.66123	0.831632	0.225	0.114	0.111
6730	CARKD	chr13	+	111290588	111292340	111290724	111292340	111289475	111289596	0.661866	0.83199	0.018	0	0.018
5155	RPL30	chr8	-	99054872	99055003	99054872	99054946	99057170	99057316	0.662575	0.832233	0.975	0.973	0.002
6135	PGS1	chr17	+	76410959	76411108	76411032	76411108	76399648	76400170	0.662762	0.832233	0.505	0.672	-0.167
3867	POU2F2	chr19	-	42621401	42621584	42621401	42621518	42626277	42626334	0.665773	0.835135	0.039	0.052	-0.013
3869	ACIN1	chr14	-	23533563	23533697	23533563	23533694	23535174	23535217	0.665821	0.835135	0.795	0.769	0.026
5737	NUP54	chr4	-	77038816	77038927	77038816	77038895	77039227	77039347	0.666132	0.835135	0.909	0.947	-0.038
5773	CDC16	chr13	+	115002273	115002371	115002276	115002371	115002119	115002174	0.666661	0.835355	0.944	0.905	0.039
1729	COX4I1	chr16	+	85838542	85838710	85838546	85838710	85834810	85834884	0.667993	0.836582	0.938	0.923	0.015
4574	ELMO2	chr20	-	45023043	45023171	45023043	45023142	45027335	45027410	0.670553	0.837585	0.514	0.454	0.06
5374	IKBKB	chr8	+	42175174	42175289	42175227	42175289	42174227	42174422	0.670917	0.837585	0.978	1	-0.022
5413	CDCA7L	chr7	-	21951234	21951372	21951234	21951369	21956371	21956512	0.670895	0.837585	0.625	0.75	-0.125
5855	EMC9	chr14	-	24608753	24609025	24608753	24608823	24610097	24610174	0.670254	0.837585	0.375	1	-0.625
6105	CC2D1B	chr1	-	52823452	52823588	52823452	52823570	52824002	52824133	0.669967	0.837585	0.127	0.154	-0.027
6568	PXK	chr3	+	58398627	58398690	58398630	58398690	58395816	58395886	0.669805	0.837585	0.922	1	-0.078
5245	EIF4A1	chr17	+	7477863	7477996	7477865	7477996	7477577	7477626	0.672923	0.839646	0.99	0.993	-0.003
3457	DDX41	chr5	-	176943288	176943517	176943288	176943448	176943725	176943836	0.673725	0.839762	0.015	0	0.015
7604	PSMD2	chr3	+	184019558	184019859	184019634	184019859	184019324	184019446	0.673478	0.839762	0.012	0	0.012
1150	ZNF517	chr8	+	146029509	146029623	146029530	146029623	146029025	146029152	0.676039	0.842202	0.838	1	-0.162
6085	RALGAPB	chr20	+	37163716	37163850	37163728	37163850	37161372	37161502	0.6783	0.844574	0.387	0.24	0.147
3276	QARS	chr3	-	49141295	49141531	49141295	49141405	49141756	49141904	0.67903	0.845039	0.014	0.009	0.005
1535	ODC1	chr2	-	10584599	10584773	10584599	10584673	10585056	10585175	0.679432	0.845095	0.976	0.966	0.01
846	OXNAD1	chr3	+	16312435	16312578	16312451	16312578	16310632	16310782	0.682479	0.848439	0.061	0	0.061
1266	HDAC7	chr12	-	48189369	48189550	48189369	48189393	48189688	48189799	0.684762	0.849938	0.63	1	-0.37
3719	DPM1	chr20	-	49557401	49557492	49557401	49557470	49558567	49558663	0.684528	0.849938	0.015	0	0.015
7357	CDK11A	chr1	-	1643702	1643866	1643702	1643839	1647784	1647917	0.684572	0.849938	0	0.012	-0.012
28	EXOC5	chr14	-	57713428	57713576	57713428	57713545	57714335	57714430	0.68622	0.851301	0.846	0.883	-0.037
3565	PDIA5	chr3	+	122864945	122865106	122864964	122865106	122864368	122864439	0.686714	0.851468	0.938	1	-0.062
1095	SLIRP	chr14	+	78183838	78183941	78183844	78183941	78182114	78182222	0.687974	0.852137	0.923	0.939	-0.016
3838	QKI	chr6	+	163986977	163987827	163987752	163987827	163984451	163984751	0.68773	0.852137	0.709	0.684	0.025
5992	TMEM39A	chr3	-	119176864	119177087	119176864	119177031	119180808	119180995	0.68887	0.852801	0.847	0.801	0.046
21	DMAP1	chr1	+	44679334	44679530	44679380	44679530	44679144	44679199	0.690104	0.853436	0.016	0	0.016
5919	RNF31	chr14	+	24627350	24627408	24627375	24627408	24627106	24627220	0.689889	0.853436	0.836	1	-0.164
1740	KIAA0100	chr17	-	26970181	26970677	26970181	26970329	26971075	26971205	0.691262	0.85353	0.881	0.796	0.085
2568	UFSP2	chr4	-	186329424	186329589	186329424	186329544	186334879	186335026	0.691155	0.85353	0.884	1	-0.116
5049	TYMP	chr22	-	50964429	50964585	50964429	50964570	50964674	50964905	0.690732	0.85353	0	0.025	-0.025
3180	HNRNPUL1	chr19	+	41811550	41811772	41811580	41811772	41809876	41810166	0.691623	0.853531	0.102	0.087	0.015
5856	EMC9	chr14	-	24608753	24608998	24608753	24608823	24610097	24610174	0.693048	0.854843	0.43	1	-0.57
4811	ZDHHC17	chr12	+	77209636	77209799	77209677	77209799	77208925	77208990	0.693478	0.854929	0.815	1	-0.185
2299	APRT	chr16	-	88875876	88876248	88875876	88876114	88876477	88876556	0.695352	0.856347	0.782	0.756	0.026
6191	EPHB2	chr1	+	23222903	23222971	23222906	23222971	23221964	23222073	0.695292	0.856347	0.087	0.053	0.034
2310	HAUS4	chr14	-	23417076	23417242	23417076	23417222	23419522	23419619	0.696027	0.856733	0.126	0.08	0.046
7584	FAM58A	chrX	-	152853389	152853912	152853389	152853852	152857963	152858191	0.69752	0.858124	0.767	0.65	0.117
16	MKNK2	chr19	-	2037469	2039855	2037469	2037828	2040132	2040176	0.698265	0.858148	0.604	0.68	-0.076
388	EIF2B4	chr2	-	27590891	27591006	27590891	27590980	27591238	27591330	0.698238	0.858148	0.939	1	-0.061
1061	PTPN6	chr12	+	7061145	7061340	7061275	7061340	7060771	7060894	0.702656	0.860024	0.985	0.991	-0.006
1806	TECR	chr19	+	14673952	14674069	14674017	14674069	14673336	14673387	0.702115	0.860024	0	0.024	-0.024
2559	IAH1	chr2	+	9618350	9618499	9618382	9618499	9616115	9616168	0.701863	0.860024	0.581	0.509	0.072
3648	RPLP0	chr12	-	120638532	120638694	120638532	120638634	120638885	120639014	0.701214	0.860024	0.068	0.066	0.002
4883	CCDC51	chr3	-	48476226	48476546	48476226	48476425	48481505	48481529	0.702728	0.860024	0.622	0.49	0.132
5925	CPT1B	chr22	-	51009803	51009968	51009803	51009962	51010434	51010551	0.700621	0.860024	0.875	0.8	0.075
5942	DALRD3	chr3	-	49053405	49053519	49053405	49053493	49053590	49053773	0.703062	0.860024	0.618	0.678	-0.06
7412	BTN2A1	chr6	+	26467946	26469865	26468175	26469865	26466289	26466316	0.702448	0.860024	0.127	0.156	-0.029
7624	LRBA	chr4	-	151242342	151242535	151242342	151242520	151246960	151247050	0.701771	0.860024	0.115	0	0.115
2665	POLD2	chr7	-	44155713	44155871	44155713	44155808	44156028	44156109	0.704132	0.860888	0.985	1	-0.015
6506	SHMT2	chr12	+	57626235	57626358	57626265	57626358	57625993	57626075	0.704997	0.861056	0.985	1	-0.015
7537	CTNND1	chr11	+	57558856	57559145	57558963	57559145	57556508	57556627	0.704863	0.861056	0.59	0.658	-0.068
2448	CALCOCO2	chr17	+	46919059	46919249	46919135	46919249	46908396	46908440	0.705786	0.861154	0.973	0.953	0.02
3614	SLC26A6	chr3	-	48664308	48664488	48664308	48664485	48665378	48665471	0.705804	0.861154	0.43	0.396	0.034
2216	RASGEF1B	chr4	-	82369222	82369438	82369222	82369435	82377804	82377942	0.706502	0.861561	0.333	0.308	0.025
3967	MARK2	chr11	+	63670072	63670254	63670075	63670254	63669669	63669802	0.707667	0.862537	0.128	0.167	-0.039
2002	MLST8	chr16	+	2256497	2256660	2256555	2256660	2256358	2256410	0.708985	0.8637	0.838	1	-0.162
6000	ZNF124	chr1	-	247322988	247323169	247322988	247323115	247335149	247335307	0.709834	0.864289	0.061	0.035	0.026
6068	LRRC24	chr8	-	145749493	145749662	145749493	145749653	145749824	145750103	0.71191	0.866371	0.358	0.246	0.112
3912	RBBP7	chrX	-	16876798	16876972	16876798	16876945	16881077	16881223	0.71281	0.866574	0.951	0.935	0.016
7156	RNF25	chr2	-	219530638	219530807	219530638	219530782	219530881	219530953	0.712731	0.866574	0.025	0	0.025
468	FBXW5	chr9	-	139837220	139837455	139837220	139837425	139837800	139837958	0.71402	0.867601	0.184	0	0.184
1065	PTPN6	chr12	+	7061074	7061340	7061275	7061340	7060771	7060894	0.714974	0.868314	0.807	0.869	-0.062
1435	TNFRSF1A	chr12	-	6442902	6443031	6442902	6443004	6443256	6443410	0.717524	0.869626	0.826	0.845	-0.019
574	FNBP1	chr9	-	132686122	132686305	132686122	132686275	132687238	132687436	0.716652	0.869626	0.734	1	-0.266
6166	MPPE1	chr18	-	11896982	11897355	11896982	11897130	11906201	11906308	0.717045	0.869626	0.777	0.827	-0.05
805	PER1	chr17	-	8053749	8054163	8053749	8053928	8055654	8055753	0.717503	0.869626	0.603	0.678	-0.075
127	PCYT2	chr17	-	79866751	79867197	79866751	79866913	79867389	79867478	0.722313	0.869937	0.028	0.018	0.01
1786	SLC25A39	chr17	-	42399786	42399920	42399786	42399896	42400175	42400220	0.721128	0.869937	0.298	0.341	-0.043
2181	SLC35C2	chr20	-	44986261	44986412	44986261	44986341	44987025	44987402	0.722531	0.869937	0.884	0.921	-0.037
2214	POLR2J3	chr7	-	102207443	102208631	102207443	102207530	102210281	102210371	0.719866	0.869937	0.188	0.249	-0.061
3302	NUDT4	chr12	+	93792543	93792631	93792546	93792631	93789264	93789309	0.721343	0.869937	0.522	0.577	-0.055
384	AZIN1	chr8	-	103862226	103862393	103862226	103862372	103870240	103870378	0.722558	0.869937	0.023	0	0.023
4039	PLEKHM2	chr1	+	16058383	16058543	16058444	16058543	16057686	16057752	0.720113	0.869937	0.965	1	-0.035
4	CD33	chr19	+	51738772	51738931	51738849	51738931	51738411	51738508	0.720682	0.869937	0	0.015	-0.015
5669	USP21	chr1	+	161134818	161134933	161134860	161134933	161134624	161134732	0.718468	0.869937	0.891	1	-0.109
5693	PLEKHG2	chr19	+	39905628	39905900	39905631	39905900	39904704	39904835	0.720445	0.869937	0.2	0.333	-0.133
5937	MTFR1L	chr1	+	26155999	26156321	26156108	26156321	26153105	26153317	0.721637	0.869937	0.487	0.566	-0.079
6350	FCHSD1	chr5	-	141024425	141024509	141024425	141024505	141024586	141024715	0.719493	0.869937	0.777	1	-0.223
6528	EEF1D	chr8	-	144662675	144662897	144662675	144662802	144663223	144663324	0.719233	0.869937	0.915	0.906	0.009
4020	TRAF3IP3	chr1	+	209952659	209953000	209952775	209953000	209951455	209951518	0.724526	0.871419	0.703	0.586	0.117
6879	ARHGAP9	chr12	-	57870372	57870746	57870372	57870434	57870938	57871052	0.724386	0.871419	0.621	0.522	0.099
6722	HDAC10	chr22	-	50688063	50688148	50688063	50688132	50688288	50688393	0.724982	0.871524	0.09	0	0.09
325	STAT2	chr12	-	56749915	56750069	56749915	56750065	56750224	56750362	0.725485	0.871686	0.986	1	-0.014
2134	TRIM16	chr17	-	15586167	15586278	15586167	15586265	15586349	15586471	0.72794	0.873431	0.094	0.158	-0.064
2210	SLC25A40	chr7	-	87485606	87485704	87485606	87485666	87487945	87488066	0.728044	0.873431	0.089	0.058	0.031
4315	XPO6	chr16	-	28109315	28109960	28109315	28109939	28112778	28113009	0.727331	0.873431	0.948	0.966	-0.018
930	MAPK9	chr5	-	179660593	179663531	179660593	179663526	179665331	179665403	0.729884	0.875195	0.19	0.143	0.047
1308	RNF181	chr2	+	85823944	85824054	85823979	85824054	85823641	85823772	0.73096	0.876042	0.879	0.894	-0.015
3976	PPP3CB	chr10	-	75206249	75206334	75206249	75206331	75214169	75214247	0.735185	0.88066	0.371	0.323	0.048
38	FAM24B	chr10	-	124609939	124610066	124609939	124610036	124615160	124615302	0.735886	0.881053	0.542	0.441	0.101
3072	C2CD2L	chr11	+	118984561	118984698	118984564	118984698	118984320	118984422	0.736755	0.881648	0.615	0.667	-0.052
2872	SH3TC1	chr4	+	8234134	8235240	8235089	8235240	8233702	8233883	0.737129	0.881649	0.18	0.211	-0.031
3098	ZMIZ2	chr7	+	44796573	44796748	44796641	44796748	44796023	44796138	0.738835	0.882839	0.077	0.046	0.031
4213	RDH11	chr14	-	68151731	68151921	68151731	68151882	68156928	68157138	0.73887	0.882839	0.757	0.732	0.025
1712	ASF1B	chr19	-	14232343	14232520	14232343	14232489	14236933	14237049	0.74025	0.884042	0.439	0.585	-0.146
1128	MRPS22	chr3	+	139065719	139065886	139065722	139065886	139062868	139063040	0.741004	0.884496	0.881	0.857	0.024
3340	GIGYF2	chr2	+	233655407	233655625	233655425	233655625	233651859	233652039	0.741401	0.884524	0.855	0.889	-0.034
5348	DGKZ	chr11	+	46389551	46389629	46389554	46389629	46389201	46389297	0.743403	0.886466	0.764	0.736	0.028
6844	GOLGA7	chr8	+	41364572	41364640	41364577	41364640	41363429	41363531	0.744017	0.886751	0.17	0.147	0.023
3151	PTOV1	chr19	+	50363242	50363440	50363312	50363440	50361805	50361910	0.744512	0.886895	0.972	1	-0.028
1570	SORT1	chr1	-	109888372	109888503	109888372	109888500	109890104	109890154	0.748869	0.889281	0.667	0.571	0.096
1951	STRADB	chr2	+	202344730	202345569	202344754	202345569	202344211	202344254	0.747398	0.889281	0.145	0	0.145
2167	CPSF4	chr7	+	99051663	99051759	99051666	99051759	99049990	99050063	0.748839	0.889281	0.9	1	-0.1
2319	CNTROB	chr17	+	7852399	7852475	7852402	7852475	7851804	7851937	0.749145	0.889281	0.489	0.589	-0.1
2518	FAM122B	chrX	-	133903596	133906313	133903596	133905384	133915850	133915947	0.747564	0.889281	0.476	0.432	0.044
4692	STX10	chr19	-	13260312	13260418	13260312	13260407	13260541	13260711	0.747643	0.889281	0	0.015	-0.015
918	SH3BP2	chr4	+	2833649	2834139	2834057	2834139	2833297	2833406	0.748308	0.889281	0.176	0.21	-0.034
5207	ZC3H14	chr14	+	89044328	89044484	89044336	89044484	89042183	89042284	0.751693	0.891858	0.763	0.832	-0.069
2974	SEC22A	chr3	+	122942405	122942569	122942490	122942569	122928045	122928246	0.755267	0.894771	0.976	1	-0.024
3310	SETD5	chr3	+	9487303	9487424	9487340	9487424	9486731	9486984	0.75566	0.894771	0.027	0	0.027
5172	SPNS1	chr16	+	28992775	28992936	28992790	28992936	28990725	28990792	0.75539	0.894771	0.014	0	0.014
[truncated: 27,567 more rows]

## Sheet: A5SS
Ra_0hr
ID	geneSymbol	chr	strand	longExonStart_0base	longExonEnd	shortES	shortEE	flankingES	flankingEE	PValue	FDR	IncLevel1	IncLevel2	IncLevelDifference
4808	ALDOA	chr16	+	30078554	30078687	30078554	30078654	30078770	30078982	0	0	0.87	0.767	0.103
2207	RPS16	chr19	-	39926246	39926348	39926297	39926348	39924304	39924401	7.11653e-14	5.34096e-11	0.407	0.292	0.115
866	GNB2L1	chr5	-	180669173	180669345	180669285	180669345	180668491	180668639	2.0357e-12	1.01853e-09	0.91	0.696	0.214
184	RPS3A	chr4	+	152022126	152022314	152022126	152022237	152024022	152024231	5.57998e-12	2.09389e-09	0.923	0.818	0.105
2715	RDH11	chr14	-	68159650	68159769	68159689	68159769	68159154	68159310	5.48306e-10	1.64602e-07	0.783	0.457	0.326
3813	RPS2	chr16	-	2012497	2012910	2012736	2012910	2012061	2012271	4.94675e-09	1.23751e-06	0.812	0.672	0.14
230	IRF9	chr14	+	24631352	24631533	24631352	24631489	24632174	24632358	3.81475e-07	8.17991e-05	0.842	0.634	0.208
867	GNB2L1	chr5	-	180669169	180669345	180669285	180669345	180668491	180668639	6.68621e-07	0.00012545	0.472	0.187	0.285
4760	FNTA	chr8	+	42932358	42935584	42932358	42932507	42938260	42938323	1.43056e-06	0.000238586	0.093	0.338	-0.245
343	PABPC1	chr8	-	101730314	101730508	101730410	101730508	101730000	101730116	1.69859e-06	0.000254958	0.953	0.891	0.062
3652	TATDN1	chr8	-	125530982	125531122	125531058	125531122	125528127	125528271	3.32543e-06	0.000453769	0.063	0	0.063
4335	FLII	chr17	-	18149057	18149376	18149151	18149376	18148868	18148974	1.00813e-05	0.00126101	1	0.724	0.276
3815	RPS2	chr16	-	2012736	2013257	2013149	2013257	2012497	2012657	1.72871e-05	0.00199599	0.817	0.699	0.118
3952	APLP2	chr11	+	129939788	129939977	129939788	129939909	129979323	129979497	2.04865e-05	0.00203804	0.776	0.737	0.039
4389	MLX	chr17	+	40719089	40719346	40719089	40719184	40719636	40719673	2.17246e-05	0.00203804	0.13	0.808	-0.678
993	HSPD1	chr2	-	198363398	198363574	198363445	198363574	198361863	198362116	1.95921e-05	0.00203804	0.756	0.656	0.1
815	VWA9	chr15	-	65899496	65899780	65899639	65899780	65897466	65897574	3.28573e-05	0.0029011	0.892	0.375	0.517
621	MBD1	chr18	-	47799193	47799325	47799217	47799325	47799046	47799108	3.56599e-05	0.00297364	0.932	0.412	0.52
1036	HAX1	chr1	+	154245811	154246074	154245811	154246010	154246249	154246437	5.76044e-05	0.00434837	0.944	0.761	0.183
4748	MYL6	chr12	+	56553370	56553514	56553370	56553406	56553758	56553932	5.79397e-05	0.00434837	0.92	0.871	0.049
1363	SF1	chr11	-	64535038	64535316	64535042	64535316	64534663	64534723	7.22941e-05	0.005016	0.031	0.462	-0.431
2713	HNRNPC	chr14	-	21699116	21699231	21699155	21699231	21698477	21698525	7.3519e-05	0.005016	0.171	0.289	-0.118
4490	TRPT1	chr11	-	63992266	63992442	63992272	63992442	63992014	63992189	7.89899e-05	0.00515495	0.214	0.933	-0.719
106	RALGDS	chr9	-	135975882	135977149	135976906	135977149	135975654	135975769	8.73279e-05	0.00524317	0.427	0.028	0.399
2726	LETMD1	chr12	+	51442109	51442261	51442109	51442154	51442816	51442968	8.58667e-05	0.00524317	1	0.127	0.873
1341	FCAR	chr19	+	55399373	55399595	55399373	55399587	55401014	55401229	0.000105499	0.00609051	0	1	-1
3662	EMC4	chr15	+	34517736	34517859	34517736	34517851	34519893	34520047	0.000155915	0.00866769	0.01	0.038	-0.028
4049	SRSF5	chr14	+	70233809	70234097	70233809	70233972	70234854	70234999	0.000180466	0.00967428	0.061	0.127	-0.066
2158	RNPS1	chr16	-	2313096	2313288	2313142	2313288	2312740	2312843	0.000190732	0.00987202	0.893	0.64	0.253
1402	STXBP2	chr19	+	7712047	7712397	7712047	7712133	7712610	7712759	0.000226086	0.0113118	1	0.292	0.708
4402	STARD3	chr17	+	37814027	37814105	37814027	37814092	37814225	37814279	0.000243969	0.0118128	0.969	0.524	0.445
833	PCMT1	chr6	+	150123335	150123552	150123335	150123505	150131751	150132556	0.000268153	0.012578	0.488	0.269	0.219
983	PSMC3	chr11	-	47445596	47445734	47445659	47445734	47444380	47444524	0.000309162	0.0140622	0.871	0.672	0.199
3087	STK25	chr2	-	242440892	242441113	242440942	242441113	242440154	242440211	0.000357456	0.0153298	0.875	0.33	0.545
946	NCK1	chr3	+	136581049	136581195	136581049	136581161	136646825	136647069	0.000352382	0.0153298	0.194	0	0.194
1714	E2F4	chr16	+	67226663	67226773	67226663	67226727	67226911	67227073	0.000387261	0.0161466	0.845	0.569	0.276
1003	EEF1B2	chr2	+	207024657	207024783	207024657	207024742	207025280	207025434	0.000464733	0.0170237	0.633	0.382	0.251
159	MADD	chr11	+	47317046	47317130	47317046	47317127	47317447	47317606	0.000465005	0.0170237	0.874	0.366	0.508
206	AKAP8L	chr19	-	15509440	15510221	15510112	15510221	15508524	15508666	0.000426969	0.0170237	0.026	0.128	-0.102
2723	NUDT12	chr5	-	102895743	102895955	102895797	102895955	102894579	102895169	0.000444572	0.0170237	0.917	0.264	0.653
3150	BTBD10	chr11	-	13438704	13438807	13438793	13438807	13435076	13435197	0.000450443	0.0170237	1	0.239	0.761
3361	MTRF1L	chr6	-	153316270	153316454	153316378	153316454	153315647	153315811	0.000670587	0.0232821	0.562	0.752	-0.19
3588	HSP90AA1	chr14	-	102552094	102552461	102552301	102552461	102551634	102551768	0.000674612	0.0232821	0.995	0.971	0.024
3989	ATP5A1	chr18	-	43669788	43669962	43669854	43669962	43669531	43669698	0.00070547	0.0232821	0.711	0.59	0.121
4510	HERPUD1	chr16	+	56973806	56974157	56973806	56974000	56976043	56976149	0.000713509	0.0232821	1	0.747	0.253
4835	CDK5RAP3	chr17	+	46050884	46051059	46050884	46051016	46051296	46051397	0.00068475	0.0232821	0.086	0.013	0.073
4129	ELOVL1	chr1	-	43830212	43830318	43830289	43830318	43829994	43830131	0.000809291	0.0258457	0.988	0.853	0.135
360	SUMF2	chr7	+	56136174	56136340	56136174	56136331	56140689	56140804	0.000872812	0.0272936	0.004	0.059	-0.055
2168	RPS15A	chr16	-	18801565	18801656	18801631	18801656	18800302	18800440	0.000910839	0.0279014	0.013	0.01	0.003
717	NIT1	chr1	+	161087907	161088015	161087907	161087968	161088575	161088671	0.000961613	0.0288676	0.103	0.801	-0.698
530	PQBP1	chrX	+	48759509	48759794	48759509	48759661	48760008	48760070	0.00104209	0.0306701	1	0.665	0.335
3121	DHX58	chr17	-	40263742	40263911	40263763	40263911	40263313	40263515	0.00109507	0.0316095	0.935	0.739	0.196
4298	AKR1B1	chr7	-	134132212	134132813	134132731	134132813	134132049	134132133	0.00118864	0.03338	0	0.134	-0.134
471	FLOT1	chr6	-	30709390	30709481	30709438	30709481	30708966	30709110	0.00120088	0.03338	1	0.75	0.25
2695	FARSA	chr19	-	13039348	13039477	13039386	13039477	13039155	13039271	0.0012694	0.034643	0.957	0.779	0.178
2090	QARS	chr3	-	49137393	49137524	49137426	49137524	49137193	49137286	0.00144407	0.0380271	1	0.868	0.132
421	STT3A	chr11	+	125478003	125478184	125478003	125478138	125479328	125479484	0.00142046	0.0380271	0.765	0.617	0.148
2739	CWC25	chr17	-	36966528	36966848	36966720	36966848	36965954	36966018	0.00159225	0.0395706	0.154	0	0.154
3153	GMIP	chr19	-	19753343	19753428	19753345	19753428	19752784	19752860	0.00162173	0.0395706	0.637	1	-0.363
3806	POMGNT1	chr1	-	46655129	46655239	46655155	46655239	46654913	46655029	0.00156499	0.0395706	0.98	0.788	0.192
4306	GABPB1	chr15	-	50593417	50593565	50593453	50593565	50592985	50593099	0.0015429	0.0395706	0.203	0.529	-0.326
830	ATP6AP1	chrX	+	153657393	153660003	153657393	153657520	153660175	153660250	0.0016345	0.0395706	0.029	0.015	0.014
4274	USP48	chr1	-	22062922	22063118	22062938	22063118	22056196	22056325	0.00169421	0.0403651	0	0.28	-0.28
3316	ZC3H14	chr14	+	89069171	89069404	89069171	89069389	89073586	89073707	0.00200057	0.0469132	1	0.314	0.686
3877	ADCY9	chr16	-	4043349	4043511	4043406	4043511	4042146	4042364	0.00203155	0.0469132	0.112	1	-0.888
2442	MTERFD2	chr2	-	242034544	242035853	242035807	242035853	242033691	242033847	0.00210601	0.0471809	1	0.17	0.83
2810	AFTPH	chr2	+	64806619	64808407	64806619	64806680	64812555	64812679	0.00207811	0.0471809	0.01	0.133	-0.123
3371	PEA15	chr1	+	160181332	160181506	160181332	160181440	160182899	160183055	0.00219099	0.0483628	0.986	0.925	0.061
4391	BZW1	chr2	+	201684704	201684843	201684704	201684741	201685905	201686028	0.00224094	0.0487486	0.92	0.779	0.141
1208	SEC11C	chr18	+	56819767	56819917	56819767	56819844	56822919	56823039	0.00228627	0.0490242	0.918	0.991	-0.073
3788	C12orf57	chr12	+	7053638	7053815	7053638	7053728	7054933	7055165	0.00237303	0.0501679	0.971	0.686	0.285
4665	C7orf49	chr7	-	134853500	134853812	134853720	134853812	134852483	134852559	0.00252855	0.0527133	0.968	0.677	0.291
1233	SLFN11	chr17	-	33694621	33694719	33694668	33694719	33693965	33694082	0.00257747	0.0529969	1	0.589	0.411
2781	ZSWIM8	chr10	+	75553345	75553477	75553345	75553456	75553622	75553802	0.00273284	0.0554323	0.332	0.131	0.201
3824	HELZ	chr17	-	65124610	65124971	65124766	65124971	65120078	65120130	0.00289686	0.0579758	0.026	0.376	-0.35
3041	NUCB2	chr11	+	17298287	17298395	17298287	17298375	17304335	17304490	0.00294027	0.0580704	0	0.27	-0.27
178	NDUFS8	chr11	+	67798209	67798428	67798209	67798344	67799618	67799676	0.00307231	0.0591223	0.575	0.091	0.484
3855	MAP4K4	chr2	+	102503549	102503723	102503549	102503699	102504239	102504399	0.0030676	0.0591223	0.343	0.236	0.107
4834	CDK5RAP3	chr17	+	46050884	46051062	46050884	46051016	46051296	46051397	0.00321374	0.061061	0.047	0	0.047
2943	PUM1	chr1	-	31532050	31532424	31532145	31532424	31501642	31501711	0.00338179	0.0634508	0.939	0.504	0.435
1346	RAI14	chr5	+	34757572	34757719	34757572	34757703	34796043	34796132	0.00350332	0.0646706	0	0.131	-0.131
2557	TOX4	chr14	+	21955609	21955852	21955609	21955761	21956748	21957009	0.00353297	0.0646706	0.664	0.909	-0.245
225	CARS	chr11	-	3023191	3023283	3023199	3023283	3022159	3022478	0.00361671	0.0654057	0.091	0.387	-0.296
1251	TCIRG1	chr11	+	67808734	67808855	67808734	67808813	67809219	67809298	0.0040744	0.0711125	0.976	0.918	0.058
1994	ENTPD4	chr8	-	23299081	23299236	23299105	23299236	23297261	23297428	0.00406429	0.0711125	0.4	0.893	-0.493
3477	OS9	chr12	+	58089744	58089821	58089744	58089759	58090057	58090156	0.00403255	0.0711125	0.941	0.712	0.229
1996	SAMD9L	chr7	-	92776195	92776459	92776400	92776459	92775221	92775353	0.00436307	0.0737874	0.151	0.335	-0.184
207	AKAP8L	chr19	-	15514285	15514526	15514468	15514526	15511960	15512414	0.00435959	0.0737874	1	0.703	0.297
3951	APLP2	chr11	+	129939788	129939977	129939788	129939932	129979323	129979497	0.00437513	0.0737874	0.81	0.77	0.04
4846	ZNF160	chr19	-	53594665	53594973	53594889	53594973	53589514	53589574	0.0044767	0.0746614	1	0.08	0.92
497	PIEZO1	chr16	-	88782340	88782527	88782378	88782527	88781750	88782262	0.00459838	0.0758481	1	0.688	0.312
2944	PUM1	chr1	-	31441143	31441339	31441200	31441339	31440013	31440157	0.00479742	0.0782709	0	0.153	-0.153
2308	RABGGTB	chr1	+	76252384	76252550	76252384	76252482	76253181	76253289	0.00490106	0.079102	0.394	0.819	-0.425
4250	ZNF740	chr12	+	53575460	53575974	53575460	53575776	53578674	53578824	0.00496753	0.0793219	0.389	0.031	0.358
1619	CNBP	chr3	-	128890476	128890614	128890497	128890614	128890288	128890381	0.00532926	0.0802544	0.499	0.401	0.098
2263	NT5DC2	chr3	-	52562461	52562555	52562527	52562555	52562198	52562327	0.00525985	0.0802544	0.65	1	-0.35
2294	UBE2I	chr16	+	1362347	1362668	1362347	1362604	1364020	1364097	0.00513294	0.0802544	0.623	0	0.623
3163	TET2	chr4	+	106111516	106111662	106111516	106111643	106155053	106158508	0.00517162	0.0802544	1	0.523	0.477
3827	SMARCC2	chr12	-	56558086	56558515	56558431	56558515	56557128	56557549	0.00521526	0.0802544	1	0.386	0.614
980	NELFCD	chr20	+	57569164	57569294	57569164	57569246	57569696	57570188	0.00534673	0.0802544	1	0.884	0.116
3091	NOL8	chr9	-	95087587	95087632	95087599	95087632	95086304	95086491	0.00541102	0.0804153	0.813	1	-0.187
4666	C7orf49	chr7	-	134853496	134853812	134853720	134853812	134852483	134852559	0.00586677	0.0863335	0.955	0.641	0.314
1339	FCAR	chr19	+	55399373	55399661	55399373	55399595	55401014	55401229	0.00607648	0.0868647	1	0.449	0.551
2640	POGLUT1	chr3	+	119205679	119205883	119205679	119205779	119207775	119207834	0.00600363	0.0868647	0	0.328	-0.328
384	EIF2B5	chr3	+	183860024	183860182	183860024	183860166	183860289	183860391	0.00606128	0.0868647	0	0.085	-0.085
2235	TP53I13	chr17	+	27895295	27895566	27895295	27895526	27896035	27896104	0.00628518	0.0890005	0.179	1	-0.821
267	RNASEK	chr17	+	6916637	6916854	6916637	6916835	6916984	6917061	0.00638041	0.0891128	0.082	0.499	-0.417
756	GYG1	chr3	+	148714528	148714691	148714528	148714679	148727062	148727189	0.00641185	0.0891128	0.877	0.696	0.181
1786	KLC1	chr14	+	104145720	104145882	104145720	104145855	104166991	104167064	0.00655136	0.0900091	0.622	1	-0.378
2093	QARS	chr3	-	49141756	49141904	49141789	49141904	49141295	49141405	0.00659627	0.0900091	1	0.904	0.096
658	POLR2E	chr19	-	1093902	1095374	1095257	1095374	1091790	1091906	0.00678207	0.0917108	0.567	0.286	0.281
2620	ATP5L	chr11	+	118277651	118277812	118277651	118277691	118279714	118279914	0.00694936	0.0931338	0.889	0.794	0.095
2728	LETMD1	chr12	+	51442109	51442301	51442109	51442154	51442816	51442968	0.0070148	0.0931789	1	0.1	0.9
1392	ZFPL1	chr11	+	64852162	64852272	64852162	64852254	64852586	64852698	0.00732052	0.0939153	0.995	0.948	0.047
2413	RBCK1	chr20	+	401514	401675	401514	401650	402770	402882	0.00730414	0.0939153	0.75	1	-0.25
3331	CNOT8	chr5	+	154238198	154238376	154238198	154238328	154242766	154242955	0.00724829	0.0939153	0.92	0.487	0.433
4482	NPEPPS	chr17	+	45656755	45660215	45656755	45656877	45662865	45663066	0.00729713	0.0939153	1	0.127	0.873
4664	C7orf49	chr7	-	134853537	134853812	134853720	134853812	134852483	134852559	0.00743025	0.0945153	0.956	0.658	0.298
1893	CNOT4	chr7	-	135095264	135095398	135095273	135095398	135082920	135082978	0.00809575	0.0979978	0.616	0	0.616
2280	ZC3H11A	chr1	+	203765420	203765729	203765420	203765624	203770702	203770756	0.00794561	0.0979978	0.232	0.022	0.21
2565	HSCB	chr22	+	29140602	29140697	29140602	29140692	29141851	29141996	0.00784347	0.0979978	0.549	0.211	0.338
4640	POLR2G	chr11	+	62529266	62529656	62529266	62529376	62530338	62530498	0.00791663	0.0979978	0	0.053	-0.053
4736	SREBF1	chr17	-	17722851	17723039	17722857	17723039	17722633	17722768	0.00801959	0.0979978	0.727	1	-0.273
4882	ACTL6A	chr3	+	179280710	179280905	179280710	179280761	179287611	179287688	0.00806712	0.0979978	0.712	0.954	-0.242
380	RBM10	chrX	+	47039278	47039439	47039278	47039436	47039610	47039708	0.00823872	0.0989306	0.406	0	0.406
3479	OS9	chr12	+	58112775	58114046	58112775	58112965	58114188	58114301	0.00866852	0.101753	0.12	0.087	0.033
415	PIDD	chr11	-	800984	801120	801017	801120	800761	800912	0.0086771	0.101753	1	0.133	0.867
4609	MLKL	chr16	-	74709221	74709302	74709252	74709302	74708857	74708998	0.0086195	0.101753	0	1	-1
412	TYROBP	chr19	-	36399069	36399197	36399076	36399197	36398631	36398664	0.00879594	0.102347	0.885	0.838	0.047
2091	QARS	chr3	-	49141789	49141904	49141805	49141904	49141295	49141405	0.00906385	0.102765	0	1	-1
3687	TMEM66	chr8	-	29923503	29923655	29923543	29923655	29920641	29921429	0.00917424	0.102765	0.898	0.829	0.069
4429	ENGASE	chr17	+	77077979	77078959	77077979	77078145	77079101	77079205	0.00910029	0.102765	0.139	0.393	-0.254
4584	CAPG	chr2	-	85626258	85626408	85626303	85626408	85625812	85625905	0.00916143	0.102765	0.896	0.851	0.045
534	IL1R2	chr2	+	102608421	102608495	102608421	102608473	102624976	102625104	0.00904313	0.102765	0.335	0.049	0.286
272	ZNF207	chr17	+	30696617	30696801	30696617	30696764	30700417	30700476	0.00928662	0.103253	1	0.897	0.103
4747	MYL6	chr12	+	56552467	56553514	56552467	56552495	56553758	56553932	0.00939018	0.103637	0.867	0.744	0.123
160	MADD	chr11	+	47317046	47317127	47317046	47317118	47317447	47317606	0.00956255	0.104074	0.334	0.898	-0.564
2087	ITGA5	chr12	-	54793428	54793697	54793647	54793697	54792380	54792482	0.0096667	0.104074	0.861	0.76	0.101
4131	ELOVL1	chr1	-	43830285	43830318	43830289	43830318	43829994	43830131	0.00970707	0.104074	0.772	0.078	0.694
595	GAPVD1	chr9	+	128094204	128094339	128094204	128094296	128094788	128094908	0.00964821	0.104074	0.376	1	-0.624
1503	CGRRF1	chr14	+	54996766	54997481	54996766	54996944	54997620	54997768	0.0100622	0.106361	0.104	0	0.104
3278	RPL30	chr8	-	99057170	99057627	99057574	99057627	99054872	99055003	0.0100032	0.106361	0.777	0.719	0.058
1533	PIGG	chr4	+	493028	493514	493028	493278	494184	494390	0.0110349	0.112592	0.032	0.218	-0.186
2193	CLEC7A	chr12	-	10279169	10280444	10280345	10280444	10277895	10278047	0.0107595	0.112592	0	1	-1
3265	CPSF7	chr11	-	61197312	61197394	61197358	61197394	61196653	61196762	0.0110166	0.112592	1	0.114	0.886
3728	SLC17A9	chr20	+	61594935	61595374	61594935	61595032	61595579	61595667	0.0108982	0.112592	0.083	0.471	-0.388
3840	RSAD1	chr17	+	48560700	48560848	48560700	48560792	48561066	48561121	0.0108734	0.112592	1	0.55	0.45
4540	NOC2L	chr1	-	880421	880526	880436	880526	879583	880180	0.0111017	0.112592	0.369	0.136	0.233
2270	C17orf70	chr17	-	79518757	79519078	79518953	79519078	79517273	79518229	0.0113323	0.113063	0.211	0.676	-0.465
3525	RP5-1021I20.4	chr14	+	74340725	74340917	74340725	74340846	74343700	74343871	0.0113642	0.113063	0.96	0.612	0.348
952	ABHD17A	chr19	-	1878662	1880114	1879919	1880114	1877506	1877686	0.0113741	0.113063	0.279	0.16	0.119
3147	GORASP2	chr2	+	171804859	171804940	171804859	171804890	171806048	171806252	0.0117433	0.115965	0.605	1	-0.395
2027	TKT	chr3	-	53265365	53265566	53265372	53265566	53264472	53264637	0.0120179	0.117236	0	0.035	-0.035
3226	TEX9	chr15	+	56657776	56658091	56657776	56657868	56665638	56665702	0.0120282	0.117236	0.161	0.597	-0.436
453	MLH1	chr3	+	37042445	37042544	37042445	37042539	37045891	37045965	0.0126166	0.122177	1	0.914	0.086
3317	TBC1D7	chr6	-	13328527	13328763	13328687	13328763	13327018	13327138	0.0127167	0.122358	0.097	0.445	-0.348
2390	ZNF559	chr19	+	9448471	9448693	9448471	9448534	9449169	9449258	0.0128177	0.122544	0	0.514	-0.514
3676	MRPS11	chr15	+	89011138	89012376	89011138	89011255	89015857	89015956	0.0130361	0.123843	0.02	0.002	0.018
4137	EEF1D	chr8	-	144663398	144663498	144663455	144663498	144663223	144663324	0.0131466	0.124108	0.968	0.899	0.069
2152	RNFT1	chr17	-	58040187	58040645	58040292	58040645	58039900	58039977	0.0134082	0.125004	0.678	0.364	0.314
2849	KLF7	chr2	-	207988497	207989128	207989067	207989128	207953181	207953305	0.0133474	0.125004	0.627	0.117	0.51
1743	SRRT	chr7	+	100483321	100483395	100483321	100483383	100483483	100483562	0.013771	0.127594	0	0.205	-0.205
4485	SFSWAP	chr12	+	132198615	132198785	132198615	132198738	132199366	132199498	0.0143226	0.131891	1	0.804	0.196
4337	MBD4	chr3	-	129155285	129156151	129155303	129156151	129152904	129152979	0.0147271	0.134011	0.401	0.103	0.298
4346	RASA4B	chr7	-	102128232	102129045	102128666	102129045	102125485	102125606	0.0147688	0.134011	1	0.041	0.959
474	WDR91	chr7	-	134881795	134882903	134882744	134882903	134880895	134881089	0.0148207	0.134011	0.101	0	0.101
2075	PHC2	chr1	-	33799690	33799893	33799785	33799893	33797875	33798005	0.015226	0.135232	0.515	0.846	-0.331
307	TMEM208	chr16	+	67262699	67262784	67262699	67262739	67262878	67263181	0.0151458	0.135232	0.748	0.422	0.326
3319	TBC1D7	chr6	-	13328547	13328763	13328687	13328763	13327018	13327138	0.0151063	0.135232	0.128	0.493	-0.365
1788	KLC1	chr14	+	104129038	104129264	104129038	104129258	104135847	104135935	0.0159396	0.136176	0.81	1	-0.19
2143	PGAP2	chr11	+	3845499	3845685	3845499	3845606	3846249	3846358	0.0160639	0.136176	0	0.214	-0.214
2145	PGAP2	chr11	+	3845499	3845685	3845499	3845594	3846249	3846358	0.0161487	0.136176	0	0.558	-0.558
2550	NAA16	chr13	+	41936166	41937009	41936166	41936295	41941574	41941788	0.0159574	0.136176	0	1	-1
3705	KIAA1109	chr4	+	123255498	123255700	123255498	123255595	123257346	123257508	0.0156569	0.136176	0.422	0	0.422
3791	CEP170	chr1	-	243305587	243305765	243305617	243305765	243303238	243303409	0.0161309	0.136176	0.093	0.408	-0.315
3816	MTR	chr1	+	237001713	237001899	237001713	237001818	237013643	237013823	0.0159588	0.136176	1	0.097	0.903
4177	FPGS	chr9	+	130569864	130570054	130569864	130569967	130570512	130570590	0.0159283	0.136176	0	0.079	-0.079
902	RNF13	chr3	+	149613259	149613357	149613259	149613347	149619858	149619949	0.0155613	0.136176	0.096	0.014	0.082
2400	ATP11B	chr3	+	182598666	182598769	182598666	182598735	182602540	182602686	0.0162886	0.136587	0.938	0.69	0.248
3882	VPS29	chr12	-	110937261	110937351	110937339	110937351	110933816	110934008	0.0165518	0.138024	0.153	0.012	0.141
2377	UROD	chr1	+	45478807	45479026	45478807	45478887	45479265	45479463	0.016904	0.140182	0.559	0.397	0.162
896	DCAF11	chr14	+	24584751	24584958	24584751	24584935	24586125	24586253	0.0171684	0.141592	0.941	0.707	0.234
1258	TARBP2	chr12	+	53896810	53896996	53896810	53896913	53897496	53897592	0.0173257	0.141869	0.026	0.158	-0.132
504	RPS8	chr1	+	45242346	45242446	45242346	45242386	45243285	45243461	0.017391	0.141869	0.983	0.968	0.015
829	HNRNPM	chr19	+	8530207	8530399	8530207	8530246	8531118	8531272	0.0175028	0.142009	0.518	0.683	-0.165
2257	SLC25A3	chr12	+	98989210	98989439	98989210	98989335	98991633	98991813	0.0180508	0.145668	0.196	0	0.196
2420	FAM73B	chr9	+	131830476	131831254	131830476	131830611	131831354	131831408	0.0181944	0.146042	1	0.044	0.956
2260	ISY1	chr3	-	128853670	128853797	128853674	128853797	128852916	128853038	0.0187716	0.149874	0.121	0.017	0.104
1396	CRAMP1L	chr16	+	1717962	1718194	1717962	1718185	1719001	1719166	0.0191933	0.15243	0.14	0.83	-0.69
2293	UBE2I	chr16	+	1362347	1362668	1362347	1362559	1364020	1364097	0.0193728	0.153045	1	0.175	0.825
1775	TFG	chr3	+	100455419	100455560	100455419	100455548	100463676	100463775	0.0194939	0.153195	0.671	0.834	-0.163
27	ARIH2	chr3	+	48962150	48962404	48962150	48962272	48964894	48965246	0.0198617	0.155273	0	0.075	-0.075
1914	LAT2	chr7	+	73629151	73629340	73629151	73629247	73630276	73630399	0.0200962	0.156292	1	0.917	0.083
2651	SUN2	chr22	-	39136893	39137055	39137011	39137055	39136271	39136437	0.0206432	0.158446	0.08	0	0.08
2940	CD1E	chr1	+	158325616	158325895	158325616	158325791	158326287	158326381	0.0207954	0.158446	0.72	0.372	0.348
3026	VAMP7	chrX	+	155119120	155119275	155119120	155119271	155125285	155125343	0.0206705	0.158446	0.868	1	-0.132
674	THOC7	chr3	-	63825331	63825449	63825358	63825449	63824047	63824175	0.0207571	0.158446	0.797	0.656	0.141
1340	FCAR	chr19	+	55399373	55399661	55399373	55399587	55401014	55401229	0.0212655	0.159519	0.577	1	-0.423
2217	HEMK1	chr3	+	50608361	50608763	50608361	50608725	50609140	50609232	0.0212848	0.159519	0.701	1	-0.299
4329	TMEM128	chr4	-	4249327	4249939	4249832	4249939	4247928	4248070	0.0213613	0.159519	0.037	0.004	0.033
708	RPL28	chr19	+	55897937	55898061	55897937	55898042	55899297	55899416	0.0211014	0.159519	0.96	0.981	-0.021
2755	ENY2	chr8	+	110346552	110346703	110346552	110346631	110348356	110348433	0.0218837	0.162611	0.728	0.808	-0.08
333	WSB2	chr12	-	118474142	118474315	118474189	118474315	118473018	118473129	0.0223322	0.164317	0.773	1	-0.227
4556	APEX1	chr14	+	20923736	20923932	20923736	20923862	20924072	20924260	0.0223303	0.164317	0.006	0.022	-0.016
2179	NDUFS5	chr1	+	39491989	39492074	39491989	39492070	39494394	39494612	0.0224961	0.164715	0.013	0.036	-0.023
4815	WDR73	chr15	-	85197457	85197511	85197464	85197511	85196862	85196930	0.022656	0.165081	0.132	0.443	-0.311
4706	DOCK7	chr1	-	62979114	62979277	62979141	62979277	62976247	62976344	0.0229129	0.166147	0	1	-1
1416	ZGPAT	chr20	+	62364938	62365091	62364938	62365064	62366056	62366176	0.0231819	0.166301	0.676	1	-0.324
1545	HEXDC	chr17	+	80397506	80398210	80397506	80397589	80398872	80398951	0.0232666	0.166301	0.178	0.681	-0.503
3330	CNOT8	chr5	+	154238198	154238357	154238198	154238328	154242766	154242955	0.0231643	0.166301	0.905	0.509	0.396
524	UBE2D4	chr7	+	43982552	43982702	43982552	43982630	43988230	43988336	0.0236719	0.168396	0	0.13	-0.13
2169	PSEN1	chr14	+	73614674	73614814	73614674	73614802	73637504	73637755	0.0240816	0.170503	0.36	0.262	0.098
2407	USF1	chr1	-	161011440	161011636	161011524	161011636	161011113	161011201	0.024199	0.170529	0.957	0.738	0.219
722	CELF2	chr10	+	11356101	11356233	11356101	11356221	11363169	11363349	0.0245259	0.172025	0.486	0.095	0.391
1634	ST6GALNAC6	chr9	-	130652915	130653322	130652934	130653322	130649762	130649870	0.0249104	0.17391	0.588	0.882	-0.294
3387	COX7C	chr5	+	85915169	85915695	85915169	85915259	85916484	85916583	0.0252047	0.175149	0.989	0.912	0.077
1602	CPNE1	chr20	-	34220084	34220307	34220232	34220307	34219866	34219947	0.0254839	0.175465	0.971	0.793	0.178
2122	FAT1	chr4	-	187517693	187518325	187518187	187518325	187516842	187516980	0.0253819	0.175465	1	0.923	0.077
4169	HSPH1	chr13	-	31729650	31729791	31729651	31729791	31726988	31727088	0.0260875	0.178801	1	0.438	0.562
3205	ATP5S	chr14	+	50789228	50789524	50789228	50789437	50790662	50790834	0.0267636	0.182601	1	0.115	0.885
1088	SLC36A4	chr11	-	92915971	92916060	92916000	92916060	92914856	92914952	0.0272509	0.185084	0.64	1	-0.36
1671	BAIAP2	chr17	+	79027467	79027543	79027467	79027539	79031680	79031767	0.0287801	0.191995	0.945	1	-0.055
3733	RFX5	chr1	-	151318680	151318809	151318690	151318809	151318403	151318437	0.028427	0.191995	0.99	0.921	0.069
4057	CLEC2D	chr12	+	9840497	9840757	9840497	9840682	9845423	9845527	0.0285623	0.191995	0	1	-1
4637	TLE1	chr9	-	84267098	84267203	84267128	84267203	84249011	84249216	0.02874	0.191995	0	0.599	-0.599
609	GEMIN2	chr14	+	39583509	39583679	39583509	39583599	39584032	39584117	0.0295899	0.196524	0.921	0.503	0.418
1878	GNPAT	chr1	+	231396252	231396429	231396252	231396399	231398468	231398598	0.0297897	0.19694	1	0.877	0.123
923	ATXN2L	chr16	+	28847253	28847806	28847253	28847443	28848048	28848558	0.0299149	0.19694	0.685	0.324	0.361
2375	C17orf85	chr17	-	3727086	3728344	3728235	3728344	3725246	3725346	0.0302137	0.197951	0.027	0.066	-0.039
3957	STK36	chr2	+	219537463	219537740	219537463	219537636	219538347	219538488	0.0303621	0.197951	0	0.246	-0.246
4079	EIF3G	chr19	-	10227475	10227665	10227499	10227665	10226642	10226750	0.0304641	0.197951	0.949	0.992	-0.043
4015	ZNF3	chr7	-	99677158	99677279	99677162	99677279	99674925	99675056	0.0308688	0.199716	0.714	0.25	0.464
1912	LAT2	chr7	+	73629151	73629270	73629151	73629247	73630276	73630399	0.031355	0.201121	1	0.905	0.095
194	SEC61G	chr7	-	54826850	54826939	54826854	54826939	54825187	54825287	0.0314879	0.201121	0.894	0.847	0.047
2246	MTA3	chr2	+	42936013	42936236	42936013	42936154	42946127	42946214	0.0312972	0.201121	1	0.205	0.795
2885	SNRPA	chr19	+	41263236	41263409	41263236	41263346	41265335	41265515	0.0320112	0.202738	0.952	0.823	0.129
3222	ELOVL7	chr5	-	60067729	60067920	60067775	60067920	60063649	60063730	0.0318991	0.202738	0.766	0	0.766
3025	VAMP7	chrX	+	155119120	155119296	155119120	155119271	155125285	155125343	0.0321469	0.202742	0.174	1	-0.826
2451	DVL1	chr1	-	1274666	1274819	1274741	1274819	1273901	1274033	0.0334296	0.209682	0.23	0	0.23
3148	YBX3	chr12	-	10856649	10856747	10856658	10856747	10854558	10854733	0.0335268	0.209682	0.971	0.851	0.12
998	CEP164	chr11	+	117279605	117279744	117279605	117279720	117280333	117280681	0.0337085	0.209944	0.295	1	-0.705
5	FAM160A2	chr11	-	6239787	6239993	6239829	6239993	6238600	6239380	0.0347399	0.215474	0.141	0.435	-0.294
1364	FTSJD2	chr6	+	37443096	37443692	37443096	37443188	37443901	37443970	0.0352481	0.216833	0.059	0.03	0.029
2850	KLF7	chr2	-	207988699	207989128	207989067	207989128	207953181	207953305	0.0352169	0.216833	0.544	0.099	0.445
4199	ING4	chr12	-	6762101	6762216	6762110	6762216	6761827	6761933	0.0360395	0.219009	0.439	0.847	-0.408
876	BCAR1	chr16	-	75276367	75276988	75276811	75276988	75271080	75271242	0.0358994	0.219009	0.796	1	-0.204
887	OGFOD1	chr16	+	56485432	56485672	56485432	56485479	56487174	56487320	0.0358793	0.219009	0.663	1	-0.337
1848	KIAA0146	chr8	+	48192449	48192605	48192449	48192568	48196616	48196683	0.0371285	0.222031	0.9	0.538	0.362
1916	LAT2	chr7	+	73629151	73629429	73629151	73629247	73630276	73630399	0.036966	0.222031	1	0.746	0.254
2376	MCMBP	chr10	-	121602759	121602938	121602765	121602938	121601983	121602107	0.0370406	0.222031	0.417	0.253	0.164
4823	MKNK1	chr1	-	47069836	47069927	47069898	47069927	47059784	47059952	0.0370247	0.222031	0.089	0	0.089
3183	GSTZ1	chr14	+	77793814	77794380	77793814	77793895	77795465	77795544	0.0381065	0.226976	0.654	1	-0.346
216	AGPAT1	chr6	-	32139026	32139282	32139073	32139282	32138713	32138847	0.0382987	0.227219	0.065	0	0.065
3498	RMND5B	chr5	+	177565108	177565397	177565108	177565259	177569583	177569729	0.0384508	0.227223	0.053	0.291	-0.238
3770	NR1H2	chr19	+	50881405	50881696	50881405	50881569	50881778	50882053	0.0387507	0.228097	1	0.899	0.101
2689	GBP3	chr1	-	89480087	89480339	89480229	89480339	89479765	89479962	0.0391962	0.229818	0.012	0.118	-0.106
2265	WNK1	chr12	+	999618	999679	999618	999676	1003727	1003801	0.0398513	0.23275	0.762	1	-0.238
2978	LAIR1	chr19	-	54872522	54872816	54872616	54872816	54871628	54871679	0.0401949	0.233694	0.404	0.635	-0.231
2981	NAA10	chrX	-	153197523	153197884	153197768	153197884	153196215	153196300	0.0403243	0.233694	0.502	0.236	0.266
2945	PUM1	chr1	-	31422973	31423108	31422979	31423108	31418192	31418330	0.0406368	0.234599	0.258	0.55	-0.292
4818	LGALS9	chr17	+	25974055	25974458	25974055	25974144	25975861	25976581	0.0409232	0.235347	0.872	0.804	0.068
1141	DAPK2	chr15	-	64275731	64275953	64275823	64275953	64263621	64263760	0.041359	0.236946	0.734	0.201	0.533
4729	AKT2	chr19	-	40771128	40771258	40771165	40771258	40762832	40762961	0.0416398	0.237648	1	0.824	0.176
3526	UBQLN1	chr9	-	86281264	86284242	86284099	86284242	86279944	86280060	0.0420303	0.238968	0.386	0.587	-0.201
2705	ZNF707	chr8	+	144773242	144773402	144773242	144773369	144773769	144773883	0.0429485	0.243267	0.299	0.672	-0.373
2470	SNX14	chr6	-	86256829	86256944	86256833	86256944	86253322	86253478	0.0438145	0.245394	0.917	1	-0.083
3950	APLP2	chr11	+	129939788	129939932	129939788	129939909	129979323	129979497	0.0437956	0.245394	0.767	0.749	0.018
4788	BZW2	chr7	+	16685755	16685929	16685755	16685913	16705061	16705126	0.0437127	0.245394	0.243	0.046	0.197
3376	C14orf159	chr14	+	91671049	91671211	91671049	91671169	91681748	91682137	0.0444311	0.24753	0	0.262	-0.262
3480	OS9	chr12	+	58111928	58112204	58111928	58112159	58112775	58112965	0.0445258	0.24753	0.507	0.455	0.052
164	SUV39H2	chr10	+	14938844	14939516	14938844	14938976	14941537	14941684	0.0456082	0.252612	0.484	1	-0.516
1010	MON2	chr12	+	62929304	62929489	62929304	62929420	62930930	62931043	0.0466164	0.255369	1	0.719	0.281
1659	MRC2	chr17	+	60755864	60756007	60755864	60755978	60757160	60757263	0.0466036	0.255369	0.977	0.894	0.083
1835	ZNF598	chr16	-	2051583	2051701	2051592	2051701	2051004	2051192	0.0464248	0.255369	1	0.83	0.17
3661	TMBIM4	chr12	-	66562694	66563133	66563069	66563133	66547119	66547228	0.0477158	0.260442	1	0	1
2970	MAPKAPK5	chr12	+	112326688	112326810	112326688	112326804	112327843	112327948	0.0484938	0.263729	0.34	0.625	-0.285
1720	YY1AP1	chr1	-	155650172	155650247	155650206	155650247	155649199	155649303	0.0486718	0.263741	0	0.2	-0.2
3369	DOCK8	chr9	+	368017	368300	368017	368135	370229	370300	0.0488699	0.263862	0	0.03	-0.03
1028	ARHGAP26	chr5	+	142586762	142587038	142586762	142586873	142593561	142593653	0.0496138	0.264996	0.053	0.186	-0.133
1415	POLR2J3	chr7	-	102212889	102213030	102212918	102213030	102210281	102210371	0.0503158	0.264996	0.172	0	0.172
1867	KAT2A	chr17	-	40271071	40271454	40271262	40271454	40270314	40270421	0.0501173	0.264996	0.317	0.085	0.232
2610	MTO1	chr6	+	74189658	74190090	74189658	74189849	74190397	74190528	0.0498803	0.264996	0.084	0	0.084
2888	CPSF3	chr2	+	9607835	9608104	9607835	9607905	9611471	9611568	0.0496573	0.264996	0.042	0	0.042
3045	CES2	chr16	+	66976550	66976688	66976550	66976640	66977201	66977274	0.0500015	0.264996	0.956	0.826	0.13
665	HNRNPH3	chr10	+	70098259	70098444	70098259	70098399	70098896	70098983	0.0501411	0.264996	0.631	0.783	-0.152
590	GTF3C1	chr16	-	27475640	27476157	27475715	27476157	27474861	27474913	0.0509322	0.266374	0	0.285	-0.285
746	LZIC	chr1	-	10002681	10002840	10002738	10002840	9996576	9996685	0.0507611	0.266374	0.763	1	-0.237
1019	GTPBP3	chr19	+	17448367	17448473	17448367	17448385	17448816	17449064	0.0520142	0.267156	1	0	1
1232	SLFN11	chr17	-	33694559	33694719	33694668	33694719	33693965	33694082	0.0522469	0.267156	1	0	1
1459	ANXA4	chr2	+	70033516	70033630	70033516	70033564	70035037	70035128	0.0519436	0.267156	0.923	1	-0.077
1518	CIZ1	chr9	-	130941267	130941694	130941522	130941694	130940987	130941183	0.0524243	0.267156	1	0.695	0.305
2907	RWDD2B	chr21	-	30380560	30380942	30380715	30380942	30380081	30380444	0.0525056	0.267156	0.726	1	-0.274
3011	SPATA5L1	chr15	+	45707784	45708007	45707784	45707977	45709466	45709597	0.052356	0.267156	0.062	0.345	-0.283
3467	ATP5SL	chr19	-	41942296	41942377	41942333	41942377	41939441	41939578	0.0521631	0.267156	0.538	0.222	0.316
470	FLOT1	chr6	-	30708966	30709481	30709390	30709481	30708455	30708575	0.051835	0.267156	0.738	0.559	0.179
664	HNRNPH3	chr10	+	70096955	70098444	70096955	70097090	70098896	70098983	0.0527628	0.267557	0.564	0.392	0.172
1362	BECN1	chr17	-	40976150	40976281	40976172	40976281	40975765	40975897	0.0544509	0.275188	0.21	0.314	-0.104
1454	TALDO1	chr11	+	763746	763944	763746	763940	764287	764433	0.0552561	0.27832	0.926	0.965	-0.039
2110	PARP10	chr8	-	145057334	145057979	145057479	145057979	145057099	145057233	0.0558706	0.280474	1	0.91	0.09
4592	PRG2	chr11	-	57156482	57156790	57156515	57156790	57156049	57156181	0.056253	0.281453	1	0.867	0.133
1025	SNX11	chr17	+	46189392	46189473	46189392	46189447	46189935	46190022	0.058013	0.281804	0.292	0	0.292
1037	IL4I1	chr19	-	50432582	50432753	50432673	50432753	50430950	50431072	0.0569179	0.281804	0.608	0.852	-0.244
1324	STRA13	chr17	-	79977385	79977570	79977516	79977570	79977168	79977257	0.0572687	0.281804	0.053	0	0.053
1347	RAI14	chr5	+	34757572	34757719	34757572	34757687	34796043	34796132	0.0573105	0.281804	0.434	1	-0.566
1740	USP53	chr4	+	120188474	120188637	120188474	120188590	120189422	120189575	0.0578377	0.281804	0.614	1	-0.386
2061	KHSRP	chr19	-	6415544	6415745	6415619	6415745	6415390	6415468	0.0576239	0.281804	0.434	0.877	-0.443
2708	KBTBD2	chr7	-	32919046	32919554	32919312	32919554	32914603	32914769	0.0568384	0.281804	0.833	0.614	0.219
4088	LAMTOR4	chr7	+	99747121	99747202	99747121	99747188	99751022	99751140	0.0571241	0.281804	1	0.939	0.061
4708	MATR3	chr5	+	138629438	138629717	138629438	138629494	138650363	138650425	0.0579353	0.281804	0.06	0.13	-0.07
1058	APEH	chr3	+	49713488	49713948	49713488	49713652	49714041	49714133	0.0586907	0.284177	0.897	0.709	0.188
4035	HNRNPH1	chr5	-	179047892	179048398	179048242	179048398	179046269	179046408	0.0589326	0.28443	0.941	0.989	-0.048
270	RPP30	chr10	+	92654531	92655240	92654531	92654648	92655636	92655674	0.060765	0.292334	0.048	1	-0.952
1772	TUBGCP6	chr22	-	50658679	50660303	50659703	50660303	50658385	50658444	0.0626659	0.298754	1	0.377	0.623
2098	MAP2K6	chr17	+	67513640	67513754	67513640	67513692	67515453	67515573	0.0626544	0.298754	0	1	-1
370	RBBP5	chr1	-	205064000	205064192	205064114	205064192	205055269	205057943	0.0626966	0.298754	1	0.262	0.738
3229	PABPC4	chr1	-	40036768	40037021	40036905	40037021	40035534	40035674	0.0630327	0.299405	0.06	0.082	-0.022
824	TDRKH	chr1	-	151762855	151762964	151762874	151762964	151755374	151755525	0.0637591	0.301901	1	0	1
1682	GRHPR	chr9	+	37422662	37422830	37422662	37422802	37424841	37424972	0.0640738	0.302033	0.698	0.552	0.146
3553	ZNF101	chr19	+	19788672	19788799	19788672	19788795	19789534	19789595	0.0641897	0.302033	0.333	1	-0.667
1771	TUBGCP6	chr22	-	50658620	50660303	50659703	50660303	50658385	50658444	0.0649909	0.304848	1	0.364	0.636
2004	EEF1G	chr11	-	62339011	62339154	62339095	62339154	62338436	62338580	0.0652466	0.305094	0.917	0.879	0.038
4523	XPO7	chr8	+	21829386	21829479	21829386	21829452	21832180	21832285	0.0655938	0.305765	0.155	0	0.155
1375	FAM104B	chrX	-	55185558	55185661	55185561	55185661	55172613	55172744	0.0660552	0.306101	0.3	0	0.3
1948	OSBPL3	chr7	-	24873705	24874355	24874104	24874355	24870386	24870524	0.0662683	0.306101	0.622	0.226	0.396
3155	COMMD4	chr15	+	75630402	75630761	75630402	75630474	75630986	75631026	0.0662776	0.306101	0.136	0.044	0.092
2521	UBXN1	chr11	-	62445398	62445590	62445410	62445590	62445252	62445304	0.0666036	0.306663	0.95	1	-0.05
781	NXF1	chr11	-	62571263	62571450	62571271	62571450	62570890	62571044	0.0669334	0.307239	0.905	1	-0.095
1205	NUP205	chr7	+	135261716	135261876	135261716	135261847	135262543	135262772	0.0687832	0.314348	0.65	1	-0.35
3633	SART3	chr12	-	108932709	108932865	108932720	108932865	108931840	108931979	0.0690309	0.314348	0.758	1	-0.242
4207	CRELD1	chr3	+	9984760	9984856	9984760	9984837	9985064	9985199	0.0691106	0.314348	0.937	1	-0.063
3415	HUS1	chr7	-	48019006	48019150	48019064	48019150	48018285	48018413	0.0696425	0.315811	0.184	0.345	-0.161
3035	CRK	chr17	-	1339913	1340449	1340083	1340449	1323982	1326944	0.0707665	0.319445	0.113	0.215	-0.102
366	UBAP2L	chr1	+	154207066	154207235	154207066	154207214	154207671	154207767	0.0708695	0.319445	0.975	0.916	0.059
3964	YAP1	chr11	+	102076623	102076817	102076623	102076805	102094352	102094483	0.0711247	0.319635	0.654	0	0.654
1333	HMGN3	chr6	-	79911992	79912106	79912033	79912106	79910961	79911443	0.0715132	0.320407	0.503	0.419	0.084
46	PRMT1	chr19	+	50183396	50183510	50183396	50183495	50183743	50183845	0.0717233	0.320407	0.55	0	0.55
4071	MST1	chr3	-	49724379	49724500	49724383	49724500	49724116	49724235	0.0722532	0.320864	0.571	0	0.571
4693	CDK11A	chr1	-	1638847	1639023	1638963	1639023	1637080	1637171	0.0720873	0.320864	0.4	1	-0.6
1023	BSCL2	chr11	-	62472772	62473089	62472939	62473089	62469939	62470021	0.072774	0.322224	0.687	1	-0.313
4297	EIF4G2	chr11	-	10823207	10823756	10823595	10823756	10822508	10822634	0.0731147	0.32278	0.344	0.294	0.05
2694	SLC52A2	chr8	+	145582843	145583083	145582843	145582980	145583282	145584153	0.0744392	0.327664	0.877	0.724	0.153
1674	BAIAP2	chr17	+	79059453	79059525	79059453	79059515	79060242	79060380	0.074806	0.328315	0.878	1	-0.122
2643	ZBTB8OS	chr1	-	33100302	33100393	33100368	33100393	33099551	33099673	0.0755357	0.330551	0.118	0.325	-0.207
351	TAZ	chrX	+	153641543	153641707	153641543	153641676	153641818	153641904	0.075983	0.330581	0.133	1	-0.867
361	SUMF2	chr7	+	56142278	56142429	56142278	56142332	56144526	56144582	0.0758249	0.330581	1	0.742	0.258
2178	MRPL52	chr14	+	23302626	23302698	23302626	23302691	23303380	23303555	0.0766011	0.33135	0.049	0.018	0.031
348	TAZ	chrX	+	153641543	153641676	153641543	153641589	153641818	153641904	0.0764076	0.33135	0.323	0	0.323
2046	ZFAND2B	chr2	+	220072369	220072501	220072369	220072496	220072608	220072760	0.0773072	0.332181	1	0.789	0.211
219	EPB41L2	chr6	-	131190702	131191266	131190951	131191266	131188598	131188721	0.0771274	0.332181	0.792	0.912	-0.12
684	SH3BP2	chr4	+	2825121	2825300	2825121	2825296	2826339	2826457	0.0776785	0.332181	1	0.25	0.75
869	GNB2L1	chr5	-	180669169	180669345	180669173	180669345	180668491	180668563	0.0776785	0.332181	0	0.75	-0.75
3048	ADD1	chr4	+	2906490	2906835	2906490	2906742	2909469	2909571	0.0788516	0.336239	0.223	0.12	0.103
4858	IDH3B	chr20	-	2639283	2639483	2639404	2639483	2639040	2639168	0.079552	0.338265	0.287	1	-0.713
1877	TTC31	chr2	+	74718607	74718799	74718607	74718793	74719130	74719182	0.0812542	0.344527	0.429	0	0.429
1078	ANKZF1	chr2	+	220094949	220095127	220094949	220095072	220096649	220096762	0.0820552	0.345309	0.517	0.194	0.323
1519	CIZ1	chr9	-	130941351	130941694	130941522	130941694	130940987	130941183	0.0821289	0.345309	1	0.739	0.261
4608	TTC1	chr5	+	159436119	159436200	159436119	159436197	159437506	159437865	0.0819821	0.345309	0.86	0.78	0.08
2525	CLDND1	chr3	-	98239976	98240286	98240173	98240286	98237728	98237839	0.0828995	0.347576	0.945	1	-0.055
2480	NOP56	chr20	+	2636579	2636860	2636579	2636680	2637046	2637195	0.0831477	0.347645	0.056	0.017	0.039
2405	USF1	chr1	-	161013042	161013150	161013057	161013150	161012622	161012672	0.0843646	0.350779	0.088	0	0.088
4643	SPP1	chr4	+	88898813	88899011	88898813	88899002	88901197	88901278	0.0842629	0.350779	0.648	0.451	0.197
2262	NCF1	chr7	+	74199527	74199645	74199527	74199607	74202327	74202432	0.0847747	0.351511	0.918	0.881	0.037
1472	HAUS4	chr14	-	23425954	23426303	23426124	23426303	23424308	23424385	0.0855975	0.353945	0.65	0.218	0.432
1993	C6orf136	chr6	+	30618770	30618877	30618770	30618859	30619042	30619243	0.0863954	0.356262	0	1	-1
4393	BZW1	chr2	+	201676268	201676713	201676268	201676450	201677930	201678004	0.0868243	0.35705	0.832	0.943	-0.111
1388	AMDHD2	chr16	+	2578452	2578719	2578452	2578560	2578994	2579096	0.088005	0.357228	0.383	1	-0.617
1501	ABCD4	chr14	-	74764341	74764772	74764632	74764772	74763035	74763152	0.0880575	0.357228	0	0.087	-0.087
1722	MAPK8IP3	chr16	+	1811224	1811306	1811224	1811279	1812351	1812482	0.0876859	0.357228	0.893	0.528	0.365
2537	PHC3	chr3	-	169889160	169889238	169889177	169889238	169866873	169867032	0.0875074	0.357228	0.533	1	-0.467
396	NR3C1	chr5	-	142693563	142693733	142693566	142693733	142689661	142689778	0.0871199	0.357228	0.13	0.04	0.09
2261	NCF1	chr7	+	74191612	74191766	74191612	74191693	74193427	74193503	0.0896263	0.361805	0.002	0.024	-0.022
3022	CIRBP	chr19	+	1271138	1271466	1271138	1271364	1271549	1271631	0.0896678	0.361805	1	0.924	0.076
115	FAM200B	chr4	+	15683378	15683524	15683378	15683407	15687858	15688085	0.0904944	0.363187	0.433	1	-0.567
3118	TIA1	chr2	-	70463204	70463307	70463210	70463307	70457887	70457986	0.0903863	0.363187	0.231	0	0.231
3296	TRMT1	chr19	-	13226959	13227245	13226985	13227245	13226810	13226866	0.0913599	0.365683	1	0.684	0.316
2297	C21orf2	chr21	-	45750345	45750799	45750705	45750799	45749773	45750209	0.0930277	0.370384	0.305	1	-0.695
358	AHRR	chr5	+	344007	344084	344007	344079	353844	354026	0.0929042	0.370384	0.112	0	0.112
2832	BAG6	chr6	-	31620176	31620477	31620200	31620477	31619432	31619553	0.0959805	0.375174	0.531	0.419	0.112
3446	IMP4	chr2	+	131100466	131100535	131100466	131100508	131100658	131100767	0.0951339	0.375174	0.111	0.036	0.075
3559	GOSR1	chr17	+	28808160	28808281	28808160	28808275	28811231	28811319	0.0953792	0.375174	0.437	0.291	0.146
3928	KANSL2	chr12	-	49075164	49075424	49075353	49075424	49073437	49073616	0.0956624	0.375174	1	0.747	0.253
4028	NMRAL1	chr16	-	4513642	4513851	4513660	4513851	4511694	4511960	0.0949592	0.375174	0.129	0	0.129
4343	YDJC	chr22	-	21983831	21984050	21983890	21984050	21983596	21983696	0.0951616	0.375174	0.624	0	0.624
679	HUWE1	chrX	-	53629524	53629619	53629551	53629619	53627077	53627269	0.0958454	0.375174	0.68	1	-0.32
2125	MSTO1	chr1	+	155581006	155581146	155581006	155581082	155581339	155581394	0.0980363	0.381643	0.055	0.297	-0.242
4831	CDK5RAP3	chr17	+	46052879	46053019	46052879	46053004	46053234	46053379	0.0981441	0.381643	0.91	0.979	-0.069
2128	LSMD1	chr17	-	7760302	7760516	7760332	7760516	7760002	7760161	0.0984957	0.382021	0.188	0	0.188
1345	RAI14	chr5	+	34757572	34757703	34757572	34757687	34796043	34796132	0.0994245	0.384629	0.921	1	-0.079
2084	ZSCAN5A	chr19	-	56825988	56826208	56826049	56826208	56824651	56824753	0.0997155	0.384666	0.711	0	0.711
901	RRBP1	chr20	-	17595381	17595525	17595384	17595525	17594322	17594865	0.0999466	0.384666	1	0.933	0.067
3234	P4HTM	chr3	+	49038870	49039061	49038870	49038995	49039932	49040029	0.101286	0.388823	0.79	1	-0.21
117	FAM200B	chr4	+	15683378	15683591	15683378	15683407	15687858	15688085	0.101559	0.388876	0.488	1	-0.512
4371	ABCF3	chr3	+	183904294	183904442	183904294	183904424	183904583	183904663	0.101955	0.3894	1	0.953	0.047
3414	HUS1	chr7	-	48019006	48019150	48019017	48019150	48018285	48018413	0.102232	0.389466	0.827	1	-0.173
3945	WBSCR22	chr7	+	73098096	73098330	73098096	73098134	73100965	73101061	0.10251	0.389538	0.023	0	0.023
625	HSD17B10	chrX	-	53458745	53458854	53458772	53458854	53458205	53458542	0.102778	0.38957	0.93	1	-0.07
4582	ATF7	chr12	-	53937080	53937232	53937113	53937232	53931198	53931336	0.104062	0.393444	0.204	0	0.204
1062	CLTCL1	chr22	-	19188839	19189004	19188901	19189004	19187244	19187352	0.104345	0.393523	1	0	1
2018	FIGNL1	chr7	-	50517197	50517421	50517260	50517421	50515878	50515987	0.105674	0.394569	0	1	-1
2146	PGAP2	chr11	+	3845499	3845679	3845499	3845594	3846249	3846358	0.105301	0.394569	0	0.344	-0.344
3450	XPOT	chr12	+	64818817	64818962	64818817	64818918	64819117	64819237	0.105571	0.394569	0.865	1	-0.135
4154	NRP1	chr10	-	33491818	33491923	33491839	33491923	33486577	33486637	0.104974	0.394569	0.779	0.689	0.09
2123	RANBP1	chr22	+	20103460	20103953	20103460	20103918	20106535	20106672	0.106755	0.395872	0.892	0.501	0.391
232	ZNF561	chr19	-	9731591	9731907	9731837	9731907	9730107	9730258	0.106814	0.395872	0.007	0.039	-0.032
3817	SLC9A6	chrX	+	135076944	135077144	135076944	135077048	135080266	135080344	0.106704	0.395872	0.644	1	-0.356
2409	DPM1	chr20	-	49557641	49557746	49557665	49557746	49557401	49557470	0.107137	0.39609	0.395	1	-0.605
3447	IMP4	chr2	+	131102201	131102298	131102201	131102285	131102948	131103058	0.107528	0.396561	0.01	0.058	-0.048
1230	SLFN11	chr17	-	33700492	33700639	33700600	33700639	33694559	33694719	0.108394	0.398438	0.745	0.45	0.295
2744	TM4SF19	chr3	-	196051141	196051311	196051145	196051311	196050614	196050868	0.108968	0.398438	0.928	0.95	-0.022
3634	TBP	chr6	+	170878699	170878867	170878699	170878828	170880497	170880592	0.109099	0.398438	0.845	1	-0.155
4759	RABGGTA	chr14	-	24739539	24739664	24739565	24739664	24739158	24739346	0.108767	0.398438	0.766	0.573	0.193
2160	SKIL	chr3	+	170102320	170102553	170102320	170102415	170108010	170108252	0.109636	0.399425	0.954	0.846	0.108
2019	FIGNL1	chr7	-	50516815	50517421	50517197	50517421	50515878	50515987	0.110267	0.400754	1	0	1
2278	UNC45A	chr15	+	91478514	91478605	91478514	91478560	91478773	91478935	0.110731	0.401251	0.245	0.501	-0.256
2839	MICALL1	chr22	+	38323417	38323833	38323417	38323827	38327805	38327940	0.110939	0.401251	0.966	0.813	0.153
1461	PDXK	chr21	+	45152019	45152528	45152019	45152323	45153949	45154004	0.111987	0.404069	0.074	1	-0.926
1237	MRPL55	chr1	-	228296849	228297000	228296961	228297000	228296655	228296722	0.112653	0.405498	0.148	1	-0.852
2236	RRP1	chr21	+	45209393	45209643	45209393	45209576	45211230	45211313	0.113342	0.407002	0.895	0.691	0.204
4765	CNOT1	chr16	-	58570871	58571124	58570892	58571124	58568050	58568299	0.113892	0.408	0.069	0	0.069
2196	TM7SF2	chr11	+	64880282	64880886	64880282	64880337	64880962	64881066	0.115198	0.410622	1	0.076	0.924
4096	RCC1	chr1	+	28857034	28857127	28857034	28857085	28858314	28858502	0.115445	0.410622	0	0.338	-0.338
4859	FGFR1	chr8	-	38277050	38277253	38277056	38277253	38275745	38275891	0.115324	0.410622	0.56	0.698	-0.138
1601	CPNE1	chr20	-	34252681	34252854	34252800	34252854	34220716	34220845	0.116102	0.411982	1	0.947	0.053
4789	ADPRM	chr17	+	10608226	10608932	10608226	10608844	10609754	10609871	0.116959	0.414045	0.103	0.3	-0.197
1125	TOM1	chr22	+	35717951	35718030	35717951	35718012	35719020	35719170	0.117557	0.41421	0.96	0.911	0.049
3320	TBC1D7	chr6	-	13328527	13328763	13328687	13328763	13327018	13327195	0.117283	0.41421	1	0.3	0.7
1055	PLD2	chr17	+	4722723	4722877	4722723	4722844	4725087	4725202	0.118244	0.415655	0	1	-1
2393	CD151	chr11	+	837459	837618	837459	837612	837941	838028	0.119963	0.418813	0.972	1	-0.028
3227	PABPC4	chr1	-	40030094	40030214	40030142	40030214	40029285	40029413	0.120259	0.418813	0.6	0.487	0.113
44	PRKCSH	chr19	+	11558253	11558433	11558253	11558412	11558507	11558604	0.120026	0.418813	0.554	0.708	-0.154
907	SMARCAL1	chr2	+	217277136	217277371	217277136	217277326	217278578	217278615	0.119833	0.418813	0	1	-1
1196	TRAPPC2	chrX	-	13752162	13752304	13752168	13752304	13737989	13738101	0.122091	0.422255	0.714	0	0.714
1488	CNTROB	chr17	+	7847440	7847956	7847440	7847566	7849045	7849304	0.121962	0.422255	0.588	1	-0.412
4417	GMPR2	chr14	+	24702684	24702804	24702684	24702799	24704942	24705026	0.121757	0.422255	1	0.9	0.1
344	TAZ	chrX	+	153647881	153648085	153647881	153647962	153648370	153648433	0.122687	0.42334	0.365	1	-0.635
2567	ACOX1	chr17	-	73974871	73975209	73975045	73975209	73974614	73974774	0.123483	0.423921	0.049	0	0.049
2775	ERAL1	chr17	+	27183522	27183703	27183522	27183600	27184956	27185003	0.123702	0.423921	0.046	0	0.046
4438	RPL7L1	chr6	+	42848598	42848820	42848598	42848704	42851188	42851352	0.123491	0.423921	0.091	0.05	0.041
3165	ZFAND4	chr10	-	46167719	46168210	46168126	46168210	46158989	46159290	0.125852	0.430306	0.474	1	-0.526
1100	THBS3	chr1	-	155166831	155167004	155166979	155167004	155165777	155165917	0.127051	0.43294	1	0.142	0.858
434	PACRGL	chr4	+	20702080	20702234	20702080	20702201	20706088	20706156	0.1272	0.43294	1	0.319	0.681
2799	SPOCD1	chr1	-	32262190	32262316	32262193	32262316	32259724	32259836	0.127898	0.43431	0.808	0.931	-0.123
3944	WBSCR22	chr7	+	73098096	73098231	73098096	73098134	73100965	73101061	0.128181	0.43431	0.105	0.048	0.057
4288	METTL23	chr17	+	74729374	74729463	74729374	74729459	74729602	74730018	0.129292	0.437088	0.057	0	0.057
148	POMT2	chr14	-	77772588	77772784	77772679	77772784	77771034	77771143	0.129906	0.437195	0	0.144	-0.144
3012	STX10	chr19	-	13255577	13255684	13255581	13255684	13255390	13255485	0.129729	0.437195	0.974	0.87	0.104
3478	OS9	chr12	+	58089744	58089821	58089744	58089764	58109542	58109753	0.130207	0.437226	0.058	1	-0.942
2599	FAM46A	chr6	-	82462092	82462425	82462147	82462425	82461306	82461895	0.130582	0.437264	0.1	0.03	0.07
4399	EMP3	chr19	+	48830777	48830880	48830777	48830818	48832608	48832749	0.1308	0.437264	0.614	0.546	0.068
4367	RHOC	chr1	-	113247674	113247790	113247721	113247790	113246265	113246428	0.131987	0.440251	0.029	0.068	-0.039
4316	MAN2A2	chr15	+	91456502	91456636	91456502	91456604	91456843	91456985	0.132448	0.440808	0.929	0.608	0.321
3744	DALRD3	chr3	-	49053236	49053305	49053251	49053305	49052920	49053140	0.133062	0.441871	0.773	0.336	0.437
4477	RNF123	chr3	+	49726989	49727255	49726989	49727039	49728562	49728680	0.133488	0.442307	0.026	0	0.026
971	PFDN5	chr12	+	53690213	53690335	53690213	53690251	53691633	53691708	0.134582	0.44495	1	0.126	0.874
4749	IQCB1	chr3	-	121553095	121553326	121553237	121553326	121547707	121547819	0.135345	0.446491	0	0.061	-0.061
138	STK16	chr2	+	220110617	220111598	220110617	220110807	220112136	220112257	0.137411	0.451788	1	0.677	0.323
4443	DRG2	chr17	+	17997126	17997287	17997126	17997282	18001583	18001673	0.137553	0.451788	0.794	0.929	-0.135
1487	CNTROB	chr17	+	7851804	7852003	7851804	7851937	7852402	7852475	0.139441	0.456783	0	0.346	-0.346
1563	TRAF4	chr17	+	27075034	27075196	27075034	27075153	27075279	27075441	0.14043	0.456783	1	0.886	0.114
2448	SPRYD3	chr12	-	53468432	53469003	53468878	53469003	53467069	53467255	0.1409	0.456783	1	0.666	0.334
2625	MCTS1	chrX	+	119742079	119742318	119742079	119742213	119744865	119744933	0.140787	0.456783	0.044	0	0.044
28	TUBGCP4	chr15	+	43695880	43696040	43695880	43695997	43696610	43696750	0.139934	0.456783	0.175	0	0.175
4517	WDR74	chr11	-	62603390	62603508	62603432	62603508	62603166	62603313	0.14027	0.456783	0.062	0	0.062
4769	BCL2L1	chr20	-	30309457	30310151	30309646	30310151	30252254	30253889	0.141296	0.457081	0.854	1	-0.146
4499	CUL2	chr10	-	35379106	35379570	35379357	35379570	35360126	35360267	0.141805	0.45774	0.313	0.155	0.158
2229	MYB	chr6	+	135515493	135515598	135515493	135515589	135516885	135517140	0.142354	0.458526	0.809	1	-0.191
2612	ZNF410	chr14	+	74358729	74358911	74358729	74358810	74360499	74360635	0.143691	0.461844	0.9	0.781	0.119
1390	ZFPL1	chr11	+	64851713	64851850	64851713	64851832	64852162	64852272	0.1445	0.46345	0.682	0.816	-0.134
228	NCOA3	chr20	+	46277748	46277853	46277748	46277841	46279725	46280020	0.145325	0.464113	0.34	0.654	-0.314
2595	KIAA0195	chr17	+	73494992	73495199	73494992	73495163	73495342	73496171	0.145119	0.464113	0.047	0	0.047
1158	NTAN1	chr16	-	15141274	15141407	15141298	15141407	15138190	15138264	0.146611	0.464269	0	0.06	-0.06
2189	GANAB	chr11	-	62407098	62407203	62407102	62407203	62406830	62406939	0.146018	0.464269	0.943	0.905	0.038
406	SRRM1	chr1	+	24981345	24981620	24981345	24981614	24987209	24987290	0.146378	0.464269	0.758	0.656	0.102
4336	FLII	chr17	-	18156857	18157033	18156912	18157033	18156614	18156772	0.145852	0.464269	0.879	0.974	-0.095
1890	PSMC3IP	chr17	-	40729097	40729320	40729230	40729320	40726116	40726228	0.148858	0.469402	0	0.451	-0.451
3561	HARS	chr5	-	140058586	140058712	140058646	140058712	140057492	140057600	0.148549	0.469402	1	0.948	0.052
4117	C11orf74	chr11	+	36616062	36616191	36616062	36616142	36631630	36631789	0.149744	0.471207	0.432	0.192	0.24
3470	MLL3	chr7	-	151842237	151842380	151842249	151842380	151841797	151841966	0.150163	0.471536	0.398	0.791	-0.393
1171	FLAD1	chr1	+	154962634	154963004	154962634	154962733	154965188	154965262	0.152015	0.475909	1	0.756	0.244
4410	WDR47	chr1	-	109556441	109556547	109556462	109556547	109553537	109554340	0.152189	0.475909	0	0.459	-0.459
1810	ETF1	chr5	-	137878322	137878625	137878393	137878625	137854380	137854556	0.152625	0.476278	0.534	0	0.534
3564	DBF4	chr7	+	87507367	87507540	87507367	87507448	87514293	87514473	0.15306	0.476644	0.677	1	-0.323
1660	KAT6A	chr8	-	41907093	41907225	41907137	41907225	41905895	41906820	0.153628	0.477112	0.407	0.164	0.243
3473	PILRB	chr7	+	99950995	99951635	99950995	99951106	99952765	99952863	0.153926	0.477112	0.462	1	-0.538
4378	C19orf60	chr19	+	18699804	18700493	18699804	18699887	18701663	18701743	0.154163	0.477112	1	0.679	0.321
1521	UFD1L	chr22	-	19462992	19463125	19463018	19463125	19462590	19462623	0.15475	0.477942	0.927	0.698	0.229
3506	GGA1	chr22	+	38012928	38013055	38012928	38013004	38014454	38014553	0.155086	0.477997	0.058	0	0.058
4368	LRSAM1	chr9	+	130248014	130248119	130248014	130248114	130249954	130250042	0.155689	0.47887	0.333	0	0.333
2507	ZNF7	chr8	+	146054427	146054989	146054427	146054475	146062775	146062892	0.156303	0.479607	1	0.486	0.514
3254	DHRS12	chr13	-	52348056	52348170	52348065	52348170	52345956	52346047	0.15662	0.479607	0	0.661	-0.661
4880	PUM2	chr2	-	20457997	20458132	20458003	20458132	20455793	20455931	0.156887	0.479607	0.156	0	0.156
3639	INPP4A	chr2	+	99172015	99172271	99172015	99172154	99175925	99175958	0.157411	0.480233	0.287	1	-0.713
4695	CDK11A	chr1	-	1654026	1654270	1654146	1654270	1653034	1653150	0.15774	0.48026	0.049	0	0.049
2782	ZSWIM8	chr10	+	75559768	75559952	75559768	75559928	75560053	75560230	0.160663	0.48599	0.295	0.114	0.181
2784	WIPF2	chr17	+	38416786	38416919	38416786	38416879	38418776	38418893	0.160331	0.48599	0.884	1	-0.116
3095	LZTR1	chr22	+	21344674	21345258	21344674	21344814	21345916	21346118	0.160917	0.48599	0.037	0	0.037
995	FBXL19	chr16	+	30939787	30939951	30939787	30939949	30941393	30941905	0.160132	0.48599	0	0.333	-0.333
4162	TRAPPC6B	chr14	-	39628653	39628754	39628686	39628754	39627488	39627606	0.161266	0.486064	0.088	0	0.088
2590	SMEK1	chr14	-	91942154	91942310	91942193	91942310	91939582	91939714	0.161673	0.486314	0.217	0	0.217
2854	USP36	chr17	-	76832192	76832454	76832343	76832454	76831360	76831583	0.162449	0.487101	1	0.755	0.245
3502	TMEM218	chr11	-	124972532	124972705	124972629	124972705	124972027	124972213	0.162908	0.487101	0.238	0.509	-0.271
626	SMPD1	chr11	+	6412613	6413426	6412613	6413386	6414445	6414617	0.162901	0.487101	0.138	0	0.138
2499	WDR83	chr19	+	12780790	12780911	12780790	12780894	12780993	12781099	0.164983	0.492325	0	1	-1
2437	MUTYH	chr1	-	45798589	45798996	45798956	45798996	45798434	45798506	0.165849	0.492948	1	0.032	0.968
3040	C1orf63	chr1	-	25570667	25571792	25571640	25571792	25570040	25570124	0.165569	0.492948	0.119	0.214	-0.095
4684	ARL6IP4	chr12	+	123465675	123465846	123465675	123465813	123466141	123466426	0.167124	0.495756	0.324	0.418	-0.094
378	USP8	chr15	+	50769045	50769194	50769045	50769190	50769472	50769696	0.168553	0.49901	0.051	0	0.051
435	PACRGL	chr4	+	20702080	20702370	20702080	20702234	20706088	20706156	0.16919	0.499909	0.4	1	-0.6
981	NELFCD	chr20	+	57564912	57565287	57564912	57565043	57565964	57566130	0.170254	0.502067	0.029	0	0.029
382	FBXW5	chr9	-	139836497	139836918	139836551	139836918	139835988	139836136	0.170708	0.502416	0.716	0.564	0.152
1318	APBA2	chr15	+	29213842	29213952	29213842	29213921	29287955	29288009	0.172932	0.502855	1	0	1
2115	ANXA2	chr15	-	60688349	60688626	60688478	60688626	60678226	60678285	0.172801	0.502855	0	1	-1
2276	CAND1	chr12	+	67698883	67700377	67698883	67699092	67701176	67701272	0.173676	0.502855	0.952	1	-0.048
3211	BEST1	chr11	+	61725617	61725973	61725617	61725770	61726969	61727050	0.172957	0.502855	0.413	1	-0.587
3242	CFL2	chr14	-	35182459	35182767	35182602	35182767	35182265	35182342	0.171758	0.502855	0.442	1	-0.558
3521	TSPAN17	chr5	+	176083078	176083135	176083078	176083126	176083700	176083817	0.173731	0.502855	0	0.141	-0.141
4299	ZNF610	chr19	+	52850959	52851197	52850959	52851084	52852406	52852488	0.173872	0.502855	1	0	1
548	GNLY	chr2	+	85921875	85922119	85921875	85922046	85922442	85922546	0.17307	0.502855	1	0	1
727	TLE3	chr15	-	70350497	70350630	70350524	70350630	70349812	70349997	0.171872	0.502855	0.846	0.961	-0.115
4293	CHMP1A	chr16	-	89715758	89715905	89715785	89715905	89713610	89713739	0.174647	0.504126	0.971	0.885	0.086
3746	KAT6B	chr10	+	76735156	76735539	76735156	76735212	76737073	76737195	0.175117	0.504512	0	1	-1
1075	AURKA	chr20	-	54966998	54967351	54967223	54967351	54965611	54965721	0.176896	0.506637	0.162	0	0.162
2092	QARS	chr3	-	49141756	49141904	49141805	49141904	49141295	49141405	0.177461	0.506637	0.952	1	-0.048
2224	MYB	chr6	+	135516885	135517140	135516885	135517055	135520045	135520188	0.17683	0.506637	1	0.899	0.101
3591	CASP8	chr2	+	202141549	202141827	202141549	202141691	202149538	202150040	0.177542	0.506637	0.052	0.127	-0.075
4817	WDR73	chr15	-	85189203	85189579	85189414	85189579	85188701	85189067	0.176423	0.506637	0.1	0.275	-0.175
2844	CINP	chr14	-	102822104	102822234	102822108	102822234	102816255	102816385	0.179278	0.509719	0.925	1	-0.075
3374	MAP3K4	chr6	+	161514804	161514883	161514804	161514871	161518111	161518208	0.179301	0.509719	0.333	0.251	0.082
2006	ST3GAL4	chr11	+	126276367	126276452	126276367	126276440	126276837	126276918	0.179654	0.509755	1	0.45	0.55
3846	STAT6	chr12	-	57503723	57503893	57503859	57503893	57501945	57502082	0.180224	0.510407	0.71	0.377	0.333
2867	USB1	chr16	+	58048176	58048230	58048176	58048198	58051237	58051343	0.181465	0.512954	1	0.657	0.343
3214	MINK1	chr17	+	4789745	4789921	4789745	4789912	4790404	4790474	0.182664	0.51397	0.939	0.708	0.231
3263	CPSF7	chr11	-	61197358	61197394	61197385	61197394	61196653	61196762	0.182527	0.51397	0	0.015	-0.015
4728	AKT2	chr19	-	40742163	40743998	40743875	40743998	40741796	40742011	0.182852	0.51397	0.483	0.774	-0.291
2218	PSMD13	chr11	+	244674	244761	244674	244705	247276	247448	0.183297	0.514259	1	0.894	0.106
4558	PSMD4	chr1	+	151238479	151238597	151238479	151238588	151238783	151238915	0.183659	0.514313	0.115	0.077	0.038
299	MLLT4	chr6	+	168366436	168366725	168366436	168366533	168369793	168369878	0.18469	0.515268	1	0.478	0.522
3808	SLC22A16	chr6	-	110777740	110778220	110778102	110778220	110768075	110768193	0.18503	0.515268	0.691	0.858	-0.167
4863	CNOT6	chr5	+	179991488	179991593	179991488	179991578	179991674	179991743	0.184348	0.515268	0.909	1	-0.091
1026	CTDSP2	chr12	-	58221316	58221373	58221334	58221373	58220778	58220880	0.186032	0.515372	0.138	0.348	-0.21
1064	CTIF	chr18	+	46284289	46284782	46284289	46284776	46287760	46288060	0.186617	0.515372	0.286	0	0.286
2040	MAGIX	chrX	+	49021044	49021428	49021044	49021127	49021527	49021699	0.186306	0.515372	1	0	1
2361	ANKRD42	chr11	+	82921341	82921461	82921341	82921458	82922336	82922472	0.186784	0.515372	0.75	1	-0.25
4168	NAPRT1	chr8	-	144657360	144657515	144657399	144657515	144657155	144657263	0.186123	0.515372	0.879	1	-0.121
3990	ALDH16A1	chr19	+	49968994	49969162	49968994	49969128	49969338	49969540	0.188006	0.517791	0.785	0.615	0.17
1600	PSMC6	chr14	+	53173919	53174247	53173919	53174022	53175026	53175106	0.191463	0.522903	0.002	0.013	-0.011
1612	EIF4B	chr12	+	53428395	53428508	53428395	53428493	53431192	53431406	0.190249	0.522903	0.103	0.058	0.045
2028	NDUFAF6	chr8	+	96044222	96044326	96044222	96044322	96047681	96047804	0.193818	0.522903	0.333	0	0.333
2081	TBCD	chr17	+	80890533	80890731	80890533	80890611	80895146	80895236	0.193912	0.522903	0.319	0	0.319
2661	ITGB7	chr12	-	53594855	53594978	53594901	53594978	53594026	53594230	0.193485	0.522903	0.786	0.868	-0.082
2847	NAA60	chr16	+	3534698	3535083	3534698	3535061	3535466	3536952	0.194061	0.522903	0.183	0.066	0.117
3488	SCARB1	chr12	-	125270902	125271049	125270986	125271049	125267228	125267357	0.192161	0.522903	0.906	1	-0.094
419	C10orf2	chr10	+	102750625	102750811	102750625	102750767	102752946	102754158	0.19439	0.522903	0.583	0.333	0.25
4819	KCTD18	chr2	-	201369470	201369682	201369492	201369682	201363613	201363807	0.194158	0.522903	0.63	0.398	0.232
662	ST3GAL3	chr1	+	44201933	44202096	44201933	44202051	44257772	44257820	0.191165	0.522903	0.509	0.094	0.415
765	DCTN1	chr2	-	74593585	74594059	74593909	74594059	74593370	74593502	0.19332	0.522903	0.916	0.805	0.111
889	CD37	chr19	+	49838970	49839043	49838970	49839039	49840165	49840290	0.191937	0.522903	0.977	0.984	-0.007
8	PLAU	chr10	+	75671282	75671683	75671282	75671370	75671972	75672080	0.19129	0.522903	1	0.39	0.61
413	PIDD	chr11	-	800332	800451	800383	800451	800130	800244	0.194761	0.522962	0.592	1	-0.408
1379	BTN2A2	chr6	+	26383353	26383527	26383353	26383409	26384019	26384143	0.19573	0.523692	0.074	0	0.074
3649	RBM5	chr3	+	50131152	50131308	50131152	50131216	50137414	50137484	0.195441	0.523692	1	0.909	0.091
2703	SIGMAR1	chr9	-	34637216	34637417	34637263	34637417	34636993	34637086	0.196363	0.524451	0.799	0.642	0.157
4726	C8orf59	chr8	-	86131464	86131592	86131551	86131592	86129614	86129731	0.196719	0.524467	0.654	1	-0.346
3837	GOT2	chr16	-	58756022	58756182	58756053	58756182	58753099	58753159	0.1971	0.524553	0.147	0	0.147
417	NOSIP	chr19	-	50060337	50060506	50060346	50060506	50060131	50060250	0.198015	0.525833	0.109	0	0.109
4522	ZNF783	chr7	+	148987028	148987174	148987028	148987129	148989301	148989399	0.198282	0.525833	0	0.41	-0.41
2148	ARMC10	chr7	+	102724128	102724509	102724128	102724277	102727076	102727211	0.199973	0.528259	0.036	0.01	0.026
2592	BABAM1	chr19	+	17378251	17378336	17378251	17378325	17379602	17379900	0.200601	0.528259	0.933	1	-0.067
2598	KIAA0195	chr17	+	73487771	73487981	73487771	73487933	73488554	73488870	0.200605	0.528259	0.747	0.875	-0.128
3206	TRMT10B	chr9	+	37763625	37763862	37763625	37763750	37768072	37768225	0.200282	0.528259	0.298	1	-0.702
1240	VPS28	chr8	-	145651257	145651446	145651304	145651446	145650328	145651155	0.206097	0.529928	0.506	0	0.506
1335	TRRAP	chr7	+	98580886	98581115	98580886	98581082	98581715	98581981	0.207354	0.529928	0.434	1	-0.566
1995	NABP1	chr2	+	192542861	192543431	192542861	192542967	192543715	192543854	0.208653	0.529928	0.152	0.094	0.058
2067	CAMK2D	chr4	-	114378446	114378719	114378490	114378719	114372187	114375671	0.208304	0.529928	0.318	0.113	0.205
2177	FBXL12	chr19	-	9929403	9929755	9929429	9929755	9929220	9929293	0.207049	0.529928	0.889	0.731	0.158
2574	CANX	chr5	+	179125906	179126103	179125906	179126050	179132679	179132853	0.202333	0.529928	0.826	0.864	-0.038
2649	ADAM28	chr8	+	24201018	24201101	24201018	24201097	24207376	24207485	0.205499	0.529928	0	0.059	-0.059
2913	ULK3	chr15	-	75134875	75135017	75134879	75135017	75134620	75134761	0.20351	0.529928	0.182	1	-0.818
367	UBAP2L	chr1	+	154207066	154207268	154207066	154207235	154207671	154207767	0.207997	0.529928	0.088	0.141	-0.053
383	FBXW5	chr9	-	139836206	139836918	139836551	139836918	139835988	139836136	0.208042	0.529928	0.527	0.382	0.145
3860	PES1	chr22	-	30980351	30980441	30980402	30980441	30977514	30977631	0.204177	0.529928	1	0.915	0.085
3895	SSBP4	chr19	+	18544519	18544742	18544519	18544627	18545026	18545372	0.20695	0.529928	0.116	0.223	-0.107
3949	WBSCR22	chr7	+	73098096	73098330	73098096	73098253	73100965	73101061	0.206935	0.529928	0.524	0	0.524
4295	DPH2	chr1	+	44435671	44435994	44435671	44435942	44436267	44436489	0.208276	0.529928	0.897	0.802	0.095
4577	SLC39A11	chr17	-	70943869	70944014	70943890	70944014	70845772	70845943	0.206036	0.529928	0.066	0.142	-0.076
4648	ARFIP2	chr11	-	6499967	6500189	6500088	6500189	6499270	6499428	0.20744	0.529928	0.828	0.71	0.118
4686	ACAD9	chr3	+	128598471	128598860	128598471	128598684	128603495	128603589	0.202569	0.529928	0.177	0.085	0.092
4743	FPGT	chr1	+	74665347	74665529	74665347	74665515	74667001	74667094	0.207075	0.529928	0.065	0	0.065
4753	ILKAP	chr2	-	239103422	239103511	239103445	239103511	239102915	239102972	0.201859	0.529928	0.429	0	0.429
4869	C19orf47	chr19	-	40847692	40847797	40847745	40847797	40842226	40842314	0.204052	0.529928	0.482	0	0.482
770	TTC23	chr15	-	99789375	99790004	99789826	99790004	99768737	99768937	0.207984	0.529928	0.689	1	-0.311
142	LYST	chr1	-	235929378	235929577	235929538	235929577	235926019	235926151	0.2109	0.53383	0.694	0.497	0.197
3261	RELA	chr11	-	65429157	65429559	65429407	65429559	65427594	65427686	0.210649	0.53383	0.982	0.919	0.063
1248	ZNF821	chr16	-	71901795	71901940	71901814	71901940	71898805	71898951	0.219427	0.534034	0	1	-1
1498	PNPLA4	chrX	-	7895711	7895780	7895726	7895780	7893980	7894173	0.223933	0.534034	1	0	1
1520	CIZ1	chr9	-	130931330	130931480	130931354	130931480	130929373	130929443	0.212948	0.534034	0.789	0.93	-0.141
1657	CLSTN1	chr1	-	9791179	9791448	9791263	9791448	9789085	9790763	0.214765	0.534034	0.008	0.025	-0.017
1716	MRPL11	chr11	-	66206102	66206319	66206180	66206319	66205634	66205730	0.222262	0.534034	0.682	0.501	0.181
1747	IP6K2	chr3	-	48752747	48752960	48752821	48752960	48732522	48732851	0.224856	0.534034	1	0	1
1790	PAK4	chr19	+	39658869	39658952	39658869	39658942	39660171	39660397	0.216497	0.534034	0.515	0.319	0.196
199	GSTK1	chr7	+	142962084	142962389	142962084	142962185	142964709	142964826	0.220668	0.534034	0.342	0.265	0.077
2292	UBE2I	chr16	+	1362347	1362604	1362347	1362559	1364020	1364097	0.212577	0.534034	1	0.795	0.205
2352	RPLP0	chr12	-	120638521	120638634	120638532	120638634	120637112	120637288	0.217899	0.534034	0.002	0.014	-0.012
2427	POLM	chr7	-	44113729	44114129	44113996	44114129	44113381	44113624	0.220314	0.534034	0.527	0.812	-0.285
2478	SIRPA	chr20	+	1915360	1915412	1915360	1915400	1917965	1920543	0.221207	0.534034	0.091	0.15	-0.059
2545	NISCH	chr3	+	52514894	52515125	52514894	52515053	52518528	52518653	0.223413	0.534034	0.799	0.461	0.338
2690	WASH4P	chr16	-	66536	66738	66540	66738	66289	66448	0.221553	0.534034	0.167	1	-0.833
2730	PBXIP1	chr1	-	154920608	154920842	154920701	154920842	154920457	154920481	0.224518	0.534034	0.518	0.216	0.302
2827	ELMOD3	chr2	+	85582677	85582907	85582677	85582839	85584089	85584375	0.217593	0.534034	0.226	1	-0.774
2889	SUPT7L	chr2	-	27883850	27885148	27885045	27885148	27880211	27880536	0.21609	0.534034	1	0.813	0.187
2977	PDZD4	chrX	-	153073796	153074050	153073814	153074050	153072733	153072824	0.222647	0.534034	1	0	1
3014	POLR3H	chr22	-	41928607	41928749	41928662	41928749	41928097	41928161	0.219556	0.534034	0	0.034	-0.034
3142	PRMT5	chr14	-	23390048	23390265	23390196	23390265	23389737	23389940	0.219665	0.534034	0.866	1	-0.134
3230	PABPC4	chr1	-	40027356	40027459	40027399	40027459	40026487	40026794	0.224028	0.534034	0.99	0.976	0.014
3250	ZC3H18	chr16	+	88643517	88644134	88643517	88643783	88653007	88653092	0.223374	0.534034	0.63	0.746	-0.116
3289	SPATA20	chr17	+	48628358	48628583	48628358	48628551	48628871	48629040	0.220188	0.534034	0.072	0	0.072
3303	DPH1	chr17	+	1939822	1939980	1939822	1939947	1940128	1940250	0.217483	0.534034	0.622	0.397	0.225
3304	NETO2	chr16	-	47156778	47156823	47156799	47156823	47156567	47156695	0.224561	0.534034	0.439	0.13	0.309
3555	RAD51C	chr17	+	56769933	56770149	56769933	56770046	56772291	56772550	0.214021	0.534034	0.778	0.645	0.133
3608	TRMT2B	chrX	-	100306239	100306722	100306632	100306722	100297030	100297301	0.214012	0.534034	1	0.418	0.582
3613	SSFA2	chr2	+	182779942	182781732	182779942	182781154	182783324	182783402	0.212272	0.534034	0.022	0.006	0.016
3663	LRIG1	chr3	-	66434414	66434696	66434555	66434696	66433405	66433825	0.22345	0.534034	0.861	1	-0.139
3931	AZI1	chr17	-	79171905	79172097	79171914	79172097	79171511	79171688	0.220951	0.534034	1	0	1
3948	WBSCR22	chr7	+	73098096	73098253	73098096	73098231	73100965	73101061	0.216556	0.534034	0.057	0.254	-0.197
3981	CXorf40A	chrX	+	148623563	148623630	148623563	148623611	148626913	148627046	0.219687	0.534034	0.222	0.093	0.129
4196	MMP19	chr12	-	56232283	56232518	56232389	56232518	56231626	56231791	0.223993	0.534034	0.171	0.11	0.061
433	PACRGL	chr4	+	20702080	20702370	20702080	20702201	20706088	20706156	0.221733	0.534034	1	0.43	0.57
4404	STARD3	chr17	+	37818503	37818620	37818503	37818597	37819056	37819737	0.217697	0.534034	0.103	0	0.103
4419	GMPR2	chr14	+	24702684	24702799	24702684	24702792	24704942	24705026	0.221247	0.534034	0	1	-1
4742	ZWINT	chr10	-	58118565	58118708	58118669	58118708	58118316	58118448	0.212336	0.534034	1	0.116	0.884
737	TMEM106C	chr12	+	48359871	48360012	48359871	48359955	48360465	48360515	0.223423	0.534034	1	0	1
90	UBR3	chr2	+	170863499	170863712	170863499	170863700	170865313	170865450	0.21256	0.534034	0.24	0.739	-0.499
3643	CHCHD7	chr8	+	57125320	57125468	57125320	57125448	57127156	57127226	0.225487	0.534685	0.5	0.624	-0.124
2127	MSTO1	chr1	+	155581479	155581643	155581479	155581618	155581773	155581891	0.225901	0.534822	0.084	0.293	-0.209
1858	PIGA	chrX	-	15349337	15350114	15349995	15350114	15344035	15344168	0.226854	0.536233	1	0.371	0.629
3119	TIA1	chr2	-	70443884	70444126	70444017	70444126	70443535	70443631	0.227504	0.536925	0.019	0.073	-0.054
245	SYNGR1	chr22	+	39770320	39770665	39770320	39770558	39772056	39772202	0.228029	0.537273	0	0.057	-0.057
2808	PRPF39	chr14	+	45564423	45564766	45564423	45564736	45565305	45565431	0.228726	0.537273	0.479	0.685	-0.206
4087	KDM5D	chrY	-	21870129	21870309	21870207	21870309	21869819	21869957	0.228642	0.537273	0.877	0.354	0.523
2454	TRIM5	chr11	-	5706097	5706339	5706245	5706339	5700990	5701468	0.231298	0.541202	0.252	0.388	-0.136
3065	TMEM175	chr4	+	941903	942403	941903	941942	944208	944306	0.23148	0.541202	0.102	0.048	0.054
308	ERBB2IP	chr5	+	65339964	65340138	65339964	65340126	65342180	65342366	0.231424	0.541202	0.867	0.956	-0.089
2876	NCOR2	chr12	-	124811954	124812179	124812092	124812179	124810736	124810916	0.234106	0.545642	0.329	0.638	-0.309
3182	ZNF24	chr18	-	32924323	32924420	32924333	32924420	32920194	32920697	0.233855	0.545642	0.178	0.078	0.1
4363	KDM2A	chr11	+	67017556	67018269	67017556	67017817	67020164	67020328	0.235952	0.548774	0.94	1	-0.06
638	MTX1	chr1	+	155180338	155182010	155180338	155180418	155182175	155182358	0.236181	0.548774	0.319	0.215	0.104
3063	COQ9	chr16	+	57490415	57490558	57490415	57490538	57492157	57492262	0.2367	0.549128	1	0.777	0.223
4738	ZNF652	chr17	-	47394187	47395345	47394727	47395345	47390059	47390207	0.237385	0.549869	0.457	1	-0.543
1941	RDH13	chr19	-	55558472	55558856	55558754	55558856	55555710	55556677	0.239116	0.553024	0.057	0.327	-0.27
3199	NFS1	chr20	-	34287113	34287277	34287231	34287277	34286402	34286512	0.240755	0.555959	0.247	0.522	-0.275
2398	CD151	chr11	+	832993	833026	832993	833022	834529	834745	0.241177	0.556078	1	0.629	0.371
2568	RAP1GDS1	chr4	+	99264289	99264470	99264289	99264412	99273626	99273752	0.241574	0.55614	0.037	0.091	-0.054
2222	THEMIS2	chr1	+	28208481	28208636	28208481	28208588	28209023	28209554	0.242872	0.558272	0.859	1	-0.141
3131	PCM1	chr8	+	17849050	17849209	17849050	17849185	17850991	17851128	0.244354	0.560819	0.438	0.527	-0.089
4103	ARFGAP2	chr11	-	47192976	47193108	47193003	47193108	47189673	47189802	0.246429	0.563949	0.791	0.689	0.102
4407	IGSF6	chr16	-	21658453	21658813	21658627	21658813	21655610	21655717	0.246469	0.563949	0.872	1	-0.128
2591	LONP1	chr19	-	5711781	5712013	5711829	5712013	5708352	5708414	0.247265	0.564907	0.951	0.811	0.14
2238	SLC41A3	chr3	-	125769740	125769893	125769785	125769893	125752449	125752521	0.248535	0.56523	0	0.083	-0.083
2641	MORC2	chr22	-	31324005	31324194	31324014	31324194	31322597	31322858	0.248447	0.56523	0.449	0.683	-0.234
2807	DUS3L	chr19	-	5786759	5787182	5787071	5787182	5786477	5786553	0.247866	0.56523	1	0.71	0.29
1186	C9orf89	chr9	+	95869955	95870109	95869955	95870098	95872849	95873003	0.25476	0.569137	0.258	0.297	-0.039
1424	SLC25A19	chr17	-	73284468	73284672	73284582	73284672	73282713	73282883	0.251288	0.569137	0.405	0.131	0.274
1946	SLC11A1	chr2	+	219249869	219250208	219249869	219249989	219251357	219251953	0.25211	0.569137	0	0.069	-0.069
2404	USF1	chr1	-	161012344	161012460	161012375	161012460	161011905	161012007	0.252885	0.569137	0.528	0.425	0.103
2720	C7orf43	chr7	-	99754915	99755082	99754995	99755082	99754716	99754837	0.254513	0.569137	0.164	0	0.164
2750	NSMCE2	chr8	+	126104085	126104200	126104085	126104142	126114292	126114388	0.254826	0.569137	0.712	1	-0.288
2936	ELMO2	chr20	-	45022619	45022728	45022687	45022728	45022167	45022240	0.25527	0.569137	0.009	0.059	-0.05
3954	RNF126	chr19	-	651610	651855	651691	651855	650233	650296	0.254116	0.569137	0.126	1	-0.874
3991	ALDH16A1	chr19	+	49964875	49965293	49964875	49965057	49965826	49966012	0.252953	0.569137	0.566	1	-0.434
401	CNTRL	chr9	+	123912447	123912761	123912447	123912583	123914762	123914971	0.25146	0.569137	1	0.654	0.346
4491	ADAR	chr1	-	154562659	154562885	154562737	154562885	154562232	154562404	0.254853	0.569137	0.381	0.44	-0.059
4787	DDX26B	chrX	+	134711117	134711352	134711117	134711220	134713712	134714087	0.251781	0.569137	0.477	0.252	0.225
4838	MPI	chr15	+	75182382	75182542	75182382	75182430	75182867	75182995	0.255562	0.569137	0.011	0.019	-0.008
533	PRDM1	chr6	+	106534194	106534470	106534194	106534348	106536075	106536324	0.255277	0.569137	0.945	1	-0.055
125	LCLAT1	chr2	+	30670101	30670270	30670101	30670249	30748452	30748621	0.25808	0.570066	0.775	0	0.775
1532	PIGG	chr4	+	514844	515062	514844	515038	515448	515730	0.25742	0.570066	0.883	0.676	0.207
1887	PSMC3IP	chr17	-	40725836	40726228	40726116	40726228	40725495	40725641	0.256426	0.570066	0.196	0	0.196
3266	CPSF7	chr11	-	61187941	61189080	61188861	61189080	61187393	61187566	0.257511	0.570066	0.749	1	-0.251
3302	HTRA2	chr2	+	74758465	74758538	74758465	74758498	74758723	74758829	0.258494	0.570066	0	0.09	-0.09
4504	IPO4	chr14	-	24649888	24649964	24649894	24649964	24649425	24649778	0.258638	0.570066	0.057	0	0.057
4589	TMEM33	chr4	+	41937145	41937327	41937145	41937279	41937483	41937546	0.257156	0.570066	0.69	0.882	-0.192
1822	TRERF1	chr6	-	42330684	42330817	42330734	42330817	42268375	42268487	0.25977	0.570885	0.561	0.277	0.284
890	PPP1R12A	chr12	-	80180556	80182563	80182427	80182563	80180153	80180258	0.259575	0.570885	0.003	0.019	-0.016
4847	FAM193A	chr4	+	2696672	2696856	2696672	2696809	2698089	2698320	0.260939	0.572617	1	0.891	0.109
1021	NAA40	chr11	+	63713311	63714475	63713311	63713407	63719709	63719805	0.262898	0.573973	0.209	1	-0.791
1079	PHKG2	chr16	+	30762426	30762602	30762426	30762538	30762869	30762924	0.262664	0.573973	0.604	1	-0.396
1223	NHEJ1	chr2	-	219942795	219942928	219942810	219942928	219941967	219942086	0.263779	0.573973	0.155	0	0.155
202	ZNF330	chr4	+	142143519	142143645	142143519	142143631	142145640	142145660	0.264286	0.573973	0.713	0.644	0.069
3293	TRMT1	chr19	-	13223709	13223825	13223722	13223825	13223518	13223631	0.264069	0.573973	0.882	1	-0.118
3982	RANBP3	chr19	-	5931414	5931542	5931429	5931542	5927978	5928098	0.264192	0.573973	0.379	0.174	0.205
4054	SLC4A7	chr3	-	27525557	27525838	27525569	27525838	27493907	27493989	0.264997	0.573973	0.072	0.273	-0.201
4518	WDR74	chr11	-	62606978	62607339	62607012	62607339	62606793	62606900	0.26432	0.573973	1	0.948	0.052
916	PNISR	chr6	-	99851704	99852578	99852478	99852578	99850415	99850586	0.264999	0.573973	0.778	1	-0.222
1279	TRIM16L	chr17	+	18630837	18631071	18630837	18631015	18634382	18634548	0.265391	0.573993	0.426	1	-0.574
2079	CENPT	chr16	-	67863667	67864451	67863824	67864451	67863325	67863419	0.267161	0.57699	1	0.79	0.21
3339	U2AF1L4	chr19	-	36234912	36235046	36234970	36235046	36234709	36234805	0.268653	0.579025	0.633	0	0.633
724	CD36	chr7	+	80299268	80300480	80299268	80299338	80301237	80301356	0.268874	0.579025	0.692	0.577	0.115
1508	POLR1A	chr2	-	86258452	86258758	86258635	86258758	86257318	86257519	0.27019	0.580392	1	0.89	0.11
3115	IRF3	chr19	-	50164706	50165585	50165204	50165585	50163969	50164085	0.270669	0.580392	0.131	0.079	0.052
4258	CLK4	chr5	-	178044344	178045779	178045556	178045779	178043882	178043949	0.270422	0.580392	0.023	0.009	0.014
1401	PPP2R4	chr9	+	131882791	131882907	131882791	131882889	131885330	131885417	0.273098	0.582273	0.04	0	0.04
3354	THOC5	chr22	-	29924262	29924455	29924414	29924455	29924066	29924166	0.272442	0.582273	0.053	0	0.053
3413	HUS1	chr7	-	48019017	48019150	48019064	48019150	48018285	48018413	0.27301	0.582273	0.047	0	0.047
4317	MAN2A2	chr15	+	91446460	91446964	91446460	91446662	91447419	91447569	0.272475	0.582273	0	0.187	-0.187
2279	TM9SF1	chr14	-	24664551	24664893	24664755	24664893	24663880	24664242	0.273547	0.582403	0.72	0.846	-0.126
3638	CSF2RA	chrX	+	1393647	1393735	1393647	1393711	1401570	1401672	0.274714	0.583265	0.501	0.679	-0.178
3894	CLDN12	chr7	+	90034832	90034926	90034832	90034922	90041957	90045268	0.274729	0.583265	0.139	0	0.139
927	BPTF	chr17	+	65941524	65942441	65941524	65942012	65943841	65943924	0.275562	0.584207	0.346	0.236	0.11
4733	DPP7	chr9	-	140006324	140006481	140006392	140006481	140006141	140006206	0.2762	0.584733	1	0.952	0.048
1486	MARS	chr12	+	57909702	57909941	57909702	57909774	57910027	57910120	0.27914	0.588029	0.021	0.049	-0.028
1604	CPNE1	chr20	-	34214484	34214725	34214488	34214725	34213965	34214303	0.278939	0.588029	0	0.04	-0.04
1808	UBN1	chr16	+	4910664	4911103	4910664	4910954	4918833	4918904	0.279685	0.588029	1	0.845	0.155
1879	POLR2F	chr22	+	38352779	38352908	38352779	38352849	38355352	38355483	0.279715	0.588029	0.018	0	0.018
2248	NME3	chr16	-	1821269	1821411	1821280	1821411	1821070	1821172	0.278695	0.588029	0	0.046	-0.046
1284	CCDC84	chr11	+	118881930	118882021	118881930	118881993	118882648	118882713	0.280401	0.588576	0.714	1	-0.286
3109	PANK2	chr20	+	3888572	3888925	3888572	3888782	3891223	3891477	0.281123	0.588576	0.699	0.884	-0.185
4125	FBXL6	chr8	-	145581098	145581162	145581116	145581162	145580649	145580781	0.281152	0.588576	0.672	1	-0.328
1086	SMG7	chr1	+	183511210	183511637	183511210	183511499	183513487	183513632	0.282623	0.589191	0.501	0.711	-0.21
2391	KIAA1407	chr3	-	113723233	113723593	113723483	113723593	113721302	113721385	0.283158	0.589191	0.075	1	-0.925
3527	ENSA	chr1	-	150599787	150600068	150599942	150600068	150598954	150599002	0.282846	0.589191	0.184	0.403	-0.219
3833	C11orf57	chr11	+	111946290	111946374	111946290	111946367	111948938	111949039	0.283408	0.589191	0.068	0	0.068
4683	ARL6IP4	chr12	+	123465675	123465846	123465675	123465813	123466117	123466426	0.282774	0.589191	0.879	1	-0.121
1309	C6orf48	chr6	+	31802684	31802977	31802684	31802834	31803187	31803228	0.284566	0.59078	0.892	0.948	-0.056
4134	NUSAP1	chr15	+	41624891	41625248	41624891	41625193	41634583	41634652	0.286515	0.594004	1	0.693	0.307
875	BCAR1	chr16	-	75270725	75270896	75270779	75270896	75268786	75269884	0.287474	0.595171	0.041	0	0.041
897	DCAF11	chr14	+	24584751	24584958	24584751	24584935	24586180	24586253	0.288471	0.596412	0.693	0.858	-0.165
2673	NUP98	chr11	-	3781717	3781856	3781768	3781856	3774545	3774638	0.290719	0.600232	0.091	0.201	-0.11
2951	PHRF1	chr11	+	581491	581606	581491	581597	581964	582081	0.293228	0.603206	0.303	1	-0.697
3093	NOL8	chr9	-	95087187	95087632	95087599	95087632	95086304	95086491	0.292846	0.603206	0.037	1	-0.963
4471	CD1B	chr1	-	158299159	158299438	158299324	158299438	158298710	158298804	0.293544	0.603206	0.476	1	-0.524
4824	MKNK1	chr1	-	47069856	47069966	47069898	47069966	47059784	47059952	0.293767	0.603206	0.575	0.43	0.145
1560	CLPX	chr15	-	65450912	65451089	65451024	65451089	65450083	65450248	0.294228	0.603329	0.953	0.859	0.094
569	NDUFAF7	chr2	+	37464899	37465010	37464899	37464978	37468720	37468934	0.29653	0.606393	1	0.69	0.31
793	DEDD2	chr19	-	42719284	42719404	42719299	42719404	42713851	42713992	0.296394	0.606393	0.681	0.892	-0.211
1305	GRASP	chr12	+	52404822	52404991	52404822	52404925	52407470	52407564	0.300005	0.611831	0.597	0	0.597
4375	RASGRF1	chr15	-	79298518	79298776	79298527	79298776	79296143	79296517	0.299795	0.611831	0.494	1	-0.506
1523	TNFSF14	chr19	-	6669861	6670169	6669969	6670169	6667423	6667460	0.301041	0.61228	0	0.075	-0.075
670	SBDS	chr7	-	66459198	66459328	66459206	66459328	66458203	66458404	0.300737	0.61228	1	0.977	0.023
120	RPL10A	chr6	+	35436723	35437062	35436723	35436804	35437157	35437306	0.304149	0.613058	0.016	0.019	-0.003
1404	WIPI2	chr7	+	5232748	5232976	5232748	5232802	5239206	5239289	0.305508	0.613058	0	0.045	-0.045
1425	SLC25A19	chr17	-	73284468	73284672	73284578	73284672	73282713	73282883	0.304792	0.613058	0.81	0.321	0.489
1549	PEX19	chr1	-	160252615	160252899	160252733	160252899	160252206	160252292	0.304127	0.613058	0.058	0	0.058
1738	BIN2	chr12	-	51695803	51696564	51696469	51696564	51693390	51693498	0.302399	0.613058	1	0.885	0.115
1911	LAT2	chr7	+	73629151	73629340	73629151	73629270	73630276	73630399	0.303413	0.613058	0.631	0.559	0.072
2291	EHBP1L1	chr11	+	65349009	65351236	65349009	65349487	65351711	65351869	0.302146	0.613058	0.72	0.778	-0.058
294	RB1CC1	chr8	-	53540591	53540728	53540600	53540728	53537276	53537347	0.304758	0.613058	0.454	0.244	0.21
3377	C14orf159	chr14	+	91580406	91580872	91580406	91580627	91623982	91624034	0.304439	0.613058	0.169	0.061	0.108
703	PTGS1	chr9	+	125148724	125149011	125148724	125148900	125152476	125152624	0.305417	0.613058	0.659	0.717	-0.058
345	TAZ	chrX	+	153639891	153640343	153639891	153640289	153640422	153640551	0.306415	0.614057	0.177	0	0.177
1063	UBE2Z	chr17	+	46990195	46990383	46990195	46990327	46993437	46993549	0.307663	0.615404	1	0.977	0.023
1568	ZZEF1	chr17	-	3973977	3974218	3974104	3974218	3970456	3970536	0.308727	0.615404	0.758	1	-0.242
3792	CEP170	chr1	-	243305587	243305765	243305668	243305765	243303238	243303409	0.308506	0.615404	0.35	0.653	-0.303
4855	SLC12A4	chr16	-	67996146	67997462	67997367	67997462	67995477	67995609	0.308469	0.615404	0.096	1	-0.904
3325	PLEKHB2	chr2	+	131890474	131890588	131890474	131890564	131897739	131897848	0.310001	0.617125	0.18	0.247	-0.067
2572	TRAF3IP3	chr1	+	209933326	209933729	209933326	209933669	209935859	209936007	0.310421	0.617142	0.607	1	-0.393
3248	TTLL4	chr2	+	219617485	219617696	219617485	219617570	219617837	219617908	0.311951	0.619362	0.852	1	-0.148
1160	USP32	chr17	-	58296988	58297148	58297030	58297148	58291980	58292135	0.315198	0.619681	0.304	0.192	0.112
1242	UBE2J2	chr1	-	1208878	1209217	1209045	1209217	1203241	1203372	0.313443	0.619681	0.043	0	0.043
1419	DDX47	chr12	+	12976136	12976950	12976136	12976253	12977473	12977611	0.313605	0.619681	0.627	1	-0.373
175	CDIP1	chr16	-	4563696	4563852	4563816	4563852	4562791	4562948	0.312827	0.619681	0	1	-1
1984	TCEAL3	chrX	+	102862833	102862998	102862833	102862986	102863531	102863601	0.315414	0.619681	0	0.078	-0.078
525	CEP95	chr17	+	62527043	62527140	62527043	62527136	62528007	62528140	0.314832	0.619681	0.143	0	0.143
783	CACNA2D4	chr12	-	1910208	1910284	1910214	1910284	1909551	1909604	0.314845	0.619681	0.613	1	-0.387
973	IFI44L	chr1	+	79093590	79094078	79093590	79093703	79094635	79094684	0.314859	0.619681	0.863	0.912	-0.049
4634	ANAPC11	chr17	+	79852342	79852500	79852342	79852462	79857795	79858130	0.316237	0.620487	0.019	0	0.019
2916	AP1G2	chr14	-	24036805	24036992	24036947	24036992	24036319	24036528	0.318122	0.623369	0.032	0	0.032
594	GAPVD1	chr9	+	128109097	128109274	128109097	128109220	128111668	128111798	0.319107	0.624484	0.058	0	0.058
1300	RPL7A	chr9	+	136215106	136215672	136215106	136215243	136215776	136215897	0.321795	0.624857	0	0.256	-0.256
1525	GALT	chr9	+	34647085	34647958	34647085	34647255	34648111	34648168	0.320407	0.624857	0.438	1	-0.562
1566	KIF2A	chr5	+	61648414	61648537	61648414	61648480	61649101	61649202	0.32124	0.624857	0.197	0.321	-0.124
2283	UBE4A	chr11	+	118243221	118243402	118243221	118243381	118243800	118244003	0.321751	0.624857	0.185	0	0.185
2606	IMPDH1	chr7	-	128040870	128040945	128040885	128040945	128040386	128040593	0.321366	0.624857	0.839	1	-0.161
4480	ADH5	chr4	-	100003125	100003267	100003152	100003267	100002515	100002603	0.320981	0.624857	0.93	0.967	-0.037
1742	THAP9-AS1	chr4	-	83821486	83821722	83821524	83821722	83821229	83821376	0.323095	0.625762	0.734	0.616	0.118
3439	TCTN2	chr12	+	124155659	124155895	124155659	124155869	124156053	124156161	0.322921	0.625762	0.214	0	0.214
4401	EMP3	chr19	+	48830777	48830921	48830777	48830818	48832608	48832749	0.324184	0.627062	0.016	0.004	0.012
1059	CCDC91	chr12	+	28458581	28458739	28458581	28458712	28459674	28459878	0.326177	0.627509	0.967	0.85	0.117
1620	CNBP	chr3	-	128890494	128890614	128890497	128890614	128890288	128890381	0.327341	0.627509	0.11	0.083	0.027
1958	KANK2	chr19	-	11306231	11306496	11306297	11306496	11305150	11305266	0.327138	0.627509	0.543	1	-0.457
254	USP4	chr3	-	49339816	49339975	49339870	49339975	49337899	49338124	0.326314	0.627509	0.826	0.748	0.078
2581	TTLL3	chr3	+	9868680	9868924	9868680	9868756	9870643	9871079	0.326577	0.627509	0.832	1	-0.168
3375	C14orf159	chr14	+	91639632	91639783	91639632	91639747	91642277	91642400	0.326443	0.627509	0.666	0.829	-0.163
4849	FAM193A	chr4	+	2696672	2696869	2696672	2696809	2698089	2698320	0.326715	0.627509	1	0.788	0.212
2603	NFATC1	chr18	+	77246247	77246937	77246247	77246630	77287527	77289323	0.3286	0.627904	0.284	0	0.284
2806	CLK3	chr15	+	74912349	74914557	74912349	74912566	74914834	74914901	0.328393	0.627904	0.409	1	-0.591
4312	SLTM	chr15	-	59186019	59186186	59186100	59186186	59185477	59185563	0.328803	0.627904	0.953	1	-0.047
1469	SNRNP70	chr19	+	49605370	49606844	49605370	49605430	49607890	49607992	0.332562	0.630273	0.891	0.702	0.189
2961	NAT9	chr17	-	72772405	72772470	72772447	72772470	72771760	72771846	0.331467	0.630273	0.815	1	-0.185
3286	PARP6	chr15	-	72552818	72553029	72552878	72553029	72551948	72552002	0.332287	0.630273	0.212	1	-0.788
3422	MERTK	chr2	+	112686696	112687117	112686696	112686881	112702536	112702637	0.331738	0.630273	1	0.968	0.032
4097	AP1G1	chr16	-	71842407	71842735	71842665	71842735	71823181	71823385	0.331121	0.630273	0.029	0.011	0.018
4133	CHMP2B	chr3	+	87294863	87295058	87294863	87294968	87299024	87299127	0.331767	0.630273	1	0.965	0.035
1316	IFI44	chr1	+	79126238	79126376	79126238	79126339	79128388	79128563	0.333911	0.630439	0.023	0.038	-0.015
3443	CCDC57	chr17	-	80156189	80156298	80156212	80156298	80153138	80153240	0.333125	0.630439	0.926	0.769	0.157
3710	FBXO38	chr5	+	147806775	147807510	147806775	147807285	147812986	147813087	0.33433	0.630439	0.603	0.79	-0.187
771	TTC23	chr15	-	99789375	99789815	99789621	99789815	99785593	99785715	0.333788	0.630439	0.684	1	-0.316
3674	PSTPIP1	chr15	+	77324638	77324769	77324638	77324735	77325202	77325293	0.336344	0.632648	0.086	0.232	-0.146
597	HDHD2	chr18	-	44662672	44662820	44662709	44662820	44660866	44661075	0.336257	0.632648	0.125	0.198	-0.073
4130	ELOVL1	chr1	-	43830212	43830318	43830285	43830318	43829994	43830131	0.337224	0.633184	0.961	0.986	-0.025
904	C6orf1	chr6	-	34215457	34215641	34215517	34215641	34215243	34215269	0.337473	0.633184	0.613	0.388	0.225
1011	IWS1	chr2	-	128283958	128284065	128283986	128284065	128281251	128281367	0.339764	0.635292	0	1	-1
3796	ZNF566	chr19	-	36980375	36980463	36980387	36980463	36967450	36967518	0.339866	0.635292	0	1	-1
3888	DVL2	chr17	-	7133364	7133474	7133376	7133474	7133126	7133262	0.339487	0.635292	0.524	0.791	-0.267
105	CIC	chr19	+	42798324	42798456	42798324	42798450	42798755	42798887	0.34173	0.635609	0.727	0.889	-0.162
2460	GART	chr21	-	34900820	34900910	34900824	34900910	34900472	34900641	0.341218	0.635609	0	0.033	-0.033
3850	STARD4	chr5	-	110848082	110848233	110848088	110848233	110843026	110843140	0.341527	0.635609	0.868	0.933	-0.065
4721	PLEKHH3	chr17	-	40823011	40823148	40823020	40823148	40822590	40822723	0.340669	0.635609	0	1	-1
3107	HDAC9	chr7	+	18631138	18631265	18631138	18631259	18633530	18633652	0.344845	0.638115	0.909	0.826	0.083
3511	ACADVL	chr17	+	7127131	7127194	7127131	7127177	7127286	7127388	0.343698	0.638115	0.962	0.985	-0.023
575	NCOA4	chr10	+	51584615	51585599	51584615	51585463	51586270	51586411	0.344461	0.638115	0.882	0.846	0.036
647	CETN3	chr5	-	89695174	89695366	89695288	89695366	89692309	89692381	0.344758	0.638115	0.7	1	-0.3
811	DENND4C	chr9	+	19342630	19342777	19342630	19342768	19345918	19347084	0.345203	0.638115	0.837	1	-0.163
2760	FAM105B	chr5	+	14681572	14681733	14681572	14681716	14687629	14687755	0.346028	0.638854	0.093	0.042	0.051
2107	SNX25	chr4	+	186253748	186253913	186253748	186253867	186260532	186260664	0.348561	0.642034	0.355	0.147	0.208
371	SYNJ2	chr6	+	158480288	158480569	158480288	158480385	158483086	158483196	0.348606	0.642034	0	0.251	-0.251
1082	RPL21	chr13	+	27829378	27829491	27829378	27829486	27830320	27830471	0.349268	0.642383	0.888	0.899	-0.011
1155	CDK16	chrX	+	47083783	47083917	47083783	47083875	47084016	47084142	0.349652	0.642383	1	0.968	0.032
4562	PLXNB2	chr22	-	50733147	50733207	50733154	50733207	50727945	50729026	0.350371	0.642918	0.696	0.794	-0.098
3066	TM2D3	chr15	-	102191898	102192594	102192473	102192594	102190206	102190364	0.35106	0.643396	0.096	0.065	0.031
4875	CENPW	chr6	+	126661319	126661590	126661319	126661545	126667350	126667464	0.351504	0.643423	0.024	0.104	-0.08
535	DUS4L	chr7	+	107214148	107214328	107214148	107214266	107215632	107215755	0.352932	0.64525	0.253	0	0.253
36	ANAPC15	chr11	-	71822457	71822542	71822487	71822542	71822202	71822332	0.355181	0.648573	0.953	0.812	0.141
2791	ADARB1	chr21	+	46641932	46643492	46641932	46642022	46645461	46646475	0.359596	0.655836	0.797	0.588	0.209
1787	KLC1	chr14	+	104145720	104145882	104145720	104145855	104153417	104153548	0.360905	0.655936	0.723	0.628	0.095
2513	HSF1	chr8	+	145533457	145534935	145533457	145533582	145535006	145535068	0.360961	0.655936	0.461	1	-0.539
368	UBAP2L	chr1	+	154207066	154207268	154207066	154207214	154207671	154207767	0.360202	0.655936	0.877	0.781	0.096
2584	ASCC2	chr22	-	30230430	30230539	30230477	30230539	30228233	30228331	0.361519	0.656111	0	0.088	-0.088
379	USP8	chr15	+	50716578	50716851	50716578	50716711	50731205	50731374	0.362369	0.656111	0.422	0.289	0.133
4326	FIP1L1	chr4	+	54319086	54319309	54319086	54319300	54324819	54324957	0.362334	0.656111	0.017	0.044	-0.027
4284	ANKRD12	chr18	+	9208654	9208801	9208654	9208795	9211581	9211782	0.363483	0.657334	0.938	1	-0.062
1120	PPP6R3	chr11	+	68272612	68272739	68272612	68272717	68286968	68287119	0.36511	0.659482	0.221	0.086	0.135
2497	KIF22	chr16	+	29815318	29815428	29815318	29815386	29816134	29816347	0.366665	0.661495	0.175	0	0.175
2271	CEP41	chr7	-	130044404	130044549	130044480	130044549	130042488	130042640	0.367933	0.662192	0.654	0.441	0.213
749	SCRN2	chr17	-	45915635	45915816	45915701	45915816	45915085	45915368	0.367503	0.662192	0.64	1	-0.36
1203	TMTC1	chr12	-	29671404	29671540	29671413	29671540	29670359	29670504	0.369037	0.662589	1	0.986	0.014
340	PABPC1	chr8	-	101716507	101716618	101716524	101716618	101715143	101715587	0.36897	0.662589	0.003	0.014	-0.011
2172	PBRM1	chr3	-	52597298	52597509	52597379	52597509	52595782	52595984	0.369926	0.66278	0.82	1	-0.18
405	CHD3	chr17	+	7812460	7812702	7812460	7812656	7813745	7813909	0.370026	0.66278	0.314	1	-0.686
2041	RETSAT	chr2	-	85572635	85573217	85573097	85573217	85571716	85571855	0.371173	0.663998	0.075	0	0.075
3420	PLD3	chr19	+	40871459	40871837	40871459	40871492	40872325	40872417	0.371591	0.663998	0.771	0.692	0.079
150	ITGB2	chr21	-	46330514	46330700	46330639	46330700	46330198	46330287	0.372598	0.665005	0.021	0.018	0.003
694	FBLIM1	chr1	+	16090990	16091180	16090990	16091042	16091458	16091728	0.373128	0.665161	0.285	1	-0.715
1371	TCEAL1	chrX	+	102884421	102884501	102884421	102884489	102884812	102885881	0.373737	0.665455	0.295	0	0.295
4878	ATG4C	chr1	+	63249805	63249944	63249805	63249896	63269389	63269533	0.374263	0.665603	0.161	0.324	-0.163
2677	NUP98	chr11	-	3707202	3707424	3707293	3707424	3704429	3704671	0.375529	0.666027	0.924	1	-0.076
4013	DUS1L	chr17	-	80019432	80019597	80019493	80019597	80019084	80019229	0.375217	0.666027	0.019	0	0.019
4314	NME4	chr16	+	448207	448394	448207	448385	448989	449123	0.375833	0.666027	0.494	1	-0.506
1263	TCF4	chr18	-	52899739	52899902	52899751	52899902	52896077	52896307	0.376524	0.666196	0.486	1	-0.514
2240	GLA	chrX	-	100656619	100656797	100656681	100656797	100655653	100655745	0.376816	0.666196	0.891	0.839	0.052
1266	BCL11A	chr2	-	60687816	60689559	60689416	60689559	60678301	60679801	0.378904	0.667455	0.211	0.296	-0.085
156	SP100	chr2	+	231331834	231331930	231331834	231331921	231333757	231333811	0.378367	0.667455	0.976	1	-0.024
205	AKAP8L	chr19	-	15514463	15514526	15514468	15514526	15514285	15514366	0.378875	0.667455	0	0.036	-0.036
4075	SLC2A4RG	chr20	+	62373688	62373968	62373688	62373717	62374051	62374143	0.379306	0.667455	1	0.642	0.358
1017	LYN	chr8	+	56854413	56854550	56854413	56854487	56859006	56859052	0.380475	0.667945	0.839	0.905	-0.066
157	MADD	chr11	+	47306491	47306745	47306491	47306616	47307001	47307141	0.380217	0.667945	0.569	0.445	0.124
1148	STX16	chr20	+	57242545	57242664	57242545	57242653	57243042	57243183	0.38152	0.668929	0.021	0	0.021
279	PSME1	chr14	+	24607682	24607777	24607682	24607769	24607944	24608176	0.382373	0.668929	0.05	0.031	0.019
4254	DPY30	chr2	-	32264661	32264874	32264801	32264874	32264489	32264561	0.382262	0.668929	0.041	0.021	0.02
1038	IL4I1	chr19	-	50399071	50399310	50399182	50399310	50398324	50398437	0.383845	0.669335	0.764	0.735	0.029
1268	DHPS	chr19	-	12790974	12791139	12791009	12791139	12790614	12790736	0.386439	0.669335	0.858	0.795	0.063
2296	C21orf2	chr21	-	45753943	45755687	45755640	45755687	45752915	45753145	0.386618	0.669335	0.203	1	-0.797
2790	SRSF2	chr17	-	74732880	74733413	74732916	74733413	74732235	74732546	0.386431	0.669335	0.865	0.8	0.065
3112	ANKHD1	chr5	+	139917670	139917846	139917670	139917819	139918503	139918668	0.385595	0.669335	0.794	0.709	0.085
486	ZNF653	chr19	-	11594856	11594956	11594894	11594956	11594241	11594674	0.386392	0.669335	1	0.242	0.758
499	RAPGEF2	chr4	+	160272210	160272333	160272210	160272285	160273836	160274062	0.385201	0.669335	0	0.555	-0.555
726	TLE3	chr15	-	70350488	70350630	70350497	70350630	70349812	70349997	0.385158	0.669335	0.126	0.061	0.065
944	ABCC3	chr17	+	48753638	48753949	48753638	48753814	48755104	48755304	0.384574	0.669335	1	0.972	0.028
3024	VAMP7	chrX	+	155119120	155119296	155119120	155119275	155125285	155125343	0.388393	0.670861	0.033	0.073	-0.04
994	ZNF655	chr7	+	99156427	99156644	99156427	99156630	99158155	99158318	0.388206	0.670861	0.316	1	-0.684
1273	SMPD4	chr2	-	130913607	130913708	130913625	130913708	130912668	130912832	0.388894	0.670954	1	0.906	0.094
3960	NT5C	chr17	-	73127059	73127200	73127139	73127200	73126847	73126962	0.389566	0.671341	0.274	0.415	-0.141
4843	CTSL1	chr9	+	90341054	90341223	90341054	90341168	90342508	90342644	0.390057	0.671417	0.309	0.3	0.009
1109	CD209	chr19	-	7812191	7812397	7812351	7812397	7810403	7810973	0.391007	0.671512	0.558	0.297	0.261
2228	MYB	chr6	+	135516885	135517092	135516885	135517055	135518098	135518461	0.390848	0.671512	0.488	0	0.488
3852	ABCB8	chr7	+	150737584	150737731	150737584	150737721	150737914	150738009	0.392107	0.672631	0.108	0.216	-0.108
3270	EHMT2	chr6	-	31852667	31852793	31852688	31852793	31852421	31852576	0.394061	0.674831	0.097	0	0.097
4543	ZNF148	chr3	-	125042152	125042288	125042231	125042288	125032151	125032500	0.394288	0.674831	1	0.86	0.14
287	RNASEK-C17orf49	chr17	+	6917463	6918197	6917463	6917596	6918380	6918475	0.394989	0.675261	0.669	0.721	-0.052
162	GAA	chr17	+	78075609	78075724	78075609	78075689	78078353	78078931	0.396397	0.675986	0.049	0	0.049
4413	IRAK4	chr12	+	44166714	44166875	44166714	44166789	44167767	44167832	0.396074	0.675986	1	0.669	0.331
603	CLN6	chr15	-	68503893	68504201	68504012	68504201	68503600	68503656	0.396765	0.675986	0.074	0.029	0.045
2776	NFKBIL1	chr6	+	31525404	31525626	31525404	31525581	31525798	31526606	0.397385	0.676275	0.586	0.499	0.087
3775	SEC31A	chr4	-	83763292	83763634	83763337	83763634	83750152	83750211	0.39788	0.676351	0.447	0.328	0.119
4214	BCL3	chr19	+	45261502	45261730	45261502	45261670	45261980	45262098	0.398369	0.676417	0.056	0.022	0.034
2962	SHKBP1	chr19	+	41083462	41083615	41083462	41083536	41084059	41084118	0.39991	0.676796	0.04	0	0.04
790	SLIRP	chr14	+	78177180	78177239	78177180	78177223	78182114	78182222	0.399945	0.676796	1	0.969	0.031
975	COPS6	chr7	+	99688860	99688953	99688860	99688930	99689042	99689143	0.399938	0.676796	0.963	1	-0.037
3886	LARP7	chr4	+	113565823	113566027	113565823	113565924	113567506	113567607	0.400434	0.67686	0.678	0.75	-0.072
1414	CORO1A	chr16	+	30196529	30198041	30196529	30196728	30198136	30198266	0.401092	0.67721	0.973	0.927	0.046
1000	MYD88	chr3	+	38181878	38182083	38181878	38182059	38182247	38182339	0.406652	0.679715	0.007	0.02	-0.013
1859	PIGA	chrX	-	15349711	15350114	15349995	15350114	15344035	15344168	0.40482	0.679715	1	0.491	0.509
2596	KIAA0195	chr17	+	73487383	73487548	73487383	73487536	73487771	73487981	0.405189	0.679715	0.326	0.24	0.086
2757	IFI35	chr17	+	41165283	41165396	41165283	41165390	41165492	41165679	0.404585	0.679715	0.617	0.656	-0.039
4296	DPH2	chr1	+	44436267	44436489	44436267	44436380	44436637	44436861	0.403111	0.679715	0.024	0.01	0.014
432	INSIG2	chr2	+	118853994	118854376	118853994	118854002	118860772	118860897	0.405119	0.679715	0.07	1	-0.93
4872	TIRAP	chr11	+	126159559	126159728	126159559	126159712	126160356	126160480	0.406473	0.679715	0.475	0.784	-0.309
523	POR	chr7	+	75609656	75610040	75609656	75609806	75610365	75610490	0.406487	0.679715	0	0.016	-0.016
596	GAPVD1	chr9	+	128083711	128083841	128083711	128083778	128086076	128086202	0.406094	0.679715	0.341	0.147	0.194
4181	ELP5	chr17	+	7157901	7158122	7157901	7158085	7160175	7160357	0.408655	0.682304	0.703	0.565	0.138
1022	BSCL2	chr11	-	62473674	62473816	62473730	62473816	62472772	62473089	0.4107	0.68452	0.597	0.442	0.155
145	B4GALT4	chr3	-	118959611	118959725	118959696	118959725	118955699	118955917	0.413189	0.68452	0	0.068	-0.068
1834	ZNF598	chr16	-	2050391	2050482	2050409	2050482	2049496	2050257	0.414543	0.68452	0.31	0.478	-0.168
2131	ZNF398	chr7	+	148851036	148851432	148851036	148851409	148863249	148863376	0.414443	0.68452	0.42	1	-0.58
2335	RFWD2	chr1	-	176132950	176133027	176132962	176133027	176132004	176132124	0.41247	0.68452	0.789	0.688	0.101
2444	PARP2	chr14	+	20813090	20813285	20813090	20813246	20813552	20813623	0.413937	0.68452	0.609	0.444	0.165
2905	EIF3K	chr19	+	39109835	39109967	39109835	39109957	39110976	39111075	0.412579	0.68452	0.801	0.834	-0.033
4157	MTMR2	chr11	-	95598603	95598840	95598764	95598840	95595435	95595530	0.412195	0.68452	0.034	0	0.034
4179	WRB	chr21	+	40762623	40763402	40762623	40762789	40763694	40763762	0.412615	0.68452	0.027	0	0.027
4352	FBL	chr19	-	40331322	40331427	40331361	40331427	40331053	40331149	0.414401	0.68452	0.245	0	0.245
2126	MSTO1	chr1	+	155583447	155583557	155583447	155583524	155583849	155584726	0.416637	0.685798	0.686	0.779	-0.093
2326	SLC26A6	chr3	-	48669081	48669234	48669195	48669234	48668656	48668739	0.415936	0.685798	0.845	0.912	-0.067
4323	FIBP	chr11	-	65652979	65653134	65653000	65653134	65652548	65652657	0.416688	0.685798	0.1	0.156	-0.056
1188	RARS	chr5	+	167919663	167919852	167919663	167919796	167920898	167921007	0.418445	0.687936	0.915	0.877	0.038
2549	FMNL1	chr17	+	43309733	43309847	43309733	43309817	43310590	43310664	0.419006	0.688105	0.734	0.768	-0.034
4418	GMPR2	chr14	+	24702684	24702804	24702684	24702792	24704942	24705026	0.420921	0.690495	0.962	1	-0.038
2327	SLC26A6	chr3	-	48668656	48668739	48668685	48668739	48668425	48668573	0.423722	0.692064	0.848	0.904	-0.056
3845	STAT6	chr12	-	57503825	57503893	57503859	57503893	57501945	57502082	0.423435	0.692064	0.47	0.228	0.242
4082	RAP1B	chr12	+	69004708	69004832	69004708	69004823	69042478	69042561	0.423566	0.692064	0.372	0.393	-0.021
4839	MPI	chr15	+	75183719	75183920	75183719	75183830	75185001	75185143	0.423548	0.692064	0.97	0.985	-0.015
1280	P4HA2	chr5	-	131562624	131562914	131562778	131562914	131554237	131554337	0.425257	0.693815	0.065	0.14	-0.075
2579	TTLL3	chr3	+	9859328	9860604	9859328	9859443	9862229	9862425	0.427346	0.696238	0.766	1	-0.234
617	WDR18	chr19	+	989761	990103	989761	989895	990222	990364	0.427669	0.696238	0.076	0.037	0.039
1092	EZH1	chr17	-	40879652	40879781	40879679	40879781	40876322	40876442	0.429679	0.69813	0.74	1	-0.26
853	TSPAN31	chr12	+	58138821	58139014	58138821	58139000	58139527	58139695	0.429762	0.69813	0.029	0	0.029
1024	PARP9	chr3	-	122277175	122277314	122277280	122277314	122274132	122274968	0.430966	0.69933	0.099	0.074	0.025
2801	XPNPEP1	chr10	-	111635285	111637625	111637547	111637625	111633124	111633185	0.434408	0.700372	0.37	1	-0.63
2893	C12orf29	chr12	+	88437375	88439556	88437375	88437492	88440583	88440753	0.434269	0.700372	0.571	1	-0.429
2960	NAT9	chr17	-	72771737	72771846	72771760	72771846	72769714	72769824	0.433118	0.700372	0.042	0	0.042
3657	ACAA1	chr3	-	38167652	38168191	38168000	38168191	38167316	38167372	0.434125	0.700372	0.3	0.383	-0.083
3947	WBSCR22	chr7	+	73098096	73098330	73098096	73098231	73100965	73101061	0.43257	0.700372	0.067	0	0.067
68	LIN54	chr4	-	83905313	83906029	83905976	83906029	83900035	83900159	0.432217	0.700372	0.414	0.229	0.185
241	DKFZP761J1410	chr19	+	11474388	11474511	11474388	11474495	11474836	11474888	0.43554	0.701443	0.41	0.625	-0.215
1206	NDUFB8	chr10	-	102289122	102289263	102289136	102289263	102286731	102286831	0.437973	0.70165	0	0.019	-0.019
1686	PACS2	chr14	+	105848250	105848395	105848250	105848383	105848813	105848918	0.439408	0.70165	0.213	0.095	0.118
1906	RASA4	chr7	-	102234893	102235006	102234938	102235006	102234496	102234689	0.43861	0.70165	0.711	1	-0.289
2244	OSBPL1A	chr18	-	21977536	21977752	21977618	21977752	21957376	21957499	0.438267	0.70165	0.089	0	0.089
2851	PTK2B	chr8	+	27290951	27291069	27290951	27291030	27291609	27291649	0.439141	0.70165	0.899	1	-0.101
4007	OCIAD1	chr4	+	48833243	48833513	48833243	48833450	48834636	48834699	0.437912	0.70165	0.943	0.857	0.086
532	CSNK1G2	chr19	+	1979493	1979642	1979493	1979617	1979750	1979834	0.437744	0.70165	0.951	0.902	0.049
642	PLOD3	chr7	-	100859443	100859607	100859477	100859607	100859188	100859301	0.437705	0.70165	0.794	0.753	0.041
1391	ZFPL1	chr11	+	64852586	64852786	64852586	64852698	64853886	64854080	0.440049	0.701927	0.028	0	0.028
1150	LYRM5	chr12	+	25348149	25348275	25348149	25348271	25356853	25356941	0.444249	0.704653	0.048	0.082	-0.034
1231	SLFN11	chr17	-	33694559	33694719	33694621	33694719	33693965	33694082	0.444334	0.704653	0.025	0	0.025
1745	PCCB	chr3	+	136045644	136046097	136045644	136045752	136046475	136046574	0.443338	0.704653	0.892	1	-0.108
200	MED12	chrX	+	70357036	70357242	70357036	70357233	70357407	70357485	0.445512	0.704653	0.745	1	-0.255
2062	GLTP	chr12	-	110295330	110295464	110295387	110295464	110293423	110293574	0.444766	0.704653	1	0.865	0.135
2614	ZNF410	chr14	+	74353561	74353630	74353561	74353618	74358729	74358911	0.445554	0.704653	0	0.03	-0.03
2868	USB1	chr16	+	58035310	58035492	58035310	58035485	58036382	58036549	0.44467	0.704653	0	0.028	-0.028
3565	SF3B1	chr2	-	198288531	198288698	198288617	198288698	198285752	198285857	0.445983	0.704653	1	0.988	0.012
712	HMBS	chr11	+	118955594	118955867	118955594	118955776	118958964	118959018	0.443448	0.704653	0.152	0.043	0.109
1699	CNN2	chr19	+	1032557	1032695	1032557	1032662	1036128	1036245	0.449575	0.706209	0.933	0.963	-0.03
2210	TAF6	chr7	-	99710971	99711392	99711238	99711392	99710420	99710540	0.448118	0.706209	0.504	0.297	0.207
3604	WWC2	chr4	+	184201928	184202122	184201928	184202050	184203860	184204059	0.449864	0.706209	0.06	0.028	0.032
393	TBCB	chr19	+	36612428	36612620	36612428	36612571	36616352	36616425	0.450261	0.706209	0.825	0.899	-0.074
4050	SLC39A13	chr11	+	47436327	47436460	47436327	47436456	47436610	47436710	0.448419	0.706209	0.975	1	-0.025
442	CD44	chr11	+	35211381	35211612	35211381	35211519	35236398	35236461	0.449181	0.706209	0.704	0.681	0.023
518	GOLGB1	chr3	-	121388043	121388202	121388058	121388202	121386907	121387005	0.448101	0.706209	0.252	0.407	-0.155
2464	OTUD5	chrX	-	48791968	48792140	48791983	48792140	48791736	48791885	0.452594	0.708728	0.055	0.025	0.03
3010	NDUFV2	chr18	+	9124871	9124994	9124871	9124981	9126828	9126905	0.453398	0.708728	0.064	0.043	0.021
4111	PCID2	chr13	-	113862337	113862964	113862912	113862964	113854740	113854830	0.453756	0.708728	0.013	0.003	0.01
982	NELFCD	chr20	+	57568678	57568819	57568678	57568730	57569164	57569294	0.453254	0.708728	0.519	0.579	-0.06
3030	HERC1	chr15	-	63918140	63918353	63918183	63918353	63916356	63916526	0.455403	0.709724	0.034	0	0.034
4197	ORC4	chr2	-	148778176	148778319	148778201	148778319	148733470	148733544	0.456285	0.709724	0.104	0.165	-0.061
4302	C21orf33	chr21	+	45557058	45557259	45557058	45557178	45560131	45560224	0.455875	0.709724	0.025	0	0.025
673	APTX	chr9	-	32987541	32987840	32987757	32987840	32985968	32986028	0.455468	0.709724	0.945	1	-0.055
2918	PCNT	chr21	+	47851442	47852129	47851442	47851892	47855816	47856061	0.457886	0.711477	1	0.87	0.13
103	RTN2	chr19	-	45997375	45997678	45997423	45997678	45992603	45992811	0.459292	0.712171	0.203	0	0.203
2130	PPIE	chr1	+	40207566	40207703	40207566	40207593	40208887	40208969	0.459188	0.712171	0.032	0.06	-0.028
2416	UBE2N	chr12	-	93804828	93805075	93804901	93805075	93804509	93804650	0.460129	0.712171	0.963	0.94	0.023
2663	ITGB7	chr12	-	53594855	53594978	53594930	53594978	53594026	53594230	0.460705	0.712171	0.973	1	-0.027
2691	SLC52A2	chr8	+	145582252	145582725	145582252	145582560	145582843	145583083	0.460347	0.712171	0.772	0.864	-0.092
2423	SRSF7	chr2	-	38975188	38975299	38975197	38975299	38973835	38973889	0.46268	0.713933	0.925	0.912	0.013
3543	BBS2	chr16	-	56536584	56536720	56536613	56536720	56536228	56536368	0.462796	0.713933	0.775	1	-0.225
281	ATAT1	chr6	+	30594662	30595051	30594662	30594769	30595236	30595297	0.464459	0.715763	0.053	0	0.053
4734	NQO1	chr16	-	69760335	69760463	69760403	69760463	69752272	69752437	0.467945	0.720396	0.982	1	-0.018
1192	DCAF4	chr14	+	73421093	73421191	73421093	73421170	73422230	73422404	0.470099	0.722229	0.929	1	-0.071
4857	IDH3B	chr20	-	2640675	2640822	2640713	2640822	2640344	2640439	0.46986	0.722229	0.902	0.802	0.1
1976	METTL21D	chr14	-	50582786	50582897	50582797	50582897	50582556	50582629	0.471965	0.724355	0.825	1	-0.175
92	HM13	chr20	+	30155880	30156083	30155880	30156027	30156922	30157370	0.472779	0.724864	0.537	0.643	-0.106
529	TACC1	chr8	+	38684685	38684893	38684685	38684806	38688642	38688695	0.473323	0.724957	0.414	0.496	-0.082
2085	C3orf17	chr3	-	112732795	112732879	112732799	112732879	112732118	112732250	0.475203	0.725363	0.142	0.083	0.059
3328	SIDT2	chr11	+	117060050	117060741	117060050	117060117	117060881	117061005	0.475815	0.725363	0.301	1	-0.699
4231	PPFIBP1	chr12	+	27817294	27817379	27817294	27817370	27820098	27820253	0.476488	0.725363	0.693	0.601	0.092
4400	EMP3	chr19	+	48830777	48830921	48830777	48830880	48832608	48832749	0.475023	0.725363	0.01	0.003	0.007
4478	RNF123	chr3	+	49749911	49750325	49749911	49750089	49750945	49751020	0.475539	0.725363	0.301	0.19	0.111
456	TRAPPC6A	chr19	-	45681350	45681495	45681392	45681495	45668384	45668452	0.476313	0.725363	0.306	0.224	0.082
439	PACRGL	chr4	+	20702081	20702410	20702081	20702370	20706088	20706156	0.479814	0.726741	0.764	1	-0.236
4646	TCTN1	chr12	+	111051930	111052268	111051930	111052207	111057640	111057761	0.479656	0.726741	0.031	0	0.031
507	RPS12	chr6	+	133136110	133136363	133136110	133136227	133137599	133137702	0.479242	0.726741	0.021	0.019	0.002
519	GOLGB1	chr3	-	121449694	121449820	121449722	121449820	121448711	121448864	0.479424	0.726741	0.152	0	0.152
988	KIAA0196	chr8	-	126095954	126096264	126096076	126096264	126095354	126095500	0.478559	0.726741	0.858	0.934	-0.076
1319	RPS19	chr19	+	42364324	42364515	42364324	42364359	42364844	42364915	0.480551	0.727125	0.006	0.011	-0.005
1562	PCBP4	chr3	-	51993910	51994336	51994204	51994336	51993592	51993667	0.483615	0.730287	1	0.746	0.254
3471	MLL3	chr7	-	151855941	151856157	151855947	151856157	151854845	151855010	0.483136	0.730287	0	0.182	-0.182
1260	UPRT	chrX	+	74520701	74520850	74520701	74520800	74523239	74524435	0.484854	0.730566	0.073	0	0.073
1706	RFNG	chr17	-	80008887	80009218	80009169	80009218	80008537	80008640	0.485259	0.730566	0.05	0.092	-0.042
891	TRPM4	chr19	+	49685834	49686179	49685834	49686124	49686334	49686469	0.485041	0.730566	0.391	0	0.391
3780	LIG1	chr19	-	48623423	48624579	48624426	48624579	48622393	48622447	0.486105	0.731106	0.052	0.102	-0.05
1982	BCL2L11	chr2	+	111881322	111881716	111881322	111881446	111907620	111907724	0.488065	0.731653	0.239	1	-0.761
339	PABPC1	chr8	-	101727689	101727829	101727698	101727829	101725314	101725409	0.487087	0.731653	0.916	0.906	0.01
3745	KAT6B	chr10	+	76735156	76736088	76735156	76735212	76737073	76737195	0.488223	0.731653	0.139	1	-0.861
3946	WBSCR22	chr7	+	73098096	73098253	73098096	73098134	73100965	73101061	0.488419	0.731653	0.031	0.017	0.014
4692	CDK11A	chr1	-	1640917	1641079	1640956	1641079	1640476	1640572	0.490004	0.733297	0.422	1	-0.578
1218	PLIN3	chr19	-	4847702	4847902	4847828	4847902	4844679	4844805	0.491582	0.734925	0.972	1	-0.028
3552	COPS3	chr17	-	17174071	17174322	17174209	17174322	17171198	17171291	0.493586	0.735723	0.97	1	-0.03
3693	PPP4C	chr16	+	30094066	30094284	30094066	30094168	30094714	30094888	0.493197	0.735723	0.011	0.019	-0.008
427	GNL3	chr3	+	52722124	52722222	52722124	52722208	52723089	52723222	0.492857	0.735723	0	0.012	-0.012
2382	HPS1	chr10	-	100193696	100193848	100193739	100193848	100190887	100191048	0.494888	0.735866	0.117	0.073	0.044
3451	SLC50A1	chr1	+	155108774	155108872	155108774	155108852	155109303	155109427	0.495153	0.735866	0.026	0	0.026
458	PTBP3	chr9	-	115060111	115060196	115060120	115060196	115038123	115038293	0.495097	0.735866	0.501	0.603	-0.102
4445	DHX40	chr17	+	57643987	57644155	57643987	57644070	57650476	57650596	0.495849	0.736171	0.968	1	-0.032
1595	TAF15	chr17	+	34147167	34147252	34147167	34147243	34147335	34147441	0.496937	0.736358	0.813	0.787	0.026
2824	ELMOD3	chr2	+	85582677	85583019	85582677	85582839	85584089	85584375	0.497845	0.736358	0.606	1	-0.394
3523	TSPAN17	chr5	+	176083895	176083957	176083895	176083925	176084518	176086054	0.498428	0.736358	0.888	1	-0.112
4416	TMEM245	chr9	-	111835527	111835718	111835635	111835718	111826756	111826847	0.497527	0.736358	0.031	0	0.031
895	MT1X	chr16	+	56717076	56717298	56717076	56717142	56717869	56718108	0.497991	0.736358	0.017	0	0.017
2316	GNAS	chr20	+	57464214	57464408	57464214	57464387	57470666	57470739	0.499376	0.737034	0.898	0.927	-0.029
2821	ELMOD3	chr2	+	85598208	85598685	85598208	85598332	85604466	85604597	0.501269	0.7391	0.132	0	0.132
1272	SMPD4	chr2	-	130911849	130912055	130911927	130912055	130911274	130911508	0.503091	0.740031	0.908	1	-0.092
2954	ITFG1	chr16	-	47494748	47495185	47495025	47495185	47493013	47493086	0.503379	0.740031	0.968	1	-0.032
4198	RABGAP1L	chr1	+	174188262	174188433	174188262	174188322	174190109	174190302	0.503375	0.740031	0.89	0.935	-0.045
800	CHD9	chr16	+	53341592	53341865	53341592	53341817	53342597	53342766	0.505657	0.741927	0.615	0.709	-0.094
955	CLIP2	chr7	+	73800850	73800934	73800850	73800927	73803432	73803589	0.505471	0.741927	0.939	1	-0.061
4347	GPRC5C	chr17	+	72435883	72436966	72435883	72436185	72439956	72440051	0.506406	0.7423	0.886	1	-0.114
1386	CREB3L4	chr1	+	153940997	153941175	153940997	153941115	153941405	153941652	0.507779	0.743587	0.712	1	-0.288
1793	ARHGAP27	chr17	-	43483041	43483449	43483212	43483449	43482289	43482472	0.511158	0.747806	1	0.864	0.136
1439	PIH1D1	chr19	-	49954624	49954835	49954741	49954835	49954038	49954105	0.511717	0.747894	0.017	0	0.017
306	TMEM208	chr16	+	67262397	67262560	67262397	67262534	67262699	67262784	0.51523	0.752296	0.041	0.029	0.012
2211	TAF6	chr7	-	99711676	99711891	99711706	99711891	99711490	99711577	0.517245	0.754504	0.921	0.795	0.126
1126	TOM1	chr22	+	35742922	35742965	35742922	35742962	35743047	35743985	0.519659	0.755822	0.147	0.071	0.076
2946	STRADA	chr17	-	61781700	61781942	61781791	61781942	61781364	61781407	0.519137	0.755822	0.545	1	-0.455
4612	FAM192A	chr16	-	57219456	57219729	57219647	57219729	57207639	57207781	0.519226	0.755822	1	0.543	0.457
1393	APOBEC3F	chr22	+	39436608	39436982	39436608	39436772	39438941	39439095	0.52181	0.756003	0.799	1	-0.201
189	MRPL21	chr11	-	68660789	68660923	68660870	68660923	68660357	68660461	0.522524	0.756003	0	0.052	-0.052
2788	RNF220	chr1	+	45101216	45101338	45101216	45101260	45101701	45101834	0.522805	0.756003	0.329	0.279	0.05
3365	VEZT	chr12	+	95676088	95676420	95676088	95676135	95681439	95681633	0.52215	0.756003	0.933	1	-0.067
3958	PDCD6	chr5	+	304291	306869	304291	304336	311407	311517	0.520705	0.756003	0.729	1	-0.271
4354	FBL	chr19	-	40331256	40331427	40331295	40331427	40331053	40331155	0.521571	0.756003	0.911	1	-0.089
4304	WT1	chr11	-	32413517	32413610	32413526	32413610	32409320	32410725	0.525984	0.759137	0.472	0.729	-0.257
4453	OGFOD2	chr12	+	123462527	123462746	123462527	123462638	123462906	123463116	0.525977	0.759137	1	0.793	0.207
911	ITCH	chr20	+	33065576	33065711	33065576	33065665	33067434	33067594	0.528594	0.762171	0.034	0	0.034
2227	MYB	chr6	+	135516885	135517140	135516885	135517055	135518098	135518461	0.530237	0.762515	0.611	0.344	0.267
2351	RPLP0	chr12	-	120636656	120636803	120636697	120636803	120636356	120636542	0.530357	0.762515	0.986	0.981	0.005
2835	GLOD4	chr17	-	681861	681984	681934	681984	680107	680228	0.530196	0.762515	0.04	0.07	-0.03
4358	UPF1	chr19	+	18963795	18963913	18963795	18963880	18964060	18964159	0.532782	0.764537	0.023	0.059	-0.036
4635	FES	chr15	+	91428266	91428815	91428266	91428488	91430190	91430287	0.532285	0.764537	0.804	1	-0.196
3385	COX7C	chr5	+	85915169	85915313	85915169	85915259	85916484	85916583	0.536543	0.769198	0.998	0.985	0.013
1183	BRD8	chr5	-	137513254	137513356	137513259	137513356	137507753	137507823	0.539097	0.76947	0	0.125	-0.125
1613	KLHL17	chr1	+	899486	899560	899486	899547	899728	899910	0.539716	0.76947	0	0.212	-0.212
1708	P4HB	chr17	-	79817054	79817263	79817056	79817263	79813017	79813155	0.53749	0.76947	0.053	0.082	-0.029
1901	PSMD6	chr3	-	64008318	64008477	64008414	64008477	64007993	64008199	0.539485	0.76947	0.283	1	-0.717
1939	FAM207A	chr21	+	46363598	46363752	46363598	46363707	46380014	46380083	0.540226	0.76947	0.527	0.411	0.116
2255	ALG13	chrX	+	110925359	110925522	110925359	110925463	110928192	110928331	0.53791	0.76947	0.693	0.757	-0.064
4239	MYCBP2	chr13	-	77650885	77650984	77650894	77650984	77644765	77644846	0.540833	0.76947	0.51	0.657	-0.147
425	NSUN4	chr1	+	46810472	46810816	46810472	46810634	46812592	46812747	0.540382	0.76947	0.976	1	-0.024
1828	PRPS2	chrX	+	12817325	12817518	12817325	12817509	12827352	12827451	0.541349	0.769475	0.024	0.061	-0.037
1913	LAT2	chr7	+	73629151	73629429	73629151	73629270	73630276	73630399	0.542387	0.770006	0.152	0.186	-0.034
2159	TGFBI	chr5	+	135382023	135382245	135382023	135382184	135382539	135382704	0.542749	0.770006	0.011	0.004	0.007
1967	RPS3	chr11	+	75112683	75113490	75112683	75112777	75115063	75115251	0.543824	0.770007	0.925	0.915	0.01
3533	HEBP2	chr6	+	138727107	138727288	138727107	138727170	138734016	138734310	0.544289	0.770007	0.945	0.971	-0.026
3727	SLC17A9	chr20	+	61593975	61594106	61593975	61594086	61594624	61594721	0.544081	0.770007	0.67	0.813	-0.143
3793	CEP170	chr1	-	243305617	243305765	243305668	243305765	243303238	243303409	0.545886	0.770909	0.835	0.726	0.109
4348	WDR60	chr7	+	158695066	158697974	158695066	158695286	158698679	158698782	0.545953	0.770909	0.059	1	-0.941
3794	CEP170	chr1	-	243349080	243349724	243349560	243349724	243335998	243336148	0.546763	0.771099	0.454	0.532	-0.078
4468	TBL2	chr7	-	72988267	72988452	72988290	72988452	72987649	72987801	0.547116	0.771099	0.927	0.963	-0.036
1048	SNX17	chr2	+	27594135	27594335	27594135	27594210	27596113	27596178	0.552006	0.77288	0.284	1	-0.716
1757	CD109	chr6	+	74520714	74520870	74520714	74520819	74521927	74521993	0.55254	0.77288	0.98	1	-0.02
1761	STAT3	chr17	-	40474299	40474512	40474302	40474512	40469199	40469242	0.551557	0.77288	0.799	0.828	-0.029
17	SH2B1	chr16	+	28883854	28884079	28883854	28884026	28884490	28884590	0.551145	0.77288	0.056	0.14	-0.084
2053	NEK6	chr9	+	127023751	127023862	127023751	127023858	127064214	127064333	0.553179	0.77288	0.638	0.682	-0.044
3383	INPP5B	chr1	-	38397344	38397725	38397584	38397725	38357029	38357126	0.551532	0.77288	0.033	0	0.033
3423	ZNF558	chr19	-	8932117	8932767	8932678	8932767	8931855	8931982	0.553528	0.77288	0.511	0.37	0.141
3959	PDCD6	chr5	+	306716	306875	306716	306869	311407	311517	0.551601	0.77288	0.85	0.827	0.023
395	ATP2C1	chr3	+	130720063	130720188	130720063	130720158	130734995	130735528	0.550203	0.77288	0.806	0.759	0.047
714	HMBS	chr11	+	118959344	118959558	118959344	118959417	118959791	118959841	0.552718	0.77288	0.015	0	0.015
2192	TMEM126A	chr11	+	85365106	85365300	85365106	85365278	85366637	85366752	0.555505	0.774702	0.943	0.911	0.032
3458	STK40	chr1	-	36833448	36833685	36833452	36833685	36826821	36826941	0.556276	0.774702	0.267	0.167	0.1
579	LRRK1	chr15	+	101562587	101562802	101562587	101562683	101565007	101565172	0.556381	0.774702	0.575	1	-0.425
2264	CCDC130	chr19	+	13842573	13842764	13842573	13842745	13842988	13843099	0.558693	0.775058	0	0.369	-0.369
2307	THAP5	chr7	-	108206273	108206466	108206395	108206466	108205436	108205549	0.557528	0.775058	0.711	0.598	0.113
2465	PHF5A	chr22	-	41864023	41864151	41864127	41864151	41863451	41863618	0.558783	0.775058	0.019	0	0.019
3318	TBC1D7	chr6	-	13328527	13328763	13328547	13328763	13327018	13327138	0.558601	0.775058	0	0.367	-0.367
4135	EXOG	chr3	+	38539119	38539269	38539119	38539175	38542845	38542985	0.559308	0.775058	0.645	1	-0.355
4830	FAM58A	chrX	-	152864419	152864573	152864423	152864573	152861461	152861645	0.559736	0.775058	0.6	1	-0.4
3779	ATXN2	chr12	-	111923068	111923135	111923074	111923135	111908361	111908546	0.560374	0.775227	0.574	1	-0.426
996	FBXL19	chr16	+	30939787	30939949	30939787	30939820	30941393	30941905	0.561795	0.776477	0.504	0.269	0.235
3941	CABIN1	chr22	+	24493976	24494155	24493976	24494068	24509532	24509715	0.565256	0.780542	0.861	1	-0.139
1136	TMEM126B	chr11	+	85345129	85345323	85345129	85345220	85346710	85346822	0.567395	0.782482	0.943	0.917	0.026
2662	ITGB7	chr12	-	53594901	53594978	53594930	53594978	53594026	53594230	0.568067	0.782482	0.909	1	-0.091
4555	APEX1	chr14	+	20923384	20923548	20923384	20923487	20923736	20923862	0.568225	0.782482	0.816	0.795	0.021
2049	CDK10	chr16	+	89755659	89755732	89755659	89755714	89756960	89757032	0.573033	0.786938	1	0.9	0.1
2780	HECTD1	chr14	-	31592119	31592253	31592125	31592253	31590588	31590711	0.572727	0.786938	0.935	1	-0.065
2866	USB1	chr16	+	58036382	58036567	58036382	58036494	58043832	58044016	0.572021	0.786938	0.976	1	-0.024
1420	UPP1	chr7	+	48141420	48141579	48141420	48141467	48142893	48143008	0.574544	0.787888	0.993	0.982	0.011
3720	HNRNPA1	chr12	+	54675169	54675725	54675169	54675286	54675873	54676084	0.574775	0.787888	0.984	0.976	0.008
1964	ZC3H7A	chr16	-	11855261	11855367	11855323	11855367	11852286	11852395	0.577247	0.790555	0.916	1	-0.084
2487	AKR1A1	chr1	+	46034598	46034678	46034598	46034671	46034814	46034901	0.578694	0.791814	0.027	0.047	-0.02
3656	KDM5C	chrX	-	53222954	53223033	53222963	53223033	53222618	53222818	0.579979	0.79285	0.5	0.568	-0.068
4607	MAPRE3	chr2	+	27246963	27247165	27246963	27247120	27248450	27248605	0.580783	0.793226	0.581	0.41	0.171
2007	GPAA1	chr8	+	145138291	145138403	145138291	145138327	145138616	145138764	0.583281	0.795546	0.967	1	-0.033
3073	SDHC	chr1	+	161284170	161284664	161284170	161284215	161293403	161293460	0.583542	0.795546	1	0	1
1438	PIH1D1	chr19	-	49952596	49952911	49952731	49952911	49951257	49951319	0.585297	0.797215	0.019	0	0.019
1947	SLC11A1	chr2	+	219247682	219247825	219247682	219247793	219249041	219249088	0.586757	0.798479	0.787	1	-0.213
1610	MICAL2	chr11	+	12159936	12160011	12159936	12160007	12183625	12183966	0.587662	0.798733	0.738	0.569	0.169
3438	FASTK	chr7	-	150775928	150776108	150776009	150776108	150775648	150775788	0.588008	0.798733	0.811	0.729	0.082
1552	CCNT2	chr2	+	135703670	135704035	135703670	135703716	135705305	135705469	0.588904	0.799227	0.05	0.07	-0.02
4184	SEPW1	chr19	+	48284120	48284257	48284120	48284174	48284364	48284439	0.590024	0.800024	0.125	0.099	0.026
2037	TTC19	chr17	+	15903431	15903696	15903431	15903559	15905228	15905339	0.59168	0.801545	0.03	0.052	-0.022
2972	IFT81	chr12	+	110562139	110562666	110562139	110562248	110565164	110565329	0.592477	0.801901	0.247	0.197	0.05
124	IRF2BP2	chr1	-	234744192	234745271	234744240	234745271	234740014	234743598	0.593296	0.801998	0.575	0.465	0.11
4799	CTNND1	chr11	+	57529268	57529540	57529268	57529518	57561481	57561553	0.593617	0.801998	0.169	0	0.169
203	ZNF330	chr4	+	142142083	142142231	142142083	142142170	142143519	142143645	0.597161	0.80606	0.962	0.949	0.013
2920	PSMC5	chr17	+	61905497	61906923	61905497	61905569	61907211	61907309	0.598254	0.80681	0.514	0.481	0.033
2247	NME3	chr16	-	1821280	1821411	1821305	1821411	1821070	1821192	0.601008	0.807622	0.293	0	0.293
2411	SERHL2	chr22	+	42967126	42967907	42967126	42967209	42968441	42968535	0.600242	0.807622	0.231	0.444	-0.213
4200	ING4	chr12	-	6761436	6761936	6761827	6761936	6760489	6760551	0.600587	0.807622	0.433	1	-0.567
4694	CDK11A	chr1	-	1650766	1650894	1650796	1650894	1647784	1647917	0.600284	0.807622	0.425	0.321	0.104
1513	RPS25	chr11	-	118888634	118888763	118888667	118888763	118888071	118888255	0.601981	0.808205	0.011	0.009	0.002
1907	MYL6B	chr12	+	56549202	56549376	56549202	56549277	56551251	56551329	0.602956	0.808691	0.895	0.941	-0.046
468	HSD3B7	chr16	+	30996973	30997268	30996973	30997145	30997369	30997525	0.603421	0.808691	0.02	0	0.02
3195	ZDHHC4	chr7	+	6617098	6617351	6617098	6617129	6618196	6618377	0.604975	0.810051	0.058	0.094	-0.036
1882	IRF5	chr7	+	128581332	128581478	128581332	128581445	128582124	128582330	0.610182	0.811953	0	0.277	-0.277
2241	HAUS1	chr18	+	43685159	43685374	43685159	43685334	43698146	43698282	0.608988	0.811953	0.049	0	0.049
2373	MYL5	chr4	+	672746	672962	672746	672822	673702	673807	0.608018	0.811953	0.098	0.15	-0.052
2941	CD1E	chr1	+	158325616	158325791	158325616	158325730	158326287	158326381	0.61014	0.811953	0.766	0.847	-0.081
4106	NPL	chr1	+	182775279	182775666	182775279	182775367	182781290	182781348	0.607798	0.811953	0.122	0.097	0.025
4573	ZC3HAV1	chr7	-	138763849	138764989	138764215	138764989	138763297	138763399	0.609369	0.811953	0.396	0.345	0.051
729	TLE3	chr15	-	70366841	70366946	70366871	70366946	70358352	70358557	0.608131	0.811953	0.176	0.249	-0.073
1254	FECH	chr18	-	55247286	55247431	55247304	55247431	55240477	55240597	0.612863	0.812762	0.021	0	0.021
1624	SPINT1	chr15	+	41145908	41146127	41145908	41146079	41146257	41146284	0.612956	0.812762	0.175	0.099	0.076
3602	NIT2	chr3	+	100058658	100058798	100058658	100058779	100059916	100060005	0.611717	0.812762	0.012	0.023	-0.011
545	CCDC159	chr19	+	11457180	11457310	11457180	11457303	11460329	11460363	0.612522	0.812762	0.667	1	-0.333
2353	RPLP0	chr12	-	120636656	120636803	120636697	120636803	120636356	120636573	0.617879	0.817846	0.052	0.087	-0.035
4756	ILKAP	chr2	-	239098493	239098613	239098503	239098613	239096771	239096898	0.61756	0.817846	0.948	1	-0.052
3201	TAX1BP1	chr7	+	27855967	27856139	27855967	27856013	27856508	27856657	0.620496	0.820586	0.221	0.179	0.042
1270	NOLC1	chr10	+	103918949	103919095	103918949	103919065	103919189	103919325	0.622924	0.822347	0.2	0.165	0.035
943	ABCC3	chr17	+	48735795	48735907	48735795	48735857	48736597	48736729	0.622649	0.822347	0.063	0.09	-0.027
4036	HNRNPH1	chr5	-	179050595	179050670	179050636	179050670	179050037	179050165	0.627123	0.827163	0.163	0.149	0.014
2796	ARPC1B	chr7	+	98974980	98975078	98974980	98975062	98983324	98983401	0.629318	0.829329	0.566	0.509	0.057
322	HLA-DMA	chr6	-	32917047	32917176	32917050	32917176	32916389	32916645	0.631696	0.831733	0.933	1	-0.067
3370	CDC42SE2	chr5	+	130694901	130695251	130694901	130695240	130721235	130721337	0.632867	0.832545	0.025	0	0.025
4220	FADS3	chr11	-	61643830	61643927	61643842	61643927	61643582	61643662	0.633883	0.833151	0.964	1	-0.036
3847	STAT6	chr12	-	57503723	57503893	57503825	57503893	57501945	57502082	0.635652	0.834016	0.702	0.589	0.113
4705	TAF4	chr20	-	60581565	60581814	60581601	60581814	60578786	60578934	0.635105	0.834016	0.599	0.789	-0.19
1049	TRIM24	chr7	+	138239442	138239711	138239442	138239609	138252225	138252399	0.636399	0.834142	0.545	0.613	-0.068
1446	USP37	chr2	-	219427395	219427536	219427440	219427536	219425542	219425606	0.642973	0.834142	0.545	1	-0.455
1700	ABHD3	chr18	-	19243638	19244191	19244078	19244191	19239130	19239304	0.637807	0.834142	0.076	0.064	0.012
2747	RABL2B	chr22	-	51221466	51221714	51221472	51221714	51220615	51220779	0.639255	0.834142	0.667	1	-0.333
3228	PABPC4	chr1	-	40030094	40030214	40030142	40030214	40029507	40029594	0.639692	0.834142	0.368	0.352	0.016
3236	CDC37	chr19	-	10503934	10504117	10503955	10504117	10503761	10503833	0.638371	0.834142	0.917	0.897	0.02
3329	SIDT2	chr11	+	117052131	117052253	117052131	117052230	117052522	117052687	0.642346	0.834142	0.71	0.764	-0.054
4006	OCIAD1	chr4	+	48833243	48833513	48833243	48833415	48834636	48834699	0.640796	0.834142	0.606	0.672	-0.066
4392	BZW1	chr2	+	201676268	201676669	201676268	201676450	201677930	201678004	0.638787	0.834142	0.058	0.11	-0.052
4744	PSME3	chr17	+	40985415	40985690	40985415	40985522	40986360	40986393	0.642461	0.834142	0.963	0.942	0.021
4851	HMGA1	chr6	+	34208513	34208692	34208513	34208659	34210488	34210572	0.641528	0.834142	0.762	0.772	-0.01
884	TCF25	chr16	+	89975373	89975515	89975373	89975491	89976998	89977071	0.641403	0.834142	0.614	1	-0.386
957	CHMP4A	chr14	-	24680616	24680798	24680620	24680798	24679859	24679974	0.64181	0.834142	0	0.014	-0.014
3287	PARP6	chr15	-	72557610	72557814	72557753	72557814	72557421	72557512	0.645523	0.836728	0.207	0.26	-0.053
4800	CTNND1	chr11	+	57529268	57529591	57529268	57529540	57561481	57561553	0.646758	0.837604	0.749	1	-0.251
1142	ATG4B	chr2	+	242590424	242590750	242590424	242590526	242592926	242593025	0.653829	0.838802	0.449	0.368	0.081
1144	CCDC14	chr3	-	123665649	123666166	123666126	123666166	123663695	123663837	0.651762	0.838802	0.625	1	-0.375
123	PCYT2	chr17	-	79865429	79865733	79865648	79865733	79864635	79864774	0.650264	0.838802	0.256	0.355	-0.099
1281	P4HA2	chr5	-	131562389	131562914	131562778	131562914	131554237	131554337	0.653437	0.838802	0.106	0.074	0.032
1841	ABHD11	chr7	-	73151550	73152065	73151891	73152065	73151258	73151440	0.653325	0.838802	1	0.51	0.49
1872	C2orf43	chr2	-	21001051	21001225	21001069	21001225	20990014	20990158	0.65273	0.838802	0.262	0.371	-0.109
2926	MUS81	chr11	+	65631274	65631559	65631274	65631372	65631967	65632084	0.653101	0.838802	0.014	0	0.014
2987	DNAJA4	chr15	+	78566538	78566766	78566538	78566750	78567839	78568070	0.650391	0.838802	0.952	1	-0.048
4282	ALDH18A1	chr10	-	97393247	97393406	97393253	97393406	97392715	97392806	0.651869	0.838802	0.929	0.875	0.054
4290	PNPLA6	chr19	+	7607646	7607970	7607646	7607814	7614792	7614998	0.649025	0.838802	0.463	0.557	-0.094
593	RIOK3	chr18	+	21053392	21053590	21053392	21053447	21054911	21055071	0.648499	0.838802	0.716	0.779	-0.063
1061	HEXA	chr15	-	72646031	72647965	72647899	72647965	72645408	72645519	0.655098	0.838995	0.278	0.357	-0.079
4403	STARD3	chr17	+	37814027	37814105	37814027	37814092	37814657	37814775	0.655082	0.838995	0.671	1	-0.329
3590	ZMYND8	chr20	-	45867501	45867882	45867639	45867882	45865069	45865260	0.657178	0.840942	0.125	0.076	0.049
1618	CNBP	chr3	-	128890476	128890614	128890497	128890614	128890288	128890351	0.662826	0.844609	0.945	1	-0.055
3137	CXorf56	chrX	-	118699087	118699336	118699194	118699336	118694230	118694348	0.661203	0.844609	0.021	0	0.021
3487	DDR1	chr6	+	30856684	30856787	30856684	30856757	30856978	30857207	0.663983	0.844609	0.922	1	-0.078
3811	TANGO2	chr22	+	20024282	20024617	20024282	20024377	20030877	20030966	0.663122	0.844609	0.164	0.198	-0.034
4790	DAP3	chr1	+	155658881	155659034	155658881	155658965	155679563	155679615	0.663788	0.844609	0.077	0.067	0.01
4879	CDKN2AIP	chr4	+	184366687	184366818	184366687	184366787	184367240	184369351	0.660896	0.844609	0.392	0.439	-0.047
728	TLE3	chr15	-	70350488	70350630	70350524	70350630	70349812	70349997	0.662209	0.844609	0.428	0.599	-0.171
1030	PARK7	chr1	+	8021722	8021853	8021722	8021795	8022822	8022935	0.668344	0.846569	0.337	0.353	-0.016
1367	ERGIC2	chr12	-	29496052	29496215	29496095	29496215	29494666	29494749	0.666164	0.846569	0.882	0.839	0.043
3384	NCDN	chr1	+	36023756	36024085	36023756	36023824	36024707	36024848	0.668136	0.846569	0.01	0	0.01
4605	LARP1	chr5	+	154173359	154173560	154173359	154173482	154173659	154173822	0.667897	0.846569	0.781	0.836	-0.055
4797	CTNND1	chr11	+	57529268	57529591	57529268	57529518	57556508	57556627	0.666742	0.846569	0.042	0.024	0.018
346	TAZ	chrX	+	153641543	153641707	153641543	153641589	153641818	153641904	0.670079	0.848051	0.073	0.136	-0.063
1641	NEDD1	chr12	+	97301381	97301634	97301381	97301402	97303529	97303673	0.67323	0.850605	0.153	1	-0.847
1932	SYNRG	chr17	-	35937477	35937711	35937544	35937711	35936438	35936516	0.672829	0.850605	0.695	0.619	0.076
3069	SLC11A2	chr12	-	51420092	51420167	51420097	51420167	51404477	51404549	0.673992	0.850851	0.526	0.488	0.038
1056	PLD2	chr17	+	4711568	4711746	4711568	4711711	4712394	4712500	0.677563	0.854303	0.07	0	0.07
3162	OGFOD3	chr17	-	80373273	80373503	80373281	80373503	80369330	80369406	0.677865	0.854303	0.986	1	-0.014
4223	ANKMY1	chr2	-	241500147	241500508	241500452	241500508	241494282	241494472	0.678886	0.854873	1	0.565	0.435
1849	MGLL	chr3	-	127541151	127542028	127541926	127542028	127540536	127540681	0.682092	0.855196	0.077	0.065	0.012
2979	LAIR1	chr19	-	54868320	54868575	54868536	54868575	54868099	54868228	0.681952	0.855196	0.013	0	0.013
3202	POPDC3	chr6	-	105609299	105610035	105609670	105610035	105607585	105607694	0.680569	0.855196	0.107	0.131	-0.024
3382	CACTIN	chr19	-	3614383	3614587	3614394	3614587	3613461	3613584	0.681136	0.855196	0.242	0	0.242
3753	NUB1	chr7	+	151071182	151071329	151071182	151071287	151072933	151073029	0.680179	0.855196	0.102	0.136	-0.034
870	MLF2	chr12	-	6859310	6859471	6859342	6859471	6859013	6859173	0.682561	0.855196	0.006	0.016	-0.01
1118	NLRC5	chr16	+	57061983	57062115	57061983	57062067	57062213	57062297	0.685946	0.856201	0.072	0.122	-0.05
2184	STK19	chr6	+	31946679	31946787	31946679	31946775	31947190	31947330	0.686216	0.856201	0.066	0.092	-0.026
3161	CDC42SE1	chr1	-	151029126	151029262	151029131	151029262	151028152	151028469	0.686073	0.856201	0.824	0.765	0.059
4033	HNRNPH1	chr5	-	179043869	179044111	179044021	179044111	179043126	179043219	0.68459	0.856201	0.915	0.906	0.009
4353	FBL	chr19	-	40331256	40331427	40331259	40331427	40331053	40331155	0.685544	0.856201	0.824	0.889	-0.065
3876	DCUN1D1	chr3	-	182683324	182683541	182683466	182683541	182681668	182681837	0.687941	0.857641	0.985	1	-0.015
3640	SMC4	chr3	+	160129707	160129872	160129707	160129765	160130113	160130241	0.689346	0.857967	0.958	1	-0.042
3844	FAM149B1	chr10	+	74987817	74987942	74987817	74987918	74990179	74990283	0.689026	0.857967	0.594	0.715	-0.121
2402	ATP5B	chr12	-	57036456	57036615	57036489	57036615	57036241	57036364	0.691747	0.860242	0.979	0.974	0.005
1453	DCUN1D4	chr4	+	52752733	52753410	52752733	52752804	52757925	52758017	0.694366	0.862784	0.056	0.071	-0.015
2680	RMND1	chr6	-	151757554	151757689	151757580	151757689	151754289	151754365	0.697829	0.864409	0.142	0.116	0.026
3189	USP9X	chrX	+	41088819	41089080	41088819	41089032	41089753	41089849	0.697953	0.864409	0.015	0	0.015
3475	SETDB1	chr1	+	150898899	150898993	150898899	150898939	150900179	150900450	0.697805	0.864409	0.668	0.738	-0.07
4776	PROSC	chr8	+	37620117	37620276	37620117	37620218	37623043	37623151	0.697977	0.864409	0.948	0.933	0.015
1423	SLC25A19	chr17	-	73284578	73284672	73284582	73284672	73282713	73282883	0.70034	0.866562	0.139	0.243	-0.104
3231	PABPC4	chr1	-	40030357	40030445	40030372	40030445	40030094	40030214	0.70087	0.866562	0.985	0.989	-0.004
2482	NDUFB10	chr16	+	2011153	2011292	2011153	2011259	2011497	2011637	0.701463	0.866581	0.983	0.972	0.011
4492	KREMEN1	chr22	+	29534611	29534821	29534611	29534770	29536269	29536354	0.703526	0.868415	0.171	0.204	-0.033
2542	PDPN	chr1	+	13940794	13940906	13940794	13940900	13942399	13944452	0.704352	0.868721	0.75	1	-0.25
1129	CPEB3	chr10	-	93952233	93952393	93952302	93952393	93940719	93940776	0.707704	0.869995	0.567	1	-0.433
1758	CASP1	chr11	-	104904934	104905201	104905150	104905201	104901891	104902007	0.707654	0.869995	0.95	0.927	0.023
23	ARHGAP22	chr10	-	49663044	49663177	49663096	49663177	49662130	49662204	0.707216	0.869995	1	0.858	0.142
4355	FBL	chr19	-	40331259	40331427	40331295	40331427	40331053	40331155	0.706523	0.869995	0.692	1	-0.308
2432	ODF2	chr9	+	131223220	131223346	131223220	131223289	131231461	131231632	0.708679	0.87048	0.702	0.761	-0.059
542	LSS	chr21	-	47642543	47642652	47642576	47642652	47641767	47641889	0.709524	0.870805	0.91	0.863	0.047
3185	DMPK	chr19	-	46280584	46280848	46280599	46280848	46278206	46278292	0.716103	0.874067	0.761	1	-0.239
3232	NMD3	chr3	+	160942717	160942852	160942717	160942806	160945034	160945131	0.713629	0.874067	0.843	0.864	-0.021
3532	PML	chr15	+	74325496	74325763	74325496	74325755	74326818	74326871	0.715163	0.874067	0.083	0.105	-0.022
4048	IFI27L1	chr14	+	94568159	94568405	94568159	94568321	94568822	94569055	0.716258	0.874067	0.03	0	0.03
4222	TVP23B	chr17	+	18694208	18694353	18694208	18694273	18700891	18700981	0.71482	0.874067	0.99	1	-0.01
4670	C7orf49	chr7	-	134853500	134853812	134853537	134853812	134852483	134852559	0.714801	0.874067	0.96	1	-0.04
582	CD4	chr12	+	6923307	6923629	6923307	6923466	6923924	6924158	0.71556	0.874067	0.013	0.008	0.005
1571	BRCA1	chr17	-	41277287	41277387	41277293	41277387	41276033	41276132	0.720445	0.878287	0.8	0.667	0.133
1590	RALB	chr2	+	121036193	121036354	121036193	121036344	121038410	121038483	0.720886	0.878287	0.793	0.657	0.136
3903	UFM1	chr13	+	38924135	38924364	38924135	38924192	38928375	38928433	0.721881	0.878786	0.028	0.042	-0.014
465	VEGFA	chr6	+	43748468	43748540	43748468	43748522	43749692	43749824	0.722767	0.879152	0.949	1	-0.051
2489	UBL5	chr19	+	9938567	9938740	9938567	9938660	9939002	9939069	0.724058	0.879296	0.026	0.023	0.003
3611	METTL10	chr10	-	126477607	126477726	126477611	126477726	126463243	126463351	0.723768	0.879296	0.364	0.286	0.078
1235	MRPL55	chr1	-	228296137	228296722	228296655	228296722	228295935	228296019	0.725698	0.880576	0.688	1	-0.312
1830	DDX56	chr7	-	44612161	44612343	44612172	44612343	44611945	44612036	0.728687	0.880956	0.055	0.068	-0.013
2332	ZFYVE19	chr15	+	41099286	41100066	41099286	41099869	41101316	41101438	0.728736	0.880956	0.945	1	-0.055
2949	STRADA	chr17	-	61805693	61805773	61805717	61805773	61791365	61791468	0.72889	0.880956	0.573	0.668	-0.095
3271	SLC7A7	chr14	-	23284522	23284660	23284528	23284660	23282108	23282649	0.728945	0.880956	0.14	0.167	-0.027
505	PSMD9	chr12	+	122337539	122337795	122337539	122337751	122340911	122341013	0.728261	0.880956	0.014	0	0.014
2770	NTMT1	chr9	+	132394928	132395144	132394928	132395080	132396332	132396585	0.730751	0.882427	0.588	0.546	0.042
2601	N4BP2L2	chr13	-	33101544	33101669	33101594	33101669	33096318	33096407	0.73333	0.88341	0.587	0.631	-0.044
3496	RNF185	chr22	+	31592921	31593143	31592921	31592976	31597483	31597601	0.733041	0.88341	0.029	0.046	-0.017
4576	SLC39A11	chr17	-	70943666	70944014	70943869	70944014	70845772	70845943	0.732358	0.88341	0.094	0.059	0.035
4083	RAP1B	chr12	+	69004708	69004836	69004708	69004832	69042478	69042561	0.735584	0.885415	0.009	0.013	-0.004
4654	DDX46	chr5	+	134152119	134152296	134152119	134152293	134153185	134153404	0.736435	0.885728	0.609	0.655	-0.046
838	TMEM116	chr12	-	112374495	112374634	112374545	112374634	112371689	112371834	0.737246	0.885994	0.783	0.828	-0.045
1783	MAT2B	chr5	+	162939007	162940675	162939007	162939202	162940847	162941000	0.743754	0.8931	0.792	0.855	-0.063
1623	HVCN1	chr12	-	111098968	111099253	111099084	111099253	111093038	111093143	0.745233	0.894161	0.78	0.733	0.047
179	SCAMP3	chr1	-	155227075	155227177	155227088	155227177	155226464	155226582	0.746751	0.894552	0.968	0.956	0.012
997	FBXL19	chr16	+	30939787	30939951	30939787	30939820	30941393	30941905	0.746287	0.894552	0.083	0.154	-0.071
1766	PPP2R3C	chr14	-	35579024	35579137	35579053	35579137	35577344	35577442	0.74989	0.897595	0.843	0.824	0.019
1312	NPIP	chr16	+	15023107	15023888	15023107	15023278	15024022	15024179	0.751359	0.898301	0.933	0.896	0.037
1860	PIGA	chrX	-	15349337	15350114	15349711	15350114	15344035	15344168	0.752274	0.898301	0.474	1	-0.526
2428	POLM	chr7	-	44118338	44118410	44118354	44118410	44116107	44116228	0.752269	0.898301	0.751	1	-0.249
4191	PON2	chr7	-	95039212	95039413	95039265	95039413	95036298	95036380	0.75317	0.898655	0.848	1	-0.152
2111	PARP10	chr8	-	145058175	145058272	145058202	145058272	145057334	145057979	0.75545	0.90066	0.817	0.844	-0.027
1840	ABHD11	chr7	-	73152657	73152793	73152662	73152793	73151891	73152065	0.758296	0.902718	1	0.963	0.037
874	EIF6	chr20	-	33872528	33872788	33872567	33872788	33872183	33872295	0.758379	0.902718	0.992	0.986	0.006
549	MX1	chr21	+	42807763	42807956	42807763	42807887	42808941	42809079	0.761272	0.905443	0.931	0.945	-0.014
190	MRPL21	chr11	-	68668002	68668073	68668015	68668073	68665394	68665480	0.767062	0.91005	0.032	0.046	-0.014
4723	SRSF1	chr17	-	56084267	56084622	56084304	56084622	56083703	56083888	0.767571	0.91005	0.013	0.01	0.003
4885	GCDH	chr19	+	13002300	13002474	13002300	13002336	13002644	13002788	0.767239	0.91005	0.059	0.087	-0.028
660	ST3GAL3	chr1	+	44201933	44202096	44201933	44202051	44280562	44280605	0.765808	0.91005	0.493	0.327	0.166
158	MADD	chr11	+	47317046	47317130	47317046	47317118	47317447	47317606	0.771377	0.913841	0.778	0.835	-0.057
1992	SSR3	chr3	-	156262082	156262228	156262096	156262228	156260792	156261058	0.77212	0.914	0.026	0.018	0.008
1789	KLC1	chr14	+	104145720	104145882	104145720	104145855	104151322	104151373	0.774265	0.915158	0.805	0.841	-0.036
2774	ERAL1	chr17	+	27185593	27185842	27185593	27185651	27185981	27186131	0.775537	0.915158	0.676	0.704	-0.028
3530	TCF7L2	chr10	+	114903681	114903784	114903681	114903772	114905769	114905862	0.775377	0.915158	0.814	0.85	-0.036
4766	CNOT1	chr16	-	58590750	58590897	58590765	58590897	58589687	58589812	0.774841	0.915158	0.683	0.647	0.036
1555	PNPO	chr17	+	46018936	46019417	46018936	46019179	46020671	46020796	0.776677	0.915783	0.02	0.015	0.005
1829	DDX56	chr7	-	44609582	44609727	44609613	44609727	44609407	44609502	0.778716	0.915816	0.042	0.033	0.009
1851	TIMELESS	chr12	-	56817367	56817491	56817408	56817491	56817057	56817259	0.778578	0.915816	0.776	1	-0.224
4362	ZNF302	chr19	+	35168551	35168761	35168551	35168701	35169641	35169718	0.779755	0.915816	0.655	0.597	0.058
4827	TRAPPC4	chr11	+	118889852	118890134	118889852	118890027	118890859	118890963	0.777988	0.915816	0.053	0.044	0.009
81	HTR7	chr10	-	92508590	92509351	92508595	92509351	92500579	92502285	0.779732	0.915816	0.284	0.261	0.023
3379	C14orf159	chr14	+	91681748	91682137	91681748	91681900	91691027	91691699	0.781127	0.91671	0.095	0.065	0.03
682	GON4L	chr1	-	155744753	155744964	155744792	155744964	155742856	155743001	0.783666	0.918971	0.127	0	0.127
3253	RTEL1	chr20	+	62326680	62327003	62326680	62326833	62327130	62327606	0.784899	0.919698	0.383	0.444	-0.061
3238	ZNF692	chr1	-	249150486	249150621	249150571	249150621	249149756	249150145	0.786357	0.920688	0.64	1	-0.36
2856	FUT10	chr8	-	33318889	33319243	33318929	33319243	33310733	33311028	0.786991	0.920711	0.783	1	-0.217
2256	CASP3	chr4	-	185569618	185569785	185569656	185569785	185559554	185559622	0.79086	0.923904	0.699	0.624	0.075
4141	WDR4	chr21	-	44293660	44293801	44293712	44293801	44283549	44283706	0.790951	0.923904	0.693	0.617	0.076
3664	PRMT7	chr16	+	68344958	68345014	68344958	68345002	68349799	68349977	0.792538	0.925039	0.121	0	0.121
848	U2AF2	chr19	+	56180448	56180547	56180448	56180535	56180809	56181058	0.793602	0.925561	0.163	0.151	0.012
735	HSPA9	chr5	-	137909451	137909539	137909465	137909539	137906648	137906830	0.7946	0.926005	0.978	0.975	0.003
577	USP19	chr3	-	49154869	49155003	49154899	49155003	49154491	49154794	0.796558	0.927567	0.924	0.897	0.027
298	SLC2A6	chr9	-	136338536	136339210	136339101	136339210	136338226	136338372	0.797405	0.927833	0.305	0.339	-0.034
3615	HNRNPAB	chr5	+	177636330	177636448	177636330	177636433	177637132	177637273	0.798995	0.928964	0.795	0.846	-0.051
4039	PSEN2	chr1	+	227079446	227079550	227079446	227079545	227081707	227081826	0.79981	0.929191	0.065	0.08	-0.015
1621	CNBP	chr3	-	128890476	128890614	128890494	128890614	128890288	128890381	0.804392	0.93307	0.892	0.884	0.008
82	TMF1	chr3	-	69096499	69097713	69096508	69097713	69093642	69093746	0.804038	0.93307	0.054	0.07	-0.016
1157	NLN	chr5	+	65088280	65088482	65088280	65088428	65105341	65105528	0.806536	0.933788	0.969	0.955	0.014
116	FAM200B	chr4	+	15683378	15683591	15683378	15683524	15687858	15688085	0.808743	0.933788	0.541	0.51	0.031
1754	USP5	chr12	+	6972349	6972541	6972349	6972472	6972993	6973137	0.808385	0.933788	0.058	0.043	0.015
2800	XPNPEP1	chr10	-	111674768	111674857	111674780	111674857	111667448	111667573	0.808171	0.933788	0.949	0.965	-0.016
3465	EIF3F	chr11	+	8013327	8013518	8013327	8013398	8013630	8013710	0.807541	0.933788	0.013	0	0.013
859	FXYD5	chr19	+	35648323	35648520	35648323	35648404	35649246	35649303	0.807345	0.933788	0.012	0	0.012
1688	ASB16	chr17	+	42254105	42254598	42254105	42254308	42254976	42255090	0.80981	0.934048	0.588	1	-0.412
4764	POMT1	chr9	+	134385289	134385449	134385289	134385383	134385646	134385802	0.810213	0.934048	0.242	0.274	-0.032
2971	CLN3	chr16	-	28502802	28503156	28503034	28503156	28500610	28500707	0.812529	0.935695	0.796	0.769	0.027
814	VWA9	chr15	-	65892111	65892267	65892175	65892267	65891209	65891328	0.812889	0.935695	0.827	0.868	-0.041
2267	ZNHIT1	chr7	+	100861599	100865077	100861599	100861766	100865884	100866055	0.8136	0.935795	0.169	0.234	-0.065
1320	PAXBP1	chr21	-	34127523	34127664	34127540	34127664	34123429	34123529	0.816714	0.937941	0.473	0.518	-0.045
1357	CPEB2	chr4	+	15008928	15009219	15008928	15009210	15018811	15018902	0.816629	0.937941	0.191	0.169	0.022
3599	MTRR	chr5	+	7869216	7869328	7869216	7869302	7870882	7871036	0.818612	0.938493	0.894	0.916	-0.022
4311	SDHB	chr1	-	17355094	17355231	17355148	17355231	17354243	17354360	0.819071	0.938493	0.985	0.98	0.005
920	CUL4A	chr13	+	113864286	113864402	113864286	113864377	113873258	113873362	0.818815	0.938493	0.973	0.962	0.011
4763	POMT1	chr9	+	134386723	134386859	134386723	134386854	134387427	134387523	0.822047	0.941184	0.133	0.1	0.033
102	PHPT1	chr9	+	139744464	139745012	139744464	139744589	139745206	139745474	0.824177	0.942185	0.035	0.031	0.004
2864	USB1	chr16	+	58036382	58036549	58036382	58036494	58043832	58044016	0.823567	0.942185	0.987	1	-0.013
873	MTIF2	chr2	-	55471164	55471369	55471290	55471369	55470551	55470804	0.824896	0.942289	0.802	0.769	0.033
1307	SSSCA1	chr11	+	65338074	65338226	65338074	65338210	65338356	65338441	0.825685	0.942474	0.823	0.795	0.028
1635	ST6GALNAC6	chr9	-	130660104	130660289	130660234	130660289	130658520	130658611	0.827902	0.944287	0.299	0.221	0.078
3350	NOB1	chr16	-	69782820	69783021	69782853	69783021	69782134	69782232	0.831221	0.947017	0.851	0.829	0.022
4786	PRRC2C	chr1	+	171483674	171483784	171483674	171483769	171484872	171484998	0.831661	0.947017	0.91	0.925	-0.015
678	HUWE1	chrX	-	53570801	53570929	53570846	53570929	53569403	53569500	0.832188	0.947017	0.559	0.595	-0.036
2153	ABCC6	chr16	-	16315469	16315688	16315505	16315688	16313678	16313804	0.833753	0.94736	0.047	0	0.047
381	FBXW5	chr9	-	139836206	139836918	139836497	139836918	139835988	139836136	0.833671	0.94736	0.24	0.253	-0.013
4266	ZNF664	chr12	+	124457765	124457899	124457765	124457850	124458432	124459100	0.835444	0.948563	0.394	0.328	0.066
613	INTS10	chr8	+	19681383	19681555	19681383	19681492	19682313	19682483	0.837786	0.950504	0.931	0.946	-0.015
3734	RFX5	chr1	-	151318957	151319082	151318964	151319082	151318680	151318809	0.839121	0.951005	0.165	0.179	-0.014
649	GPX4	chr19	+	1105656	1106265	1105656	1105808	1106398	1106458	0.839495	0.951005	0.039	0.045	-0.006
1302	FAM219A	chr9	-	34405862	34405962	34405913	34405962	34402702	34402805	0.844861	0.956347	0.594	0.661	-0.067
1843	SSNA1	chr9	+	140083517	140083717	140083517	140083603	140084258	140084822	0.845485	0.956347	0.93	0.937	-0.007
181	RPS3A	chr4	+	152024022	152024231	152024022	152024193	152025328	152025438	0.847395	0.957786	0.98	0.982	-0.002
4441	C1orf109	chr1	-	38155887	38156192	38156005	38156192	38155277	38155555	0.848881	0.958744	0.352	0.404	-0.052
2285	ZSCAN25	chr7	+	99217183	99217620	99217183	99217616	99218995	99219197	0.850686	0.959633	0.273	0.333	-0.06
922	TYW5	chr2	-	200813040	200813195	200813059	200813195	200808487	200808557	0.850947	0.959633	0.771	0.716	0.055
2430	TRNT1	chr3	+	3188113	3188307	3188113	3188247	3189133	3189387	0.851625	0.959677	0.875	0.848	0.027
2060	MYO10	chr5	-	16711229	16711354	16711268	16711354	16711016	16711131	0.853217	0.960749	0.711	0.69	0.021
4	RPAIN	chr17	+	5329290	5329619	5329290	5329402	5331390	5331531	0.857797	0.965183	0.51	0.472	0.038
3218	CARD8	chr19	-	48735709	48737800	48737659	48737800	48734916	48735067	0.861087	0.967775	0.254	0.277	-0.023
540	TTPAL	chr20	+	43112976	43113170	43112976	43113068	43115235	43115346	0.861613	0.967775	0.93	1	-0.07
704	MTCH1	chr6	-	36940427	36940572	36940478	36940572	36938422	36938470	0.862036	0.967775	0.61	0.626	-0.016
139	STK16	chr2	+	220110200	220110518	220110200	220110244	220110617	220110807	0.864002	0.967811	0.219	0.199	0.02
1497	ZMYND15	chr17	+	4647061	4647402	4647061	4647142	4647484	4647573	0.86364	0.967811	0.666	1	-0.334
1680	EXOC3	chr5	+	462271	462644	462271	462422	464404	465387	0.863184	0.967811	0.022	0.019	0.003
4244	GUK1	chr1	+	228328824	228329208	228328824	228328989	228333211	228333325	0.865196	0.968426	0.11	0.103	0.007
2176	GPR125	chr4	-	22446595	22446756	22446663	22446756	22444272	22444486	0.870383	0.968705	0.84	1	-0.16
2226	MYB	chr6	+	135516885	135517140	135516885	135517092	135518098	135518461	0.870705	0.968705	0.859	1	-0.141
2503	ZNF280D	chr15	-	56958876	56959184	56958997	56959184	56958592	56958733	0.86936	0.968705	0.8	1	-0.2
3355	THOC5	chr22	-	29924925	29925228	29925150	29925228	29924414	29924455	0.868472	0.968705	0.012	0	0.012
4364	BRMS1	chr11	-	66108676	66108804	66108683	66108804	66108437	66108517	0.866551	0.968705	0.917	0.933	-0.016
4376	CLASRP	chr19	+	45561007	45561156	45561007	45561140	45562525	45562622	0.871253	0.968705	0.961	0.95	0.011
4575	SLC39A11	chr17	-	70943666	70944014	70943890	70944014	70845772	70845943	0.870519	0.968705	0.008	0.011	-0.003
4798	CTNND1	chr11	+	57529268	57529591	57529268	57529518	57561481	57561553	0.870186	0.968705	0.383	0.332	0.051
926	PARL	chr3	-	183580484	183580589	183580540	183580589	183562018	183562114	0.869534	0.968705	0.035	0.039	-0.004
4632	DNMT1	chr19	-	10247751	10247956	10247760	10247956	10246796	10246963	0.872629	0.969516	0.065	0.075	-0.01
1407	EIF4ENIF1	chr22	-	31850129	31850362	31850165	31850362	31846274	31846346	0.878009	0.974051	0.734	0.675	0.059
303	WDR26	chr1	-	224619178	224619283	224619226	224619283	224612219	224612356	0.877586	0.974051	0.198	0.191	0.007
4396	C5orf22	chr5	+	31534378	31534524	31534378	31534432	31535850	31536000	0.8799	0.975428	0.774	0.759	0.015
1655	IFI6	chr1	-	27995731	27995857	27995755	27995857	27994968	27995046	0.885482	0.979663	0.034	0.034	0
2488	ATG16L1	chr2	+	234181611	234182423	234181611	234181698	234183321	234183424	0.886331	0.979663	0.078	0.071	0.007
3145	ZSCAN9	chr6	+	28193069	28193144	28193069	28193108	28194789	28195282	0.885821	0.979663	0.541	0.485	0.056
3654	TATDN1	chr8	-	125551168	125551319	125551265	125551319	125535177	125535243	0.884623	0.979663	0.023	0.022	0.001
1009	NUBP2	chr16	+	1836537	1836956	1836537	1836656	1837677	1837832	0.887935	0.980678	0.374	0.357	0.017
2252	HPS5	chr11	-	18343492	18343721	18343679	18343721	18333460	18333571	0.888556	0.980678	0.335	0.359	-0.024
1653	IFI6	chr1	-	27995731	27995857	27995743	27995857	27994968	27995046	0.892953	0.984437	0.147	0.149	-0.002
2277	TECPR1	chr7	-	97880705	97880860	97880730	97880860	97875233	97875477	0.893274	0.984437	0.674	0.623	0.051
725	TLE3	chr15	-	70349797	70349997	70349812	70349997	70348636	70348713	0.894735	0.985324	0.335	0.31	0.025
2181	HYOU1	chr11	-	118927730	118927848	118927737	118927848	118926781	118926879	0.897366	0.986713	0.93	0.941	-0.011
2379	FLOT2	chr17	-	27210125	27210249	27210194	27210249	27209590	27209709	0.896823	0.986713	0.889	0.878	0.011
913	DHRS7	chr14	-	60616070	60616286	60616167	60616286	60611523	60611731	0.897968	0.986713	0.721	0.7	0.021
2585	PLEC	chr8	-	145009178	145009285	145009190	145009285	145008977	145009097	0.904142	0.99132	0.682	0.668	0.014
3497	CDK20	chr9	-	90585482	90585812	90585690	90585812	90584710	90584834	0.903535	0.99132	0.606	0.551	0.055
4221	FADS3	chr11	-	61646783	61646981	61646867	61646981	61646217	61646319	0.904042	0.99132	0.76	0.779	-0.019
3008	PKD1	chr16	-	2153266	2153896	2153725	2153896	2152814	2152971	0.909605	0.996581	0.669	0.64	0.029
3280	ALG3	chr3	-	183966532	183966750	183966569	183966750	183963255	183963403	0.913174	0.998953	0.553	0.597	-0.044
3929	KANSL2	chr12	-	49054148	49054402	49054250	49054402	49048723	49048843	0.913766	0.998953	0.865	1	-0.135
691	BTAF1	chr10	+	93718821	93719039	93718821	93718911	93719541	93719637	0.912504	0.998953	0.174	0.194	-0.02
1005	TRIT1	chr1	-	40315790	40315933	40315794	40315933	40313657	40313769	0.979318	1	0.804	0.806	-0.002
1131	NAP1L1	chr12	-	76453556	76453658	76453577	76453658	76449812	76449941	1	1	0.002	0	0.002
1151	COX4I1	chr16	+	85838542	85838759	85838542	85838710	85839338	85839470	1	1	0.006	0	0.006
1168	REPS1	chr6	-	139247537	139251235	139251113	139251235	139242173	139242261	1	1	0.009	0.003	0.006
1207	ACO2	chr22	+	41911770	41911996	41911770	41911921	41913530	41913635	1	1	0.006	0	0.006
1264	SUMO3	chr21	-	46228911	46229033	46228961	46229033	46225531	46226955	1	1	0	0.008	-0.008
1301	RPL7A	chr9	+	136215072	136215428	136215072	136215101	136215776	136215897	1	1	0	0.002	-0.002
1304	SNF8	chr17	-	47013492	47013604	47013531	47013604	47010566	47010708	1	1	0.009	0	0.009
1383	DEDD	chr1	-	161094129	161094316	161094203	161094316	161093927	161094000	0.918488	1	0.518	0.537	-0.019
1465	SSR2	chr1	-	155987922	155988159	155988060	155988159	155984751	155984860	1	1	0.003	0.006	-0.003
1594	TAF15	chr17	+	34136487	34136620	34136487	34136580	34144719	34144759	1	1	0.007	0	0.007
1630	GRINA	chr8	+	145066045	145066246	145066045	145066117	145066412	145066541	1	1	0.997	1	-0.003
1654	IFI6	chr1	-	27995743	27995857	27995755	27995857	27994968	27995046	0.978372	1	0.179	0.18	-0.001
1677	POLL	chr10	-	103347578	103347989	103347960	103347989	103347002	103347163	0.995248	1	0.145	0.145	0
1678	UBE2V1	chr20	-	48713019	48713357	48713208	48713357	48700665	48700791	1	1	0.005	0.003	0.002
1701	B3GNTL1	chr17	-	81006544	81006661	81006582	81006661	81006346	81006446	0.99787	1	0.583	0.583	0
1712	RPL13A	chr19	+	49993106	49993347	49993106	49993179	49993488	49993554	1	1	0.002	0.003	-0.001
1713	RPL13A	chr19	+	49993731	49993857	49993731	49993833	49994035	49994121	1	1	0	0	0
1715	R3HDM4	chr19	-	901419	901546	901421	901546	900828	900952	1	1	0.063	0.063	0
1732	PIN1	chr19	+	9959765	9959987	9959765	9959877	9960208	9960358	0.957305	1	0.886	0.892	-0.006
1737	PLK3	chr1	+	45270010	45270451	45270010	45270173	45270937	45271051	0.926123	1	0.615	0.596	0.019
1797	RSL24D1	chr15	-	55484600	55485031	55484917	55485031	55483172	55483245	1	1	0.002	0.003	-0.001
1811	ETF1	chr5	-	137878393	137878625	137878521	137878625	137854380	137854556	1	1	0.003	0.009	-0.006
1812	ETF1	chr5	-	137878322	137878625	137878521	137878625	137854380	137854556	1	1	0.005	0.007	-0.002
1824	RPL35A	chr3	+	197678029	197678199	197678029	197678182	197680873	197681018	1	1	0.004	0.002	0.002
182	RPS3A	chr4	+	152020779	152021039	152020779	152020866	152021636	152021740	1	1	0	0	0
183	RPS3A	chr4	+	152020780	152020988	152020780	152020866	152021636	152021740	1	1	0	0.001	-0.001
1894	NAA50	chr3	-	113442805	113442942	113442827	113442942	113442268	113442388	1	1	0.996	1	-0.004
1915	LAT2	chr7	+	73629151	73629429	73629151	73629340	73630276	73630399	0.987364	1	0.034	0.034	0
1966	RPS3	chr11	+	75111737	75111868	75111737	75111821	75112683	75112777	1	1	0.994	0.991	0.003
2088	CTBP1	chr4	-	1207978	1208261	1208130	1208261	1207265	1207393	1	1	0	0.008	-0.008
2121	BDH2	chr4	-	104006855	104007697	104007636	104007697	104006505	104006619	1	1	0.006	0	0.006
2129	PPIE	chr1	+	40211046	40214439	40211046	40211170	40214574	40214760	1	1	0.001	0.001	0
2142	PGAP2	chr11	+	3845499	3845606	3845499	3845594	3846249	3846358	0.920955	1	0.773	0.791	-0.018
2330	LGALS3BP	chr17	-	76973076	76973296	76973221	76973296	76972046	76972238	1	1	0.002	0.005	-0.003
2380	RAB10	chr2	+	26350012	26350147	26350012	26350102	26350718	26350820	1	1	0.003	0	0.003
2381	HPS1	chr10	-	100193696	100193848	100193739	100193848	100190327	100190427	0.944342	1	0.261	0.272	-0.011
2394	CD151	chr11	+	834529	834803	834529	834591	836062	836153	1	1	0	0.004	-0.004
2396	CD151	chr11	+	834529	834745	834529	834591	836062	836153	1	1	0	0.005	-0.005
2397	CD151	chr11	+	836250	836843	836250	836442	837249	837354	0.966279	1	0.784	0.78	0.004
2475	SOD2	chr6	-	160113562	160113895	160113692	160113895	160109157	160109274	1	1	0.001	0.002	-0.001
2548	LAS1L	chrX	-	64740581	64743587	64743439	64743587	64737866	64738345	0.926563	1	0.035	0.033	0.002
2622	BAX	chr19	+	49458804	49459090	49458804	49458856	49459454	49459590	0.930717	1	0.956	0.95	0.006
2771	SMARCB1	chr22	+	24133942	24134081	24133942	24134054	24135745	24135875	0.970034	1	0.524	0.52	0.004
2814	ATP5O	chr21	-	35278752	35279757	35279644	35279757	35276238	35276325	1	1	0.006	0.004	0.002
282	TMEM9	chr1	-	201122976	201123087	201122985	201123087	201120888	201120980	0.949723	1	0.034	0.031	0.003
288	FCF1	chr14	+	75180187	75180323	75180187	75180255	75181574	75181646	1	1	0.008	0	0.008
2939	CD1E	chr1	+	158325616	158325895	158325616	158325730	158326287	158326381	0.960812	1	0.8	0.792	0.008
2947	STRADA	chr17	-	61818813	61819156	61819100	61819156	61805693	61805773	1	1	0.004	0.001	0.003
2948	STRADA	chr17	-	61805693	61805773	61805717	61805773	61803997	61804055	0.929705	1	0.768	0.747	0.021
2955	FBXL3	chr13	-	77595647	77595996	77595791	77595996	77592734	77592857	0.932924	1	0.705	0.687	0.018
2986	PSMA4	chr15	+	78834518	78834987	78834518	78834561	78836531	78836609	0.92032	1	0.869	0.877	-0.008
3006	PKD1	chr16	-	2153432	2153896	2153725	2153896	2152814	2152971	0.945724	1	0.605	0.586	0.019
3009	PKD1	chr16	-	2153105	2153896	2153725	2153896	2152814	2152971	0.938756	1	0.599	0.578	0.021
3092	NOL8	chr9	-	95087187	95087632	95087587	95087632	95086304	95086491	1	1	0.009	0.002	0.007
30	RPL12	chr9	-	130213328	130213684	130213559	130213684	130213009	130213083	1	1	0.004	0.005	-0.001
3104	APOC1	chr19	+	45419446	45419616	45419446	45419582	45422429	45422603	1	1	0	0.005	-0.005
3108	PFKFB4	chr3	-	48572944	48573091	48572965	48573091	48562997	48563102	0.927587	1	0.635	0.629	0.006
3128	NDUFV1	chr11	+	67374428	67374795	67374428	67374547	67375866	67375949	1	1	0.002	0.001	0.001
3143	DAB2	chr5	-	39392305	39392565	39392466	39392565	39390545	39390677	1	1	0.004	0.004	0
3176	RNF170	chr8	-	42751396	42751866	42751626	42751866	42742870	42743014	0.948258	1	0.009	0.01	-0.001
3178	ACTG1	chr17	-	79479640	79479806	79479759	79479806	79479257	79479386	1	1	0.003	0.003	0
3192	FAM173B	chr5	-	10239153	10239468	10239178	10239468	10236589	10236727	1	1	0	0.01	-0.01
3264	CPSF7	chr11	-	61197312	61197394	61197385	61197394	61196653	61196762	1	1	0.003	0.002	0.001
3268	CPSF7	chr11	-	61187393	61187566	61187420	61187566	61183576	61183991	0.970254	1	0.498	0.493	0.005
3277	RPL30	chr8	-	99057054	99057316	99057170	99057316	99054872	99055003	1	1	0.001	0	0.001
3288	PPIF	chr10	+	81111242	81111470	81111242	81111339	81112072	81112148	1	1	0.005	0.008	-0.003
3323	PTPRE	chr10	+	129869071	129870005	129869071	129869165	129870401	129870478	1	1	0.008	0.006	0.002
3348	BRPF1	chr3	+	9783708	9783855	9783708	9783837	9784627	9784937	0.946802	1	0.361	0.371	-0.01
3426	ARF1	chr1	+	228270360	228270551	228270360	228270466	228284778	228284963	1	1	0.006	0.005	0.001
3429	TFRC	chr3	-	195808701	195808961	195808913	195808961	195803934	195803993	1	1	0.001	0.005	-0.004
3430	PHB	chr17	-	47492101	47492220	47492196	47492220	47490538	47490653	1	1	0.004	0.001	0.003
3444	CCDC66	chr3	+	56600621	56600787	56600621	56600768	56600977	56601081	0.999884	1	0.467	0.467	0
3461	WBP2	chr17	-	73851260	73851416	73851319	73851416	73847648	73847757	1	1	0	0.003	-0.003
3528	ENSA	chr1	-	150599873	150600068	150599942	150600068	150598117	150598284	1	1	0.007	0	0.007
3567	ITGB1BP1	chr2	-	9552196	9552534	9552397	9552534	9548241	9548334	1	1	0.007	0	0.007
3574	CYB561A3	chr11	-	61120427	61120611	61120456	61120611	61118462	61118619	1	1	0.009	0	0.009
3587	ITPR1	chr3	+	4716751	4716932	4716751	4716905	4718297	4718485	0.923738	1	0.271	0.289	-0.018
3637	YBEY	chr21	+	47706783	47707037	47706783	47706902	47716075	47716144	0.930227	1	0.886	0.871	0.015
3648	RBM5	chr3	+	50126386	50126490	50126386	50126462	50127814	50127884	1	1	0.01	0	0.01
3684	CHID1	chr11	-	883147	883303	883199	883303	870418	870499	0.931394	1	0.543	0.554	-0.011
3725	RPSA	chr3	+	39450096	39450230	39450096	39450215	39452244	39452490	1	1	0.002	0	0.002
375	RPL3	chr22	-	39715394	39715628	39715599	39715628	39714404	39714597	1	1	0.001	0	0.001
3797	SLC24A6	chr12	-	113770527	113770765	113770553	113770765	113759000	113759153	0.981383	1	0.814	0.818	-0.004
3814	RPS2	chr16	-	2013653	2014366	2014276	2014366	2013149	2013257	1	1	0.001	0.001	0
3880	TMEM68	chr8	-	56685785	56685937	56685827	56685937	56676494	56676539	0.91975	1	0.366	0.342	0.024
3901	RALY	chr20	+	32659871	32660136	32659871	32660011	32661368	32661441	1	1	0.992	1	-0.008
3926	ANPEP	chr15	-	90348176	90348448	90348308	90348448	90347721	90347848	1	1	0.002	0	0.002
3987	ATP5A1	chr18	-	43677801	43678251	43678137	43678251	43675018	43675097	1	1	0.001	0	0.001
3988	ATP5A1	chr18	-	43674945	43675097	43675018	43675097	43671647	43671817	1	1	0.001	0	0.001
4009	OCIAD1	chr4	+	48833243	48833450	48833243	48833415	48834636	48834699	0.997219	1	0.286	0.286	0
4034	HNRNPH1	chr5	-	179043869	179043959	179043899	179043959	179043126	179043219	0.948961	1	0.887	0.889	-0.002
4037	HNRNPH1	chr5	-	179044051	179044111	179044060	179044111	179043869	179043959	1	1	0.993	1	-0.007
4065	RBM3	chrX	+	48433948	48434471	48433948	48434055	48434701	48434807	1	1	0.009	0.005	0.004
4081	RAP1B	chr12	+	69004708	69004836	69004708	69004823	69042478	69042561	1	1	0.007	0.008	-0.001
4116	SHMT2	chr12	+	57625495	57625700	57625495	57625696	57625993	57626075	1	1	0.009	0	0.009
4243	GUK1	chr1	+	228333211	228333350	228333211	228333325	228333726	228333768	1	1	0.009	0.01	-0.001
4328	RBMS1	chr2	-	161143479	161143595	161143488	161143595	161141505	161141555	0.96248	1	0.279	0.285	-0.006
4341	GAPDH	chr12	+	6643975	6644157	6643975	6644027	6645659	6645759	1	1	0	0	0
4394	BZW1	chr2	+	201676268	201676713	201676268	201676669	201677930	201678004	0.950769	1	0.989	0.99	-0.001
43	VARS	chr6	-	31749817	31749954	31749863	31749954	31749623	31749729	1	1	0.01	0	0.01
444	CD44	chr11	+	35211381	35211612	35211381	35211519	35232792	35232996	1	1	1	0.995	0.005
449	MED22	chr9	-	136214776	136214972	136214796	136214972	136213394	136213555	0.916528	1	0.42	0.465	-0.045
4642	UBTF	chr17	-	42285066	42285138	42285070	42285138	42284821	42284965	1	1	0.991	1	-0.009
4655	MRPL28	chr16	-	420484	420509	420498	420509	419930	420225	0.970125	1	0.015	0.014	0.001
4662	PPP1R7	chr2	+	242097898	242097964	242097898	242097946	242098627	242098758	0.939136	1	0.957	0.962	-0.005
4681	RSRC2	chr12	-	123005842	123005975	123005931	123005975	123003385	123003576	0.929611	1	0.014	0	0.014
4698	SLU7	chr5	-	159845602	159846088	159846029	159846088	159842131	159842317	1	1	0.003	0	0.003
4711	CTB-161A2.3	chr7	+	99933747	99933960	99933747	99933843	99935801	99935887	0.972767	1	0.52	0.515	0.005
4775	RAB7A	chr3	+	128525214	128525433	128525214	128525292	128526385	128526514	1	1	0.999	1	-0.001
47	CCNL1	chr3	-	156874724	156874872	156874799	156874872	156870824	156870945	0.959595	1	0.254	0.247	0.007
4807	ALDOA	chr16	+	30080138	30080311	30080138	30080299	30080626	30080710	1	1	0.003	0	0.003
4826	PPP1R37	chr19	+	45643763	45643919	45643763	45643864	45644579	45644644	0.932796	1	0.038	0.033	0.005
4860	FGFR1	chr8	-	38285863	38285953	38285869	38285953	38285438	38285611	0.937993	1	0.327	0.317	0.01
4864	RPL26	chr17	-	8286092	8286511	8286474	8286511	8285460	8285633	1	1	0.003	0.003	0
50	CCNL1	chr3	-	156867468	156867766	156867624	156867766	156867273	156867385	1	1	0.009	0.008	0.001
531	PQBP1	chrX	+	48755194	48755376	48755194	48755365	48755774	48755859	0.939566	1	0.101	0.106	-0.005
547	IL1B	chr2	-	113590693	113591152	113590950	113591152	113590238	113590403	1	1	0.002	0.003	-0.001
589	PARP14	chr3	+	122439101	122440500	122439101	122439235	122446658	122446833	1	1	0	0.001	-0.001
619	STK38L	chr12	+	27455069	27455188	27455069	27455121	27461271	27461394	1	1	0.002	0	0.002
644	TMEM177	chr2	+	120436742	120437193	120436742	120436801	120438407	120439694	0.949948	1	0.081	0.075	0.006
747	RPP25L	chr9	-	34611856	34612101	34612060	34612101	34610482	34611329	0.923885	1	0.09	0.085	0.005
751	PSMD1	chr2	+	231927219	231927407	231927219	231927389	231931619	231931825	1	1	0.008	0	0.008
768	SKP1	chr5	-	133512376	133512641	133512545	133512641	133509616	133509713	1	1	0.002	0	0.002
898	NUCB1	chr19	+	49404042	49404378	49404042	49404188	49407603	49407711	1	1	0.002	0	0.002
93	HM13	chr20	+	30125981	30126162	30125981	30126064	30132749	30132838	1	1	0.003	0.004	-0.001
984	CTSB	chr8	-	11718869	11718988	11718914	11718988	11710837	11710988	0.985485	1	0.221	0.219	0.002
991	C20orf24	chr20	+	35238003	35238161	35238003	35238133	35240412	35240960	1	1	0	0.008	-0.008
Ra_6hr
ID	geneSymbol	chr	strand	longExonStart_0base	longExonEnd	shortES	shortEE	flankingES	flankingEE	PValue	FDR	IncLevel1	IncLevel2	IncLevelDifference
184	RPS3A	chr4	+	152022126	152022314	152022126	152022237	152024022	152024231	0	0	0.923	0.509	0.414
2004	EEF1G	chr11	-	62339011	62339154	62339095	62339154	62338436	62338580	0	0	0.917	0.646	0.271
2087	ITGA5	chr12	-	54793428	54793697	54793647	54793697	54792380	54792482	0	0	0.861	0.453	0.408
2207	RPS16	chr19	-	39926246	39926348	39926297	39926348	39924304	39924401	0	0	0.407	0.64	-0.233
2620	ATP5L	chr11	+	118277651	118277812	118277651	118277691	118279714	118279914	0	0	0.889	0.38	0.509
3278	RPL30	chr8	-	99057170	99057627	99057574	99057627	99054872	99055003	0	0	0.777	0.398	0.379
343	PABPC1	chr8	-	101730314	101730508	101730410	101730508	101730000	101730116	0	0	0.953	0.578	0.375
3477	OS9	chr12	+	58089744	58089821	58089744	58089759	58090057	58090156	0	0	0.941	0.281	0.66
3588	HSP90AA1	chr14	-	102552094	102552461	102552301	102552461	102551634	102551768	0	0	0.995	0.9	0.095
3720	HNRNPA1	chr12	+	54675169	54675725	54675169	54675286	54675873	54676084	0	0	0.984	0.682	0.302
3813	RPS2	chr16	-	2012497	2012910	2012736	2012910	2012061	2012271	0	0	0.812	0.52	0.292
3815	RPS2	chr16	-	2012736	2013257	2013149	2013257	2012497	2012657	0	0	0.817	0.369	0.448
3989	ATP5A1	chr18	-	43669788	43669962	43669854	43669962	43669531	43669698	0	0	0.711	0.378	0.333
4391	BZW1	chr2	+	201684704	201684843	201684704	201684741	201685905	201686028	0	0	0.92	0.372	0.548
4399	EMP3	chr19	+	48830777	48830880	48830777	48830818	48832608	48832749	0	0	0.614	0.252	0.362
4748	MYL6	chr12	+	56553370	56553514	56553370	56553406	56553758	56553932	0	0	0.92	0.8	0.12
504	RPS8	chr1	+	45242346	45242446	45242346	45242386	45243285	45243461	0	0	0.983	0.871	0.112
866	GNB2L1	chr5	-	180669173	180669345	180669285	180669345	180668491	180668639	0	0	0.91	0.635	0.275
993	HSPD1	chr2	-	198363398	198363574	198363445	198363574	198361863	198362116	0	0	0.756	0.187	0.569
4684	ARL6IP4	chr12	+	123465675	123465846	123465675	123465813	123466141	123466426	2.22045e-16	1.51101e-14	0.324	0.84	-0.516
202	ZNF330	chr4	+	142143519	142143645	142143519	142143631	142145640	142145660	7.64944e-13	4.95756e-11	0.713	1	-0.287
2755	ENY2	chr8	+	110346552	110346703	110346552	110346631	110348356	110348433	7.04969e-12	4.3612e-10	0.728	0.92	-0.192
658	POLR2E	chr19	-	1093902	1095374	1095257	1095374	1091790	1091906	1.10264e-11	6.52475e-10	0.567	0.082	0.485
2255	ALG13	chrX	+	110925359	110925522	110925359	110925463	110928192	110928331	6.1901e-11	3.5103e-09	0.693	0.094	0.599
3565	SF3B1	chr2	-	198288531	198288698	198288617	198288698	198285752	198285857	1.27581e-10	6.9455e-09	1	0.585	0.415
2377	UROD	chr1	+	45478807	45479026	45478807	45478887	45479265	45479463	1.41612e-10	7.41283e-09	0.559	0.909	-0.35
1486	MARS	chr12	+	57909702	57909941	57909702	57909774	57910027	57910120	1.485e-10	7.48549e-09	0.021	0.446	-0.425
1136	TMEM126B	chr11	+	85345129	85345323	85345129	85345220	85346710	85346822	3.87195e-10	1.88205e-08	0.943	0.487	0.456
1038	IL4I1	chr19	-	50399071	50399310	50399182	50399310	50398324	50398437	5.0358e-10	2.36335e-08	0.764	0.507	0.257
2751	RPS6KB2	chr11	+	67196997	67200128	67196997	67197066	67200207	67200308	1.04394e-09	4.73599e-08	1	0.018	0.982
142	LYST	chr1	-	235929378	235929577	235929538	235929577	235926019	235926151	3.91331e-09	1.71807e-07	0.694	0.063	0.631
3316	ZC3H14	chr14	+	89069171	89069404	89069171	89069389	89073586	89073707	1.03425e-07	4.39878e-06	1	0.097	0.903
2694	SLC52A2	chr8	+	145582843	145583083	145582843	145582980	145583282	145584153	1.79135e-07	7.257e-06	0.877	0.403	0.474
952	ABHD17A	chr19	-	1878662	1880114	1879919	1880114	1877506	1877686	1.81292e-07	7.257e-06	0.279	0.086	0.193
4747	MYL6	chr12	+	56552467	56553514	56552467	56552495	56553758	56553932	2.04825e-07	7.96477e-06	0.867	0.606	0.261
2454	TRIM5	chr11	-	5706097	5706339	5706245	5706339	5700990	5701468	3.19679e-07	1.20856e-05	0.252	1	-0.748
4221	FADS3	chr11	-	61646783	61646981	61646867	61646981	61646217	61646319	3.66611e-07	1.34853e-05	0.76	0.036	0.724
1714	E2F4	chr16	+	67226663	67226773	67226663	67226727	67226911	67227073	1.00522e-06	3.60028e-05	0.845	0.385	0.46
272	ZNF207	chr17	+	30696617	30696801	30696617	30696764	30700417	30700476	1.14271e-06	3.98776e-05	1	0.636	0.364
980	NELFCD	chr20	+	57569164	57569294	57569164	57569246	57569696	57570188	1.17503e-06	3.99803e-05	1	0.703	0.297
1208	SEC11C	chr18	+	56819767	56819917	56819767	56819844	56822919	56823039	1.33938e-06	4.34021e-05	0.918	1	-0.082
916	PNISR	chr6	-	99851704	99852578	99852478	99852578	99850415	99850586	1.30866e-06	4.34021e-05	0.778	0.123	0.655
381	FBXW5	chr9	-	139836206	139836918	139836497	139836918	139835988	139836136	1.38776e-06	4.39241e-05	0.24	0.641	-0.401
2723	NUDT12	chr5	-	102895743	102895955	102895797	102895955	102894579	102895169	1.52802e-06	4.72646e-05	0.917	0	0.917
1732	PIN1	chr19	+	9959765	9959987	9959765	9959877	9960208	9960358	2.52423e-06	7.63438e-05	0.886	0.254	0.632
3235	P4HTM	chr3	+	49039932	49043620	49039932	49040029	49044119	49044548	2.91155e-06	8.61439e-05	1	0.053	0.947
2715	RDH11	chr14	-	68159650	68159769	68159689	68159769	68159154	68159310	3.3525e-06	9.70799e-05	0.783	0.462	0.321
4808	ALDOA	chr16	+	30078554	30078687	30078554	30078654	30078770	30078982	4.19426e-06	0.000118925	0.87	0.814	0.056
4788	BZW2	chr7	+	16685755	16685929	16685755	16685913	16705061	16705126	4.75734e-06	0.000132138	0.243	0.928	-0.685
1024	PARP9	chr3	-	122277175	122277314	122277280	122277314	122274132	122274968	6.85808e-06	0.000186677	0.099	0.359	-0.26
1560	CLPX	chr15	-	65450912	65451089	65451024	65451089	65450083	65450248	7.17635e-06	0.000189987	0.953	0.271	0.682
3176	RNF170	chr8	-	42751396	42751866	42751626	42751866	42742870	42743014	7.25887e-06	0.000189987	0.009	0.281	-0.272
4843	CTSL1	chr9	+	90341054	90341223	90341054	90341168	90342508	90342644	8.89595e-06	0.000228441	0.309	0.365	-0.056
2158	RNPS1	chr16	-	2313096	2313288	2313142	2313288	2312740	2312843	1.0899e-05	0.000274696	0.893	0.491	0.402
3107	HDAC9	chr7	+	18631138	18631265	18631138	18631259	18633530	18633652	1.37015e-05	0.00033905	0.909	0.25	0.659
2574	CANX	chr5	+	179125906	179126103	179125906	179126050	179132679	179132853	1.99049e-05	0.000483759	0.826	0.948	-0.122
1996	SAMD9L	chr7	-	92776195	92776459	92776400	92776459	92775221	92775353	2.24605e-05	0.000533909	0.151	1	-0.849
2351	RPLP0	chr12	-	120636656	120636803	120636697	120636803	120636356	120636542	2.31452e-05	0.000533909	0.986	0.939	0.047
3525	RP5-1021I20.4	chr14	+	74340725	74340917	74340725	74340846	74343700	74343871	2.29335e-05	0.000533909	0.96	0.291	0.669
613	INTS10	chr8	+	19681383	19681555	19681383	19681492	19682313	19682483	2.36389e-05	0.000536209	0.931	0.522	0.409
833	PCMT1	chr6	+	150123335	150123552	150123335	150123505	150131751	150132556	2.50439e-05	0.000558767	0.488	0.232	0.256
1157	NLN	chr5	+	65088280	65088482	65088280	65088428	65105341	65105528	2.79023e-05	0.0006125	0.969	0.463	0.506
1957	ATG4A	chrX	+	107381033	107381221	107381033	107381114	107393381	107393527	3.00783e-05	0.000649786	1	0	1
3687	TMEM66	chr8	-	29923503	29923655	29923543	29923655	29920641	29921429	3.1762e-05	0.000675438	0.898	0.964	-0.066
2397	CD151	chr11	+	836250	836843	836250	836442	837249	837354	3.40933e-05	0.000713862	0.784	0.366	0.418
2905	EIF3K	chr19	+	39109835	39109967	39109835	39109957	39110976	39111075	5.08503e-05	0.0010486	0.801	0.955	-0.154
2360	ANKRD42	chr11	+	82909520	82909684	82909520	82909600	82917099	82917207	5.83726e-05	0.00118575	1	0.206	0.794
3950	APLP2	chr11	+	129939788	129939932	129939788	129939909	129979323	129979497	6.90445e-05	0.00136188	0.767	0.699	0.068
4424	ACCS	chr11	+	44089177	44089465	44089177	44089324	44092805	44092865	6.87091e-05	0.00136188	1	0.047	0.953
1602	CPNE1	chr20	-	34220084	34220307	34220232	34220307	34219866	34219947	7.42384e-05	0.00144341	0.971	0.393	0.578
230	IRF9	chr14	+	24631352	24631533	24631352	24631489	24632174	24632358	8.03578e-05	0.00154038	0.842	0.66	0.182
1766	PPP2R3C	chr14	-	35579024	35579137	35579053	35579137	35577344	35577442	8.67677e-05	0.00164015	0.843	1	-0.157
4048	IFI27L1	chr14	+	94568159	94568405	94568159	94568321	94568822	94569055	0.000102126	0.0018783	0.03	0.48	-0.45
4740	GUSB	chr7	-	65444713	65444898	65444820	65444898	65444385	65444528	0.000101743	0.0018783	1	0.691	0.309
360	SUMF2	chr7	+	56136174	56136340	56136174	56136331	56140689	56140804	0.000136144	0.00247056	0.004	0.075	-0.071
1653	IFI6	chr1	-	27995731	27995857	27995743	27995857	27994968	27995046	0.000138724	0.00248425	0.147	0.085	0.062
2092	QARS	chr3	-	49141756	49141904	49141805	49141904	49141295	49141405	0.000142091	0.0025115	0.952	0.651	0.301
4535	EFR3A	chr8	+	132952745	132952891	132952745	132952822	132956991	132957119	0.000221323	0.00386181	0	0.15	-0.15
1379	BTN2A2	chr6	+	26383353	26383527	26383353	26383409	26384019	26384143	0.000236629	0.00405756	0.074	1	-0.926
3048	ADD1	chr4	+	2906490	2906835	2906490	2906742	2909469	2909571	0.000239006	0.00405756	0.223	0	0.223
664	HNRNPH3	chr10	+	70096955	70098444	70096955	70097090	70098896	70098983	0.000241486	0.00405756	0.564	0.299	0.265
1270	NOLC1	chr10	+	103918949	103919095	103918949	103919065	103919189	103919325	0.000247836	0.00411348	0.2	0.626	-0.426
3040	C1orf63	chr1	-	25570667	25571792	25571640	25571792	25570040	25570124	0.000252659	0.00414301	0.119	0.461	-0.342
3438	FASTK	chr7	-	150775928	150776108	150776009	150776108	150775648	150775788	0.00025779	0.00417681	0.811	0.244	0.567
765	DCTN1	chr2	-	74593585	74594059	74593909	74594059	74593370	74593502	0.000278788	0.00446388	0.916	0.487	0.429
4036	HNRNPH1	chr5	-	179050595	179050670	179050636	179050670	179050037	179050165	0.000283897	0.00449283	0.163	0.363	-0.2
3882	VPS29	chr12	-	110937261	110937351	110937339	110937351	110933816	110934008	0.00029045	0.00454371	0.153	0	0.153
2263	NT5DC2	chr3	-	52562461	52562555	52562527	52562555	52562198	52562327	0.000302728	0.00459807	0.65	0.307	0.343
3234	P4HTM	chr3	+	49038870	49039061	49038870	49038995	49039932	49040029	0.00030406	0.00459807	0.79	0.177	0.613
442	CD44	chr11	+	35211381	35211612	35211381	35211519	35236398	35236461	0.000302777	0.00459807	0.704	0.572	0.132
2971	CLN3	chr16	-	28502802	28503156	28503034	28503156	28500610	28500707	0.000309167	0.00462392	0.796	0.431	0.365
4510	HERPUD1	chr16	+	56973806	56974157	56973806	56974000	56976043	56976149	0.000334575	0.00494954	1	0.728	0.272
307	TMEM208	chr16	+	67262699	67262784	67262699	67262739	67262878	67263181	0.000363266	0.00520427	0.748	0.288	0.46
4184	SEPW1	chr19	+	48284120	48284257	48284120	48284174	48284364	48284439	0.000362318	0.00520427	0.125	0	0.125
4584	CAPG	chr2	-	85626258	85626408	85626303	85626408	85625812	85625905	0.00035873	0.00520427	0.896	0.816	0.08
3541	SYMPK	chr19	-	46332227	46332463	46332312	46332463	46331094	46331176	0.000455608	0.0064592	1	0.329	0.671
3446	IMP4	chr2	+	131100466	131100535	131100466	131100508	131100658	131100767	0.000466488	0.00654525	0.111	0.47	-0.359
1118	NLRC5	chr16	+	57061983	57062115	57061983	57062067	57062213	57062297	0.000542542	0.0075347	0.072	0.789	-0.717
2416	UBE2N	chr12	-	93804828	93805075	93804901	93805075	93804509	93804650	0.000702241	0.00965404	0.963	0.79	0.173
4035	HNRNPH1	chr5	-	179047892	179048398	179048242	179048398	179046269	179046408	0.000786528	0.0107046	0.941	0.809	0.132
3374	MAP3K4	chr6	+	161514804	161514883	161514804	161514871	161518111	161518208	0.000818467	0.011029	0.333	0	0.333
2240	GLA	chrX	-	100656619	100656797	100656681	100656797	100655653	100655745	0.000842952	0.0111909	0.891	0.666	0.225
383	FBXW5	chr9	-	139836206	139836918	139836551	139836918	139835988	139836136	0.000846926	0.0111909	0.527	0.945	-0.418
2774	ERAL1	chr17	+	27185593	27185842	27185593	27185651	27185981	27186131	0.000997551	0.0130545	0.676	0.395	0.281
3227	PABPC4	chr1	-	40030094	40030214	40030142	40030214	40029285	40029413	0.00100947	0.0130846	0.6	0.887	-0.287
1655	IFI6	chr1	-	27995731	27995857	27995755	27995857	27994968	27995046	0.00108292	0.0136468	0.034	0.021	0.013
1775	TFG	chr3	+	100455419	100455560	100455419	100455548	100463676	100463775	0.00107518	0.0136468	0.671	0.959	-0.288
3014	POLR3H	chr22	-	41928607	41928749	41928662	41928749	41928097	41928161	0.00107775	0.0136468	0	0.175	-0.175
1402	STXBP2	chr19	+	7712047	7712397	7712047	7712133	7712610	7712759	0.00117441	0.0146639	1	0.419	0.581
2276	CAND1	chr12	+	67698883	67700377	67698883	67699092	67701176	67701272	0.00120074	0.0146687	0.952	0.664	0.288
3226	TEX9	chr15	+	56657776	56658091	56657776	56657868	56665638	56665702	0.0012179	0.0146687	0.161	1	-0.839
3371	PEA15	chr1	+	160181332	160181506	160181332	160181440	160182899	160183055	0.0012081	0.0146687	0.986	0.892	0.094
3478	OS9	chr12	+	58089744	58089821	58089744	58089764	58109542	58109753	0.00121311	0.0146687	0.058	1	-0.942
4	RPAIN	chr17	+	5329290	5329619	5329290	5329402	5331390	5331531	0.00127623	0.0152364	0.51	0.041	0.469
406	SRRM1	chr1	+	24981345	24981620	24981345	24981614	24987209	24987290	0.00131946	0.0156155	0.758	1	-0.242
1233	SLFN11	chr17	-	33694621	33694719	33694668	33694719	33693965	33694082	0.00134725	0.0158069	1	0.338	0.662
4720	PLEKHH3	chr17	-	40821935	40822394	40821960	40822394	40821447	40821639	0.00140018	0.0162875	0	1	-1
2316	GNAS	chr20	+	57464214	57464408	57464214	57464387	57470666	57470739	0.00141624	0.0163348	0.898	1	-0.102
4460	DDX51	chr12	-	132625647	132625965	132625819	132625965	132625375	132625565	0.00144304	0.016504	0	0.585	-0.585
279	PSME1	chr14	+	24607682	24607777	24607682	24607769	24607944	24608176	0.00150316	0.0170484	0.05	0.173	-0.123
3860	PES1	chr22	-	30980351	30980441	30980402	30980441	30977514	30977631	0.00160834	0.0180906	1	0.634	0.366
2893	C12orf29	chr12	+	88437375	88439556	88437375	88437492	88440583	88440753	0.00163982	0.0182934	0.571	0.057	0.514
674	THOC7	chr3	-	63825331	63825449	63825358	63825449	63824047	63824175	0.00169804	0.0187889	0.797	1	-0.203
2612	ZNF410	chr14	+	74358729	74358911	74358729	74358810	74360499	74360635	0.00176444	0.0193661	0.9	0.587	0.313
1120	PPP6R3	chr11	+	68272612	68272739	68272612	68272717	68286968	68287119	0.00192085	0.0209142	0.221	1	-0.779
3339	U2AF1L4	chr19	-	36234912	36235046	36234970	36235046	36234709	36234805	0.00206543	0.0223099	0.633	0	0.633
2122	FAT1	chr4	-	187517693	187518325	187518187	187518325	187516842	187516980	0.00223864	0.0239412	1	0.831	0.169
3533	HEBP2	chr6	+	138727107	138727288	138727107	138727170	138734016	138734310	0.00226923	0.0239412	0.945	0.761	0.184
4625	FRRS1	chr1	-	100176361	100176505	100176389	100176505	100174753	100174815	0.00225564	0.0239412	1	0.224	0.776
1621	CNBP	chr3	-	128890476	128890614	128890494	128890614	128890288	128890381	0.00229716	0.0240495	0.892	1	-0.108
1620	CNBP	chr3	-	128890494	128890614	128890497	128890614	128890288	128890381	0.00234509	0.0243638	0.11	0	0.11
2423	SRSF7	chr2	-	38975188	38975299	38975197	38975299	38973835	38973889	0.00243489	0.0251052	0.925	0.98	-0.055
4105	RGL4	chr22	+	24032960	24034396	24032960	24033134	24034521	24034715	0.0024684	0.0252594	1	0.162	0.838
150	ITGB2	chr21	-	46330514	46330700	46330639	46330700	46330198	46330287	0.00298273	0.0302947	0.021	0.008	0.013
367	UBAP2L	chr1	+	154207066	154207268	154207066	154207235	154207671	154207767	0.00305842	0.0308334	0.088	0.299	-0.211
4311	SDHB	chr1	-	17355094	17355231	17355148	17355231	17354243	17354360	0.00308172	0.0308399	0.985	0.85	0.135
3201	TAX1BP1	chr7	+	27855967	27856139	27855967	27856013	27856508	27856657	0.0031226	0.0310208	0.221	0.053	0.168
4790	DAP3	chr1	+	155658881	155659034	155658881	155658965	155679563	155679615	0.00319565	0.0315165	0.077	0.205	-0.128
228	NCOA3	chr20	+	46277748	46277853	46277748	46277841	46279725	46280020	0.00323598	0.0316846	0.34	1	-0.66
4490	TRPT1	chr11	-	63992266	63992442	63992272	63992442	63992014	63992189	0.00335666	0.0326315	0.214	0.818	-0.604
2770	NTMT1	chr9	+	132394928	132395144	132394928	132395080	132396332	132396585	0.00349681	0.0335152	0.588	0.282	0.306
4558	PSMD4	chr1	+	151238479	151238597	151238479	151238588	151238783	151238915	0.00348895	0.0335152	0.115	0.035	0.08
3886	LARP7	chr4	+	113565823	113566027	113565823	113565924	113567506	113567607	0.0037834	0.0360085	0.678	0.45	0.228
4485	SFSWAP	chr12	+	132198615	132198785	132198615	132198738	132199366	132199498	0.00382835	0.0361832	1	0.614	0.386
3880	TMEM68	chr8	-	56685785	56685937	56685827	56685937	56676494	56676539	0.00398129	0.0373692	0.366	0	0.366
1918	PRDM4	chr12	-	108145191	108145986	108145423	108145986	108140051	108140201	0.00414263	0.0386172	1	0.601	0.399
4443	DRG2	chr17	+	17997126	17997287	17997126	17997282	18001583	18001673	0.00425595	0.0394037	0.794	0.972	-0.178
4530	UIMC1	chr5	-	176396597	176396707	176396601	176396707	176395555	176396292	0.00448809	0.0409952	0.571	0	0.571
474	WDR91	chr7	-	134881795	134882903	134882744	134882903	134880895	134881089	0.00447268	0.0409952	0.101	0	0.101
982	NELFCD	chr20	+	57568678	57568819	57568678	57568730	57569164	57569294	0.00474802	0.0430803	0.519	0.75	-0.231
1010	MON2	chr12	+	62929304	62929489	62929304	62929420	62930930	62931043	0.00496393	0.0447411	1	0	1
2673	NUP98	chr11	-	3781717	3781856	3781768	3781856	3774545	3774638	0.00524985	0.0466996	0.091	0.476	-0.385
621	MBD1	chr18	-	47799193	47799325	47799217	47799325	47799046	47799108	0.00521799	0.0466996	0.932	0.56	0.372
1980	RNF167	chr17	+	4843781	4844021	4843781	4843937	4844167	4844288	0.00547957	0.0480431	1	0.613	0.387
3156	NAE1	chr16	-	66860570	66860683	66860579	66860683	66860425	66860486	0.00551486	0.0480431	0	0.182	-0.182
665	HNRNPH3	chr10	+	70098259	70098444	70098259	70098399	70098896	70098983	0.00554207	0.0480431	0.631	0.453	0.178
983	PSMC3	chr11	-	47445596	47445734	47445659	47445734	47444380	47444524	0.00549067	0.0480431	0.871	0.748	0.123
1545	HEXDC	chr17	+	80397506	80398210	80397506	80397589	80398872	80398951	0.00567789	0.0486013	0.178	0.646	-0.468
4082	RAP1B	chr12	+	69004708	69004832	69004708	69004823	69042478	69042561	0.00566612	0.0486013	0.372	0.291	0.081
3811	TANGO2	chr22	+	20024282	20024617	20024282	20024377	20030877	20030966	0.00589441	0.0501393	0.164	0.615	-0.451
2279	TM9SF1	chr14	-	24664551	24664893	24664755	24664893	24663880	24664242	0.00622881	0.0523122	0.72	0.384	0.336
3115	IRF3	chr19	-	50164706	50165585	50165204	50165585	50163969	50164085	0.00622951	0.0523122	0.131	0.038	0.093
472	TTC5	chr14	-	20768765	20768977	20768833	20768977	20767456	20767607	0.00626517	0.0523122	1	0.163	0.837
42	VARS	chr6	-	31750061	31750220	31750178	31750220	31749863	31749954	0.00643997	0.0534439	1	0.793	0.207
3302	HTRA2	chr2	+	74758465	74758538	74758465	74758498	74758723	74758829	0.00659991	0.0544393	0	0.307	-0.307
3662	EMC4	chr15	+	34517736	34517859	34517736	34517851	34519893	34520047	0.00669019	0.0548515	0.01	0.038	-0.028
2257	SLC25A3	chr12	+	98989210	98989439	98989210	98989335	98991633	98991813	0.00707719	0.057677	0.196	0.01	0.186
207	AKAP8L	chr19	-	15514285	15514526	15514468	15514526	15511960	15512414	0.0075458	0.060617	1	0.742	0.258
2781	ZSWIM8	chr10	+	75553345	75553477	75553345	75553456	75553622	75553802	0.00757156	0.060617	0.332	0.741	-0.409
3744	DALRD3	chr3	-	49053236	49053305	49053251	49053305	49052920	49053140	0.00755431	0.060617	0.773	0	0.773
4133	CHMP2B	chr3	+	87294863	87295058	87294863	87294968	87299024	87299127	0.00772377	0.061474	1	0.859	0.141
225	CARS	chr11	-	3023191	3023283	3023199	3023283	3022159	3022478	0.00783849	0.0620243	0.091	0.349	-0.258
3676	MRPS11	chr15	+	89011138	89012376	89011138	89011255	89015857	89015956	0.0081459	0.0640842	0.02	0.002	0.018
3652	TATDN1	chr8	-	125530982	125531122	125531058	125531122	125528127	125528271	0.00833206	0.065172	0.063	0.018	0.045
3780	LIG1	chr19	-	48623423	48624579	48624426	48624579	48622393	48622447	0.00864694	0.0670616	0.052	1	-0.948
4851	HMGA1	chr6	+	34208513	34208692	34208513	34208659	34210488	34210572	0.00867218	0.0670616	0.762	0.812	-0.05
[truncated: 17,266 more rows]

## Sheet: MXE
Ra_0hr
[truncated: 11,062 more rows]

## Sheet: RI
Ra_0hr
[truncated: 27,518 more rows]

## Sheet: SE
Ra_0hr
[truncated: 65,535 more rows]
