# Supplementary material for: Alternate splicing of transcripts shape macrophage response to Mycobacterium tuberculosis infection
Source: PLoS Pathog. 2017 Mar 3;13(3):e1006236. doi: 10.1371/journal.ppat.1006236 (PMC5352146; doi:10.1371/journal.ppat.1006236)
Supplement: S6 Table — (XLSX) [file ppat.1006236.s013.xlsx]

## Sheet: Ra_0Hr
GO Term	Description	P-value	FDR q-value	Enrichment	N	B	n	b	Genes
GO:0006139	nucleobase-containing compound metabolic process	4.94e-07	0.00717	1.36	16661	3916	636	203	[ZNF420 - zinc finger protein 420, DPM1 - dolichyl-phosphate mannosyltransferase polypeptide 1, catalytic subunit, HSF4 - heat shock transcription factor 4, PHF21A - phd finger protein 21a, HSF1 - heat shock transcription factor 1, RFX2 - regulatory factor x, 2 (influences hla class ii expression), NCOR1 - nuclear receptor corepressor 1, ZNF821 - zinc finger protein 821, ZSCAN5A - zinc finger and…
GO:0046483	heterocycle metabolic process	1.02e-06	0.00738	1.34	16661	4073	636	208	[ZNF420 - zinc finger protein 420, DPM1 - dolichyl-phosphate mannosyltransferase polypeptide 1, catalytic subunit, HSF4 - heat shock transcription factor 4, MCCC1 - methylcrotonoyl-coa carboxylase 1 (alpha), PHF21A - phd finger protein 21a, HSF1 - heat shock transcription factor 1, RFX2 - regulatory factor x, 2 (influences hla class ii expression), NCOR1 - nuclear receptor corepressor 1, ZNF821 -…
GO:0010948	negative regulation of cell cycle process	1.11e-06	0.00537	3.15	16661	191	636	23	[BAX - bcl2-associated x protein, RAD1 - rad1 homolog (s. pombe), CNOT1 - ccr4-not transcription complex, subunit 1, SMC1A - structural maintenance of chromosomes 1a, CCNF - cyclin f, ZFYVE19 - zinc finger, fyve domain containing 19, E2F4 - e2f transcription factor 4, p107/p130-binding, FBXW7 - f-box and wd repeat domain containing 7, e3 ubiquitin protein ligase, MUS81 - mus81 structure-specific …
GO:0090304	nucleic acid metabolic process	1.58e-06	0.00573	1.37	16661	3506	636	183	[MLX - mlx, max dimerization protein, ZNF420 - zinc finger protein 420, TRAPPC2 - trafficking protein particle complex 2, SRSF11 - serine/arginine-rich splicing factor 11, HSF4 - heat shock transcription factor 4, ZNF638 - zinc finger protein 638, PHF21A - phd finger protein 21a, HSF1 - heat shock transcription factor 1, MITF - microphthalmia-associated transcription factor, RFX2 - regulatory fac…
GO:0034641	cellular nitrogen compound metabolic process	1.7e-06	0.00493	1.31	16661	4365	636	219	[ZNF420 - zinc finger protein 420, DPM1 - dolichyl-phosphate mannosyltransferase polypeptide 1, catalytic subunit, HSF4 - heat shock transcription factor 4, MCCC1 - methylcrotonoyl-coa carboxylase 1 (alpha), PHF21A - phd finger protein 21a, HSF1 - heat shock transcription factor 1, RFX2 - regulatory factor x, 2 (influences hla class ii expression), NCOR1 - nuclear receptor corepressor 1, ZNF821 -…
GO:0044238	primary metabolic process	2.11e-06	0.00509	1.2	16661	7537	636	345	[ZNF420 - zinc finger protein 420, DPM1 - dolichyl-phosphate mannosyltransferase polypeptide 1, catalytic subunit, MCCC1 - methylcrotonoyl-coa carboxylase 1 (alpha), HSF4 - heat shock transcription factor 4, PHF21A - phd finger protein 21a, HSF1 - heat shock transcription factor 1, DAPK2 - death-associated protein kinase 2, RFX2 - regulatory factor x, 2 (influences hla class ii expression), AMACR…
GO:1901362	organic cyclic compound biosynthetic process	2.51e-06	0.00521	1.41	16661	2881	636	155	[MLX - mlx, max dimerization protein, ZNF420 - zinc finger protein 420, TRAPPC2 - trafficking protein particle complex 2, SRSF11 - serine/arginine-rich splicing factor 11, HSF4 - heat shock transcription factor 4, PHF21A - phd finger protein 21a, ZNF638 - zinc finger protein 638, HSF1 - heat shock transcription factor 1, MITF - microphthalmia-associated transcription factor, RFX2 - regulatory fac…
GO:0018130	heterocycle biosynthetic process	2.57e-06	0.00467	1.42	16661	2768	636	150	[MLX - mlx, max dimerization protein, ZNF420 - zinc finger protein 420, TRAPPC2 - trafficking protein particle complex 2, SRSF11 - serine/arginine-rich splicing factor 11, HSF4 - heat shock transcription factor 4, PHF21A - phd finger protein 21a, ZNF638 - zinc finger protein 638, HSF1 - heat shock transcription factor 1, MITF - microphthalmia-associated transcription factor, RFX2 - regulatory fac…
GO:1901360	organic cyclic compound metabolic process	2.59e-06	0.00418	1.31	16661	4293	636	215	[ZNF420 - zinc finger protein 420, DPM1 - dolichyl-phosphate mannosyltransferase polypeptide 1, catalytic subunit, HSF4 - heat shock transcription factor 4, MCCC1 - methylcrotonoyl-coa carboxylase 1 (alpha), PHF21A - phd finger protein 21a, HSF1 - heat shock transcription factor 1, RFX2 - regulatory factor x, 2 (influences hla class ii expression), AMACR - alpha-methylacyl-coa racemase, NCOR1 - n…
GO:0019438	aromatic compound biosynthetic process	2.92e-06	0.00423	1.42	16661	2774	636	150	[MLX - mlx, max dimerization protein, ZNF420 - zinc finger protein 420, TRAPPC2 - trafficking protein particle complex 2, SRSF11 - serine/arginine-rich splicing factor 11, HSF4 - heat shock transcription factor 4, PHF21A - phd finger protein 21a, ZNF638 - zinc finger protein 638, HSF1 - heat shock transcription factor 1, MITF - microphthalmia-associated transcription factor, RFX2 - regulatory fac…
GO:0006725	cellular aromatic compound metabolic process	4.01e-06	0.00529	1.32	16661	4102	636	206	[ZNF420 - zinc finger protein 420, DPM1 - dolichyl-phosphate mannosyltransferase polypeptide 1, catalytic subunit, HSF4 - heat shock transcription factor 4, PHF21A - phd finger protein 21a, HSF1 - heat shock transcription factor 1, RFX2 - regulatory factor x, 2 (influences hla class ii expression), NCOR1 - nuclear receptor corepressor 1, ZNF821 - zinc finger protein 821, ZSCAN5A - zinc finger and…
GO:0034654	nucleobase-containing compound biosynthetic process	5.1e-06	0.00616	1.41	16661	2710	636	146	[MLX - mlx, max dimerization protein, ZNF420 - zinc finger protein 420, TRAPPC2 - trafficking protein particle complex 2, SRSF11 - serine/arginine-rich splicing factor 11, HSF4 - heat shock transcription factor 4, PHF21A - phd finger protein 21a, ZNF638 - zinc finger protein 638, HSF1 - heat shock transcription factor 1, MITF - microphthalmia-associated transcription factor, RFX2 - regulatory fac…
GO:0022402	cell cycle process	6.18e-06	0.0069	1.76	16661	968	636	65	[PSMD6 - proteasome (prosome, macropain) 26s subunit, non-atpase, 6, RAD1 - rad1 homolog (s. pombe), PRKAB2 - protein kinase, amp-activated, beta 2 non-catalytic subunit, CAPN3 - calpain 3, (p94), HSF1 - heat shock transcription factor 1, NEK6 - nima-related kinase 6, SPIRE1 - spire actin nucleation factor 1, FBXW7 - f-box and wd repeat domain containing 7, e3 ubiquitin protein ligase, MUS81 - mu…
GO:1902589	single-organism organelle organization	8.34e-06	0.00864	1.74	16661	977	636	65	[WDR35 - wd repeat domain 35, CAPN3 - calpain 3, (p94), NEK6 - nima-related kinase 6, SPIRE1 - spire actin nucleation factor 1, WDR19 - wd repeat domain 19, RFX2 - regulatory factor x, 2 (influences hla class ii expression), RAB8B - rab8b, member ras oncogene family, MRRF - mitochondrial ribosome recycling factor, CEP164 - centrosomal protein 164kda, SYT5 - synaptotagmin v, HAUS7 - haus augmin-li…
GO:0016070	RNA metabolic process	8.94e-06	0.00864	1.37	16661	3061	636	160	[MLX - mlx, max dimerization protein, ZNF420 - zinc finger protein 420, TRAPPC2 - trafficking protein particle complex 2, SRSF11 - serine/arginine-rich splicing factor 11, HSF4 - heat shock transcription factor 4, PHF21A - phd finger protein 21a, ZNF638 - zinc finger protein 638, HSF1 - heat shock transcription factor 1, MITF - microphthalmia-associated transcription factor, RFX2 - regulatory fac…
GO:0044271	cellular nitrogen compound biosynthetic process	9.99e-06	0.00906	1.38	16661	2951	636	155	[MLX - mlx, max dimerization protein, ZNF420 - zinc finger protein 420, TRAPPC2 - trafficking protein particle complex 2, SRSF11 - serine/arginine-rich splicing factor 11, HSF4 - heat shock transcription factor 4, PHF21A - phd finger protein 21a, ZNF638 - zinc finger protein 638, HSF1 - heat shock transcription factor 1, MITF - microphthalmia-associated transcription factor, RFX2 - regulatory fac…
GO:0009059	macromolecule biosynthetic process	1.36e-05	0.0116	1.37	16661	2898	636	152	[MLX - mlx, max dimerization protein, ZNF420 - zinc finger protein 420, TRAPPC2 - trafficking protein particle complex 2, SRSF11 - serine/arginine-rich splicing factor 11, HSF4 - heat shock transcription factor 4, PHF21A - phd finger protein 21a, ZNF638 - zinc finger protein 638, HSF1 - heat shock transcription factor 1, MITF - microphthalmia-associated transcription factor, RFX2 - regulatory fac…
GO:0032774	RNA biosynthetic process	1.47e-05	0.0119	1.42	16661	2421	636	131	[MLX - mlx, max dimerization protein, ZNF420 - zinc finger protein 420, TRAPPC2 - trafficking protein particle complex 2, SRSF11 - serine/arginine-rich splicing factor 11, HSF4 - heat shock transcription factor 4, PHF21A - phd finger protein 21a, ZNF638 - zinc finger protein 638, HSF1 - heat shock transcription factor 1, MITF - microphthalmia-associated transcription factor, RFX2 - regulatory fac…
GO:0016043	cellular component organization	1.87e-05	0.0142	1.28	16661	4437	636	216	[HSF4 - heat shock transcription factor 4, MCCC1 - methylcrotonoyl-coa carboxylase 1 (alpha), PHF21A - phd finger protein 21a, HSF1 - heat shock transcription factor 1, WDR19 - wd repeat domain 19, SPIRE1 - spire actin nucleation factor 1, RFX2 - regulatory factor x, 2 (influences hla class ii expression), MRRF - mitochondrial ribosome recycling factor, CENPV - centromere protein v, NCOR1 - nucle…
GO:0071840	cellular component organization or biogenesis	2.13e-05	0.0155	1.27	16661	4470	636	217	[HSF4 - heat shock transcription factor 4, MCCC1 - methylcrotonoyl-coa carboxylase 1 (alpha), PHF21A - phd finger protein 21a, HSF1 - heat shock transcription factor 1, WDR19 - wd repeat domain 19, SPIRE1 - spire actin nucleation factor 1, RFX2 - regulatory factor x, 2 (influences hla class ii expression), MRRF - mitochondrial ribosome recycling factor, CENPV - centromere protein v, NCOR1 - nucle…
GO:0044260	cellular macromolecule metabolic process	2.31e-05	0.016	1.22	16661	5862	636	273	[DPM1 - dolichyl-phosphate mannosyltransferase polypeptide 1, catalytic subunit, ZNF420 - zinc finger protein 420, HSF4 - heat shock transcription factor 4, PHF21A - phd finger protein 21a, HSF1 - heat shock transcription factor 1, DAPK2 - death-associated protein kinase 2, RFX2 - regulatory factor x, 2 (influences hla class ii expression), NCOR1 - nuclear receptor corepressor 1, GCNT1 - glucosam…
GO:0006996	organelle organization	2.46e-05	0.0162	1.45	16661	2041	636	113	[TRAPPC2 - trafficking protein particle complex 2, HSF1 - heat shock transcription factor 1, WDR19 - wd repeat domain 19, SPIRE1 - spire actin nucleation factor 1, RAB8B - rab8b, member ras oncogene family, RFX2 - regulatory factor x, 2 (influences hla class ii expression), MRRF - mitochondrial ribosome recycling factor, CENPV - centromere protein v, HAUS7 - haus augmin-like complex, subunit 7, N…
GO:0008152	metabolic process	2.46e-05	0.0155	1.16	16661	8341	636	369	[ZNF420 - zinc finger protein 420, DPM1 - dolichyl-phosphate mannosyltransferase polypeptide 1, catalytic subunit, MCCC1 - methylcrotonoyl-coa carboxylase 1 (alpha), HSF4 - heat shock transcription factor 4, PHF21A - phd finger protein 21a, HSF1 - heat shock transcription factor 1, DAPK2 - death-associated protein kinase 2, RFX2 - regulatory factor x, 2 (influences hla class ii expression), AMACR…
GO:1901576	organic substance biosynthetic process	3.24e-05	0.0196	1.29	16661	3844	636	190	[MLX - mlx, max dimerization protein, DPM1 - dolichyl-phosphate mannosyltransferase polypeptide 1, catalytic subunit, ZNF420 - zinc finger protein 420, TRAPPC2 - trafficking protein particle complex 2, SRSF11 - serine/arginine-rich splicing factor 11, HSF4 - heat shock transcription factor 4, ZNF638 - zinc finger protein 638, PHF21A - phd finger protein 21a, HSF1 - heat shock transcription factor…
GO:0071704	organic substance metabolic process	3.54e-05	0.0206	1.16	16661	7948	636	353	[ZNF420 - zinc finger protein 420, DPM1 - dolichyl-phosphate mannosyltransferase polypeptide 1, catalytic subunit, MCCC1 - methylcrotonoyl-coa carboxylase 1 (alpha), HSF4 - heat shock transcription factor 4, PHF21A - phd finger protein 21a, HSF1 - heat shock transcription factor 1, DAPK2 - death-associated protein kinase 2, RFX2 - regulatory factor x, 2 (influences hla class ii expression), AMACR…
GO:0032400	melanosome localization	3.79e-05	0.0211	8.73	16661	18	636	6	[BBS5 - bardet-biedl syndrome 5, VPS33B - vacuolar protein sorting 33 homolog b (yeast), BLOC1S6 - biogenesis of lysosomal organelles complex-1, subunit 6, pallidin, MYO5A - myosin va (heavy chain 12, myoxin), BBS2 - bardet-biedl syndrome 2, RAB27A - rab27a, member ras oncogene family]
GO:0006351	transcription, DNA-templated	3.97e-05	0.0213	1.43	16661	2131	636	116	[MLX - mlx, max dimerization protein, ZNF420 - zinc finger protein 420, TRAPPC2 - trafficking protein particle complex 2, HSF4 - heat shock transcription factor 4, ZNF638 - zinc finger protein 638, PHF21A - phd finger protein 21a, HSF1 - heat shock transcription factor 1, MITF - microphthalmia-associated transcription factor, RFX2 - regulatory factor x, 2 (influences hla class ii expression), ZNF…
GO:0097659	nucleic acid-templated transcription	4.05e-05	0.021	1.43	16661	2132	636	116	[MLX - mlx, max dimerization protein, ZNF420 - zinc finger protein 420, TRAPPC2 - trafficking protein particle complex 2, HSF4 - heat shock transcription factor 4, ZNF638 - zinc finger protein 638, PHF21A - phd finger protein 21a, HSF1 - heat shock transcription factor 1, MITF - microphthalmia-associated transcription factor, RFX2 - regulatory factor x, 2 (influences hla class ii expression), ZNF…
GO:0044249	cellular biosynthetic process	4.52e-05	0.0226	1.29	16661	3745	636	185	[MLX - mlx, max dimerization protein, DPM1 - dolichyl-phosphate mannosyltransferase polypeptide 1, catalytic subunit, ZNF420 - zinc finger protein 420, TRAPPC2 - trafficking protein particle complex 2, SRSF11 - serine/arginine-rich splicing factor 11, HSF4 - heat shock transcription factor 4, ZNF638 - zinc finger protein 638, PHF21A - phd finger protein 21a, HSF1 - heat shock transcription factor…
GO:0009058	biosynthetic process	4.65e-05	0.0225	1.28	16661	3915	636	192	[MLX - mlx, max dimerization protein, DPM1 - dolichyl-phosphate mannosyltransferase polypeptide 1, catalytic subunit, ZNF420 - zinc finger protein 420, TRAPPC2 - trafficking protein particle complex 2, SRSF11 - serine/arginine-rich splicing factor 11, HSF4 - heat shock transcription factor 4, ZNF638 - zinc finger protein 638, PHF21A - phd finger protein 21a, HSF1 - heat shock transcription factor…
GO:0044237	cellular metabolic process	4.87e-05	0.0228	1.17	16661	7555	636	337	[ZNF420 - zinc finger protein 420, DPM1 - dolichyl-phosphate mannosyltransferase polypeptide 1, catalytic subunit, MCCC1 - methylcrotonoyl-coa carboxylase 1 (alpha), HSF4 - heat shock transcription factor 4, PHF21A - phd finger protein 21a, HSF1 - heat shock transcription factor 1, DAPK2 - death-associated protein kinase 2, RFX2 - regulatory factor x, 2 (influences hla class ii expression), AMACR…
GO:0051875	pigment granule localization	5.36e-05	0.0243	8.27	16661	19	636	6	[BBS5 - bardet-biedl syndrome 5, VPS33B - vacuolar protein sorting 33 homolog b (yeast), BLOC1S6 - biogenesis of lysosomal organelles complex-1, subunit 6, pallidin, MYO5A - myosin va (heavy chain 12, myoxin), BBS2 - bardet-biedl syndrome 2, RAB27A - rab27a, member ras oncogene family]
GO:0006807	nitrogen compound metabolic process	5.9e-05	0.0259	1.24	16661	4808	636	228	[ZNF420 - zinc finger protein 420, DPM1 - dolichyl-phosphate mannosyltransferase polypeptide 1, catalytic subunit, HSF4 - heat shock transcription factor 4, MCCC1 - methylcrotonoyl-coa carboxylase 1 (alpha), PHF21A - phd finger protein 21a, HSF1 - heat shock transcription factor 1, RFX2 - regulatory factor x, 2 (influences hla class ii expression), NCOR1 - nuclear receptor corepressor 1, AASS - a…
GO:0034645	cellular macromolecule biosynthetic process	7.95e-05	0.0339	1.36	16661	2601	636	135	[MLX - mlx, max dimerization protein, ZNF420 - zinc finger protein 420, TRAPPC2 - trafficking protein particle complex 2, HSF4 - heat shock transcription factor 4, PHF21A - phd finger protein 21a, ZNF638 - zinc finger protein 638, HSF1 - heat shock transcription factor 1, MITF - microphthalmia-associated transcription factor, RFX2 - regulatory factor x, 2 (influences hla class ii expression), ZNF…
GO:0000226	microtubule cytoskeleton organization	9.41e-05	0.039	2.35	16661	267	636	24	[SMC1A - structural maintenance of chromosomes 1a, CLASP2 - cytoplasmic linker associated protein 2, CHD3 - chromodomain helicase dna binding protein 3, WEE1 - wee1 homolog (s. pombe), NEK6 - nima-related kinase 6, FIGNL1 - fidgetin-like 1, SPIRE1 - spire actin nucleation factor 1, CEP192 - centrosomal protein 192kda, CCDC88B - coiled-coil domain containing 88b, HAUS7 - haus augmin-like complex, …
GO:0060271	cilium assembly	9.83e-05	0.0396	2.85	16661	156	636	17	[INTU - inturned planar cell polarity protein, WDR35 - wd repeat domain 35, C2CD3 - c2 calcium-dependent domain containing 3, WDR19 - wd repeat domain 19, E2F4 - e2f transcription factor 4, p107/p130-binding, NEK1 - nima-related kinase 1, RPGR - retinitis pigmentosa gtpase regulator, RFX2 - regulatory factor x, 2 (influences hla class ii expression), CEP164 - centrosomal protein 164kda, C21orf2 -…
GO:0007017	microtubule-based process	0.000112	0.044	1.97	16661	466	636	35	[WDR35 - wd repeat domain 35, NEK3 - nima-related kinase 3, NEK6 - nima-related kinase 6, WDR19 - wd repeat domain 19, BLOC1S6 - biogenesis of lysosomal organelles complex-1, subunit 6, pallidin, SPIRE1 - spire actin nucleation factor 1, CCDC88B - coiled-coil domain containing 88b, KIF21A - kinesin family member 21a, NCOR1 - nuclear receptor corepressor 1, HAUS7 - haus augmin-like complex, subuni…
GO:0070925	organelle assembly	0.000114	0.0436	2.07	16661	393	636	31	[WDR35 - wd repeat domain 35, CAPN3 - calpain 3, (p94), NEK6 - nima-related kinase 6, VPS28 - vacuolar protein sorting 28 homolog (s. cerevisiae), WDR19 - wd repeat domain 19, NEK1 - nima-related kinase 1, RFX2 - regulatory factor x, 2 (influences hla class ii expression), CEP164 - centrosomal protein 164kda, C21orf2 - chromosome 21 open reading frame 2, HAUS7 - haus augmin-like complex, subunit …
GO:0010564	regulation of cell cycle process	0.000169	0.063	1.93	16661	476	636	35	[RAD1 - rad1 homolog (s. pombe), BAX - bcl2-associated x protein, CNOT1 - ccr4-not transcription complex, subunit 1, CEP85 - centrosomal protein 85kda, NEK6 - nima-related kinase 6, USP19 - ubiquitin specific peptidase 19, CCNF - cyclin f, FBXW7 - f-box and wd repeat domain containing 7, e3 ubiquitin protein ligase, MUS81 - mus81 structure-specific endonuclease subunit, TPRA1 - transmembrane prot…
GO:0044782	cilium organization	0.00021	0.0762	2.68	16661	166	636	17	[INTU - inturned planar cell polarity protein, WDR35 - wd repeat domain 35, C2CD3 - c2 calcium-dependent domain containing 3, WDR19 - wd repeat domain 19, E2F4 - e2f transcription factor 4, p107/p130-binding, NEK1 - nima-related kinase 1, RPGR - retinitis pigmentosa gtpase regulator, RFX2 - regulatory factor x, 2 (influences hla class ii expression), CEP164 - centrosomal protein 164kda, C21orf2 -…
GO:0030031	cell projection assembly	0.00022	0.0777	2.32	16661	248	636	22	[INTU - inturned planar cell polarity protein, P2RX7 - purinergic receptor p2x, ligand-gated ion channel, 7, WDR35 - wd repeat domain 35, C2CD3 - c2 calcium-dependent domain containing 3, MTSS1 - metastasis suppressor 1, WDR19 - wd repeat domain 19, E2F4 - e2f transcription factor 4, p107/p130-binding, NEK1 - nima-related kinase 1, RPGR - retinitis pigmentosa gtpase regulator, RFX2 - regulatory f…
GO:0043170	macromolecule metabolic process	0.000268	0.0926	1.17	16661	6482	636	290	[ZNF420 - zinc finger protein 420, DPM1 - dolichyl-phosphate mannosyltransferase polypeptide 1, catalytic subunit, HSF4 - heat shock transcription factor 4, PHF21A - phd finger protein 21a, HSF1 - heat shock transcription factor 1, DAPK2 - death-associated protein kinase 2, RFX2 - regulatory factor x, 2 (influences hla class ii expression), GCNT1 - glucosaminyl (n-acetyl) transferase 1, core 2, N…
GO:0045786	negative regulation of cell cycle	0.00028	0.0943	1.94	16661	432	636	32	[RAD1 - rad1 homolog (s. pombe), BAX - bcl2-associated x protein, CNOT1 - ccr4-not transcription complex, subunit 1, PRKAB2 - protein kinase, amp-activated, beta 2 non-catalytic subunit, BARD1 - brca1 associated ring domain 1, NEK6 - nima-related kinase 6, CCNF - cyclin f, FBXW7 - f-box and wd repeat domain containing 7, e3 ubiquitin protein ligase, TPRA1 - transmembrane protein, adipocyte asscoc…
GO:0000280	nuclear division	0.000282	0.0929	2.19	16661	287	636	24	[SMC1A - structural maintenance of chromosomes 1a, NEK3 - nima-related kinase 3, WEE1 - wee1 homolog (s. pombe), TDRKH - tudor and kh domain containing, ANAPC5 - anaphase promoting complex subunit 5, NEK6 - nima-related kinase 6, HSF1 - heat shock transcription factor 1, CCNF - cyclin f, PKMYT1 - protein kinase, membrane associated tyrosine/threonine 1, PBRM1 - polybromo 1, NEK1 - nima-related ki…
GO:0032402	melanosome transport	0.000337	0.109	7.7	16661	17	636	5	[BBS5 - bardet-biedl syndrome 5, BLOC1S6 - biogenesis of lysosomal organelles complex-1, subunit 6, pallidin, MYO5A - myosin va (heavy chain 12, myoxin), BBS2 - bardet-biedl syndrome 2, RAB27A - rab27a, member ras oncogene family]
GO:0006884	cell volume homeostasis	0.000362	0.114	6.05	16661	26	636	6	[CLCN3 - chloride channel, voltage-sensitive 3, P2RX7 - purinergic receptor p2x, ligand-gated ion channel, 7, CLCN6 - chloride channel, voltage-sensitive 6, ANO6 - anoctamin 6, E2F4 - e2f transcription factor 4, p107/p130-binding, SLC12A4 - solute carrier family 12 (potassium/chloride transporter), member 4]
GO:0048285	organelle fission	0.000368	0.113	2.11	16661	310	636	25	[TDRKH - tudor and kh domain containing, NEK3 - nima-related kinase 3, ANAPC5 - anaphase promoting complex subunit 5, HSF1 - heat shock transcription factor 1, NEK6 - nima-related kinase 6, CCNF - cyclin f, NEK1 - nima-related kinase 1, CEP164 - centrosomal protein 164kda, CYP26B1 - cytochrome p450, family 26, subfamily b, polypeptide 1, CENPV - centromere protein v, CCNA1 - cyclin a1, HAUS7 - ha…
GO:1901991	negative regulation of mitotic cell cycle phase transition	0.000413	0.125	2.84	16661	129	636	14	[BAX - bcl2-associated x protein, CNOT1 - ccr4-not transcription complex, subunit 1, E2F4 - e2f transcription factor 4, p107/p130-binding, TPRA1 - transmembrane protein, adipocyte asscociated 1, MUS81 - mus81 structure-specific endonuclease subunit, TP53 - tumor protein p53, PRMT1 - protein arginine methyltransferase 1, GPR132 - g protein-coupled receptor 132, CENPJ - centromere protein j, ATM - …
GO:0010468	regulation of gene expression	0.000435	0.129	1.24	16661	3851	636	183	[PSMD6 - proteasome (prosome, macropain) 26s subunit, non-atpase, 6, MLX - mlx, max dimerization protein, ZNF420 - zinc finger protein 420, TRAPPC2 - trafficking protein particle complex 2, HSF4 - heat shock transcription factor 4, BIRC3 - baculoviral iap repeat containing 3, ZNF638 - zinc finger protein 638, PHF21A - phd finger protein 21a, HSF1 - heat shock transcription factor 1, MITF - microp…
GO:0032401	establishment of melanosome localization	0.000452	0.131	7.28	16661	18	636	5	[BBS5 - bardet-biedl syndrome 5, BLOC1S6 - biogenesis of lysosomal organelles complex-1, subunit 6, pallidin, MYO5A - myosin va (heavy chain 12, myoxin), BBS2 - bardet-biedl syndrome 2, RAB27A - rab27a, member ras oncogene family]
GO:0051904	pigment granule transport	0.000452	0.129	7.28	16661	18	636	5	[BBS5 - bardet-biedl syndrome 5, BLOC1S6 - biogenesis of lysosomal organelles complex-1, subunit 6, pallidin, MYO5A - myosin va (heavy chain 12, myoxin), BBS2 - bardet-biedl syndrome 2, RAB27A - rab27a, member ras oncogene family]
GO:0007051	spindle organization	0.000462	0.129	3.11	16661	101	636	12	[NCOR1 - nuclear receptor corepressor 1, HAUS7 - haus augmin-like complex, subunit 7, CLASP2 - cytoplasmic linker associated protein 2, SMC1A - structural maintenance of chromosomes 1a, CLASP1 - cytoplasmic linker associated protein 1, CHD3 - chromodomain helicase dna binding protein 3, HAUS4 - haus augmin-like complex, subunit 4, NEK6 - nima-related kinase 6, SPAST - spastin, CEP192 - centrosoma…
GO:0051252	regulation of RNA metabolic process	0.000474	0.13	1.27	16661	3350	636	162	[MLX - mlx, max dimerization protein, ZNF420 - zinc finger protein 420, TRAPPC2 - trafficking protein particle complex 2, HSF4 - heat shock transcription factor 4, PHF21A - phd finger protein 21a, ZNF638 - zinc finger protein 638, HSF1 - heat shock transcription factor 1, MITF - microphthalmia-associated transcription factor, RFX2 - regulatory factor x, 2 (influences hla class ii expression), ZNF…
GO:0045794	negative regulation of cell volume	0.000523	0.14	15.72	16661	5	636	3	[CLCN3 - chloride channel, voltage-sensitive 3, P2RX7 - purinergic receptor p2x, ligand-gated ion channel, 7, ANO6 - anoctamin 6]
GO:1903047	mitotic cell cycle process	0.000545	0.144	1.68	16661	686	636	44	[PSMD6 - proteasome (prosome, macropain) 26s subunit, non-atpase, 6, BAX - bcl2-associated x protein, CNOT1 - ccr4-not transcription complex, subunit 1, NEK3 - nima-related kinase 3, ANAPC5 - anaphase promoting complex subunit 5, NEK6 - nima-related kinase 6, CCNF - cyclin f, NEK1 - nima-related kinase 1, MUS81 - mus81 structure-specific endonuclease subunit, CAMK2G - calcium/calmodulin-dependent…
GO:0051905	establishment of pigment granule localization	0.000594	0.154	6.89	16661	19	636	5	[BBS5 - bardet-biedl syndrome 5, BLOC1S6 - biogenesis of lysosomal organelles complex-1, subunit 6, pallidin, MYO5A - myosin va (heavy chain 12, myoxin), BBS2 - bardet-biedl syndrome 2, RAB27A - rab27a, member ras oncogene family]
GO:0043161	proteasome-mediated ubiquitin-dependent protein catabolic process	0.000608	0.155	2.16	16661	267	636	22	[RLIM - ring finger protein, lim domain interacting, PSMD6 - proteasome (prosome, macropain) 26s subunit, non-atpase, 6, KIAA0368 - kiaa0368, ANAPC5 - anaphase promoting complex subunit 5, EDEM3 - er degradation enhancer, mannosidase alpha-like 3, USP19 - ubiquitin specific peptidase 19, CCNF - cyclin f, SPOPL - speckle-type poz protein-like, FBXW7 - f-box and wd repeat domain containing 7, e3 ub…
GO:0045930	negative regulation of mitotic cell cycle	0.000634	0.159	2.37	16661	199	636	18	[BAX - bcl2-associated x protein, CNOT1 - ccr4-not transcription complex, subunit 1, SMC1A - structural maintenance of chromosomes 1a, E2F4 - e2f transcription factor 4, p107/p130-binding, EME2 - essential meiotic structure-specific endonuclease subunit 2, MUS81 - mus81 structure-specific endonuclease subunit, TPRA1 - transmembrane protein, adipocyte asscociated 1, TOM1L2 - target of myb1-like 2 …
GO:0016569	covalent chromatin modification	0.00064	0.157	1.87	16661	434	636	31	[CHD9 - chromodomain helicase dna binding protein 9, SUZ12 - suz12 polycomb repressive complex 2 subunit, CHD6 - chromodomain helicase dna binding protein 6, SUV39H2 - suppressor of variegation 3-9 homolog 2 (drosophila), TRRAP - transformation/transcription domain-associated protein, HSF4 - heat shock transcription factor 4, PHF21A - phd finger protein 21a, KDM5D - lysine (k)-specific demethylas…
GO:0019219	regulation of nucleobase-containing compound metabolic process	0.000664	0.16	1.24	16661	3664	636	174	[MLX - mlx, max dimerization protein, ZNF420 - zinc finger protein 420, TRAPPC2 - trafficking protein particle complex 2, HSF4 - heat shock transcription factor 4, ZNF638 - zinc finger protein 638, PHF21A - phd finger protein 21a, HSF1 - heat shock transcription factor 1, MITF - microphthalmia-associated transcription factor, APLP1 - amyloid beta (a4) precursor-like protein 1, RFX2 - regulatory f…
GO:0030030	cell projection organization	0.000669	0.159	1.7	16661	632	636	41	[WDR35 - wd repeat domain 35, NEK3 - nima-related kinase 3, MTSS1 - metastasis suppressor 1, TMEM106B - transmembrane protein 106b, WDR19 - wd repeat domain 19, BLOC1S6 - biogenesis of lysosomal organelles complex-1, subunit 6, pallidin, NEK1 - nima-related kinase 1, RFX2 - regulatory factor x, 2 (influences hla class ii expression), CEP164 - centrosomal protein 164kda, C21orf2 - chromosome 21 op…
GO:0043412	macromolecule modification	0.000699	0.164	1.29	16661	2828	636	139	[PSMD6 - proteasome (prosome, macropain) 26s subunit, non-atpase, 6, DPM1 - dolichyl-phosphate mannosyltransferase polypeptide 1, catalytic subunit, HSF4 - heat shock transcription factor 4, PHF21A - phd finger protein 21a, BIRC3 - baculoviral iap repeat containing 3, HSF1 - heat shock transcription factor 1, MITF - microphthalmia-associated transcription factor, IL12RB2 - interleukin 12 receptor…
GO:1901988	negative regulation of cell cycle phase transition	0.000758	0.175	2.68	16661	137	636	14	[BAX - bcl2-associated x protein, CNOT1 - ccr4-not transcription complex, subunit 1, E2F4 - e2f transcription factor 4, p107/p130-binding, TPRA1 - transmembrane protein, adipocyte asscociated 1, MUS81 - mus81 structure-specific endonuclease subunit, TP53 - tumor protein p53, PRMT1 - protein arginine methyltransferase 1, GPR132 - g protein-coupled receptor 132, CENPJ - centromere protein j, ATM - …
GO:0030163	protein catabolic process	0.000769	0.174	2.01	16661	326	636	25	[PSMD6 - proteasome (prosome, macropain) 26s subunit, non-atpase, 6, ANAPC5 - anaphase promoting complex subunit 5, USP19 - ubiquitin specific peptidase 19, CCNF - cyclin f, FBXW7 - f-box and wd repeat domain containing 7, e3 ubiquitin protein ligase, USE1 - unconventional snare in the er 1 homolog (s. cerevisiae), TP53 - tumor protein p53, RNF126 - ring finger protein 126, AUP1 - ancient ubiquit…
GO:0008361	regulation of cell size	0.00077	0.172	3.63	16661	65	636	9	[RARG - retinoic acid receptor, gamma, CLCN3 - chloride channel, voltage-sensitive 3, P2RX7 - purinergic receptor p2x, ligand-gated ion channel, 7, CLCN6 - chloride channel, voltage-sensitive 6, ANO6 - anoctamin 6, E2F4 - e2f transcription factor 4, p107/p130-binding, IL7R - interleukin 7 receptor, WDTC1 - wd and tetratricopeptide repeats 1, SLC12A4 - solute carrier family 12 (potassium/chloride …
GO:0051726	regulation of cell cycle	0.000794	0.175	1.57	16661	865	636	52	[RAD1 - rad1 homolog (s. pombe), CEP85 - centrosomal protein 85kda, PRKAB2 - protein kinase, amp-activated, beta 2 non-catalytic subunit, NEK6 - nima-related kinase 6, FBXW7 - f-box and wd repeat domain containing 7, e3 ubiquitin protein ligase, MUS81 - mus81 structure-specific endonuclease subunit, TPRA1 - transmembrane protein, adipocyte asscociated 1, CENPV - centromere protein v, PRMT1 - prot…
GO:0010498	proteasomal protein catabolic process	0.0009	0.195	2.1	16661	275	636	22	[RLIM - ring finger protein, lim domain interacting, PSMD6 - proteasome (prosome, macropain) 26s subunit, non-atpase, 6, KIAA0368 - kiaa0368, ANAPC5 - anaphase promoting complex subunit 5, EDEM3 - er degradation enhancer, mannosidase alpha-like 3, USP19 - ubiquitin specific peptidase 19, CCNF - cyclin f, SPOPL - speckle-type poz protein-like, FBXW7 - f-box and wd repeat domain containing 7, e3 ub…
GO:0006355	regulation of transcription, DNA-templated	0.000954	0.204	1.26	16661	3208	636	154	[MLX - mlx, max dimerization protein, ZNF420 - zinc finger protein 420, TRAPPC2 - trafficking protein particle complex 2, HSF4 - heat shock transcription factor 4, PHF21A - phd finger protein 21a, ZNF638 - zinc finger protein 638, HSF1 - heat shock transcription factor 1, MITF - microphthalmia-associated transcription factor, RFX2 - regulatory factor x, 2 (influences hla class ii expression), ZNF…
GO:0006974	cellular response to DNA damage stimulus	0.000964	0.203	1.67	16661	644	636	41	[RAD1 - rad1 homolog (s. pombe), BAX - bcl2-associated x protein, TFIP11 - tuftelin interacting protein 11, CNOT1 - ccr4-not transcription complex, subunit 1, BARD1 - brca1 associated ring domain 1, TRRAP - transformation/transcription domain-associated protein, HIPK2 - homeodomain interacting protein kinase 2, NEK6 - nima-related kinase 6, CDIP1 - cell death-inducing p53 target 1, SHISA5 - shisa…
GO:0031023	microtubule organizing center organization	0.001	0.207	3.23	16661	81	636	10	[HAUS7 - haus augmin-like complex, subunit 7, CLASP1 - cytoplasmic linker associated protein 1, CLASP2 - cytoplasmic linker associated protein 2, SSX2IP - synovial sarcoma, x breakpoint 2 interacting protein, C2CD3 - c2 calcium-dependent domain containing 3, CHD3 - chromodomain helicase dna binding protein 3, HAUS4 - haus augmin-like complex, subunit 4, CENPJ - centromere protein j, CEP192 - cent…

## Sheet: Ra_6 Hr
GO Term	Description	P-value	FDR q-value	Enrichment	N	B	n	b	Genes
GO:1902576	negative regulation of nuclear cell cycle DNA replication	0.000229	0.0693	16.33	16687	3	1022	3	[CHEK2 - checkpoint kinase 2, TERF1 - telomeric repeat binding factor (nima-interacting) 1, TERF2 - telomeric repeat binding factor 2]
GO:0051301	cell division	0.000349	0.0937	1.79	16687	346	1022	38	[CKAP5 - cytoskeleton associated protein 5, SEPT10 - septin 10, BIRC5 - baculoviral iap repeat containing 5, CDK1 - cyclin-dependent kinase 1, ANAPC5 - anaphase promoting complex subunit 5, SEH1L - seh1-like (s. cerevisiae), ARPP19 - camp-regulated phosphoprotein, 19kda, HAUS3 - haus augmin-like complex, subunit 3, NEK1 - nima-related kinase 1, NUMB - numb homolog (drosophila), TERF1 - telomeric …
GO:0031023	microtubule organizing center organization	3.07e-07	0.000343	3.83	16687	81	1022	19	[CLASP2 - cytoplasmic linker associated protein 2, CKAP5 - cytoskeleton associated protein 5, CDK5RAP2 - cdk5 regulatory subunit associated protein 2, NPM1 - nucleophosmin (nucleolar phosphoprotein b23, numatrin), TUBGCP6 - tubulin, gamma complex associated protein 6, C2CD3 - c2 calcium-dependent domain containing 3, CDK1 - cyclin-dependent kinase 1, BCAS3 - breast carcinoma amplified sequence 3,…
GO:0051297	centrosome organization	1.16e-06	0.000989	3.86	16687	72	1022	17	[CKAP5 - cytoskeleton associated protein 5, CDK5RAP2 - cdk5 regulatory subunit associated protein 2, TUBGCP6 - tubulin, gamma complex associated protein 6, NPM1 - nucleophosmin (nucleolar phosphoprotein b23, numatrin), CDK1 - cyclin-dependent kinase 1, TUBGCP4 - tubulin, gamma complex associated protein 4, C2CD3 - c2 calcium-dependent domain containing 3, PCM1 - pericentriolar material 1, HAUS3 -…
GO:0006996	organelle organization	1.68e-06	0.00129	1.4	16687	2044	1022	175	[MARK2 - map/microtubule affinity-regulating kinase 2, RTEL1 - regulator of telomere elongation helicase 1, BIRC5 - baculoviral iap repeat containing 5, CDK1 - cyclin-dependent kinase 1, AKAP9 - a kinase (prka) anchor protein (yotiao) 9, ZMYM2 - zinc finger, mym-type 2, SPECC1 - sperm antigen with calponin homology and coiled-coil domains 1, F11R - f11 receptor, ATAT1 - alpha tubulin acetyltransf…
GO:0007017	microtubule-based process	4.26e-05	0.0229	1.78	16687	467	1022	51	[AP2B1 - adaptor-related protein complex 2, beta 1 subunit, CDK5RAP2 - cdk5 regulatory subunit associated protein 2, MARK2 - map/microtubule affinity-regulating kinase 2, TUBGCP6 - tubulin, gamma complex associated protein 6, BIRC5 - baculoviral iap repeat containing 5, CDK1 - cyclin-dependent kinase 1, KIFAP3 - kinesin-associated protein 3, SPECC1 - sperm antigen with calponin homology and coile…
GO:0071840	cellular component organization or biogenesis	0.000156	0.0539	1.19	16687	4478	1022	325	[ZMYND8 - zinc finger, mynd-type containing 8, MARK2 - map/microtubule affinity-regulating kinase 2, AKAP9 - a kinase (prka) anchor protein (yotiao) 9, SPECC1 - sperm antigen with calponin homology and coiled-coil domains 1, KIFAP3 - kinesin-associated protein 3, CATSPER1 - cation channel, sperm associated 1, PHF21A - phd finger protein 21a, ATAT1 - alpha tubulin acetyltransferase 1, RFX2 - regul…
GO:1902589	single-organism organelle organization	0.000168	0.0566	1.47	16687	979	1022	88	[MARK2 - map/microtubule affinity-regulating kinase 2, CDK5RAP2 - cdk5 regulatory subunit associated protein 2, TUBGCP6 - tubulin, gamma complex associated protein 6, RTEL1 - regulator of telomere elongation helicase 1, BIRC5 - baculoviral iap repeat containing 5, SAMD9L - sterile alpha motif domain containing 9-like, CDK1 - cyclin-dependent kinase 1, POC1B - poc1 centriolar protein b, SPECC1 - s…
GO:0051641	cellular localization	0.000287	0.0803	1.35	16687	1527	1022	126	[MARK2 - map/microtubule affinity-regulating kinase 2, CDK1 - cyclin-dependent kinase 1, KIFAP3 - kinesin-associated protein 3, TBRG1 - transforming growth factor beta regulator 1, ARFGAP2 - adp-ribosylation factor gtpase activating protein 2, INPP5K - inositol polyphosphate-5-phosphatase k, DENND5A - denn/madd domain containing 5a, MTHFSD - methenyltetrahydrofolate synthetase domain containing, …
GO:0006974	cellular response to DNA damage stimulus	4.54e-05	0.0228	1.65	16687	643	1022	65	[C9orf142 - chromosome 9 open reading frame 142, TFIP11 - tuftelin interacting protein 11, RTEL1 - regulator of telomere elongation helicase 1, PPIE - peptidylprolyl isomerase e (cyclophilin e), CDK1 - cyclin-dependent kinase 1, ZBTB1 - zinc finger and btb domain containing 1, DTL - denticleless e3 ubiquitin protein ligase homolog (drosophila), FANCA - fanconi anemia, complementation group a, SET…
GO:0006281	DNA repair	4.63e-05	0.0224	1.83	16687	420	1022	47	[C9orf142 - chromosome 9 open reading frame 142, IGHMBP2 - immunoglobulin mu binding protein 2, PPIE - peptidylprolyl isomerase e (cyclophilin e), RTEL1 - regulator of telomere elongation helicase 1, CDK1 - cyclin-dependent kinase 1, ERCC3 - excision repair cross-complementing rodent repair deficiency, complementation group 3, ZBTB1 - zinc finger and btb domain containing 1, C1orf86 - chromosome …
GO:0006353	DNA-templated transcription, termination	0.000134	0.05	2.84	16687	92	1022	16	[DDX39A - dead (asp-glu-ala-asp) box polypeptide 39a, PCF11 - pcf11 cleavage and polyadenylation factor subunit, POLDIP3 - polymerase (dna-directed), delta interacting protein 3, ERCC3 - excision repair cross-complementing rodent repair deficiency, complementation group 3, SRRM1 - serine/arginine repetitive matrix 1, TAF1D - tata box binding protein (tbp)-associated factor, rna polymerase i, d, 4…
GO:0010468	regulation of gene expression	0.000264	0.0751	1.2	16687	3860	1022	283	[ZMYND8 - zinc finger, mynd-type containing 8, MEIS3 - meis homeobox 3, SIX5 - six homeobox 5, ZNF239 - zinc finger protein 239, RBM39 - rna binding motif protein 39, PHF21A - phd finger protein 21a, TAF1D - tata box binding protein (tbp)-associated factor, rna polymerase i, d, 41kda, RFX2 - regulatory factor x, 2 (influences hla class ii expression), ABCA2 - atp-binding cassette, sub-family a (a…
GO:0048003	antigen processing and presentation of lipid antigen via MHC class Ib	0.000422	0.107	9.33	16687	7	1022	4	[CD1E - cd1e molecule, AP3D1 - adaptor-related protein complex 3, delta 1 subunit, CD1C - cd1c molecule, CD1B - cd1b molecule]
GO:0044237	cellular metabolic process	3.23e-11	2.35e-07	1.22	16687	7568	1022	565	[ZMYND8 - zinc finger, mynd-type containing 8, ZNF239 - zinc finger protein 239, PHF21A - phd finger protein 21a, SYMPK - symplekin, RBM39 - rna binding motif protein 39, TBRG1 - transforming growth factor beta regulator 1, STARD3 - star-related lipid transfer (start) domain containing 3, ATAT1 - alpha tubulin acetyltransferase 1, ARL6IP4 - adp-ribosylation-like factor 6 interacting protein 4, NC…
GO:0006397	mRNA processing	1.51e-05	0.00955	1.96	16687	367	1022	44	[TFIP11 - tuftelin interacting protein 11, PTCD2 - pentatricopeptide repeat domain 2, RBM23 - rna binding motif protein 23, DDX39A - dead (asp-glu-ala-asp) box polypeptide 39a, DDX41 - dead (asp-glu-ala-asp) box polypeptide 41, NSRP1 - nuclear speckle splicing regulatory protein 1, PPIE - peptidylprolyl isomerase e (cyclophilin e), POLDIP3 - polymerase (dna-directed), delta interacting protein 3,…
GO:0031124	mRNA 3'-end processing	9.42e-05	0.0402	3.37	16687	63	1022	13	[DDX39A - dead (asp-glu-ala-asp) box polypeptide 39a, PCF11 - pcf11 cleavage and polyadenylation factor subunit, POLDIP3 - polymerase (dna-directed), delta interacting protein 3, SYMPK - symplekin, SRRM1 - serine/arginine repetitive matrix 1, THOC2 - tho complex 2, THOC6 - tho complex 6 homolog (drosophila), SRSF4 - serine/arginine-rich splicing factor 4, SLBP - stem-loop binding protein, PABPC1 …
GO:0006396	RNA processing	9.82e-05	0.0407	1.57	16687	751	1022	72	[WDR4 - wd repeat domain 4, TFIP11 - tuftelin interacting protein 11, PTCD2 - pentatricopeptide repeat domain 2, RBM23 - rna binding motif protein 23, C9orf156 - chromosome 9 open reading frame 156, PPIE - peptidylprolyl isomerase e (cyclophilin e), LUC7L3 - luc7-like 3 (s. cerevisiae), ZNF638 - zinc finger protein 638, RBM39 - rna binding motif protein 39, SYMPK - symplekin, INTS12 - integrator …
GO:0008380	RNA splicing	0.000292	0.0801	1.86	16687	307	1022	35	[TFIP11 - tuftelin interacting protein 11, DDX41 - dead (asp-glu-ala-asp) box polypeptide 41, DDX39A - dead (asp-glu-ala-asp) box polypeptide 39a, PPIE - peptidylprolyl isomerase e (cyclophilin e), NSRP1 - nuclear speckle splicing regulatory protein 1, LUC7L3 - luc7-like 3 (s. cerevisiae), RBM39 - rna binding motif protein 39, ZNF638 - zinc finger protein 638, THOC2 - tho complex 2, THOC6 - tho c…
GO:0034641	cellular nitrogen compound metabolic process	2.04e-11	2.97e-07	1.35	16687	4375	1022	361	[ZMYND8 - zinc finger, mynd-type containing 8, MEIS3 - meis homeobox 3, SIX5 - six homeobox 5, ZNF239 - zinc finger protein 239, RBM39 - rna binding motif protein 39, SYMPK - symplekin, PHF21A - phd finger protein 21a, TAF1D - tata box binding protein (tbp)-associated factor, rna polymerase i, d, 41kda, TBRG1 - transforming growth factor beta regulator 1, SUGP2 - surp and g patch domain containin…
GO:0044238	primary metabolic process	9e-11	4.36e-07	1.21	16687	7542	1022	561	[ZMYND8 - zinc finger, mynd-type containing 8, ZNF239 - zinc finger protein 239, PHF21A - phd finger protein 21a, SYMPK - symplekin, RBM39 - rna binding motif protein 39, TBRG1 - transforming growth factor beta regulator 1, PITPNM1 - phosphatidylinositol transfer protein, membrane-associated 1, STARD3 - star-related lipid transfer (start) domain containing 3, ATAT1 - alpha tubulin acetyltransfera…
GO:0006139	nucleobase-containing compound metabolic process	1.64e-10	5.97e-07	1.36	16687	3923	1022	326	[ZMYND8 - zinc finger, mynd-type containing 8, MEIS3 - meis homeobox 3, SIX5 - six homeobox 5, ZNF239 - zinc finger protein 239, RBM39 - rna binding motif protein 39, SYMPK - symplekin, PHF21A - phd finger protein 21a, TAF1D - tata box binding protein (tbp)-associated factor, rna polymerase i, d, 41kda, TBRG1 - transforming growth factor beta regulator 1, SUGP2 - surp and g patch domain containin…
GO:0008152	metabolic process	3.61e-10	1.05e-06	1.19	16687	8349	1022	607	[ZMYND8 - zinc finger, mynd-type containing 8, ZNF239 - zinc finger protein 239, PHF21A - phd finger protein 21a, SYMPK - symplekin, RBM39 - rna binding motif protein 39, TBRG1 - transforming growth factor beta regulator 1, PITPNM1 - phosphatidylinositol transfer protein, membrane-associated 1, STARD3 - star-related lipid transfer (start) domain containing 3, ATAT1 - alpha tubulin acetyltransfera…
GO:0090304	nucleic acid metabolic process	6.38e-10	1.55e-06	1.37	16687	3512	1022	295	[ZMYND8 - zinc finger, mynd-type containing 8, MEIS3 - meis homeobox 3, SIX5 - six homeobox 5, ZNF239 - zinc finger protein 239, RBM39 - rna binding motif protein 39, SYMPK - symplekin, PHF21A - phd finger protein 21a, TAF1D - tata box binding protein (tbp)-associated factor, rna polymerase i, d, 41kda, TBRG1 - transforming growth factor beta regulator 1, SUGP2 - surp and g patch domain containin…
GO:0006725	cellular aromatic compound metabolic process	8.66e-10	1.8e-06	1.33	16687	4111	1022	335	[ZMYND8 - zinc finger, mynd-type containing 8, MEIS3 - meis homeobox 3, SIX5 - six homeobox 5, ZNF239 - zinc finger protein 239, RBM39 - rna binding motif protein 39, SYMPK - symplekin, PHF21A - phd finger protein 21a, TAF1D - tata box binding protein (tbp)-associated factor, rna polymerase i, d, 41kda, TBRG1 - transforming growth factor beta regulator 1, SUGP2 - surp and g patch domain containin…
GO:0006807	nitrogen compound metabolic process	8.76e-10	1.59e-06	1.29	16687	4818	1022	382	[ZMYND8 - zinc finger, mynd-type containing 8, MEIS3 - meis homeobox 3, SIX5 - six homeobox 5, ZNF239 - zinc finger protein 239, RBM39 - rna binding motif protein 39, SYMPK - symplekin, PHF21A - phd finger protein 21a, TAF1D - tata box binding protein (tbp)-associated factor, rna polymerase i, d, 41kda, TBRG1 - transforming growth factor beta regulator 1, SUGP2 - surp and g patch domain containin…
GO:0046483	heterocycle metabolic process	1.29e-09	2.08e-06	1.33	16687	4080	1022	332	[ZMYND8 - zinc finger, mynd-type containing 8, MEIS3 - meis homeobox 3, SIX5 - six homeobox 5, ZNF239 - zinc finger protein 239, RBM39 - rna binding motif protein 39, SYMPK - symplekin, PHF21A - phd finger protein 21a, TAF1D - tata box binding protein (tbp)-associated factor, rna polymerase i, d, 41kda, TBRG1 - transforming growth factor beta regulator 1, SUGP2 - surp and g patch domain containin…
GO:1901360	organic cyclic compound metabolic process	1.82e-09	2.65e-06	1.31	16687	4301	1022	346	[ZMYND8 - zinc finger, mynd-type containing 8, MEIS3 - meis homeobox 3, SIX5 - six homeobox 5, ZNF239 - zinc finger protein 239, RBM39 - rna binding motif protein 39, SYMPK - symplekin, PHF21A - phd finger protein 21a, TAF1D - tata box binding protein (tbp)-associated factor, rna polymerase i, d, 41kda, TBRG1 - transforming growth factor beta regulator 1, STARD3 - star-related lipid transfer (sta…
GO:0071704	organic substance metabolic process	5.77e-09	7.62e-06	1.18	16687	7955	1022	576	[ZMYND8 - zinc finger, mynd-type containing 8, ZNF239 - zinc finger protein 239, PHF21A - phd finger protein 21a, SYMPK - symplekin, RBM39 - rna binding motif protein 39, TBRG1 - transforming growth factor beta regulator 1, PITPNM1 - phosphatidylinositol transfer protein, membrane-associated 1, STARD3 - star-related lipid transfer (start) domain containing 3, ATAT1 - alpha tubulin acetyltransfera…
GO:0044260	cellular macromolecule metabolic process	6.7e-09	8.1e-06	1.24	16687	5867	1022	445	[ZMYND8 - zinc finger, mynd-type containing 8, ZNF239 - zinc finger protein 239, RBM39 - rna binding motif protein 39, PHF21A - phd finger protein 21a, SYMPK - symplekin, TBRG1 - transforming growth factor beta regulator 1, ATAT1 - alpha tubulin acetyltransferase 1, ARL6IP4 - adp-ribosylation-like factor 6 interacting protein 4, NCOR2 - nuclear receptor corepressor 2, RUSC1 - run and sh3 domain c…
GO:1901576	organic substance biosynthetic process	6.69e-07	0.000694	1.28	16687	3850	1022	301	[ZMYND8 - zinc finger, mynd-type containing 8, MEIS3 - meis homeobox 3, SIX5 - six homeobox 5, ZNF239 - zinc finger protein 239, RBM39 - rna binding motif protein 39, PHF21A - phd finger protein 21a, TAF1D - tata box binding protein (tbp)-associated factor, rna polymerase i, d, 41kda, SACM1L - sac1 suppressor of actin mutations 1-like (yeast), TBRG1 - transforming growth factor beta regulator 1, …
GO:0043170	macromolecule metabolic process	7.45e-07	0.000722	1.19	16687	6486	1022	471	[ZMYND8 - zinc finger, mynd-type containing 8, ZNF239 - zinc finger protein 239, SYMPK - symplekin, RBM39 - rna binding motif protein 39, PHF21A - phd finger protein 21a, TBRG1 - transforming growth factor beta regulator 1, ATAT1 - alpha tubulin acetyltransferase 1, ARL6IP4 - adp-ribosylation-like factor 6 interacting protein 4, NCOR2 - nuclear receptor corepressor 2, RUSC1 - run and sh3 domain c…
GO:0044249	cellular biosynthetic process	1.12e-06	0.00101	1.28	16687	3751	1022	293	[ZMYND8 - zinc finger, mynd-type containing 8, MEIS3 - meis homeobox 3, SIX5 - six homeobox 5, ZNF239 - zinc finger protein 239, RBM39 - rna binding motif protein 39, PHF21A - phd finger protein 21a, TAF1D - tata box binding protein (tbp)-associated factor, rna polymerase i, d, 41kda, SACM1L - sac1 suppressor of actin mutations 1-like (yeast), TBRG1 - transforming growth factor beta regulator 1, …
GO:0006259	DNA metabolic process	1.63e-06	0.00131	1.75	16687	690	1022	74	[C9orf142 - chromosome 9 open reading frame 142, TFIP11 - tuftelin interacting protein 11, RTEL1 - regulator of telomere elongation helicase 1, PPIE - peptidylprolyl isomerase e (cyclophilin e), CDK1 - cyclin-dependent kinase 1, EHMT1 - euchromatic histone-lysine n-methyltransferase 1, MTRR - 5-methyltetrahydrofolate-homocysteine methyltransferase reductase, TBRG1 - transforming growth factor bet…
GO:0009058	biosynthetic process	1.77e-06	0.00129	1.26	16687	3921	1022	303	[ZMYND8 - zinc finger, mynd-type containing 8, MEIS3 - meis homeobox 3, SIX5 - six homeobox 5, ZNF239 - zinc finger protein 239, RBM39 - rna binding motif protein 39, PHF21A - phd finger protein 21a, TAF1D - tata box binding protein (tbp)-associated factor, rna polymerase i, d, 41kda, SACM1L - sac1 suppressor of actin mutations 1-like (yeast), TBRG1 - transforming growth factor beta regulator 1, …
GO:0016569	covalent chromatin modification	5.75e-06	0.00397	1.92	16687	434	1022	51	[ZMYND8 - zinc finger, mynd-type containing 8, CDK1 - cyclin-dependent kinase 1, PHF21A - phd finger protein 21a, EHMT1 - euchromatic histone-lysine n-methyltransferase 1, HDAC10 - histone deacetylase 10, NSD1 - nuclear receptor binding set domain protein 1, ZMYND11 - zinc finger, mynd-type containing 11, BAHD1 - bromo adjacent homology domain containing 1, HLCS - holocarboxylase synthetase (biot…
GO:0016070	RNA metabolic process	6.51e-06	0.0043	1.29	16687	3064	1022	242	[ZMYND8 - zinc finger, mynd-type containing 8, MEIS3 - meis homeobox 3, SIX5 - six homeobox 5, ZNF239 - zinc finger protein 239, SYMPK - symplekin, RBM39 - rna binding motif protein 39, PHF21A - phd finger protein 21a, TAF1D - tata box binding protein (tbp)-associated factor, rna polymerase i, d, 41kda, SUGP2 - surp and g patch domain containing 2, RFX2 - regulatory factor x, 2 (influences hla cl…
GO:0044271	cellular nitrogen compound biosynthetic process	1.54e-05	0.00934	1.28	16687	2952	1022	232	[ZMYND8 - zinc finger, mynd-type containing 8, MEIS3 - meis homeobox 3, SIX5 - six homeobox 5, ZNF239 - zinc finger protein 239, PHF21A - phd finger protein 21a, RBM39 - rna binding motif protein 39, TAF1D - tata box binding protein (tbp)-associated factor, rna polymerase i, d, 41kda, RFX2 - regulatory factor x, 2 (influences hla class ii expression), RALY - raly heterogeneous nuclear ribonucleop…
GO:0016570	histone modification	1.85e-05	0.0108	2.02	16687	324	1022	40	[ZMYND8 - zinc finger, mynd-type containing 8, KANSL3 - kat8 regulatory nsl complex subunit 3, CDK1 - cyclin-dependent kinase 1, PHF21A - phd finger protein 21a, EHMT1 - euchromatic histone-lysine n-methyltransferase 1, NSD1 - nuclear receptor binding set domain protein 1, HDAC10 - histone deacetylase 10, KDM5D - lysine (k)-specific demethylase 5d, HLCS - holocarboxylase synthetase (biotin-(propr…
GO:0043412	macromolecule modification	2.59e-05	0.0145	1.28	16687	2826	1022	222	[ZMYND8 - zinc finger, mynd-type containing 8, MARK2 - map/microtubule affinity-regulating kinase 2, AKAP9 - a kinase (prka) anchor protein (yotiao) 9, PHF21A - phd finger protein 21a, DPY19L3 - dpy-19-like 3 (c. elegans), ATAT1 - alpha tubulin acetyltransferase 1, BCKDK - branched chain ketoacid dehydrogenase kinase, DPH7 - diphthamide biosynthesis 7, RUSC1 - run and sh3 domain containing 1, N6A…
GO:0051171	regulation of nitrogen compound metabolic process	4.28e-05	0.0222	1.22	16687	3932	1022	294	[ZMYND8 - zinc finger, mynd-type containing 8, MEIS3 - meis homeobox 3, SIX5 - six homeobox 5, ZNF239 - zinc finger protein 239, AKAP9 - a kinase (prka) anchor protein (yotiao) 9, RBM39 - rna binding motif protein 39, PHF21A - phd finger protein 21a, TAF1D - tata box binding protein (tbp)-associated factor, rna polymerase i, d, 41kda, RFX2 - regulatory factor x, 2 (influences hla class ii express…
GO:0034654	nucleobase-containing compound biosynthetic process	5.3e-05	0.0248	1.28	16687	2709	1022	212	[ZMYND8 - zinc finger, mynd-type containing 8, MEIS3 - meis homeobox 3, SIX5 - six homeobox 5, ZNF239 - zinc finger protein 239, RBM39 - rna binding motif protein 39, PHF21A - phd finger protein 21a, TAF1D - tata box binding protein (tbp)-associated factor, rna polymerase i, d, 41kda, RFX2 - regulatory factor x, 2 (influences hla class ii expression), RALY - raly heterogeneous nuclear ribonucleop…
GO:0016071	mRNA metabolic process	6.27e-05	0.0285	1.71	16687	536	1022	56	[TFIP11 - tuftelin interacting protein 11, PTCD2 - pentatricopeptide repeat domain 2, RBM23 - rna binding motif protein 23, PPIE - peptidylprolyl isomerase e (cyclophilin e), SYMPK - symplekin, RBM39 - rna binding motif protein 39, SUGP2 - surp and g patch domain containing 2, CSTF2 - cleavage stimulation factor, 3' pre-rna, subunit 2, 64kda, ARL6IP4 - adp-ribosylation-like factor 6 interacting p…
GO:0070925	organelle assembly	7.91e-05	0.0348	1.83	16687	393	1022	44	[CDK5RAP2 - cdk5 regulatory subunit associated protein 2, BIRC5 - baculoviral iap repeat containing 5, TUBGCP6 - tubulin, gamma complex associated protein 6, TUBGCP4 - tubulin, gamma complex associated protein 4, POC1B - poc1 centriolar protein b, ATXN2 - ataxin 2, HAUS3 - haus augmin-like complex, subunit 3, NEK1 - nima-related kinase 1, RFX2 - regulatory factor x, 2 (influences hla class ii exp…
GO:0019438	aromatic compound biosynthetic process	0.000114	0.0459	1.26	16687	2773	1022	214	[ZMYND8 - zinc finger, mynd-type containing 8, MEIS3 - meis homeobox 3, SIX5 - six homeobox 5, ZNF239 - zinc finger protein 239, PHF21A - phd finger protein 21a, RBM39 - rna binding motif protein 39, TAF1D - tata box binding protein (tbp)-associated factor, rna polymerase i, d, 41kda, RFX2 - regulatory factor x, 2 (influences hla class ii expression), RALY - raly heterogeneous nuclear ribonucleop…
GO:0016043	cellular component organization	0.000114	0.0448	1.19	16687	4445	1022	324	[ZMYND8 - zinc finger, mynd-type containing 8, MARK2 - map/microtubule affinity-regulating kinase 2, AKAP9 - a kinase (prka) anchor protein (yotiao) 9, KIFAP3 - kinesin-associated protein 3, SPECC1 - sperm antigen with calponin homology and coiled-coil domains 1, CATSPER1 - cation channel, sperm associated 1, PHF21A - phd finger protein 21a, ATAT1 - alpha tubulin acetyltransferase 1, RFX2 - regul…
GO:0009059	macromolecule biosynthetic process	0.000128	0.049	1.25	16687	2898	1022	222	[ZMYND8 - zinc finger, mynd-type containing 8, MEIS3 - meis homeobox 3, SIX5 - six homeobox 5, ZNF239 - zinc finger protein 239, RBM39 - rna binding motif protein 39, PHF21A - phd finger protein 21a, TAF1D - tata box binding protein (tbp)-associated factor, rna polymerase i, d, 41kda, TBRG1 - transforming growth factor beta regulator 1, RFX2 - regulatory factor x, 2 (influences hla class ii expre…
GO:0018130	heterocycle biosynthetic process	0.000138	0.05	1.26	16687	2767	1022	213	[ZMYND8 - zinc finger, mynd-type containing 8, MEIS3 - meis homeobox 3, SIX5 - six homeobox 5, ZNF239 - zinc finger protein 239, PHF21A - phd finger protein 21a, RBM39 - rna binding motif protein 39, TAF1D - tata box binding protein (tbp)-associated factor, rna polymerase i, d, 41kda, RFX2 - regulatory factor x, 2 (influences hla class ii expression), RALY - raly heterogeneous nuclear ribonucleop…
GO:0007051	spindle organization	0.000144	0.0511	2.72	16687	102	1022	17	[CLASP2 - cytoplasmic linker associated protein 2, SMC1A - structural maintenance of chromosomes 1a, CKAP5 - cytoskeleton associated protein 5, BIRC5 - baculoviral iap repeat containing 5, TUBGCP6 - tubulin, gamma complex associated protein 6, TUBGCP4 - tubulin, gamma complex associated protein 4, RCC1 - regulator of chromosome condensation 1, HAUS3 - haus augmin-like complex, subunit 3, KIF2A - …
GO:0033043	regulation of organelle organization	0.000172	0.0567	1.48	16687	939	1022	85	[ZMYND8 - zinc finger, mynd-type containing 8, APOPT1 - apoptogenic 1, mitochondrial, MARK2 - map/microtubule affinity-regulating kinase 2, CDK5RAP2 - cdk5 regulatory subunit associated protein 2, TBC1D10C - tbc1 domain family, member 10c, RTEL1 - regulator of telomere elongation helicase 1, F11R - f11 receptor, FCHSD2 - fch and double sh3 domains 2, SCFD1 - sec1 family domain containing 1, ATAT1…
GO:0019219	regulation of nucleobase-containing compound metabolic process	0.000195	0.0629	1.21	16687	3675	1022	272	[ZMYND8 - zinc finger, mynd-type containing 8, MEIS3 - meis homeobox 3, SIX5 - six homeobox 5, ZNF239 - zinc finger protein 239, AKAP9 - a kinase (prka) anchor protein (yotiao) 9, RBM39 - rna binding motif protein 39, PHF21A - phd finger protein 21a, TAF1D - tata box binding protein (tbp)-associated factor, rna polymerase i, d, 41kda, RFX2 - regulatory factor x, 2 (influences hla class ii express…
GO:1901362	organic cyclic compound biosynthetic process	0.000219	0.0693	1.24	16687	2879	1022	219	[ZMYND8 - zinc finger, mynd-type containing 8, MEIS3 - meis homeobox 3, SIX5 - six homeobox 5, ZNF239 - zinc finger protein 239, PHF21A - phd finger protein 21a, RBM39 - rna binding motif protein 39, TAF1D - tata box binding protein (tbp)-associated factor, rna polymerase i, d, 41kda, STARD3 - star-related lipid transfer (start) domain containing 3, RFX2 - regulatory factor x, 2 (influences hla c…
GO:0000226	microtubule cytoskeleton organization	0.000229	0.0707	1.95	16687	268	1022	32	[MAP7 - microtubule-associated protein 7, CKAP5 - cytoskeleton associated protein 5, CDK5RAP2 - cdk5 regulatory subunit associated protein 2, MARK2 - map/microtubule affinity-regulating kinase 2, TUBGCP6 - tubulin, gamma complex associated protein 6, BIRC5 - baculoviral iap repeat containing 5, CDK1 - cyclin-dependent kinase 1, TUBGCP4 - tubulin, gamma complex associated protein 4, AKAP9 - a kina…
GO:0006464	cellular protein modification process	0.000262	0.0777	1.26	16687	2574	1022	198	[ZMYND8 - zinc finger, mynd-type containing 8, MARK2 - map/microtubule affinity-regulating kinase 2, PHF21A - phd finger protein 21a, AKAP9 - a kinase (prka) anchor protein (yotiao) 9, DPY19L3 - dpy-19-like 3 (c. elegans), ATAT1 - alpha tubulin acetyltransferase 1, BCKDK - branched chain ketoacid dehydrogenase kinase, DPH7 - diphthamide biosynthesis 7, RUSC1 - run and sh3 domain containing 1, N6A…
GO:0036211	protein modification process	0.000262	0.0762	1.26	16687	2574	1022	198	[ZMYND8 - zinc finger, mynd-type containing 8, MARK2 - map/microtubule affinity-regulating kinase 2, PHF21A - phd finger protein 21a, AKAP9 - a kinase (prka) anchor protein (yotiao) 9, DPY19L3 - dpy-19-like 3 (c. elegans), ATAT1 - alpha tubulin acetyltransferase 1, BCKDK - branched chain ketoacid dehydrogenase kinase, DPH7 - diphthamide biosynthesis 7, RUSC1 - run and sh3 domain containing 1, N6A…
GO:2000104	negative regulation of DNA-dependent DNA replication	0.000358	0.0946	5.76	16687	17	1022	6	[CHEK2 - checkpoint kinase 2, SMC1A - structural maintenance of chromosomes 1a, TIPIN - timeless interacting protein, TERF1 - telomeric repeat binding factor (nima-interacting) 1, TERF2 - telomeric repeat binding factor 2, PID1 - phosphotyrosine interaction domain containing 1]
GO:0065009	regulation of molecular function	0.000389	0.101	1.25	16687	2578	1022	197	[RGL4 - ral guanine nucleotide dissociation stimulator-like 4, APOPT1 - apoptogenic 1, mitochondrial, MARK2 - map/microtubule affinity-regulating kinase 2, AGAP2 - arfgap with gtpase domain, ankyrin repeat and ph domain 2, AKAP9 - a kinase (prka) anchor protein (yotiao) 9, ARFGAP2 - adp-ribosylation factor gtpase activating protein 2, ARHGAP27 - rho gtpase activating protein 27, RABGAP1 - rab gtp…
GO:0048007	antigen processing and presentation, exogenous lipid antigen via MHC class Ib	0.000422	0.106	9.33	16687	7	1022	4	[CD1E - cd1e molecule, AP3D1 - adaptor-related protein complex 3, delta 1 subunit, CD1C - cd1c molecule, CD1B - cd1b molecule]
GO:0051252	regulation of RNA metabolic process	0.000478	0.118	1.21	16687	3358	1022	248	[ZMYND8 - zinc finger, mynd-type containing 8, MEIS3 - meis homeobox 3, SIX5 - six homeobox 5, ZNF239 - zinc finger protein 239, RBM39 - rna binding motif protein 39, PHF21A - phd finger protein 21a, TAF1D - tata box binding protein (tbp)-associated factor, rna polymerase i, d, 41kda, RFX2 - regulatory factor x, 2 (influences hla class ii expression), ABCA2 - atp-binding cassette, sub-family a (a…
GO:0043933	macromolecular complex subunit organization	0.000575	0.139	1.29	16687	1858	1022	147	[ZMYND8 - zinc finger, mynd-type containing 8, LUC7L3 - luc7-like 3 (s. cerevisiae), CDK1 - cyclin-dependent kinase 1, PHF21A - phd finger protein 21a, BIRC3 - baculoviral iap repeat containing 3, KIFAP3 - kinesin-associated protein 3, HDAC10 - histone deacetylase 10, SCFD1 - sec1 family domain containing 1, APOC1 - apolipoprotein c-i, CENPV - centromere protein v, SETMAR - set domain and mariner…
GO:0080090	regulation of primary metabolic process	0.000585	0.139	1.15	16687	5168	1022	364	[ZMYND8 - zinc finger, mynd-type containing 8, MEIS3 - meis homeobox 3, APOPT1 - apoptogenic 1, mitochondrial, MARK2 - map/microtubule affinity-regulating kinase 2, AGAP2 - arfgap with gtpase domain, ankyrin repeat and ph domain 2, SIX5 - six homeobox 5, ZNF239 - zinc finger protein 239, AKAP9 - a kinase (prka) anchor protein (yotiao) 9, RBM39 - rna binding motif protein 39, SYMPK - symplekin, PH…
GO:0044267	cellular protein metabolic process	0.000623	0.146	1.22	16687	2872	1022	215	[ZMYND8 - zinc finger, mynd-type containing 8, MARK2 - map/microtubule affinity-regulating kinase 2, AKAP9 - a kinase (prka) anchor protein (yotiao) 9, PHF21A - phd finger protein 21a, DPY19L3 - dpy-19-like 3 (c. elegans), ATAT1 - alpha tubulin acetyltransferase 1, BCKDK - branched chain ketoacid dehydrogenase kinase, DPH7 - diphthamide biosynthesis 7, RUSC1 - run and sh3 domain containing 1, N6A…
GO:0031323	regulation of cellular metabolic process	0.000761	0.176	1.15	16687	5217	1022	366	[ZMYND8 - zinc finger, mynd-type containing 8, MEIS3 - meis homeobox 3, APOPT1 - apoptogenic 1, mitochondrial, MARK2 - map/microtubule affinity-regulating kinase 2, SIX5 - six homeobox 5, ZNF239 - zinc finger protein 239, AKAP9 - a kinase (prka) anchor protein (yotiao) 9, RBM39 - rna binding motif protein 39, SYMPK - symplekin, PHF21A - phd finger protein 21a, TAF1D - tata box binding protein (tb…
GO:0006399	tRNA metabolic process	0.000775	0.176	2.14	16687	160	1022	21	[WDR4 - wd repeat domain 4, TRMU - trna 5-methylaminomethyl-2-thiouridylate methyltransferase, TRMT11 - trna methyltransferase 11 homolog (s. cerevisiae), C9orf156 - chromosome 9 open reading frame 156, GTF3C5 - general transcription factor iiic, polypeptide 5, 63kda, PUS10 - pseudouridylate synthase 10, CARS2 - cysteinyl-trna synthetase 2, mitochondrial (putative), RPUSD1 - rna pseudouridylate s…
GO:0007052	mitotic spindle organization	0.000799	0.179	3.04	16687	59	1022	11	[CHEK2 - checkpoint kinase 2, SMC1A - structural maintenance of chromosomes 1a, CLASP2 - cytoplasmic linker associated protein 2, BIRC5 - baculoviral iap repeat containing 5, TUBGCP6 - tubulin, gamma complex associated protein 6, TUBGCP4 - tubulin, gamma complex associated protein 4, POC1A - poc1 centriolar protein a, MAP4 - microtubule-associated protein 4, RCC1 - regulator of chromosome condens…
GO:0042178	xenobiotic catabolic process	0.000802	0.177	8.16	16687	8	1022	4	[GSTM2 - glutathione s-transferase mu 2 (muscle), GSTM1 - glutathione s-transferase mu 1, ACSL1 - acyl-coa synthetase long-chain family member 1, CRYZ - crystallin, zeta (quinone reductase)]
GO:0034645	cellular macromolecule biosynthetic process	0.000843	0.183	1.23	16687	2602	1022	196	[ZMYND8 - zinc finger, mynd-type containing 8, MEIS3 - meis homeobox 3, SIX5 - six homeobox 5, ZNF239 - zinc finger protein 239, RBM39 - rna binding motif protein 39, PHF21A - phd finger protein 21a, TBRG1 - transforming growth factor beta regulator 1, RFX2 - regulatory factor x, 2 (influences hla class ii expression), RALY - raly heterogeneous nuclear ribonucleoprotein, NCOR2 - nuclear receptor …
GO:0006793	phosphorus metabolic process	0.000845	0.18	1.28	16687	1831	1022	144	[MARK2 - map/microtubule affinity-regulating kinase 2, BIRC5 - baculoviral iap repeat containing 5, CDK1 - cyclin-dependent kinase 1, AKAP9 - a kinase (prka) anchor protein (yotiao) 9, ZMYM2 - zinc finger, mym-type 2, SACM1L - sac1 suppressor of actin mutations 1-like (yeast), INPP5K - inositol polyphosphate-5-phosphatase k, BCKDK - branched chain ketoacid dehydrogenase kinase, SMEK2 - smek homol…
GO:0000019	regulation of mitotic recombination	0.000874	0.184	12.25	16687	4	1022	3	[MLH1 - mutl homolog 1, colon cancer, nonpolyposis type 2 (e. coli), TERF2 - telomeric repeat binding factor 2, RAD50 - rad50 homolog (s. cerevisiae)]
GO:1902850	microtubule cytoskeleton organization involved in mitosis	0.000925	0.192	2.99	16687	60	1022	11	[CHEK2 - checkpoint kinase 2, SMC1A - structural maintenance of chromosomes 1a, CLASP2 - cytoplasmic linker associated protein 2, BIRC5 - baculoviral iap repeat containing 5, TUBGCP6 - tubulin, gamma complex associated protein 6, TUBGCP4 - tubulin, gamma complex associated protein 4, POC1A - poc1 centriolar protein a, MAP4 - microtubule-associated protein 4, RCC1 - regulator of chromosome condens…

## Sheet: Ra_12 Hr
GO Term	Description	P-value	FDR q-value	Enrichment	N	B	n	b	Genes
GO:0032886	regulation of microtubule-based process	3.05e-05	0.148	3.44	16641	133	545	15	[PKD1 - polycystic kidney disease 1 (autosomal dominant), PSRC1 - proline/serine-rich coiled-coil 1, RASSF1 - ras association (ralgds/af-6) domain family member 1, EML2 - echinoderm microtubule associated protein like 2, FES - feline sarcoma oncogene, CEP76 - centrosomal protein 76kda, SENP6 - sumo1/sentrin specific peptidase 6, BORA - bora, aurora kinase a activator, RNF4 - ring finger protein 4…
GO:0070507	regulation of microtubule cytoskeleton organization	6.9e-05	0.167	3.58	16641	111	545	13	[PKD1 - polycystic kidney disease 1 (autosomal dominant), PSRC1 - proline/serine-rich coiled-coil 1, RASSF1 - ras association (ralgds/af-6) domain family member 1, EML2 - echinoderm microtubule associated protein like 2, FES - feline sarcoma oncogene, CEP76 - centrosomal protein 76kda, SENP6 - sumo1/sentrin specific peptidase 6, BORA - bora, aurora kinase a activator, RNF4 - ring finger protein 4…
GO:0031572	G2 DNA damage checkpoint	5.16e-05	0.15	6.89	16641	31	545	7	[CDC14B - cell division cycle 14b, TAOK3 - tao kinase 3, BRSK1 - br serine/threonine kinase 1, NEK6 - nima-related kinase 6, FAM175A - family with sequence similarity 175, member a, FOXN3 - forkhead box n3, HMGA2 - high mobility group at-hook 2]
GO:0031570	DNA integrity checkpoint	0.00041	0.313	3.63	16641	84	545	10	[CDC14B - cell division cycle 14b, GIGYF2 - grb10 interacting gyf protein 2, TAOK3 - tao kinase 3, BRSK1 - br serine/threonine kinase 1, NEK6 - nima-related kinase 6, EME2 - essential meiotic structure-specific endonuclease subunit 2, FAM175A - family with sequence similarity 175, member a, DOT1L - dot1-like histone h3k79 methyltransferase, FOXN3 - forkhead box n3, HMGA2 - high mobility group at-…
GO:0006351	transcription, DNA-templated	8.51e-06	0.123	1.51	16641	2127	545	105	[ZNF202 - zinc finger protein 202, CRTC3 - creb regulated transcription coactivator 3, MITF - microphthalmia-associated transcription factor, ZNF177 - zinc finger protein 177, PATZ1 - poz (btb) and at hook containing zinc finger 1, CAMTA1 - calmodulin binding transcription activator 1, CDCA7 - cell division cycle associated 7, ZSCAN5A - zinc finger and scan domain containing 5a, ZNF566 - zinc fin…
GO:0008152	metabolic process	0.000909	0.425	1.13	16641	8328	545	309	[NDUFAF5 - nadh dehydrogenase (ubiquinone) complex i, assembly factor 5, EXOSC9 - exosome component 9, DPY19L3 - dpy-19-like 3 (c. elegans), PATZ1 - poz (btb) and at hook containing zinc finger 1, AMACR - alpha-methylacyl-coa racemase, BTD - biotinidase, ZSCAN5A - zinc finger and scan domain containing 5a, LDHA - lactate dehydrogenase a, ZNF566 - zinc finger protein 566, PMM2 - phosphomannomutase…
GO:0097659	nucleic acid-templated transcription	8.69e-06	0.063	1.51	16641	2128	545	105	[ZNF202 - zinc finger protein 202, CRTC3 - creb regulated transcription coactivator 3, MITF - microphthalmia-associated transcription factor, ZNF177 - zinc finger protein 177, PATZ1 - poz (btb) and at hook containing zinc finger 1, CAMTA1 - calmodulin binding transcription activator 1, CDCA7 - cell division cycle associated 7, ZSCAN5A - zinc finger and scan domain containing 5a, ZNF566 - zinc fin…
GO:0090503	RNA phosphodiester bond hydrolysis, exonucleolytic	5.16e-05	0.187	6.89	16641	31	545	7	[CNOT1 - ccr4-not transcription complex, subunit 1, CNOT7 - ccr4-not transcription complex, subunit 7, EXOSC9 - exosome component 9, EXOSC2 - exosome component 2, DIS3L - dis3 mitotic control homolog (s. cerevisiae)-like, USB1 - u6 snrna biogenesis 1, DIS3 - dis3 mitotic control homolog (s. cerevisiae)]
GO:0034645	cellular macromolecule biosynthetic process	8.79e-05	0.182	1.39	16641	2594	545	118	[ZNF202 - zinc finger protein 202, CRTC3 - creb regulated transcription coactivator 3, MITF - microphthalmia-associated transcription factor, ZNF177 - zinc finger protein 177, PATZ1 - poz (btb) and at hook containing zinc finger 1, CAMTA1 - calmodulin binding transcription activator 1, CDCA7 - cell division cycle associated 7, ZSCAN5A - zinc finger and scan domain containing 5a, ZNF566 - zinc fin…
GO:0090304	nucleic acid metabolic process	9.69e-05	0.176	1.32	16641	3498	545	151	[CDK12 - cyclin-dependent kinase 12, SRSF11 - serine/arginine-rich splicing factor 11, EXOSC9 - exosome component 9, RBM23 - rna binding motif protein 23, ZNF202 - zinc finger protein 202, CRTC3 - creb regulated transcription coactivator 3, MITF - microphthalmia-associated transcription factor, ZNF177 - zinc finger protein 177, PATZ1 - poz (btb) and at hook containing zinc finger 1, CAMTA1 - calm…
GO:0032774	RNA biosynthetic process	0.000101	0.163	1.4	16641	2416	545	111	[SRSF11 - serine/arginine-rich splicing factor 11, ZNF202 - zinc finger protein 202, CRTC3 - creb regulated transcription coactivator 3, MITF - microphthalmia-associated transcription factor, ZNF177 - zinc finger protein 177, PATZ1 - poz (btb) and at hook containing zinc finger 1, CAMTA1 - calmodulin binding transcription activator 1, CDCA7 - cell division cycle associated 7, ZSCAN5A - zinc finge…
GO:0006139	nucleobase-containing compound metabolic process	0.000129	0.187	1.29	16641	3908	545	165	[CDK12 - cyclin-dependent kinase 12, SRSF11 - serine/arginine-rich splicing factor 11, EXOSC9 - exosome component 9, RBM23 - rna binding motif protein 23, ZNF202 - zinc finger protein 202, CRTC3 - creb regulated transcription coactivator 3, MITF - microphthalmia-associated transcription factor, ZNF177 - zinc finger protein 177, PATZ1 - poz (btb) and at hook containing zinc finger 1, CAMTA1 - calm…
GO:0016070	RNA metabolic process	0.000138	0.182	1.34	16641	3055	545	134	[CDK12 - cyclin-dependent kinase 12, SRSF11 - serine/arginine-rich splicing factor 11, RBM23 - rna binding motif protein 23, EXOSC9 - exosome component 9, ZNF202 - zinc finger protein 202, MITF - microphthalmia-associated transcription factor, CRTC3 - creb regulated transcription coactivator 3, ZNF177 - zinc finger protein 177, PATZ1 - poz (btb) and at hook containing zinc finger 1, CAMTA1 - calm…
GO:0000077	DNA damage checkpoint	0.000143	0.172	4.13	16641	74	545	10	[CDC14B - cell division cycle 14b, GIGYF2 - grb10 interacting gyf protein 2, TAOK3 - tao kinase 3, BRSK1 - br serine/threonine kinase 1, NEK6 - nima-related kinase 6, EME2 - essential meiotic structure-specific endonuclease subunit 2, FAM175A - family with sequence similarity 175, member a, DOT1L - dot1-like histone h3k79 methyltransferase, FOXN3 - forkhead box n3, HMGA2 - high mobility group at-…
GO:0046483	heterocycle metabolic process	0.00016	0.179	1.28	16641	4065	545	170	[CDK12 - cyclin-dependent kinase 12, SRSF11 - serine/arginine-rich splicing factor 11, EXOSC9 - exosome component 9, RBM23 - rna binding motif protein 23, ZNF202 - zinc finger protein 202, CRTC3 - creb regulated transcription coactivator 3, MITF - microphthalmia-associated transcription factor, ZNF177 - zinc finger protein 177, PATZ1 - poz (btb) and at hook containing zinc finger 1, CAMTA1 - calm…
GO:0044260	cellular macromolecule metabolic process	0.000163	0.169	1.21	16641	5851	545	232	[NDUFAF5 - nadh dehydrogenase (ubiquinone) complex i, assembly factor 5, EXOSC9 - exosome component 9, DPY19L3 - dpy-19-like 3 (c. elegans), PATZ1 - poz (btb) and at hook containing zinc finger 1, ZSCAN5A - zinc finger and scan domain containing 5a, ZNF566 - zinc finger protein 566, PMM2 - phosphomannomutase 2, HKR1 - hkr1, gli-kruppel zinc finger family member, DPF2 - d4, zinc and double phd fin…
GO:0034641	cellular nitrogen compound metabolic process	0.00018	0.174	1.26	16641	4357	545	180	[ST6GALNAC2 - st6 (alpha-n-acetyl-neuraminyl-2,3-beta-galactosyl-1,3)-n-acetylgalactosaminide alpha-2,6-sialyltransferase 2, CDK12 - cyclin-dependent kinase 12, SRSF11 - serine/arginine-rich splicing factor 11, EXOSC9 - exosome component 9, RBM23 - rna binding motif protein 23, ZNF202 - zinc finger protein 202, CRTC3 - creb regulated transcription coactivator 3, MITF - microphthalmia-associated t…
GO:0090501	RNA phosphodiester bond hydrolysis	0.000216	0.195	3.39	16641	108	545	12	[CNOT1 - ccr4-not transcription complex, subunit 1, CNOT7 - ccr4-not transcription complex, subunit 7, EXOSC9 - exosome component 9, TSEN34 - tsen34 trna splicing endonuclease subunit, ELAC2 - elac ribonuclease z 2, EXOSC2 - exosome component 2, TSEN15 - tsen15 trna splicing endonuclease subunit, UTP23 - utp23, small subunit (ssu) processome component, homolog (yeast), SMG7 - smg7 nonsense mediat…
GO:0006807	nitrogen compound metabolic process	0.000308	0.263	1.23	16641	4801	545	194	[EXOSC9 - exosome component 9, PATZ1 - poz (btb) and at hook containing zinc finger 1, BTD - biotinidase, ZSCAN5A - zinc finger and scan domain containing 5a, LDHA - lactate dehydrogenase a, ZNF566 - zinc finger protein 566, PMM2 - phosphomannomutase 2, HKR1 - hkr1, gli-kruppel zinc finger family member, DPF2 - d4, zinc and double phd fingers family 2, GCH1 - gtp cyclohydrolase 1, MIER1 - mesoder…
GO:0006725	cellular aromatic compound metabolic process	0.000334	0.269	1.26	16641	4094	545	169	[CDK12 - cyclin-dependent kinase 12, SRSF11 - serine/arginine-rich splicing factor 11, EXOSC9 - exosome component 9, RBM23 - rna binding motif protein 23, ZNF202 - zinc finger protein 202, CRTC3 - creb regulated transcription coactivator 3, MITF - microphthalmia-associated transcription factor, ZNF177 - zinc finger protein 177, PATZ1 - poz (btb) and at hook containing zinc finger 1, CAMTA1 - calm…
GO:1901360	organic cyclic compound metabolic process	0.000435	0.315	1.25	16641	4286	545	175	[CDK12 - cyclin-dependent kinase 12, SRSF11 - serine/arginine-rich splicing factor 11, EXOSC9 - exosome component 9, RBM23 - rna binding motif protein 23, ZNF202 - zinc finger protein 202, CRTC3 - creb regulated transcription coactivator 3, MITF - microphthalmia-associated transcription factor, ZNF177 - zinc finger protein 177, PATZ1 - poz (btb) and at hook containing zinc finger 1, AMACR - alpha…
GO:0030030	cell projection organization	0.000438	0.302	1.8	16641	629	545	37	[FLOT1 - flotillin 1, CCDC78 - coiled-coil domain containing 78, BAI1 - brain-specific angiogenesis inhibitor 1, BTBD3 - btb (poz) domain containing 3, PTPRO - protein tyrosine phosphatase, receptor type, o, TMEM231 - transmembrane protein 231, SCARF1 - scavenger receptor class f, member 1, CEP164 - centrosomal protein 164kda, KCTD17 - potassium channel tetramerization domain containing 17, C5orf…
GO:0009059	macromolecule biosynthetic process	0.000452	0.298	1.32	16641	2891	545	125	[SRSF11 - serine/arginine-rich splicing factor 11, ZNF202 - zinc finger protein 202, MITF - microphthalmia-associated transcription factor, CRTC3 - creb regulated transcription coactivator 3, ZNF177 - zinc finger protein 177, PATZ1 - poz (btb) and at hook containing zinc finger 1, CAMTA1 - calmodulin binding transcription activator 1, CDCA7 - cell division cycle associated 7, ZSCAN5A - zinc finge…
GO:1901362	organic cyclic compound biosynthetic process	0.000523	0.33	1.32	16641	2874	545	124	[SRSF11 - serine/arginine-rich splicing factor 11, ZNF202 - zinc finger protein 202, MITF - microphthalmia-associated transcription factor, CRTC3 - creb regulated transcription coactivator 3, ZNF177 - zinc finger protein 177, PATZ1 - poz (btb) and at hook containing zinc finger 1, AMACR - alpha-methylacyl-coa racemase, CAMTA1 - calmodulin binding transcription activator 1, CDCA7 - cell division c…
GO:0043170	macromolecule metabolic process	0.000586	0.354	1.18	16641	6470	545	249	[NDUFAF5 - nadh dehydrogenase (ubiquinone) complex i, assembly factor 5, EXOSC9 - exosome component 9, DPY19L3 - dpy-19-like 3 (c. elegans), PATZ1 - poz (btb) and at hook containing zinc finger 1, ZSCAN5A - zinc finger and scan domain containing 5a, ZNF566 - zinc finger protein 566, HKR1 - hkr1, gli-kruppel zinc finger family member, PMM2 - phosphomannomutase 2, DPF2 - d4, zinc and double phd fin…
GO:0090224	regulation of spindle organization	0.000613	0.356	6.94	16641	22	545	5	[PKD1 - polycystic kidney disease 1 (autosomal dominant), PSRC1 - proline/serine-rich coiled-coil 1, SENP6 - sumo1/sentrin specific peptidase 6, BORA - bora, aurora kinase a activator, RNF4 - ring finger protein 4]
GO:2001023	regulation of response to drug	0.000649	0.362	15.27	16641	6	545	3	[ABCB4 - atp-binding cassette, sub-family b (mdr/tap), member 4, NCOA1 - nuclear receptor coactivator 1, HMGA2 - high mobility group at-hook 2]
GO:0018130	heterocycle biosynthetic process	0.000719	0.386	1.32	16641	2760	545	119	[SRSF11 - serine/arginine-rich splicing factor 11, ZNF202 - zinc finger protein 202, CRTC3 - creb regulated transcription coactivator 3, MITF - microphthalmia-associated transcription factor, ZNF177 - zinc finger protein 177, PATZ1 - poz (btb) and at hook containing zinc finger 1, CAMTA1 - calmodulin binding transcription activator 1, CDCA7 - cell division cycle associated 7, ZSCAN5A - zinc finge…
GO:0019438	aromatic compound biosynthetic process	0.000781	0.404	1.31	16641	2766	545	119	[SRSF11 - serine/arginine-rich splicing factor 11, ZNF202 - zinc finger protein 202, CRTC3 - creb regulated transcription coactivator 3, MITF - microphthalmia-associated transcription factor, ZNF177 - zinc finger protein 177, PATZ1 - poz (btb) and at hook containing zinc finger 1, CAMTA1 - calmodulin binding transcription activator 1, CDCA7 - cell division cycle associated 7, ZSCAN5A - zinc finge…
GO:0071539	protein localization to centrosome	0.000877	0.438	8.72	16641	14	545	4	[CCDC14 - coiled-coil domain containing 14, STIL - scl/tal1 interrupting locus, CCDC41 - coiled-coil domain containing 41, AURKA - aurora kinase a]
GO:1905508	protein localization to microtubule organizing center	0.000877	0.424	8.72	16641	14	545	4	[CCDC14 - coiled-coil domain containing 14, STIL - scl/tal1 interrupting locus, CCDC41 - coiled-coil domain containing 41, AURKA - aurora kinase a]
GO:0044271	cellular nitrogen compound biosynthetic process	0.000917	0.416	1.3	16641	2943	545	125	[ST6GALNAC2 - st6 (alpha-n-acetyl-neuraminyl-2,3-beta-galactosyl-1,3)-n-acetylgalactosaminide alpha-2,6-sialyltransferase 2, SRSF11 - serine/arginine-rich splicing factor 11, ZNF202 - zinc finger protein 202, MITF - microphthalmia-associated transcription factor, CRTC3 - creb regulated transcription coactivator 3, ZNF177 - zinc finger protein 177, PATZ1 - poz (btb) and at hook containing zinc fin…

## Sheet: Ra_24 Hr
GO Term	Description	P-value	FDR q-value	Enrichment	N	B	n	b	Genes
GO:1903047	mitotic cell cycle process	0.000124	0.0664	1.77	16653	686	630	46	[DSN1 - dsn1, mis12 kinetochore complex component, CNOT1 - ccr4-not transcription complex, subunit 1, HAUS5 - haus augmin-like complex, subunit 5, NEK3 - nima-related kinase 3, ITGB3BP - integrin beta 3 binding protein (beta3-endonexin), TUBGCP4 - tubulin, gamma complex associated protein 4, DLG1 - discs, large homolog 1 (drosophila), PAPD5 - pap associated domain containing 5, SGOL1 - shugoshin-…
GO:0022402	cell cycle process	0.000197	0.0951	1.61	16653	968	630	59	[DSN1 - dsn1, mis12 kinetochore complex component, ITGB3BP - integrin beta 3 binding protein (beta3-endonexin), CAPN3 - calpain 3, (p94), PAPD5 - pap associated domain containing 5, SGOL1 - shugoshin-like 1 (s. pombe), DDIT3 - dna-damage-inducible transcript 3, HAUS3 - haus augmin-like complex, subunit 3, CAMK2G - calcium/calmodulin-dependent protein kinase ii gamma, FANCA - fanconi anemia, compl…
GO:0031023	microtubule organizing center organization	4.43e-05	0.0459	3.97	16653	80	630	12	[CLASP2 - cytoplasmic linker associated protein 2, HAUS5 - haus augmin-like complex, subunit 5, TUBGCP4 - tubulin, gamma complex associated protein 4, BCAS3 - breast carcinoma amplified sequence 3, BRSK1 - br serine/threonine kinase 1, KIAA0753 - kiaa0753, STIL - scl/tal1 interrupting locus, TUBGCP5 - tubulin, gamma complex associated protein 5, SGOL1 - shugoshin-like 1 (s. pombe), HAUS3 - haus a…
GO:0007017	microtubule-based process	0.000944	0.311	1.81	16653	468	630	32	[SUN1 - sad1 and unc84 domain containing 1, HAUS5 - haus augmin-like complex, subunit 5, NEK3 - nima-related kinase 3, TUBGCP4 - tubulin, gamma complex associated protein 4, DLG1 - discs, large homolog 1 (drosophila), TUBGCP5 - tubulin, gamma complex associated protein 5, HAUS3 - haus augmin-like complex, subunit 3, TTLL3 - tubulin tyrosine ligase-like family, member 3, TMEM141 - transmembrane pr…
GO:0006974	cellular response to DNA damage stimulus	5.01e-06	0.00909	1.98	16653	640	630	48	[CNOT1 - ccr4-not transcription complex, subunit 1, RFC1 - replication factor c (activator 1) 1, 145kda, CDIP1 - cell death-inducing p53 target 1, SHISA5 - shisa family member 5, DDIT3 - dna-damage-inducible transcript 3, ASTE1 - asteroid homolog 1 (drosophila), RAD52 - rad52 homolog (s. cerevisiae), FANCA - fanconi anemia, complementation group a, DTL - denticleless e3 ubiquitin protein ligase h…
GO:0006351	transcription, DNA-templated	9.59e-05	0.0632	1.4	16653	2127	630	113	[ZMYND8 - zinc finger, mynd-type containing 8, ZNF341 - zinc finger protein 341, KANK2 - kn motif and ankyrin repeat domains 2, ZNF239 - zinc finger protein 239, RFC1 - replication factor c (activator 1) 1, 145kda, ZNF195 - zinc finger protein 195, DDIT3 - dna-damage-inducible transcript 3, ZNF786 - zinc finger protein 786, PRR13 - proline rich 13, PATZ1 - poz (btb) and at hook containing zinc fi…
GO:0032774	RNA biosynthetic process	0.000582	0.216	1.32	16653	2415	630	121	[ZMYND8 - zinc finger, mynd-type containing 8, ZNF341 - zinc finger protein 341, KANK2 - kn motif and ankyrin repeat domains 2, ZNF239 - zinc finger protein 239, RFC1 - replication factor c (activator 1) 1, 145kda, ZNF195 - zinc finger protein 195, DDIT3 - dna-damage-inducible transcript 3, ZNF786 - zinc finger protein 786, PRR13 - proline rich 13, PATZ1 - poz (btb) and at hook containing zinc fi…
GO:0044238	primary metabolic process	4.78e-08	0.000693	1.23	16653	7532	630	351	[ZMYND8 - zinc finger, mynd-type containing 8, ZNF341 - zinc finger protein 341, C9orf3 - chromosome 9 open reading frame 3, ZNF239 - zinc finger protein 239, SYMPK - symplekin, GGCX - gamma-glutamyl carboxylase, RFC1 - replication factor c (activator 1) 1, 145kda, STARD3 - star-related lipid transfer (start) domain containing 3, PATZ1 - poz (btb) and at hook containing zinc finger 1, BPHL - biph…
GO:0033554	cellular response to stress	1.55e-06	0.00563	1.71	16653	1239	630	80	[MTR - 5-methyltetrahydrofolate-homocysteine methyltransferase, CAPN3 - calpain 3, (p94), RFC1 - replication factor c (activator 1) 1, 145kda, CDIP1 - cell death-inducing p53 target 1, DDIT3 - dna-damage-inducible transcript 3, FANCA - fanconi anemia, complementation group a, DTL - denticleless e3 ubiquitin protein ligase homolog (drosophila), LIG1 - ligase i, dna, atp-dependent, SLC29A1 - solute…
GO:0044260	cellular macromolecule metabolic process	7.46e-08	0.000541	1.29	16653	5861	630	285	[ZMYND8 - zinc finger, mynd-type containing 8, ZNF341 - zinc finger protein 341, ZNF239 - zinc finger protein 239, SYMPK - symplekin, GGCX - gamma-glutamyl carboxylase, RFC1 - replication factor c (activator 1) 1, 145kda, PATZ1 - poz (btb) and at hook containing zinc finger 1, LIG1 - ligase i, dna, atp-dependent, DYRK4 - dual-specificity tyrosine-(y)-phosphorylation regulated kinase 4, OS9 - oste…
GO:0071704	organic substance metabolic process	1.23e-06	0.00596	1.19	16653	7945	630	359	[ZMYND8 - zinc finger, mynd-type containing 8, ZNF341 - zinc finger protein 341, C9orf3 - chromosome 9 open reading frame 3, ZNF239 - zinc finger protein 239, SYMPK - symplekin, GGCX - gamma-glutamyl carboxylase, RFC1 - replication factor c (activator 1) 1, 145kda, STARD3 - star-related lipid transfer (start) domain containing 3, PATZ1 - poz (btb) and at hook containing zinc finger 1, BPHL - biph…
GO:0043170	macromolecule metabolic process	1.65e-06	0.00478	1.23	16653	6479	630	302	[ZMYND8 - zinc finger, mynd-type containing 8, ZNF341 - zinc finger protein 341, C9orf3 - chromosome 9 open reading frame 3, ZNF239 - zinc finger protein 239, SYMPK - symplekin, GGCX - gamma-glutamyl carboxylase, RFC1 - replication factor c (activator 1) 1, 145kda, PATZ1 - poz (btb) and at hook containing zinc finger 1, LIG1 - ligase i, dna, atp-dependent, DYRK4 - dual-specificity tyrosine-(y)-ph…
GO:0044237	cellular metabolic process	1.99e-06	0.00481	1.2	16653	7555	630	343	[ZMYND8 - zinc finger, mynd-type containing 8, ZNF341 - zinc finger protein 341, NAT1 - n-acetyltransferase 1 (arylamine n-acetyltransferase), C9orf3 - chromosome 9 open reading frame 3, ZNF239 - zinc finger protein 239, SYMPK - symplekin, GGCX - gamma-glutamyl carboxylase, RFC1 - replication factor c (activator 1) 1, 145kda, STARD3 - star-related lipid transfer (start) domain containing 3, PATZ1…
GO:0008152	metabolic process	2.38e-06	0.00493	1.18	16653	8335	630	372	[ZMYND8 - zinc finger, mynd-type containing 8, ZNF341 - zinc finger protein 341, NAT1 - n-acetyltransferase 1 (arylamine n-acetyltransferase), C9orf3 - chromosome 9 open reading frame 3, ZNF239 - zinc finger protein 239, SYMPK - symplekin, GGCX - gamma-glutamyl carboxylase, RFC1 - replication factor c (activator 1) 1, 145kda, STARD3 - star-related lipid transfer (start) domain containing 3, PATZ1…
GO:0044271	cellular nitrogen compound biosynthetic process	1.25e-05	0.0202	1.37	16653	2944	630	153	[ZMYND8 - zinc finger, mynd-type containing 8, ZNF341 - zinc finger protein 341, KANK2 - kn motif and ankyrin repeat domains 2, ZNF239 - zinc finger protein 239, ZNF195 - zinc finger protein 195, RFC1 - replication factor c (activator 1) 1, 145kda, DDIT3 - dna-damage-inducible transcript 3, PRR13 - proline rich 13, ZNF786 - zinc finger protein 786, PATZ1 - poz (btb) and at hook containing zinc fi…
GO:0019438	aromatic compound biosynthetic process	1.46e-05	0.0212	1.39	16653	2766	630	145	[ZMYND8 - zinc finger, mynd-type containing 8, ZNF341 - zinc finger protein 341, KANK2 - kn motif and ankyrin repeat domains 2, ZNF239 - zinc finger protein 239, RFC1 - replication factor c (activator 1) 1, 145kda, ZNF195 - zinc finger protein 195, DDIT3 - dna-damage-inducible transcript 3, ZNF786 - zinc finger protein 786, PRR13 - proline rich 13, PATZ1 - poz (btb) and at hook containing zinc fi…
GO:0034654	nucleobase-containing compound biosynthetic process	1.63e-05	0.0215	1.39	16653	2702	630	142	[ZMYND8 - zinc finger, mynd-type containing 8, ZNF341 - zinc finger protein 341, KANK2 - kn motif and ankyrin repeat domains 2, ZNF239 - zinc finger protein 239, RFC1 - replication factor c (activator 1) 1, 145kda, ZNF195 - zinc finger protein 195, DDIT3 - dna-damage-inducible transcript 3, PRR13 - proline rich 13, ZNF786 - zinc finger protein 786, PATZ1 - poz (btb) and at hook containing zinc fi…
GO:0018130	heterocycle biosynthetic process	2.03e-05	0.0245	1.38	16653	2760	630	144	[ZMYND8 - zinc finger, mynd-type containing 8, ZNF341 - zinc finger protein 341, KANK2 - kn motif and ankyrin repeat domains 2, ZNF239 - zinc finger protein 239, RFC1 - replication factor c (activator 1) 1, 145kda, ZNF195 - zinc finger protein 195, DDIT3 - dna-damage-inducible transcript 3, ZNF786 - zinc finger protein 786, PRR13 - proline rich 13, PATZ1 - poz (btb) and at hook containing zinc fi…
GO:0090304	nucleic acid metabolic process	3.47e-05	0.0387	1.31	16653	3499	630	174	[ZMYND8 - zinc finger, mynd-type containing 8, ZNF341 - zinc finger protein 341, KANK2 - kn motif and ankyrin repeat domains 2, ZNF239 - zinc finger protein 239, LUC7L3 - luc7-like 3 (s. cerevisiae), SYMPK - symplekin, ZNF195 - zinc finger protein 195, RFC1 - replication factor c (activator 1) 1, 145kda, DDIT3 - dna-damage-inducible transcript 3, PRR13 - proline rich 13, ZNF786 - zinc finger prot…
GO:1901362	organic cyclic compound biosynthetic process	4.43e-05	0.0428	1.35	16653	2873	630	147	[ZMYND8 - zinc finger, mynd-type containing 8, ZNF341 - zinc finger protein 341, KANK2 - kn motif and ankyrin repeat domains 2, ZNF239 - zinc finger protein 239, RFC1 - replication factor c (activator 1) 1, 145kda, ZNF195 - zinc finger protein 195, STARD3 - star-related lipid transfer (start) domain containing 3, DDIT3 - dna-damage-inducible transcript 3, PRR13 - proline rich 13, ZNF786 - zinc fi…
GO:0006139	nucleobase-containing compound metabolic process	5.08e-05	0.0461	1.28	16653	3909	630	190	[ZMYND8 - zinc finger, mynd-type containing 8, ZNF341 - zinc finger protein 341, KANK2 - kn motif and ankyrin repeat domains 2, ZNF239 - zinc finger protein 239, LUC7L3 - luc7-like 3 (s. cerevisiae), SYMPK - symplekin, ZNF195 - zinc finger protein 195, RFC1 - replication factor c (activator 1) 1, 145kda, DDIT3 - dna-damage-inducible transcript 3, PRR13 - proline rich 13, ZNF786 - zinc finger prot…
GO:0009058	biosynthetic process	5.4e-05	0.0461	1.28	16653	3913	630	190	[ZMYND8 - zinc finger, mynd-type containing 8, ZNF341 - zinc finger protein 341, GSTM1 - glutathione s-transferase mu 1, KANK2 - kn motif and ankyrin repeat domains 2, ZNF239 - zinc finger protein 239, ZNF195 - zinc finger protein 195, RFC1 - replication factor c (activator 1) 1, 145kda, DDIT3 - dna-damage-inducible transcript 3, STARD3 - star-related lipid transfer (start) domain containing 3, P…
GO:1901576	organic substance biosynthetic process	5.56e-05	0.0448	1.29	16653	3842	630	187	[ZMYND8 - zinc finger, mynd-type containing 8, ZNF341 - zinc finger protein 341, GSTM1 - glutathione s-transferase mu 1, KANK2 - kn motif and ankyrin repeat domains 2, ZNF239 - zinc finger protein 239, ZNF195 - zinc finger protein 195, RFC1 - replication factor c (activator 1) 1, 145kda, DDIT3 - dna-damage-inducible transcript 3, STARD3 - star-related lipid transfer (start) domain containing 3, P…
GO:0043412	macromolecule modification	7.16e-05	0.0546	1.35	16653	2830	630	144	[ZMYND8 - zinc finger, mynd-type containing 8, TRIM3 - tripartite motif containing 3, BIRC3 - baculoviral iap repeat containing 3, GGCX - gamma-glutamyl carboxylase, UBE3D - ubiquitin protein ligase e3d, DYRK4 - dual-specificity tyrosine-(y)-phosphorylation regulated kinase 4, OS9 - osteosarcoma amplified 9, endoplasmic reticulum lectin, THUMPD2 - thump domain containing 2, INCENP - inner centrom…
GO:0044249	cellular biosynthetic process	7.7e-05	0.0558	1.29	16653	3742	630	182	[ZMYND8 - zinc finger, mynd-type containing 8, ZNF341 - zinc finger protein 341, GSTM1 - glutathione s-transferase mu 1, KANK2 - kn motif and ankyrin repeat domains 2, ZNF239 - zinc finger protein 239, ZNF195 - zinc finger protein 195, RFC1 - replication factor c (activator 1) 1, 145kda, DDIT3 - dna-damage-inducible transcript 3, STARD3 - star-related lipid transfer (start) domain containing 3, P…
GO:0006725	cellular aromatic compound metabolic process	9.36e-05	0.0646	1.26	16653	4096	630	196	[ZMYND8 - zinc finger, mynd-type containing 8, ZNF341 - zinc finger protein 341, ZNF239 - zinc finger protein 239, SYMPK - symplekin, RFC1 - replication factor c (activator 1) 1, 145kda, PATZ1 - poz (btb) and at hook containing zinc finger 1, LIG1 - ligase i, dna, atp-dependent, SLC29A1 - solute carrier family 29 (equilibrative nucleoside transporter), member 1, ZNF566 - zinc finger protein 566, …
GO:0097659	nucleic acid-templated transcription	9.77e-05	0.0616	1.4	16653	2128	630	113	[ZMYND8 - zinc finger, mynd-type containing 8, ZNF341 - zinc finger protein 341, KANK2 - kn motif and ankyrin repeat domains 2, ZNF239 - zinc finger protein 239, RFC1 - replication factor c (activator 1) 1, 145kda, ZNF195 - zinc finger protein 195, DDIT3 - dna-damage-inducible transcript 3, PRR13 - proline rich 13, ZNF786 - zinc finger protein 786, PATZ1 - poz (btb) and at hook containing zinc fi…
GO:0034645	cellular macromolecule biosynthetic process	0.000106	0.0643	1.35	16653	2595	630	133	[ZMYND8 - zinc finger, mynd-type containing 8, ZNF341 - zinc finger protein 341, KANK2 - kn motif and ankyrin repeat domains 2, ZNF239 - zinc finger protein 239, RFC1 - replication factor c (activator 1) 1, 145kda, ZNF195 - zinc finger protein 195, DDIT3 - dna-damage-inducible transcript 3, ZNF786 - zinc finger protein 786, PRR13 - proline rich 13, PATZ1 - poz (btb) and at hook containing zinc fi…
GO:0007062	sister chromatid cohesion	0.000122	0.0707	3.37	16653	102	630	13	[DSN1 - dsn1, mis12 kinetochore complex component, CLASP2 - cytoplasmic linker associated protein 2, ITGB3BP - integrin beta 3 binding protein (beta3-endonexin), SGOL1 - shugoshin-like 1 (s. pombe), STAG2 - stromal antigen 2, NUP107 - nucleoporin 107kda, KIF22 - kinesin family member 22, REC8 - rec8 meiotic recombination protein, INCENP - inner centromere protein antigens 135/155kda, CLIP1 - cap-…
GO:0046483	heterocycle metabolic process	0.000123	0.0687	1.26	16653	4066	630	194	[ZMYND8 - zinc finger, mynd-type containing 8, ZNF341 - zinc finger protein 341, ZNF239 - zinc finger protein 239, SYMPK - symplekin, RFC1 - replication factor c (activator 1) 1, 145kda, PATZ1 - poz (btb) and at hook containing zinc finger 1, LIG1 - ligase i, dna, atp-dependent, SLC29A1 - solute carrier family 29 (equilibrative nucleoside transporter), member 1, ZNF566 - zinc finger protein 566, …
GO:0006464	cellular protein modification process	0.000181	0.0937	1.34	16653	2579	630	131	[ZMYND8 - zinc finger, mynd-type containing 8, TRIM3 - tripartite motif containing 3, BIRC3 - baculoviral iap repeat containing 3, GGCX - gamma-glutamyl carboxylase, UBE3D - ubiquitin protein ligase e3d, DYRK4 - dual-specificity tyrosine-(y)-phosphorylation regulated kinase 4, OS9 - osteosarcoma amplified 9, endoplasmic reticulum lectin, INCENP - inner centromere protein antigens 135/155kda, MEAF…
GO:0036211	protein modification process	0.000181	0.0904	1.34	16653	2579	630	131	[ZMYND8 - zinc finger, mynd-type containing 8, TRIM3 - tripartite motif containing 3, BIRC3 - baculoviral iap repeat containing 3, GGCX - gamma-glutamyl carboxylase, UBE3D - ubiquitin protein ligase e3d, DYRK4 - dual-specificity tyrosine-(y)-phosphorylation regulated kinase 4, OS9 - osteosarcoma amplified 9, endoplasmic reticulum lectin, MEAF6 - myst/esa1-associated factor 6, INCENP - inner centr…
GO:0045930	negative regulation of mitotic cell cycle	0.000218	0.102	2.51	16653	200	630	19	[MUC1 - mucin 1, cell surface associated, CHEK1 - checkpoint kinase 1, CNOT1 - ccr4-not transcription complex, subunit 1, KANK2 - kn motif and ankyrin repeat domains 2, E2F7 - e2f transcription factor 7, DLG1 - discs, large homolog 1 (drosophila), SLFN11 - schlafen family member 11, EME2 - essential meiotic structure-specific endonuclease subunit 2, RAD9B - rad9 homolog b (s. pombe), GPR132 - g p…
GO:0034641	cellular nitrogen compound metabolic process	0.000236	0.107	1.24	16653	4359	630	204	[ZMYND8 - zinc finger, mynd-type containing 8, ZNF341 - zinc finger protein 341, C9orf3 - chromosome 9 open reading frame 3, ZNF239 - zinc finger protein 239, SYMPK - symplekin, RFC1 - replication factor c (activator 1) 1, 145kda, PATZ1 - poz (btb) and at hook containing zinc finger 1, LIG1 - ligase i, dna, atp-dependent, SLC29A1 - solute carrier family 29 (equilibrative nucleoside transporter), …
GO:0051297	centrosome organization	0.000322	0.141	3.72	16653	71	630	10	[HAUS5 - haus augmin-like complex, subunit 5, TUBGCP4 - tubulin, gamma complex associated protein 4, BRSK1 - br serine/threonine kinase 1, KIAA0753 - kiaa0753, STIL - scl/tal1 interrupting locus, TUBGCP5 - tubulin, gamma complex associated protein 5, SGOL1 - shugoshin-like 1 (s. pombe), HAUS3 - haus augmin-like complex, subunit 3, CEP192 - centrosomal protein 192kda, HAUS2 - haus augmin-like comp…
GO:0009059	macromolecule biosynthetic process	0.000415	0.177	1.3	16653	2891	630	142	[ZMYND8 - zinc finger, mynd-type containing 8, ZNF341 - zinc finger protein 341, KANK2 - kn motif and ankyrin repeat domains 2, ZNF239 - zinc finger protein 239, RFC1 - replication factor c (activator 1) 1, 145kda, ZNF195 - zinc finger protein 195, DDIT3 - dna-damage-inducible transcript 3, PRR13 - proline rich 13, ZNF786 - zinc finger protein 786, PATZ1 - poz (btb) and at hook containing zinc fi…
GO:0006807	nitrogen compound metabolic process	0.000433	0.179	1.21	16653	4804	630	220	[ZMYND8 - zinc finger, mynd-type containing 8, ZNF341 - zinc finger protein 341, C9orf3 - chromosome 9 open reading frame 3, ZNF239 - zinc finger protein 239, SYMPK - symplekin, RFC1 - replication factor c (activator 1) 1, 145kda, BPHL - biphenyl hydrolase-like (serine hydrolase), PATZ1 - poz (btb) and at hook containing zinc finger 1, LIG1 - ligase i, dna, atp-dependent, SLC29A1 - solute carrier…
GO:0008360	regulation of cell shape	0.000477	0.192	2.8	16653	132	630	14	[ERMN - ermin, erm-like protein, VEGFA - vascular endothelial growth factor a, FGD3 - fyve, rhogef and ph domain containing 3, DLG1 - discs, large homolog 1 (drosophila), DAG1 - dystroglycan 1 (dystrophin-associated glycoprotein 1), BRWD3 - bromodomain and wd repeat domain containing 3, COCH - cochlin, EPB41L3 - erythrocyte membrane protein band 4.1-like 3, FGD2 - fyve, rhogef and ph domain conta…
GO:0016070	RNA metabolic process	0.000569	0.223	1.28	16653	3056	630	148	[ZMYND8 - zinc finger, mynd-type containing 8, ZNF341 - zinc finger protein 341, KANK2 - kn motif and ankyrin repeat domains 2, ZNF239 - zinc finger protein 239, LUC7L3 - luc7-like 3 (s. cerevisiae), SYMPK - symplekin, RFC1 - replication factor c (activator 1) 1, 145kda, ZNF195 - zinc finger protein 195, DDIT3 - dna-damage-inducible transcript 3, ZNF786 - zinc finger protein 786, PRR13 - proline …
GO:0051298	centrosome duplication	0.00057	0.218	6.96	16653	19	630	5	[TUBGCP4 - tubulin, gamma complex associated protein 4, BRSK1 - br serine/threonine kinase 1, STIL - scl/tal1 interrupting locus, TUBGCP5 - tubulin, gamma complex associated protein 5, CEP192 - centrosomal protein 192kda]
GO:0006281	DNA repair	0.000599	0.217	1.9	16653	417	630	30	[RFC1 - replication factor c (activator 1) 1, 145kda, ASTE1 - asteroid homolog 1 (drosophila), RAD52 - rad52 homolog (s. cerevisiae), DTL - denticleless e3 ubiquitin protein ligase homolog (drosophila), FANCA - fanconi anemia, complementation group a, LIG1 - ligase i, dna, atp-dependent, ERCC6L2 - excision repair cross-complementing rodent repair deficiency, complementation group 6-like 2, MCM9 -…
GO:1901360	organic cyclic compound metabolic process	0.00064	0.226	1.22	16653	4287	630	198	[ZMYND8 - zinc finger, mynd-type containing 8, ZNF341 - zinc finger protein 341, ZNF239 - zinc finger protein 239, SYMPK - symplekin, RFC1 - replication factor c (activator 1) 1, 145kda, STARD3 - star-related lipid transfer (start) domain containing 3, PATZ1 - poz (btb) and at hook containing zinc finger 1, LIG1 - ligase i, dna, atp-dependent, SLC29A1 - solute carrier family 29 (equilibrative nuc…
GO:0072331	signal transduction by p53 class mediator	0.000719	0.248	2.82	16653	122	630	13	[MUC1 - mucin 1, cell surface associated, CNOT1 - ccr4-not transcription complex, subunit 1, E2F7 - e2f transcription factor 7, PAXIP1 - pax interacting (with transcription-activation domain) protein 1, CDIP1 - cell death-inducing p53 target 1, SHISA5 - shisa family member 5, ZMAT1 - zinc finger, matrin-type 1, PLAGL1 - pleiomorphic adenoma gene-like 1, BCL3 - b-cell cll/lymphoma 3, PIDD - p53-in…
GO:0071897	DNA biosynthetic process	0.000722	0.243	2.96	16653	107	630	12	[POLE2 - polymerase (dna directed), epsilon 2, accessory subunit, RBBP8 - retinoblastoma binding protein 8, LIN9 - lin-9 homolog (c. elegans), POLB - polymerase (dna directed), beta, MRE11A - mre11 meiotic recombination 11 homolog a (s. cerevisiae), PAPD5 - pap associated domain containing 5, RFC1 - replication factor c (activator 1) 1, 145kda, CCDC111 - coiled-coil domain containing 111, SMG7 - …

## Sheet: Ra_36 Hr
GO Term	Description	P-value	FDR q-value	Enrichment	N	B	n	b	Genes
GO:0022402	cell cycle process	0.000348	0.112	1.54	16675	972	725	65	[SEPT7 - septin 7, DSN1 - dsn1, mis12 kinetochore complex component, RAB11FIP3 - rab11 family interacting protein 3 (class ii), ITGB3BP - integrin beta 3 binding protein (beta3-endonexin), CAPN3 - calpain 3, (p94), ZWILCH - zwilch kinetochore protein, BRCA1 - breast cancer 1, early onset, HAUS3 - haus augmin-like complex, subunit 3, FBXW7 - f-box and wd repeat domain containing 7, e3 ubiquitin pr…
GO:0006974	cellular response to DNA damage stimulus	1.04e-07	0.00151	2.08	16675	642	725	58	[TFIP11 - tuftelin interacting protein 11, FMR1 - fragile x mental retardation 1, HELQ - helicase, polq-like, BRCA1 - breast cancer 1, early onset, FANCA - fanconi anemia, complementation group a, MUS81 - mus81 structure-specific endonuclease subunit, EEPD1 - endonuclease/exonuclease/phosphatase family domain containing 1, MEIOB - meiosis specific with ob domains, NEIL1 - nei endonuclease viii-li…
GO:0006355	regulation of transcription, DNA-templated	9.63e-05	0.0582	1.29	16675	3212	725	180	[SAP30BP - sap30 binding protein, ZNF341 - zinc finger protein 341, PARK2 - parkinson protein 2, e3 ubiquitin protein ligase (parkin), YAF2 - yy1 associated factor 2, ZNF189 - zinc finger protein 189, PHF21A - phd finger protein 21a, TAF1D - tata box binding protein (tbp)-associated factor, rna polymerase i, d, 41kda, ZNF257 - zinc finger protein 257, ZNF177 - zinc finger protein 177, BRCA1 - bre…
GO:0008152	metabolic process	2.22e-05	0.0293	1.15	16675	8345	725	417	[ZNF341 - zinc finger protein 341, NAT1 - n-acetyltransferase 1 (arylamine n-acetyltransferase), PHF21A - phd finger protein 21a, USP54 - ubiquitin specific peptidase 54, NDUFAF6 - nadh dehydrogenase (ubiquinone) complex i, assembly factor 6, GCNT1 - glucosaminyl (n-acetyl) transferase 1, core 2, ZDHHC3 - zinc finger, dhhc-type containing 3, GALNT10 - udp-n-acetyl-alpha-d-galactosamine:polypeptid…
GO:0090304	nucleic acid metabolic process	2.46e-07	0.00179	1.37	16675	3509	725	209	[SAP30BP - sap30 binding protein, ZNF341 - zinc finger protein 341, YAF2 - yy1 associated factor 2, PHF21A - phd finger protein 21a, TAF1D - tata box binding protein (tbp)-associated factor, rna polymerase i, d, 41kda, BRCA1 - breast cancer 1, early onset, WHSC1L1 - wolf-hirschhorn syndrome candidate 1-like 1, HKR1 - hkr1, gli-kruppel zinc finger family member, DPF2 - d4, zinc and double phd fing…
GO:0044260	cellular macromolecule metabolic process	5.23e-07	0.00253	1.25	16675	5870	725	318	[NDUFAF5 - nadh dehydrogenase (ubiquinone) complex i, assembly factor 5, SAP30BP - sap30 binding protein, ZNF341 - zinc finger protein 341, YAF2 - yy1 associated factor 2, MARK2 - map/microtubule affinity-regulating kinase 2, PHF21A - phd finger protein 21a, TAF1D - tata box binding protein (tbp)-associated factor, rna polymerase i, d, 41kda, USP54 - ubiquitin specific peptidase 54, DPY19L3 - dpy…
GO:0006139	nucleobase-containing compound metabolic process	8.13e-07	0.00295	1.33	16675	3918	725	226	[SAP30BP - sap30 binding protein, ZNF341 - zinc finger protein 341, YAF2 - yy1 associated factor 2, PHF21A - phd finger protein 21a, TAF1D - tata box binding protein (tbp)-associated factor, rna polymerase i, d, 41kda, BRCA1 - breast cancer 1, early onset, WHSC1L1 - wolf-hirschhorn syndrome candidate 1-like 1, HKR1 - hkr1, gli-kruppel zinc finger family member, DPF2 - d4, zinc and double phd fing…
GO:0046483	heterocycle metabolic process	1.5e-06	0.00436	1.31	16675	4075	725	232	[SAP30BP - sap30 binding protein, ZNF341 - zinc finger protein 341, YAF2 - yy1 associated factor 2, PHF21A - phd finger protein 21a, TAF1D - tata box binding protein (tbp)-associated factor, rna polymerase i, d, 41kda, BRCA1 - breast cancer 1, early onset, WHSC1L1 - wolf-hirschhorn syndrome candidate 1-like 1, HKR1 - hkr1, gli-kruppel zinc finger family member, DPF2 - d4, zinc and double phd fing…
GO:0043170	macromolecule metabolic process	2.31e-06	0.00558	1.21	16675	6489	725	342	[NDUFAF5 - nadh dehydrogenase (ubiquinone) complex i, assembly factor 5, SAP30BP - sap30 binding protein, ZNF341 - zinc finger protein 341, YAF2 - yy1 associated factor 2, MARK2 - map/microtubule affinity-regulating kinase 2, PHF21A - phd finger protein 21a, TAF1D - tata box binding protein (tbp)-associated factor, rna polymerase i, d, 41kda, DPY19L3 - dpy-19-like 3 (c. elegans), USP54 - ubiquiti…
GO:0006725	cellular aromatic compound metabolic process	2.61e-06	0.00541	1.3	16675	4104	725	232	[SAP30BP - sap30 binding protein, ZNF341 - zinc finger protein 341, YAF2 - yy1 associated factor 2, PHF21A - phd finger protein 21a, TAF1D - tata box binding protein (tbp)-associated factor, rna polymerase i, d, 41kda, BRCA1 - breast cancer 1, early onset, WHSC1L1 - wolf-hirschhorn syndrome candidate 1-like 1, HKR1 - hkr1, gli-kruppel zinc finger family member, DPF2 - d4, zinc and double phd fing…
GO:1901360	organic cyclic compound metabolic process	4.04e-06	0.00732	1.28	16675	4297	725	240	[SAP30BP - sap30 binding protein, ZNF341 - zinc finger protein 341, YAF2 - yy1 associated factor 2, PHF21A - phd finger protein 21a, TAF1D - tata box binding protein (tbp)-associated factor, rna polymerase i, d, 41kda, BRCA1 - breast cancer 1, early onset, WHSC1L1 - wolf-hirschhorn syndrome candidate 1-like 1, HKR1 - hkr1, gli-kruppel zinc finger family member, DPF2 - d4, zinc and double phd fing…
GO:0034641	cellular nitrogen compound metabolic process	9.75e-06	0.0157	1.27	16675	4368	725	241	[SAP30BP - sap30 binding protein, ZNF341 - zinc finger protein 341, YAF2 - yy1 associated factor 2, PHF21A - phd finger protein 21a, TAF1D - tata box binding protein (tbp)-associated factor, rna polymerase i, d, 41kda, BRCA1 - breast cancer 1, early onset, WHSC1L1 - wolf-hirschhorn syndrome candidate 1-like 1, HKR1 - hkr1, gli-kruppel zinc finger family member, DPF2 - d4, zinc and double phd fing…
GO:0006281	DNA repair	1.57e-05	0.0228	2.09	16675	419	725	38	[ERCC3 - excision repair cross-complementing rodent repair deficiency, complementation group 3, HELQ - helicase, polq-like, BRCA1 - breast cancer 1, early onset, RAD52 - rad52 homolog (s. cerevisiae), MUS81 - mus81 structure-specific endonuclease subunit, FANCA - fanconi anemia, complementation group a, EEPD1 - endonuclease/exonuclease/phosphatase family domain containing 1, EXD2 - exonuclease 3'…
GO:2001141	regulation of RNA biosynthetic process	3.07e-05	0.0372	1.31	16675	3252	725	185	[SAP30BP - sap30 binding protein, ZNF341 - zinc finger protein 341, PARK2 - parkinson protein 2, e3 ubiquitin protein ligase (parkin), YAF2 - yy1 associated factor 2, ZNF189 - zinc finger protein 189, PHF21A - phd finger protein 21a, TAF1D - tata box binding protein (tbp)-associated factor, rna polymerase i, d, 41kda, ZNF257 - zinc finger protein 257, ZNF177 - zinc finger protein 177, BRCA1 - bre…
GO:0051252	regulation of RNA metabolic process	4.3e-05	0.048	1.3	16675	3354	725	189	[SAP30BP - sap30 binding protein, ZNF341 - zinc finger protein 341, PARK2 - parkinson protein 2, e3 ubiquitin protein ligase (parkin), YAF2 - yy1 associated factor 2, ZNF189 - zinc finger protein 189, FMR1 - fragile x mental retardation 1, PHF21A - phd finger protein 21a, TAF1D - tata box binding protein (tbp)-associated factor, rna polymerase i, d, 41kda, ZNF257 - zinc finger protein 257, ZNF177…
GO:0006351	transcription, DNA-templated	4.31e-05	0.0447	1.39	16675	2127	725	129	[SAP30BP - sap30 binding protein, ZNF341 - zinc finger protein 341, PARK2 - parkinson protein 2, e3 ubiquitin protein ligase (parkin), YAF2 - yy1 associated factor 2, ZNF189 - zinc finger protein 189, PHF21A - phd finger protein 21a, ZNF257 - zinc finger protein 257, ZNF177 - zinc finger protein 177, BRCA1 - breast cancer 1, early onset, SIN3A - sin3 transcription regulator family member a, WHSC1…
GO:0097659	nucleic acid-templated transcription	4.4e-05	0.0426	1.39	16675	2128	725	129	[SAP30BP - sap30 binding protein, ZNF341 - zinc finger protein 341, PARK2 - parkinson protein 2, e3 ubiquitin protein ligase (parkin), YAF2 - yy1 associated factor 2, ZNF189 - zinc finger protein 189, PHF21A - phd finger protein 21a, ZNF257 - zinc finger protein 257, ZNF177 - zinc finger protein 177, BRCA1 - breast cancer 1, early onset, SIN3A - sin3 transcription regulator family member a, WHSC1…
GO:1903506	regulation of nucleic acid-templated transcription	4.63e-05	0.042	1.3	16675	3233	725	183	[SAP30BP - sap30 binding protein, ZNF341 - zinc finger protein 341, PARK2 - parkinson protein 2, e3 ubiquitin protein ligase (parkin), YAF2 - yy1 associated factor 2, ZNF189 - zinc finger protein 189, PHF21A - phd finger protein 21a, TAF1D - tata box binding protein (tbp)-associated factor, rna polymerase i, d, 41kda, ZNF257 - zinc finger protein 257, ZNF177 - zinc finger protein 177, BRCA1 - bre…
GO:0031572	G2 DNA damage checkpoint	5.1e-05	0.0435	5.75	16675	32	725	8	[CDC14B - cell division cycle 14b, CHEK1 - checkpoint kinase 1, BRSK1 - br serine/threonine kinase 1, BRCA1 - breast cancer 1, early onset, MUS81 - mus81 structure-specific endonuclease subunit, FANCI - fanconi anemia, complementation group i, FOXN3 - forkhead box n3, HMGA2 - high mobility group at-hook 2]
GO:0032774	RNA biosynthetic process	5.28e-05	0.0426	1.36	16675	2418	725	143	[SAP30BP - sap30 binding protein, ZNF341 - zinc finger protein 341, PARK2 - parkinson protein 2, e3 ubiquitin protein ligase (parkin), YAF2 - yy1 associated factor 2, ZNF189 - zinc finger protein 189, PHF21A - phd finger protein 21a, ZNF257 - zinc finger protein 257, TAF1D - tata box binding protein (tbp)-associated factor, rna polymerase i, d, 41kda, ZNF177 - zinc finger protein 177, BRCA1 - bre…
GO:0009219	pyrimidine deoxyribonucleotide metabolic process	5.42e-05	0.0414	8.12	16675	17	725	6	[NEIL1 - nei endonuclease viii-like 1 (e. coli), OGG1 - 8-oxoguanine dna glycosylase, DCTD - dcmp deaminase, SHMT1 - serine hydroxymethyltransferase 1 (soluble), SMUG1 - single-strand-selective monofunctional uracil-dna glycosylase 1, NEIL2 - nei endonuclease viii-like 2 (e. coli)]
GO:0016070	RNA metabolic process	6.2e-05	0.0449	1.31	16675	3062	725	174	[SAP30BP - sap30 binding protein, ZNF341 - zinc finger protein 341, PARK2 - parkinson protein 2, e3 ubiquitin protein ligase (parkin), YAF2 - yy1 associated factor 2, ZNF189 - zinc finger protein 189, FMR1 - fragile x mental retardation 1, PHF21A - phd finger protein 21a, TAF1D - tata box binding protein (tbp)-associated factor, rna polymerase i, d, 41kda, ZNF257 - zinc finger protein 257, ZNF177…
GO:0018130	heterocycle biosynthetic process	7.43e-05	0.0513	1.32	16675	2762	725	159	[SAP30BP - sap30 binding protein, ZNF341 - zinc finger protein 341, PARK2 - parkinson protein 2, e3 ubiquitin protein ligase (parkin), YAF2 - yy1 associated factor 2, ZNF189 - zinc finger protein 189, PHF21A - phd finger protein 21a, TAF1D - tata box binding protein (tbp)-associated factor, rna polymerase i, d, 41kda, ZNF257 - zinc finger protein 257, ZNF177 - zinc finger protein 177, BRCA1 - bre…
GO:0034654	nucleobase-containing compound biosynthetic process	7.95e-05	0.0524	1.33	16675	2704	725	156	[SAP30BP - sap30 binding protein, ZNF341 - zinc finger protein 341, PARK2 - parkinson protein 2, e3 ubiquitin protein ligase (parkin), YAF2 - yy1 associated factor 2, ZNF189 - zinc finger protein 189, PHF21A - phd finger protein 21a, TAF1D - tata box binding protein (tbp)-associated factor, rna polymerase i, d, 41kda, ZNF257 - zinc finger protein 257, ZNF177 - zinc finger protein 177, BRCA1 - bre…
GO:0019438	aromatic compound biosynthetic process	8.3e-05	0.0524	1.32	16675	2768	725	159	[SAP30BP - sap30 binding protein, ZNF341 - zinc finger protein 341, PARK2 - parkinson protein 2, e3 ubiquitin protein ligase (parkin), YAF2 - yy1 associated factor 2, ZNF189 - zinc finger protein 189, PHF21A - phd finger protein 21a, TAF1D - tata box binding protein (tbp)-associated factor, rna polymerase i, d, 41kda, ZNF257 - zinc finger protein 257, ZNF177 - zinc finger protein 177, BRCA1 - bre…
GO:0044238	primary metabolic process	0.000106	0.0614	1.15	16675	7540	725	377	[NDUFAF5 - nadh dehydrogenase (ubiquinone) complex i, assembly factor 5, SAP30BP - sap30 binding protein, ZNF341 - zinc finger protein 341, YAF2 - yy1 associated factor 2, MARK2 - map/microtubule affinity-regulating kinase 2, PHF21A - phd finger protein 21a, TAF1D - tata box binding protein (tbp)-associated factor, rna polymerase i, d, 41kda, USP54 - ubiquitin specific peptidase 54, DPY19L3 - dpy…
GO:0043931	ossification involved in bone maturation	0.000112	0.0623	13.14	16675	7	725	4	[PLXNB1 - plexin b1, THBS3 - thrombospondin 3, FAT4 - fat atypical cadherin 4, RYR1 - ryanodine receptor 1 (skeletal)]
GO:0009394	2'-deoxyribonucleotide metabolic process	0.000118	0.0635	5.96	16675	27	725	7	[NEIL1 - nei endonuclease viii-like 1 (e. coli), OGG1 - 8-oxoguanine dna glycosylase, DCTD - dcmp deaminase, SHMT1 - serine hydroxymethyltransferase 1 (soluble), NUDT1 - nudix (nucleoside diphosphate linked moiety x)-type motif 1, SMUG1 - single-strand-selective monofunctional uracil-dna glycosylase 1, NEIL2 - nei endonuclease viii-like 2 (e. coli)]
GO:0019219	regulation of nucleobase-containing compound metabolic process	0.000119	0.0619	1.26	16675	3667	725	201	[SAP30BP - sap30 binding protein, ZNF341 - zinc finger protein 341, YAF2 - yy1 associated factor 2, PHF21A - phd finger protein 21a, TAF1D - tata box binding protein (tbp)-associated factor, rna polymerase i, d, 41kda, BRCA1 - breast cancer 1, early onset, WHSC1L1 - wolf-hirschhorn syndrome candidate 1-like 1, APBB3 - amyloid beta (a4) precursor protein-binding, family b, member 3, HKR1 - hkr1, g…
GO:0044237	cellular metabolic process	0.000143	0.0714	1.15	16675	7563	725	377	[NDUFAF5 - nadh dehydrogenase (ubiquinone) complex i, assembly factor 5, SAP30BP - sap30 binding protein, ZNF341 - zinc finger protein 341, YAF2 - yy1 associated factor 2, NAT1 - n-acetyltransferase 1 (arylamine n-acetyltransferase), MARK2 - map/microtubule affinity-regulating kinase 2, PHF21A - phd finger protein 21a, TAF1D - tata box binding protein (tbp)-associated factor, rna polymerase i, d,…
GO:1901362	organic cyclic compound biosynthetic process	0.000186	0.0898	1.3	16675	2875	725	162	[SAP30BP - sap30 binding protein, ZNF341 - zinc finger protein 341, PARK2 - parkinson protein 2, e3 ubiquitin protein ligase (parkin), YAF2 - yy1 associated factor 2, ZNF189 - zinc finger protein 189, PHF21A - phd finger protein 21a, TAF1D - tata box binding protein (tbp)-associated factor, rna polymerase i, d, 41kda, ZNF257 - zinc finger protein 257, ZNF177 - zinc finger protein 177, BRCA1 - bre…
GO:0006220	pyrimidine nucleotide metabolic process	0.000188	0.0881	4.84	16675	38	725	8	[CAD - carbamoyl-phosphate synthetase 2, aspartate transcarbamylase, and dihydroorotase, NEIL1 - nei endonuclease viii-like 1 (e. coli), OGG1 - 8-oxoguanine dna glycosylase, DCTD - dcmp deaminase, SHMT1 - serine hydroxymethyltransferase 1 (soluble), SMUG1 - single-strand-selective monofunctional uracil-dna glycosylase 1, NME3 - nme/nm23 nucleoside diphosphate kinase 3, NEIL2 - nei endonuclease vi…
GO:0019692	deoxyribose phosphate metabolic process	0.000193	0.0873	5.55	16675	29	725	7	[NEIL1 - nei endonuclease viii-like 1 (e. coli), OGG1 - 8-oxoguanine dna glycosylase, DCTD - dcmp deaminase, SHMT1 - serine hydroxymethyltransferase 1 (soluble), NUDT1 - nudix (nucleoside diphosphate linked moiety x)-type motif 1, SMUG1 - single-strand-selective monofunctional uracil-dna glycosylase 1, NEIL2 - nei endonuclease viii-like 2 (e. coli)]
GO:0006975	DNA damage induced protein phosphorylation	0.000216	0.0948	11.5	16675	8	725	4	[CHEK1 - checkpoint kinase 1, MAPK12 - mitogen-activated protein kinase 12, MAPK3 - mitogen-activated protein kinase 3, MAP2K6 - mitogen-activated protein kinase kinase 6]
GO:0045008	depyrimidination	0.000216	0.092	11.5	16675	8	725	4	[NEIL1 - nei endonuclease viii-like 1 (e. coli), OGG1 - 8-oxoguanine dna glycosylase, SMUG1 - single-strand-selective monofunctional uracil-dna glycosylase 1, NEIL2 - nei endonuclease viii-like 2 (e. coli)]
GO:0006807	nitrogen compound metabolic process	0.00024	0.0993	1.2	16675	4811	725	252	[SAP30BP - sap30 binding protein, ZNF341 - zinc finger protein 341, YAF2 - yy1 associated factor 2, PHF21A - phd finger protein 21a, TAF1D - tata box binding protein (tbp)-associated factor, rna polymerase i, d, 41kda, BRCA1 - breast cancer 1, early onset, WHSC1L1 - wolf-hirschhorn syndrome candidate 1-like 1, HKR1 - hkr1, gli-kruppel zinc finger family member, DPF2 - d4, zinc and double phd fing…
GO:0071704	organic substance metabolic process	0.000253	0.102	1.13	16675	7952	725	392	[ZNF341 - zinc finger protein 341, PHF21A - phd finger protein 21a, USP54 - ubiquitin specific peptidase 54, GCNT1 - glucosaminyl (n-acetyl) transferase 1, core 2, ZDHHC3 - zinc finger, dhhc-type containing 3, GALNT10 - udp-n-acetyl-alpha-d-galactosamine:polypeptide n-acetylgalactosaminyltransferase 10 (galnac-t10), RUSC1 - run and sh3 domain containing 1, NAGK - n-acetylglucosamine kinase, NRIP1…
GO:2000112	regulation of cellular macromolecule biosynthetic process	0.000283	0.111	1.25	16675	3552	725	193	[SAP30BP - sap30 binding protein, ZNF341 - zinc finger protein 341, YAF2 - yy1 associated factor 2, PHF21A - phd finger protein 21a, TAF1D - tata box binding protein (tbp)-associated factor, rna polymerase i, d, 41kda, BRCA1 - breast cancer 1, early onset, WHSC1L1 - wolf-hirschhorn syndrome candidate 1-like 1, APBB3 - amyloid beta (a4) precursor protein-binding, family b, member 3, HKR1 - hkr1, g…
GO:0044271	cellular nitrogen compound biosynthetic process	0.0003	0.115	1.28	16675	2945	725	164	[SAP30BP - sap30 binding protein, ZNF341 - zinc finger protein 341, PARK2 - parkinson protein 2, e3 ubiquitin protein ligase (parkin), YAF2 - yy1 associated factor 2, ZNF189 - zinc finger protein 189, PHF21A - phd finger protein 21a, TAF1D - tata box binding protein (tbp)-associated factor, rna polymerase i, d, 41kda, ZNF257 - zinc finger protein 257, ZNF177 - zinc finger protein 177, BRCA1 - bre…
GO:0009262	deoxyribonucleotide metabolic process	0.000301	0.112	5.19	16675	31	725	7	[NEIL1 - nei endonuclease viii-like 1 (e. coli), OGG1 - 8-oxoguanine dna glycosylase, DCTD - dcmp deaminase, SHMT1 - serine hydroxymethyltransferase 1 (soluble), NUDT1 - nudix (nucleoside diphosphate linked moiety x)-type motif 1, SMUG1 - single-strand-selective monofunctional uracil-dna glycosylase 1, NEIL2 - nei endonuclease viii-like 2 (e. coli)]
GO:0071539	protein localization to centrosome	0.00032	0.116	7.67	16675	15	725	5	[NEDD1 - neural precursor cell expressed, developmentally down-regulated 1, AZI1 - 5-azacytidine induced 1, CCDC14 - coiled-coil domain containing 14, DISC1 - disrupted in schizophrenia 1, AURKA - aurora kinase a]
GO:0045738	negative regulation of DNA repair	0.00032	0.113	7.67	16675	15	725	5	[TFIP11 - tuftelin interacting protein 11, OGG1 - 8-oxoguanine dna glycosylase, RPS3 - ribosomal protein s3, PARPBP - parp1 binding protein, HMGA2 - high mobility group at-hook 2]
GO:1905508	protein localization to microtubule organizing center	0.00032	0.11	7.67	16675	15	725	5	[NEDD1 - neural precursor cell expressed, developmentally down-regulated 1, AZI1 - 5-azacytidine induced 1, CCDC14 - coiled-coil domain containing 14, DISC1 - disrupted in schizophrenia 1, AURKA - aurora kinase a]
GO:0006282	regulation of DNA repair	0.000334	0.113	3.42	16675	74	725	11	[CHEK1 - checkpoint kinase 1, TFIP11 - tuftelin interacting protein 11, OGG1 - 8-oxoguanine dna glycosylase, RPS3 - ribosomal protein s3, NPAS2 - neuronal pas domain protein 2, FIGNL1 - fidgetin-like 1, BRCA1 - breast cancer 1, early onset, PARPBP - parp1 binding protein, RAD52 - rad52 homolog (s. cerevisiae), HMGA2 - high mobility group at-hook 2, UBE2V1 - ubiquitin-conjugating enzyme e2 variant…
GO:0000077	DNA damage checkpoint	0.000334	0.11	3.42	16675	74	725	11	[CDC14B - cell division cycle 14b, RAD9B - rad9 homolog b (s. pombe), CHEK1 - checkpoint kinase 1, RAD17 - rad17 homolog (s. pombe), BRSK1 - br serine/threonine kinase 1, BRCA1 - breast cancer 1, early onset, MUS81 - mus81 structure-specific endonuclease subunit, FANCI - fanconi anemia, complementation group i, CLOCK - clock circadian regulator, FOXN3 - forkhead box n3, HMGA2 - high mobility grou…
GO:0010556	regulation of macromolecule biosynthetic process	0.000376	0.119	1.24	16675	3656	725	197	[SAP30BP - sap30 binding protein, ZNF341 - zinc finger protein 341, YAF2 - yy1 associated factor 2, PHF21A - phd finger protein 21a, TAF1D - tata box binding protein (tbp)-associated factor, rna polymerase i, d, 41kda, BRCA1 - breast cancer 1, early onset, WHSC1L1 - wolf-hirschhorn syndrome candidate 1-like 1, APBB3 - amyloid beta (a4) precursor protein-binding, family b, member 3, HKR1 - hkr1, g…
GO:0033554	cellular response to stress	0.000396	0.122	1.46	16675	1243	725	79	[PARK2 - parkinson protein 2, e3 ubiquitin protein ligase (parkin), TFIP11 - tuftelin interacting protein 11, FMR1 - fragile x mental retardation 1, CAPN3 - calpain 3, (p94), ACAA2 - acetyl-coa acyltransferase 2, HELQ - helicase, polq-like, BRCA1 - breast cancer 1, early onset, MUS81 - mus81 structure-specific endonuclease subunit, FANCA - fanconi anemia, complementation group a, SIN3A - sin3 tra…
GO:0031326	regulation of cellular biosynthetic process	0.000465	0.14	1.23	16675	3820	725	204	[SAP30BP - sap30 binding protein, ZNF341 - zinc finger protein 341, YAF2 - yy1 associated factor 2, PHF21A - phd finger protein 21a, TAF1D - tata box binding protein (tbp)-associated factor, rna polymerase i, d, 41kda, BRCA1 - breast cancer 1, early onset, WHSC1L1 - wolf-hirschhorn syndrome candidate 1-like 1, APBB3 - amyloid beta (a4) precursor protein-binding, family b, member 3, HKR1 - hkr1, g…
GO:0009059	macromolecule biosynthetic process	0.000511	0.151	1.27	16675	2894	725	160	[SAP30BP - sap30 binding protein, ZNF341 - zinc finger protein 341, PARK2 - parkinson protein 2, e3 ubiquitin protein ligase (parkin), YAF2 - yy1 associated factor 2, ZNF189 - zinc finger protein 189, PHF21A - phd finger protein 21a, TAF1D - tata box binding protein (tbp)-associated factor, rna polymerase i, d, 41kda, ZNF257 - zinc finger protein 257, ZNF177 - zinc finger protein 177, BRCA1 - bre…
GO:0006285	base-excision repair, AP site formation	0.000603	0.175	9.2	16675	10	725	4	[NEIL1 - nei endonuclease viii-like 1 (e. coli), OGG1 - 8-oxoguanine dna glycosylase, NEIL2 - nei endonuclease viii-like 2 (e. coli), SMUG1 - single-strand-selective monofunctional uracil-dna glycosylase 1]
GO:0009264	deoxyribonucleotide catabolic process	0.000613	0.174	6.76	16675	17	725	5	[NEIL1 - nei endonuclease viii-like 1 (e. coli), OGG1 - 8-oxoguanine dna glycosylase, NUDT1 - nudix (nucleoside diphosphate linked moiety x)-type motif 1, SMUG1 - single-strand-selective monofunctional uracil-dna glycosylase 1, NEIL2 - nei endonuclease viii-like 2 (e. coli)]
GO:0046386	deoxyribose phosphate catabolic process	0.000818	0.228	6.39	16675	18	725	5	[NEIL1 - nei endonuclease viii-like 1 (e. coli), OGG1 - 8-oxoguanine dna glycosylase, NUDT1 - nudix (nucleoside diphosphate linked moiety x)-type motif 1, SMUG1 - single-strand-selective monofunctional uracil-dna glycosylase 1, NEIL2 - nei endonuclease viii-like 2 (e. coli)]
GO:0051171	regulation of nitrogen compound metabolic process	0.000821	0.225	1.21	16675	3925	725	207	[SAP30BP - sap30 binding protein, ZNF341 - zinc finger protein 341, YAF2 - yy1 associated factor 2, PHF21A - phd finger protein 21a, TAF1D - tata box binding protein (tbp)-associated factor, rna polymerase i, d, 41kda, BRCA1 - breast cancer 1, early onset, WHSC1L1 - wolf-hirschhorn syndrome candidate 1-like 1, APBB3 - amyloid beta (a4) precursor protein-binding, family b, member 3, HKR1 - hkr1, g…
GO:0006259	DNA metabolic process	0.000848	0.228	1.6	16675	688	725	48	[TFIP11 - tuftelin interacting protein 11, PIWIL4 - piwi-like rna-mediated gene silencing 4, ERCC3 - excision repair cross-complementing rodent repair deficiency, complementation group 3, HELQ - helicase, polq-like, BRCA1 - breast cancer 1, early onset, RAD52 - rad52 homolog (s. cerevisiae), MUS81 - mus81 structure-specific endonuclease subunit, FANCA - fanconi anemia, complementation group a, SI…
GO:0009889	regulation of biosynthetic process	0.000886	0.234	1.21	16675	3866	725	204	[SAP30BP - sap30 binding protein, ZNF341 - zinc finger protein 341, YAF2 - yy1 associated factor 2, PHF21A - phd finger protein 21a, TAF1D - tata box binding protein (tbp)-associated factor, rna polymerase i, d, 41kda, BRCA1 - breast cancer 1, early onset, WHSC1L1 - wolf-hirschhorn syndrome candidate 1-like 1, APBB3 - amyloid beta (a4) precursor protein-binding, family b, member 3, HKR1 - hkr1, g…
GO:0006244	pyrimidine nucleotide catabolic process	0.000915	0.237	8.36	16675	11	725	4	[NEIL1 - nei endonuclease viii-like 1 (e. coli), OGG1 - 8-oxoguanine dna glycosylase, SMUG1 - single-strand-selective monofunctional uracil-dna glycosylase 1, NEIL2 - nei endonuclease viii-like 2 (e. coli)]
GO:0009223	pyrimidine deoxyribonucleotide catabolic process	0.000915	0.233	8.36	16675	11	725	4	[NEIL1 - nei endonuclease viii-like 1 (e. coli), OGG1 - 8-oxoguanine dna glycosylase, NEIL2 - nei endonuclease viii-like 2 (e. coli), SMUG1 - single-strand-selective monofunctional uracil-dna glycosylase 1]

## Sheet: Ra_48 Hr
GO Term	Description	P-value	FDR q-value	Enrichment	N	B	n	b	Genes
GO:0022402	cell cycle process	5.74e-07	0.000214	1.6	16693	972	1172	109	[PSMD6 - proteasome (prosome, macropain) 26s subunit, non-atpase, 6, SEPT7 - septin 7, BIRC5 - baculoviral iap repeat containing 5, AKAP9 - a kinase (prka) anchor protein (yotiao) 9, ORC4 - origin recognition complex, subunit 4, SEPT5 - septin 5, CENPV - centromere protein v, NCOR1 - nuclear receptor corepressor 1, PDS5A - pds5, regulator of cohesion maintenance, homolog a (s. cerevisiae), SETMAR…
GO:0051726	regulation of cell cycle	3.04e-06	0.000938	1.59	16693	869	1172	97	[FLT3LG - fms-related tyrosine kinase 3 ligand, CENPV - centromere protein v, SETMAR - set domain and mariner transposase fusion gene, CCNL2 - cyclin l2, HTRA2 - htra serine peptidase 2, ZBTB17 - zinc finger and btb domain containing 17, PRMT2 - protein arginine methyltransferase 2, MLF1 - myeloid leukemia factor 1, MCPH1 - microcephalin 1, NUBP1 - nucleotide binding protein 1, HDAC8 - histone de…
GO:0044782	cilium organization	4.96e-06	0.0015	2.47	16693	167	1172	29	[SEPT7 - septin 7, IQCB1 - iq motif containing b1, WDR35 - wd repeat domain 35, KIAA0586 - kiaa0586, CEP89 - centrosomal protein 89kda, TTC26 - tetratricopeptide repeat domain 26, GSN - gelsolin, NEK1 - nima-related kinase 1, IFT46 - intraflagellar transport 46 homolog (chlamydomonas), RFX2 - regulatory factor x, 2 (influences hla class ii expression), SSX2IP - synovial sarcoma, x breakpoint 2 in…
GO:0071840	cellular component organization or biogenesis	6.35e-06	0.00188	1.21	16693	4480	1172	380	[ZMYND8 - zinc finger, mynd-type containing 8, DST - dystonin, MARK2 - map/microtubule affinity-regulating kinase 2, BNIP1 - bcl2/adenovirus e1b 19kda interacting protein 1, AKAP9 - a kinase (prka) anchor protein (yotiao) 9, TTC26 - tetratricopeptide repeat domain 26, CEP89 - centrosomal protein 89kda, NDUFAF6 - nadh dehydrogenase (ubiquinone) complex i, assembly factor 6, ATAT1 - alpha tubulin a…
GO:0016043	cellular component organization	1.32e-05	0.00326	1.2	16693	4446	1172	375	[ZMYND8 - zinc finger, mynd-type containing 8, DST - dystonin, MARK2 - map/microtubule affinity-regulating kinase 2, BNIP1 - bcl2/adenovirus e1b 19kda interacting protein 1, AKAP9 - a kinase (prka) anchor protein (yotiao) 9, TTC26 - tetratricopeptide repeat domain 26, CEP89 - centrosomal protein 89kda, NDUFAF6 - nadh dehydrogenase (ubiquinone) complex i, assembly factor 6, ATAT1 - alpha tubulin a…
GO:0070925	organelle assembly	1.42e-05	0.00342	1.85	16693	392	1172	51	[SEPT7 - septin 7, WDR35 - wd repeat domain 35, BIRC5 - baculoviral iap repeat containing 5, TTC26 - tetratricopeptide repeat domain 26, CEP89 - centrosomal protein 89kda, HAUS3 - haus augmin-like complex, subunit 3, GSN - gelsolin, IFT46 - intraflagellar transport 46 homolog (chlamydomonas), RFX2 - regulatory factor x, 2 (influences hla class ii expression), NCOR1 - nuclear receptor corepressor …
GO:0006974	cellular response to DNA damage stimulus	1.35e-06	0.000456	1.73	16693	643	1172	78	[FMR1 - fragile x mental retardation 1, XIAP - x-linked inhibitor of apoptosis, HELQ - helicase, polq-like, DTL - denticleless e3 ubiquitin protein ligase homolog (drosophila), AATF - apoptosis antagonizing transcription factor, DDB2 - damage-specific dna binding protein 2, 48kda, PDS5A - pds5, regulator of cohesion maintenance, homolog a (s. cerevisiae), SETMAR - set domain and mariner transposa…
GO:0010468	regulation of gene expression	4.66e-08	2.18e-05	1.28	16693	3863	1172	348	[ZMYND8 - zinc finger, mynd-type containing 8, ZNF565 - zinc finger protein 565, EXOSC5 - exosome component 5, EXOSC9 - exosome component 9, RBM39 - rna binding motif protein 39, DHX33 - deah (asp-glu-ala-his) box polypeptide 33, RFX2 - regulatory factor x, 2 (influences hla class ii expression), NCOR1 - nuclear receptor corepressor 1, RELA - v-rel avian reticuloendotheliosis viral oncogene homol…
GO:0006351	transcription, DNA-templated	6.79e-06	0.00197	1.34	16693	2133	1172	200	[ZMYND8 - zinc finger, mynd-type containing 8, ZNF565 - zinc finger protein 565, RBM39 - rna binding motif protein 39, RFX2 - regulatory factor x, 2 (influences hla class ii expression), RELA - v-rel avian reticuloendotheliosis viral oncogene homolog a, NCOR1 - nuclear receptor corepressor 1, CCNL2 - cyclin l2, ZNF821 - zinc finger protein 821, BCOR - bcl6 corepressor, NCOR2 - nuclear receptor co…
GO:0006355	regulation of transcription, DNA-templated	7.79e-06	0.00217	1.26	16693	3216	1172	284	[ZMYND8 - zinc finger, mynd-type containing 8, ZNF565 - zinc finger protein 565, EXOSC9 - exosome component 9, RBM39 - rna binding motif protein 39, DHX33 - deah (asp-glu-ala-his) box polypeptide 33, RFX2 - regulatory factor x, 2 (influences hla class ii expression), NCOR1 - nuclear receptor corepressor 1, RELA - v-rel avian reticuloendotheliosis viral oncogene homolog a, CCNL2 - cyclin l2, ZNF82…
GO:1903506	regulation of nucleic acid-templated transcription	1.32e-05	0.00329	1.25	16693	3237	1172	284	[ZMYND8 - zinc finger, mynd-type containing 8, ZNF565 - zinc finger protein 565, EXOSC9 - exosome component 9, RBM39 - rna binding motif protein 39, DHX33 - deah (asp-glu-ala-his) box polypeptide 33, RFX2 - regulatory factor x, 2 (influences hla class ii expression), NCOR1 - nuclear receptor corepressor 1, RELA - v-rel avian reticuloendotheliosis viral oncogene homolog a, CCNL2 - cyclin l2, ZNF82…
GO:0002758	innate immune response-activating signal transduction	0.000634	0.093	2.01	16693	177	1172	25	[PSMD6 - proteasome (prosome, macropain) 26s subunit, non-atpase, 6, PSMD13 - proteasome (prosome, macropain) 26s subunit, non-atpase, 13, LGMN - legumain, PSME2 - proteasome (prosome, macropain) activator subunit 2 (pa28 beta), ICAM2 - intercellular adhesion molecule 2, ICAM3 - intercellular adhesion molecule 3, RELA - v-rel avian reticuloendotheliosis viral oncogene homolog a, TIRAP - toll-inte…
GO:0044238	primary metabolic process	1.93e-16	2.81e-12	1.25	16693	7554	1172	665	[ZMYND8 - zinc finger, mynd-type containing 8, EXOSC9 - exosome component 9, RBM39 - rna binding motif protein 39, DAPK2 - death-associated protein kinase 2, ATAT1 - alpha tubulin acetyltransferase 1, NCOR1 - nuclear receptor corepressor 1, ZNF821 - zinc finger protein 821, LDLR - low density lipoprotein receptor, NCOR2 - nuclear receptor corepressor 2, GALNT10 - udp-n-acetyl-alpha-d-galactosamin…
GO:0008152	metabolic process	2.59e-15	1.88e-11	1.22	16693	8359	1172	716	[ZMYND8 - zinc finger, mynd-type containing 8, EXOSC9 - exosome component 9, RBM39 - rna binding motif protein 39, DAPK2 - death-associated protein kinase 2, NDUFAF6 - nadh dehydrogenase (ubiquinone) complex i, assembly factor 6, ATAT1 - alpha tubulin acetyltransferase 1, NCOR1 - nuclear receptor corepressor 1, ZNF821 - zinc finger protein 821, LDLR - low density lipoprotein receptor, NCOR2 - nuc…
GO:0033554	cellular response to stress	2.09e-05	0.00482	1.43	16693	1242	1172	125	[FMR1 - fragile x mental retardation 1, XIAP - x-linked inhibitor of apoptosis, HELQ - helicase, polq-like, TMEM33 - transmembrane protein 33, DDB2 - damage-specific dna binding protein 2, 48kda, PDS5A - pds5, regulator of cohesion maintenance, homolog a (s. cerevisiae), RELA - v-rel avian reticuloendotheliosis viral oncogene homolog a, SETMAR - set domain and mariner transposase fusion gene, MGM…
GO:0006396	RNA processing	0.000329	0.0525	1.48	16693	753	1172	78	[WDR4 - wd repeat domain 4, FMR1 - fragile x mental retardation 1, SRSF11 - serine/arginine-rich splicing factor 11, EXOSC9 - exosome component 9, EXOSC5 - exosome component 5, LUC7L3 - luc7-like 3 (s. cerevisiae), RBM39 - rna binding motif protein 39, DHX33 - deah (asp-glu-ala-his) box polypeptide 33, SUGP2 - surp and g patch domain containing 2, DHX30 - deah (asp-glu-ala-his) box helicase 30, R…
GO:0043487	regulation of RNA stability	9.92e-05	0.0197	2.36	16693	139	1172	23	[PSMD6 - proteasome (prosome, macropain) 26s subunit, non-atpase, 6, DKC1 - dyskeratosis congenita 1, dyskerin, ANGEL2 - angel homolog 2 (drosophila), FMR1 - fragile x mental retardation 1, EXOSC9 - exosome component 9, EXOSC5 - exosome component 5, PSMD13 - proteasome (prosome, macropain) 26s subunit, non-atpase, 13, PSMA6 - proteasome (prosome, macropain) subunit, alpha type, 6, PSME2 - proteas…
GO:0070647	protein modification by small protein conjugation or removal	2.22e-09	1.9e-06	1.81	16693	811	1172	103	[PSMD6 - proteasome (prosome, macropain) 26s subunit, non-atpase, 6, TRIM3 - tripartite motif containing 3, BIRC5 - baculoviral iap repeat containing 5, XIAP - x-linked inhibitor of apoptosis, DDB2 - damage-specific dna binding protein 2, 48kda, RMND5B - required for meiotic nuclear division 5 homolog b (s. cerevisiae), BCOR - bcl6 corepressor, RNF14 - ring finger protein 14, UBE3B - ubiquitin pr…
GO:0016567	protein ubiquitination	2.74e-08	1.37e-05	1.9	16693	585	1172	78	[PSMD6 - proteasome (prosome, macropain) 26s subunit, non-atpase, 6, TRIM3 - tripartite motif containing 3, KLHL42 - kelch-like family member 42, BIRC5 - baculoviral iap repeat containing 5, XIAP - x-linked inhibitor of apoptosis, DTL - denticleless e3 ubiquitin protein ligase homolog (drosophila), DDB2 - damage-specific dna binding protein 2, 48kda, RNF121 - ring finger protein 121, RMND5B - req…
e 3 (nad+) beta, ZNF614 - zinc finger protein 614, SF3B3 - splicing factor 3b, subunit 3, 130kda, HBP1 - hmg-box transcription factor 1, IGHMBP2 - immunoglobulin mu binding protein 2, ZNF516 - zinc finger protein 516, ERI2 - eri1 exoribonuclease family member 2, TEP1 - telomerase-associated protein 1, GMEB1 - glucocorticoid modulatory element binding protein 1, MINK1 - misshapen-like kinase 1, TT…
GO:0044237	cellular metabolic process	2.87e-15	1.39e-11	1.24	16693	7575	1172	661	[ZMYND8 - zinc finger, mynd-type containing 8, EXOSC9 - exosome component 9, RBM39 - rna binding motif protein 39, DAPK2 - death-associated protein kinase 2, ATAT1 - alpha tubulin acetyltransferase 1, NCOR1 - nuclear receptor corepressor 1, ZNF821 - zinc finger protein 821, NCOR2 - nuclear receptor corepressor 2, GALNT10 - udp-n-acetyl-alpha-d-galactosamine:polypeptide n-acetylgalactosaminyltrans…
GO:0044260	cellular macromolecule metabolic process	5.82e-15	2.11e-11	1.3	16693	5879	1172	537	[ZMYND8 - zinc finger, mynd-type containing 8, EXOSC9 - exosome component 9, RBM39 - rna binding motif protein 39, DAPK2 - death-associated protein kinase 2, ATAT1 - alpha tubulin acetyltransferase 1, NCOR1 - nuclear receptor corepressor 1, ZNF821 - zinc finger protein 821, NCOR2 - nuclear receptor corepressor 2, GALNT10 - udp-n-acetyl-alpha-d-galactosamine:polypeptide n-acetylgalactosaminyltrans…
GO:0071704	organic substance metabolic process	1.5e-14	4.36e-11	1.22	16693	7966	1172	685	[ZMYND8 - zinc finger, mynd-type containing 8, EXOSC9 - exosome component 9, RBM39 - rna binding motif protein 39, DAPK2 - death-associated protein kinase 2, ATAT1 - alpha tubulin acetyltransferase 1, NCOR1 - nuclear receptor corepressor 1, ZNF821 - zinc finger protein 821, LDLR - low density lipoprotein receptor, NCOR2 - nuclear receptor corepressor 2, GALNT10 - udp-n-acetyl-alpha-d-galactosamin…
ing growth factor, beta receptor 1, JMJD1C - jumonji domain containing 1c, RBBP8 - retinoblastoma binding protein 8, CDC42BPA - cdc42 binding protein kinase alpha (dmpk-like), SEC14L2 - sec14-like 2 (s. cerevisiae), BZW1 - basic leucine zipper and w2 domains 1, PHTF1 - putative homeodomain transcription factor 1, GPCPD1 - glycerophosphocholine phosphodiesterase gde1 homolog (s. cerevisiae), PIGN …
GO:0034641	cellular nitrogen compound metabolic process	5.27e-14	1.28e-10	1.36	16693	4377	1172	419	[ZMYND8 - zinc finger, mynd-type containing 8, EXOSC9 - exosome component 9, RBM39 - rna binding motif protein 39, NCOR1 - nuclear receptor corepressor 1, ZNF821 - zinc finger protein 821, NCOR2 - nuclear receptor corepressor 2, RNF14 - ring finger protein 14, NRIP1 - nuclear receptor interacting protein 1, SMPD4 - sphingomyelin phosphodiesterase 4, neutral membrane (neutral sphingomyelinase-3), …
GO:0006139	nucleobase-containing compound metabolic process	1.31e-13	2.71e-10	1.39	16693	3925	1172	382	[ZMYND8 - zinc finger, mynd-type containing 8, ZNF565 - zinc finger protein 565, EXOSC5 - exosome component 5, EXOSC9 - exosome component 9, RBM39 - rna binding motif protein 39, DHX33 - deah (asp-glu-ala-his) box polypeptide 33, SUGP2 - surp and g patch domain containing 2, DHX30 - deah (asp-glu-ala-his) box helicase 30, RFX2 - regulatory factor x, 2 (influences hla class ii expression), NCOR1 -…
GO:0046483	heterocycle metabolic process	6.66e-13	1.21e-09	1.36	16693	4083	1172	391	[ZMYND8 - zinc finger, mynd-type containing 8, EXOSC9 - exosome component 9, RBM39 - rna binding motif protein 39, NCOR1 - nuclear receptor corepressor 1, ZNF821 - zinc finger protein 821, NCOR2 - nuclear receptor corepressor 2, RNF14 - ring finger protein 14, NRIP1 - nuclear receptor interacting protein 1, SLX4 - slx4 structure-specific endonuclease subunit, TCERG1 - transcription elongation reg…
GO:0090304	nucleic acid metabolic process	1.34e-12	2.16e-09	1.4	16693	3515	1172	345	[ZMYND8 - zinc finger, mynd-type containing 8, ZNF565 - zinc finger protein 565, EXOSC5 - exosome component 5, EXOSC9 - exosome component 9, RBM39 - rna binding motif protein 39, DHX33 - deah (asp-glu-ala-his) box polypeptide 33, SUGP2 - surp and g patch domain containing 2, DHX30 - deah (asp-glu-ala-his) box helicase 30, RFX2 - regulatory factor x, 2 (influences hla class ii expression), NCOR1 -…
GO:1901360	organic cyclic compound metabolic process	2.75e-12	4e-09	1.34	16693	4303	1172	405	[ZMYND8 - zinc finger, mynd-type containing 8, EXOSC9 - exosome component 9, RBM39 - rna binding motif protein 39, NCOR1 - nuclear receptor corepressor 1, LDLR - low density lipoprotein receptor, ZNF821 - zinc finger protein 821, NCOR2 - nuclear receptor corepressor 2, RNF14 - ring finger protein 14, NRIP1 - nuclear receptor interacting protein 1, DHRS4 - dehydrogenase/reductase (sdr family) memb…
GO:0006725	cellular aromatic compound metabolic process	3.09e-12	4.08e-09	1.35	16693	4112	1172	390	[ZMYND8 - zinc finger, mynd-type containing 8, EXOSC9 - exosome component 9, RBM39 - rna binding motif protein 39, NCOR1 - nuclear receptor corepressor 1, ZNF821 - zinc finger protein 821, NCOR2 - nuclear receptor corepressor 2, RNF14 - ring finger protein 14, NRIP1 - nuclear receptor interacting protein 1, SLX4 - slx4 structure-specific endonuclease subunit, TCERG1 - transcription elongation reg…
GO:0043170	macromolecule metabolic process	3.87e-12	4.68e-09	1.25	16693	6498	1172	568	[ZMYND8 - zinc finger, mynd-type containing 8, EXOSC9 - exosome component 9, RBM39 - rna binding motif protein 39, DAPK2 - death-associated protein kinase 2, ATAT1 - alpha tubulin acetyltransferase 1, NCOR1 - nuclear receptor corepressor 1, ZNF821 - zinc finger protein 821, LDLR - low density lipoprotein receptor, NCOR2 - nuclear receptor corepressor 2, GALNT10 - udp-n-acetyl-alpha-d-galactosamin…
GO:0006807	nitrogen compound metabolic process	2.05e-11	2.29e-08	1.3	16693	4821	1172	440	[ZMYND8 - zinc finger, mynd-type containing 8, EXOSC9 - exosome component 9, RBM39 - rna binding motif protein 39, NCOR1 - nuclear receptor corepressor 1, ZNF821 - zinc finger protein 821, NCOR2 - nuclear receptor corepressor 2, RNF14 - ring finger protein 14, NRIP1 - nuclear receptor interacting protein 1, SMPD4 - sphingomyelin phosphodiesterase 4, neutral membrane (neutral sphingomyelinase-3), …
GO:0043412	macromolecule modification	9.13e-11	9.47e-08	1.42	16693	2835	1172	282	[ZMYND8 - zinc finger, mynd-type containing 8, EXOSC5 - exosome component 5, MARK2 - map/microtubule affinity-regulating kinase 2, AKAP9 - a kinase (prka) anchor protein (yotiao) 9, DAPK2 - death-associated protein kinase 2, ATAT1 - alpha tubulin acetyltransferase 1, BCKDK - branched chain ketoacid dehydrogenase kinase, NCOR1 - nuclear receptor corepressor 1, BCOR - bcl6 corepressor, PRMT2 - prot…
GO:0016070	RNA metabolic process	5.87e-10	5.68e-07	1.38	16693	3072	1172	297	[ZNF565 - zinc finger protein 565, ZMYND8 - zinc finger, mynd-type containing 8, EXOSC9 - exosome component 9, EXOSC5 - exosome component 5, RBM39 - rna binding motif protein 39, DHX33 - deah (asp-glu-ala-his) box polypeptide 33, SUGP2 - surp and g patch domain containing 2, DHX30 - deah (asp-glu-ala-his) box helicase 30, RFX2 - regulatory factor x, 2 (influences hla class ii expression), NCOR1 -…
GO:0044271	cellular nitrogen compound biosynthetic process	1.13e-09	1.03e-06	1.38	16693	2952	1172	286	[ZNF565 - zinc finger protein 565, ZMYND8 - zinc finger, mynd-type containing 8, RBM39 - rna binding motif protein 39, RFX2 - regulatory factor x, 2 (influences hla class ii expression), NCOR1 - nuclear receptor corepressor 1, RELA - v-rel avian reticuloendotheliosis viral oncogene homolog a, CCNL2 - cyclin l2, BDH2 - 3-hydroxybutyrate dehydrogenase, type 2, ZNF821 - zinc finger protein 821, NCOR…
GO:0034654	nucleobase-containing compound biosynthetic process	2.31e-09	1.86e-06	1.39	16693	2709	1172	265	[ZNF565 - zinc finger protein 565, ZMYND8 - zinc finger, mynd-type containing 8, RBM39 - rna binding motif protein 39, RFX2 - regulatory factor x, 2 (influences hla class ii expression), NCOR1 - nuclear receptor corepressor 1, RELA - v-rel avian reticuloendotheliosis viral oncogene homolog a, CCNL2 - cyclin l2, ZNF821 - zinc finger protein 821, NCOR2 - nuclear receptor corepressor 2, BCOR - bcl6 …
GO:0006464	cellular protein modification process	3.43e-09	2.62e-06	1.4	16693	2583	1172	254	[ZMYND8 - zinc finger, mynd-type containing 8, MARK2 - map/microtubule affinity-regulating kinase 2, AKAP9 - a kinase (prka) anchor protein (yotiao) 9, DAPK2 - death-associated protein kinase 2, ATAT1 - alpha tubulin acetyltransferase 1, BCKDK - branched chain ketoacid dehydrogenase kinase, BCOR - bcl6 corepressor, PRMT2 - protein arginine methyltransferase 2, GALNT10 - udp-n-acetyl-alpha-d-galac…
GO:0036211	protein modification process	3.43e-09	2.49e-06	1.4	16693	2583	1172	254	[ZMYND8 - zinc finger, mynd-type containing 8, MARK2 - map/microtubule affinity-regulating kinase 2, AKAP9 - a kinase (prka) anchor protein (yotiao) 9, DAPK2 - death-associated protein kinase 2, ATAT1 - alpha tubulin acetyltransferase 1, BCKDK - branched chain ketoacid dehydrogenase kinase, BCOR - bcl6 corepressor, PRMT2 - protein arginine methyltransferase 2, GALNT10 - udp-n-acetyl-alpha-d-galac…
GO:0051171	regulation of nitrogen compound metabolic process	3.62e-09	2.5e-06	1.3	16693	3934	1172	360	[ZMYND8 - zinc finger, mynd-type containing 8, ZNF565 - zinc finger protein 565, EXOSC9 - exosome component 9, AKAP9 - a kinase (prka) anchor protein (yotiao) 9, RBM39 - rna binding motif protein 39, DHX33 - deah (asp-glu-ala-his) box polypeptide 33, RFX2 - regulatory factor x, 2 (influences hla class ii expression), NCOR1 - nuclear receptor corepressor 1, RELA - v-rel avian reticuloendotheliosis…
GO:0009058	biosynthetic process	3.74e-09	2.47e-06	1.3	16693	3922	1172	359	[ZMYND8 - zinc finger, mynd-type containing 8, ZNF565 - zinc finger protein 565, RBM39 - rna binding motif protein 39, SACM1L - sac1 suppressor of actin mutations 1-like (yeast), NDUFAF6 - nadh dehydrogenase (ubiquinone) complex i, assembly factor 6, RFX2 - regulatory factor x, 2 (influences hla class ii expression), NCOR1 - nuclear receptor corepressor 1, RELA - v-rel avian reticuloendotheliosis…
GO:0032446	protein modification by small protein conjugation	3.93e-09	2.48e-06	1.87	16693	693	1172	91	[PSMD6 - proteasome (prosome, macropain) 26s subunit, non-atpase, 6, TRIM3 - tripartite motif containing 3, KLHL42 - kelch-like family member 42, BIRC5 - baculoviral iap repeat containing 5, XIAP - x-linked inhibitor of apoptosis, NUP107 - nucleoporin 107kda, DTL - denticleless e3 ubiquitin protein ligase homolog (drosophila), DDB2 - damage-specific dna binding protein 2, 48kda, RNF121 - ring fin…
GO:0018130	heterocycle biosynthetic process	5.03e-09	3.04e-06	1.38	16693	2768	1172	268	[ZNF565 - zinc finger protein 565, ZMYND8 - zinc finger, mynd-type containing 8, RBM39 - rna binding motif protein 39, RFX2 - regulatory factor x, 2 (influences hla class ii expression), NCOR1 - nuclear receptor corepressor 1, RELA - v-rel avian reticuloendotheliosis viral oncogene homolog a, CCNL2 - cyclin l2, ZNF821 - zinc finger protein 821, NCOR2 - nuclear receptor corepressor 2, BCOR - bcl6 …
GO:0006996	organelle organization	6e-09	3.49e-06	1.45	16693	2046	1172	209	[DST - dystonin, MARK2 - map/microtubule affinity-regulating kinase 2, BNIP1 - bcl2/adenovirus e1b 19kda interacting protein 1, AKAP9 - a kinase (prka) anchor protein (yotiao) 9, CEP89 - centrosomal protein 89kda, TTC26 - tetratricopeptide repeat domain 26, ATAT1 - alpha tubulin acetyltransferase 1, IFT46 - intraflagellar transport 46 homolog (chlamydomonas), RFX2 - regulatory factor x, 2 (influe…
GO:0019438	aromatic compound biosynthetic process	9.32e-09	5.21e-06	1.37	16693	2773	1172	267	[ZNF565 - zinc finger protein 565, ZMYND8 - zinc finger, mynd-type containing 8, RBM39 - rna binding motif protein 39, RFX2 - regulatory factor x, 2 (influences hla class ii expression), NCOR1 - nuclear receptor corepressor 1, RELA - v-rel avian reticuloendotheliosis viral oncogene homolog a, CCNL2 - cyclin l2, ZNF821 - zinc finger protein 821, NCOR2 - nuclear receptor corepressor 2, BCOR - bcl6 …
GO:1901362	organic cyclic compound biosynthetic process	1.84e-08	9.89e-06	1.35	16693	2881	1172	274	[ZNF565 - zinc finger protein 565, ZMYND8 - zinc finger, mynd-type containing 8, RBM39 - rna binding motif protein 39, RFX2 - regulatory factor x, 2 (influences hla class ii expression), NCOR1 - nuclear receptor corepressor 1, RELA - v-rel avian reticuloendotheliosis viral oncogene homolog a, CCNL2 - cyclin l2, ZNF821 - zinc finger protein 821, NCOR2 - nuclear receptor corepressor 2, BCOR - bcl6 …
GO:0044249	cellular biosynthetic process	2.47e-08	1.28e-05	1.3	16693	3750	1172	341	[ZMYND8 - zinc finger, mynd-type containing 8, ZNF565 - zinc finger protein 565, RBM39 - rna binding motif protein 39, SACM1L - sac1 suppressor of actin mutations 1-like (yeast), RFX2 - regulatory factor x, 2 (influences hla class ii expression), NCOR1 - nuclear receptor corepressor 1, RELA - v-rel avian reticuloendotheliosis viral oncogene homolog a, CCNL2 - cyclin l2, BDH2 - 3-hydroxybutyrate d…
GO:1901576	organic substance biosynthetic process	3.2e-08	1.55e-05	1.29	16693	3850	1172	348	[ZMYND8 - zinc finger, mynd-type containing 8, ZNF565 - zinc finger protein 565, RBM39 - rna binding motif protein 39, SACM1L - sac1 suppressor of actin mutations 1-like (yeast), RFX2 - regulatory factor x, 2 (influences hla class ii expression), NCOR1 - nuclear receptor corepressor 1, RELA - v-rel avian reticuloendotheliosis viral oncogene homolog a, CCNL2 - cyclin l2, BDH2 - 3-hydroxybutyrate d…
GO:1903047	mitotic cell cycle process	6.67e-08	3.03e-05	1.79	16693	692	1172	87	[PSMD6 - proteasome (prosome, macropain) 26s subunit, non-atpase, 6, SEPT7 - septin 7, KLHL42 - kelch-like family member 42, BIRC5 - baculoviral iap repeat containing 5, AKAP9 - a kinase (prka) anchor protein (yotiao) 9, BOD1 - biorientation of chromosomes in cell division 1, ARPP19 - camp-regulated phosphoprotein, 19kda, ORC4 - origin recognition complex, subunit 4, HAUS3 - haus augmin-like comp…
GO:0000209	protein polyubiquitination	7.9e-08	3.48e-05	2.51	16693	221	1172	39	[PSMD6 - proteasome (prosome, macropain) 26s subunit, non-atpase, 6, RNF31 - ring finger protein 31, BARD1 - brca1 associated ring domain 1, KLHL42 - kelch-like family member 42, PSMD13 - proteasome (prosome, macropain) 26s subunit, non-atpase, 13, PSME2 - proteasome (prosome, macropain) activator subunit 2 (pa28 beta), ANAPC5 - anaphase promoting complex subunit 5, DTL - denticleless e3 ubiquiti…
GO:0044267	cellular protein metabolic process	9.61e-08	4.11e-05	1.33	16693	2881	1172	270	[ZMYND8 - zinc finger, mynd-type containing 8, MARK2 - map/microtubule affinity-regulating kinase 2, AKAP9 - a kinase (prka) anchor protein (yotiao) 9, DAPK2 - death-associated protein kinase 2, ATAT1 - alpha tubulin acetyltransferase 1, BCKDK - branched chain ketoacid dehydrogenase kinase, BCOR - bcl6 corepressor, PRMT2 - protein arginine methyltransferase 2, GALNT10 - udp-n-acetyl-alpha-d-galac…
GO:0051252	regulation of RNA metabolic process	2.37e-07	9.84e-05	1.29	16693	3360	1172	305	[ZMYND8 - zinc finger, mynd-type containing 8, ZNF565 - zinc finger protein 565, EXOSC9 - exosome component 9, RBM39 - rna binding motif protein 39, DHX33 - deah (asp-glu-ala-his) box polypeptide 33, RFX2 - regulatory factor x, 2 (influences hla class ii expression), NCOR1 - nuclear receptor corepressor 1, RELA - v-rel avian reticuloendotheliosis viral oncogene homolog a, CCNL2 - cyclin l2, ZNF82…
GO:0019219	regulation of nucleobase-containing compound metabolic process	2.57e-07	0.000103	1.28	16693	3675	1172	329	[ZMYND8 - zinc finger, mynd-type containing 8, ZNF565 - zinc finger protein 565, EXOSC9 - exosome component 9, AKAP9 - a kinase (prka) anchor protein (yotiao) 9, RBM39 - rna binding motif protein 39, DHX33 - deah (asp-glu-ala-his) box polypeptide 33, RFX2 - regulatory factor x, 2 (influences hla class ii expression), NCOR1 - nuclear receptor corepressor 1, RELA - v-rel avian reticuloendotheliosis…
GO:0032774	RNA biosynthetic process	2.91e-07	0.000114	1.36	16693	2423	1172	231	[ZNF565 - zinc finger protein 565, ZMYND8 - zinc finger, mynd-type containing 8, RBM39 - rna binding motif protein 39, RFX2 - regulatory factor x, 2 (influences hla class ii expression), RELA - v-rel avian reticuloendotheliosis viral oncogene homolog a, NCOR1 - nuclear receptor corepressor 1, CCNL2 - cyclin l2, ZNF821 - zinc finger protein 821, BCOR - bcl6 corepressor, NCOR2 - nuclear receptor co…
GO:2000112	regulation of cellular macromolecule biosynthetic process	3.63e-07	0.000139	1.28	16693	3557	1172	319	[ZMYND8 - zinc finger, mynd-type containing 8, ZNF565 - zinc finger protein 565, EXOSC9 - exosome component 9, RBM39 - rna binding motif protein 39, DHX33 - deah (asp-glu-ala-his) box polypeptide 33, RFX2 - regulatory factor x, 2 (influences hla class ii expression), NCOR1 - nuclear receptor corepressor 1, RELA - v-rel avian reticuloendotheliosis viral oncogene homolog a, CCNL2 - cyclin l2, ZNF82…
GO:0031326	regulation of cellular biosynthetic process	6.08e-07	0.000221	1.26	16693	3825	1172	338	[ZMYND8 - zinc finger, mynd-type containing 8, ZNF565 - zinc finger protein 565, EXOSC9 - exosome component 9, AKAP9 - a kinase (prka) anchor protein (yotiao) 9, RBM39 - rna binding motif protein 39, DHX33 - deah (asp-glu-ala-his) box polypeptide 33, RFX2 - regulatory factor x, 2 (influences hla class ii expression), NCOR1 - nuclear receptor corepressor 1, RELA - v-rel avian reticuloendotheliosis…
GO:0010556	regulation of macromolecule biosynthetic process	1.08e-06	0.000384	1.26	16693	3663	1172	324	[ZMYND8 - zinc finger, mynd-type containing 8, ZNF565 - zinc finger protein 565, EXOSC9 - exosome component 9, RBM39 - rna binding motif protein 39, DHX33 - deah (asp-glu-ala-his) box polypeptide 33, RFX2 - regulatory factor x, 2 (influences hla class ii expression), NCOR1 - nuclear receptor corepressor 1, RELA - v-rel avian reticuloendotheliosis viral oncogene homolog a, CCNL2 - cyclin l2, ZNF82…
GO:0006281	DNA repair	1.09e-06	0.000378	1.94	16693	419	1172	57	[HELQ - helicase, polq-like, DTL - denticleless e3 ubiquitin protein ligase homolog (drosophila), DDB2 - damage-specific dna binding protein 2, 48kda, PDS5A - pds5, regulator of cohesion maintenance, homolog a (s. cerevisiae), SETMAR - set domain and mariner transposase fusion gene, MGME1 - mitochondrial genome maintenance exonuclease 1, MMS19 - mms19 nucleotide excision repair homolog (s. cerevi…
GO:0060271	cilium assembly	1.37e-06	0.000452	2.63	16693	157	1172	29	[SEPT7 - septin 7, IQCB1 - iq motif containing b1, WDR35 - wd repeat domain 35, KIAA0586 - kiaa0586, TTC26 - tetratricopeptide repeat domain 26, CEP89 - centrosomal protein 89kda, GSN - gelsolin, NEK1 - nima-related kinase 1, IFT46 - intraflagellar transport 46 homolog (chlamydomonas), RFX2 - regulatory factor x, 2 (influences hla class ii expression), SSX2IP - synovial sarcoma, x breakpoint 2 in…
GO:0009889	regulation of biosynthetic process	1.46e-06	0.00047	1.25	16693	3872	1172	339	[ZMYND8 - zinc finger, mynd-type containing 8, ZNF565 - zinc finger protein 565, EXOSC9 - exosome component 9, AKAP9 - a kinase (prka) anchor protein (yotiao) 9, RBM39 - rna binding motif protein 39, DHX33 - deah (asp-glu-ala-his) box polypeptide 33, RFX2 - regulatory factor x, 2 (influences hla class ii expression), NCOR1 - nuclear receptor corepressor 1, RELA - v-rel avian reticuloendotheliosis…
GO:0009059	macromolecule biosynthetic process	2.31e-06	0.000729	1.29	16693	2898	1172	263	[ZNF565 - zinc finger protein 565, ZMYND8 - zinc finger, mynd-type containing 8, RBM39 - rna binding motif protein 39, RFX2 - regulatory factor x, 2 (influences hla class ii expression), RELA - v-rel avian reticuloendotheliosis viral oncogene homolog a, NCOR1 - nuclear receptor corepressor 1, CCNL2 - cyclin l2, ZNF821 - zinc finger protein 821, MGME1 - mitochondrial genome maintenance exonuclease…
GO:0097659	nucleic acid-templated transcription	7e-06	0.00199	1.33	16693	2134	1172	200	[ZMYND8 - zinc finger, mynd-type containing 8, ZNF565 - zinc finger protein 565, RBM39 - rna binding motif protein 39, RFX2 - regulatory factor x, 2 (influences hla class ii expression), RELA - v-rel avian reticuloendotheliosis viral oncogene homolog a, NCOR1 - nuclear receptor corepressor 1, CCNL2 - cyclin l2, ZNF821 - zinc finger protein 821, BCOR - bcl6 corepressor, NCOR2 - nuclear receptor co…
GO:2001141	regulation of RNA biosynthetic process	7.95e-06	0.00218	1.26	16693	3256	1172	287	[ZMYND8 - zinc finger, mynd-type containing 8, ZNF565 - zinc finger protein 565, EXOSC9 - exosome component 9, RBM39 - rna binding motif protein 39, DHX33 - deah (asp-glu-ala-his) box polypeptide 33, RFX2 - regulatory factor x, 2 (influences hla class ii expression), NCOR1 - nuclear receptor corepressor 1, RELA - v-rel avian reticuloendotheliosis viral oncogene homolog a, CCNL2 - cyclin l2, ZNF82…
GO:0019538	protein metabolic process	8.48e-06	0.00228	1.25	16693	3429	1172	300	[ZMYND8 - zinc finger, mynd-type containing 8, MARK2 - map/microtubule affinity-regulating kinase 2, AKAP9 - a kinase (prka) anchor protein (yotiao) 9, DAPK2 - death-associated protein kinase 2, ATAT1 - alpha tubulin acetyltransferase 1, BCKDK - branched chain ketoacid dehydrogenase kinase, RELA - v-rel avian reticuloendotheliosis viral oncogene homolog a, PRMT2 - protein arginine methyltransfera…
GO:0009987	cellular process	1.01e-05	0.00268	1.07	16693	12765	1172	955	[EXOSC9 - exosome component 9, AGAP3 - arfgap with gtpase domain, ankyrin repeat and ph domain 3, TTC26 - tetratricopeptide repeat domain 26, ATAT1 - alpha tubulin acetyltransferase 1, SEPT5 - septin 5, SSX2IP - synovial sarcoma, x breakpoint 2 interacting protein, ZNF821 - zinc finger protein 821, GALNT10 - udp-n-acetyl-alpha-d-galactosamine:polypeptide n-acetylgalactosaminyltransferase 10 (galn…
mplex member c/d, ANKRD17 - ankyrin repeat domain 17, RASSF5 - ras association (ralgds/af-6) domain family member 5, HELZ2 - helicase with zinc finger 2, transcriptional coactivator, DECR2 - 2,4-dienoyl coa reductase 2, peroxisomal, ZNF530 - zinc finger protein 530, LRRCC1 - leucine rich repeat and coiled-coil centrosomal protein 1, SLC7A7 - solute carrier family 7 (amino acid transporter light c…
GO:0030031	cell projection assembly	1.17e-05	0.00302	2.12	16693	249	1172	37	[IQCB1 - iq motif containing b1, SEPT7 - septin 7, WDR35 - wd repeat domain 35, KIAA0586 - kiaa0586, CEP89 - centrosomal protein 89kda, TTC26 - tetratricopeptide repeat domain 26, MTSS1 - metastasis suppressor 1, GSN - gelsolin, NEK1 - nima-related kinase 1, INPP5K - inositol polyphosphate-5-phosphatase k, RFX2 - regulatory factor x, 2 (influences hla class ii expression), IFT46 - intraflagellar …
GO:0010608	posttranscriptional regulation of gene expression	1.28e-05	0.00327	1.85	16693	401	1172	52	[PSMD6 - proteasome (prosome, macropain) 26s subunit, non-atpase, 6, EXOSC5 - exosome component 5, EXOSC9 - exosome component 9, FMR1 - fragile x mental retardation 1, EIF3K - eukaryotic translation initiation factor 3, subunit k, TDRD7 - tudor domain containing 7, DIS3 - dis3 mitotic control homolog (s. cerevisiae), NCOR1 - nuclear receptor corepressor 1, PTCD3 - pentatricopeptide repeat domain …
GO:1901575	organic substance catabolic process	1.52e-05	0.00362	1.42	16693	1342	1172	134	[PSMD6 - proteasome (prosome, macropain) 26s subunit, non-atpase, 6, EXOSC5 - exosome component 5, EXOSC9 - exosome component 9, LGMN - legumain, BCKDK - branched chain ketoacid dehydrogenase kinase, INPP5K - inositol polyphosphate-5-phosphatase k, BDH2 - 3-hydroxybutyrate dehydrogenase, type 2, SETMAR - set domain and mariner transposase fusion gene, NAGLU - n-acetylglucosaminidase, alpha, RMND5…
GO:0006521	regulation of cellular amino acid metabolic process	1.87e-05	0.00437	3.63	16693	55	1172	14	[PSMD6 - proteasome (prosome, macropain) 26s subunit, non-atpase, 6, SLC7A7 - solute carrier family 7 (amino acid transporter light chain, y+l system), member 7, PSMD13 - proteasome (prosome, macropain) 26s subunit, non-atpase, 13, PSMA6 - proteasome (prosome, macropain) subunit, alpha type, 6, PSME2 - proteasome (prosome, macropain) activator subunit 2 (pa28 beta), PSMA4 - proteasome (prosome, m…
GO:0006259	DNA metabolic process	2.68e-05	0.00608	1.6	16693	686	1172	77	[EXOSC5 - exosome component 5, MTRR - 5-methyltetrahydrofolate-homocysteine methyltransferase reductase, HELQ - helicase, polq-like, ASCC2 - activating signal cointegrator 1 complex subunit 2, ORC4 - origin recognition complex, subunit 4, GINS3 - gins complex subunit 3 (psf3 homolog), DTL - denticleless e3 ubiquitin protein ligase homolog (drosophila), DDB2 - damage-specific dna binding protein 2…
GO:0010565	regulation of cellular ketone metabolic process	3.54e-05	0.0079	2.41	16693	148	1172	25	[PRKAG2 - protein kinase, amp-activated, gamma 2 non-catalytic subunit, PSMD6 - proteasome (prosome, macropain) 26s subunit, non-atpase, 6, SLC7A7 - solute carrier family 7 (amino acid transporter light chain, y+l system), member 7, PSMD13 - proteasome (prosome, macropain) 26s subunit, non-atpase, 13, PSME2 - proteasome (prosome, macropain) activator subunit 2 (pa28 beta), PDPR - pyruvate dehydro…
GO:0034645	cellular macromolecule biosynthetic process	4.9e-05	0.0108	1.27	16693	2600	1172	231	[ZNF565 - zinc finger protein 565, ZMYND8 - zinc finger, mynd-type containing 8, RBM39 - rna binding motif protein 39, RFX2 - regulatory factor x, 2 (influences hla class ii expression), RELA - v-rel avian reticuloendotheliosis viral oncogene homolog a, NCOR1 - nuclear receptor corepressor 1, CCNL2 - cyclin l2, MGME1 - mitochondrial genome maintenance exonuclease 1, ZNF821 - zinc finger protein 8…
GO:1902589	single-organism organelle organization	5.21e-05	0.0113	1.47	16693	979	1172	101	[SEPT7 - septin 7, DST - dystonin, MARK2 - map/microtubule affinity-regulating kinase 2, BNIP1 - bcl2/adenovirus e1b 19kda interacting protein 1, C22orf29 - chromosome 22 open reading frame 29, BIRC5 - baculoviral iap repeat containing 5, AKAP9 - a kinase (prka) anchor protein (yotiao) 9, CEP89 - centrosomal protein 89kda, TTC26 - tetratricopeptide repeat domain 26, SNX14 - sorting nexin 14, GSN …
GO:0031323	regulation of cellular metabolic process	5.42e-05	0.0116	1.16	16693	5221	1172	427	[ZMYND8 - zinc finger, mynd-type containing 8, EXOSC9 - exosome component 9, RBM39 - rna binding motif protein 39, NCOR1 - nuclear receptor corepressor 1, LDLR - low density lipoprotein receptor, ZNF821 - zinc finger protein 821, SPINT1 - serine peptidase inhibitor, kunitz type 1, NCOR2 - nuclear receptor corepressor 2, RNF14 - ring finger protein 14, ACADVL - acyl-coa dehydrogenase, very long ch…
GO:0051443	positive regulation of ubiquitin-protein transferase activity	6.11e-05	0.0129	2.79	16693	92	1172	18	[PSMD6 - proteasome (prosome, macropain) 26s subunit, non-atpase, 6, CDC14B - cell division cycle 14b, PSMD13 - proteasome (prosome, macropain) 26s subunit, non-atpase, 13, PSMA6 - proteasome (prosome, macropain) subunit, alpha type, 6, PSME2 - proteasome (prosome, macropain) activator subunit 2 (pa28 beta), ANAPC5 - anaphase promoting complex subunit 5, PSMA4 - proteasome (prosome, macropain) su…
GO:0080090	regulation of primary metabolic process	7.83e-05	0.0162	1.16	16693	5172	1172	422	[ZMYND8 - zinc finger, mynd-type containing 8, EXOSC9 - exosome component 9, RBM39 - rna binding motif protein 39, NCOR1 - nuclear receptor corepressor 1, LDLR - low density lipoprotein receptor, ZNF821 - zinc finger protein 821, SPINT1 - serine peptidase inhibitor, kunitz type 1, NCOR2 - nuclear receptor corepressor 2, RNF14 - ring finger protein 14, ACADVL - acyl-coa dehydrogenase, very long ch…
GO:0060255	regulation of macromolecule metabolic process	8.17e-05	0.0167	1.16	16693	5188	1172	423	[ZMYND8 - zinc finger, mynd-type containing 8, EXOSC9 - exosome component 9, RBM39 - rna binding motif protein 39, NCOR1 - nuclear receptor corepressor 1, LDLR - low density lipoprotein receptor, ZNF821 - zinc finger protein 821, SPINT1 - serine peptidase inhibitor, kunitz type 1, NCOR2 - nuclear receptor corepressor 2, RNF14 - ring finger protein 14, NRIP1 - nuclear receptor interacting protein …
GO:1904666	regulation of ubiquitin protein ligase activity	8.56e-05	0.0173	2.92	16693	78	1172	16	[PSMD6 - proteasome (prosome, macropain) 26s subunit, non-atpase, 6, CDC14B - cell division cycle 14b, PSMD13 - proteasome (prosome, macropain) 26s subunit, non-atpase, 13, PSMA6 - proteasome (prosome, macropain) subunit, alpha type, 6, PSME2 - proteasome (prosome, macropain) activator subunit 2 (pa28 beta), PSMA4 - proteasome (prosome, macropain) subunit, alpha type, 4, ANAPC5 - anaphase promoti…
GO:0043488	regulation of mRNA stability	0.000111	0.0219	2.39	16693	131	1172	22	[PSMD6 - proteasome (prosome, macropain) 26s subunit, non-atpase, 6, ANGEL2 - angel homolog 2 (drosophila), EXOSC5 - exosome component 5, EXOSC9 - exosome component 9, FMR1 - fragile x mental retardation 1, PSMD13 - proteasome (prosome, macropain) 26s subunit, non-atpase, 13, PSMA6 - proteasome (prosome, macropain) subunit, alpha type, 6, PSME2 - proteasome (prosome, macropain) activator subunit …
GO:0045786	negative regulation of cell cycle	0.000114	0.022	1.7	16693	435	1172	52	[DTL - denticleless e3 ubiquitin protein ligase homolog (drosophila), PTPRK - protein tyrosine phosphatase, receptor type, k, C5orf45 - chromosome 5 open reading frame 45, SETMAR - set domain and mariner transposase fusion gene, ZBTB17 - zinc finger and btb domain containing 17, PRMT2 - protein arginine methyltransferase 2, HTRA2 - htra serine peptidase 2, MLF1 - myeloid leukemia factor 1, CHFR -…
GO:0016569	covalent chromatin modification	0.000114	0.0217	1.7	16693	435	1172	52	[ZMYND8 - zinc finger, mynd-type containing 8, CHD9 - chromodomain helicase dna binding protein 9, NSD1 - nuclear receptor binding set domain protein 1, BAHD1 - bromo adjacent homology domain containing 1, DDB2 - damage-specific dna binding protein 2, 48kda, HLCS - holocarboxylase synthetase (biotin-(proprionyl-coa-carboxylase (atp-hydrolysing)) ligase), NCOR1 - nuclear receptor corepressor 1, SE…
GO:0019222	regulation of metabolic process	0.000122	0.0229	1.15	16693	5498	1172	444	[ZMYND8 - zinc finger, mynd-type containing 8, EXOSC9 - exosome component 9, RBM39 - rna binding motif protein 39, NCOR1 - nuclear receptor corepressor 1, LDLR - low density lipoprotein receptor, ZNF821 - zinc finger protein 821, NCOR2 - nuclear receptor corepressor 2, SPINT1 - serine peptidase inhibitor, kunitz type 1, RNF14 - ring finger protein 14, ACADVL - acyl-coa dehydrogenase, very long ch…
GO:0051436	negative regulation of ubiquitin-protein ligase activity involved in mitotic cell cycle	0.000135	0.0252	3.07	16693	65	1172	14	[PSMD6 - proteasome (prosome, macropain) 26s subunit, non-atpase, 6, PSMD13 - proteasome (prosome, macropain) 26s subunit, non-atpase, 13, PSMA6 - proteasome (prosome, macropain) subunit, alpha type, 6, PSME2 - proteasome (prosome, macropain) activator subunit 2 (pa28 beta), PSMA4 - proteasome (prosome, macropain) subunit, alpha type, 4, ANAPC5 - anaphase promoting complex subunit 5, PSMB9 - prot…
GO:0006511	ubiquitin-dependent protein catabolic process	0.000137	0.0252	1.74	16693	384	1172	47	[ARNTL - aryl hydrocarbon receptor nuclear translocator-like, PSMD6 - proteasome (prosome, macropain) 26s subunit, non-atpase, 6, KLHL42 - kelch-like family member 42, PSMD13 - proteasome (prosome, macropain) 26s subunit, non-atpase, 13, PSME2 - proteasome (prosome, macropain) activator subunit 2 (pa28 beta), UGGT2 - udp-glucose glycoprotein glucosyltransferase 2, ANAPC5 - anaphase promoting comp…
GO:0051438	regulation of ubiquitin-protein transferase activity	0.000151	0.0274	2.53	16693	107	1172	19	[PSMD6 - proteasome (prosome, macropain) 26s subunit, non-atpase, 6, CDC14B - cell division cycle 14b, PSMD13 - proteasome (prosome, macropain) 26s subunit, non-atpase, 13, PSMA6 - proteasome (prosome, macropain) subunit, alpha type, 6, PSME2 - proteasome (prosome, macropain) activator subunit 2 (pa28 beta), PSMA4 - proteasome (prosome, macropain) subunit, alpha type, 4, ANAPC5 - anaphase promoti…
GO:0051439	regulation of ubiquitin-protein ligase activity involved in mitotic cell cycle	0.000161	0.0288	3.02	16693	66	1172	14	[PSMD6 - proteasome (prosome, macropain) 26s subunit, non-atpase, 6, PSMD13 - proteasome (prosome, macropain) 26s subunit, non-atpase, 13, PSMA6 - proteasome (prosome, macropain) subunit, alpha type, 6, PSME2 - proteasome (prosome, macropain) activator subunit 2 (pa28 beta), PSMA4 - proteasome (prosome, macropain) subunit, alpha type, 4, ANAPC5 - anaphase promoting complex subunit 5, PSMB9 - prot…
GO:1904668	positive regulation of ubiquitin protein ligase activity	0.000163	0.0288	2.89	16693	74	1172	15	[PSMD6 - proteasome (prosome, macropain) 26s subunit, non-atpase, 6, CDC14B - cell division cycle 14b, PSMD13 - proteasome (prosome, macropain) 26s subunit, non-atpase, 13, PSMA6 - proteasome (prosome, macropain) subunit, alpha type, 6, PSME2 - proteasome (prosome, macropain) activator subunit 2 (pa28 beta), PSMA4 - proteasome (prosome, macropain) subunit, alpha type, 4, ANAPC5 - anaphase promoti…
GO:0043632	modification-dependent macromolecule catabolic process	0.000166	0.0291	1.72	16693	398	1172	48	[PSMD6 - proteasome (prosome, macropain) 26s subunit, non-atpase, 6, ARNTL - aryl hydrocarbon receptor nuclear translocator-like, PSMD13 - proteasome (prosome, macropain) 26s subunit, non-atpase, 13, EXOSC9 - exosome component 9, KLHL42 - kelch-like family member 42, PSME2 - proteasome (prosome, macropain) activator subunit 2 (pa28 beta), UGGT2 - udp-glucose glycoprotein glucosyltransferase 2, AN…
GO:0006406	mRNA export from nucleus	0.000176	0.0303	2.66	16693	91	1172	17	[NXF3 - nuclear rna export factor 3, DDX19B - dead (asp-glu-ala-asp) box polypeptide 19b, DDX19A - dead (asp-glu-ala-asp) box polypeptide 19a, SRSF11 - serine/arginine-rich splicing factor 11, POLDIP3 - polymerase (dna-directed), delta interacting protein 3, PCID2 - pci domain containing 2, NXF1 - nuclear rna export factor 1, SRSF4 - serine/arginine-rich splicing factor 4, SRSF6 - serine/arginine…
GO:1904667	negative regulation of ubiquitin protein ligase activity	0.00019	0.0325	2.98	16693	67	1172	14	[PSMD6 - proteasome (prosome, macropain) 26s subunit, non-atpase, 6, PSMD13 - proteasome (prosome, macropain) 26s subunit, non-atpase, 13, PSMA6 - proteasome (prosome, macropain) subunit, alpha type, 6, PSME2 - proteasome (prosome, macropain) activator subunit 2 (pa28 beta), PSMA4 - proteasome (prosome, macropain) subunit, alpha type, 4, ANAPC5 - anaphase promoting complex subunit 5, PSMB9 - prot…
GO:0019941	modification-dependent protein catabolic process	0.000222	0.0375	1.71	16693	392	1172	47	[PSMD6 - proteasome (prosome, macropain) 26s subunit, non-atpase, 6, ARNTL - aryl hydrocarbon receptor nuclear translocator-like, PSMD13 - proteasome (prosome, macropain) 26s subunit, non-atpase, 13, KLHL42 - kelch-like family member 42, PSME2 - proteasome (prosome, macropain) activator subunit 2 (pa28 beta), UGGT2 - udp-glucose glycoprotein glucosyltransferase 2, ANAPC5 - anaphase promoting comp…
GO:0009056	catabolic process	0.000228	0.038	1.34	16693	1448	1172	136	[PSMD6 - proteasome (prosome, macropain) 26s subunit, non-atpase, 6, EXOSC5 - exosome component 5, EXOSC9 - exosome component 9, LGMN - legumain, BCKDK - branched chain ketoacid dehydrogenase kinase, INPP5K - inositol polyphosphate-5-phosphatase k, BDH2 - 3-hydroxybutyrate dehydrogenase, type 2, SETMAR - set domain and mariner transposase fusion gene, NAGLU - n-acetylglucosaminidase, alpha, RMND5…
GO:0009894	regulation of catabolic process	0.000235	0.0387	1.64	16693	470	1172	54	[PSMD6 - proteasome (prosome, macropain) 26s subunit, non-atpase, 6, FMR1 - fragile x mental retardation 1, APOC1 - apolipoprotein c-i, NCOR1 - nuclear receptor corepressor 1, RELA - v-rel avian reticuloendotheliosis viral oncogene homolog a, LDLR - low density lipoprotein receptor, RNF14 - ring finger protein 14, CHFR - checkpoint with forkhead and ring finger domains, e3 ubiquitin protein ligas…
GO:0033238	regulation of cellular amine metabolic process	0.000308	0.0503	2.85	16693	70	1172	14	[PSMD6 - proteasome (prosome, macropain) 26s subunit, non-atpase, 6, SLC7A7 - solute carrier family 7 (amino acid transporter light chain, y+l system), member 7, PSMD13 - proteasome (prosome, macropain) 26s subunit, non-atpase, 13, PSMA6 - proteasome (prosome, macropain) subunit, alpha type, 6, PSME2 - proteasome (prosome, macropain) activator subunit 2 (pa28 beta), OAZ1 - ornithine decarboxylase…
GO:0006513	protein monoubiquitination	0.000324	0.0523	3.33	16693	47	1172	11	[BCOR - bcl6 corepressor, NEDD4L - neural precursor cell expressed, developmentally down-regulated 4-like, e3 ubiquitin protein ligase, RNF168 - ring finger protein 168, e3 ubiquitin protein ligase, KLHL22 - kelch-like family member 22, MGRN1 - mahogunin ring finger 1, e3 ubiquitin protein ligase, DTL - denticleless e3 ubiquitin protein ligase homolog (drosophila), FBXL2 - f-box and leucine-rich …
GO:0031398	positive regulation of protein ubiquitination	0.000364	0.0575	2.12	16693	161	1172	24	[SKP2 - s-phase kinase-associated protein 2, e3 ubiquitin protein ligase, PSMD6 - proteasome (prosome, macropain) 26s subunit, non-atpase, 6, CDC14B - cell division cycle 14b, PSMD13 - proteasome (prosome, macropain) 26s subunit, non-atpase, 13, PSMA6 - proteasome (prosome, macropain) subunit, alpha type, 6, XIAP - x-linked inhibitor of apoptosis, PSME2 - proteasome (prosome, macropain) activator…
GO:0051603	proteolysis involved in cellular protein catabolic process	0.000411	0.0642	1.63	16693	436	1172	50	[PSMD6 - proteasome (prosome, macropain) 26s subunit, non-atpase, 6, KLHL42 - kelch-like family member 42, LGMN - legumain, UGGT2 - udp-glucose glycoprotein glucosyltransferase 2, DTL - denticleless e3 ubiquitin protein ligase homolog (drosophila), RNF121 - ring finger protein 121, RMND5B - required for meiotic nuclear division 5 homolog b (s. cerevisiae), PTPN23 - protein tyrosine phosphatase, n…
GO:0007005	mitochondrion organization	0.00044	0.068	1.8	16693	285	1172	36	[GABARAPL1 - gaba(a) receptor-associated protein like 1, MARK2 - map/microtubule affinity-regulating kinase 2, MSTO1 - misato 1, mitochondrial distribution and morphology regulator, C22orf29 - chromosome 22 open reading frame 29, CEP89 - centrosomal protein 89kda, MTFR1 - mitochondrial fission regulator 1, PTCD3 - pentatricopeptide repeat domain 3, MEF2A - myocyte enhancer factor 2a, MGME1 - mito…
GO:0031145	anaphase-promoting complex-dependent catabolic process	0.000484	0.074	2.73	16693	73	1172	14	[PSMD6 - proteasome (prosome, macropain) 26s subunit, non-atpase, 6, SKP2 - s-phase kinase-associated protein 2, e3 ubiquitin protein ligase, PSMD13 - proteasome (prosome, macropain) 26s subunit, non-atpase, 13, PSMA6 - proteasome (prosome, macropain) subunit, alpha type, 6, PSME2 - proteasome (prosome, macropain) activator subunit 2 (pa28 beta), PSMA4 - proteasome (prosome, macropain) subunit, a…
GO:0051444	negative regulation of ubiquitin-protein transferase activity	0.000484	0.0732	2.73	16693	73	1172	14	[PSMD6 - proteasome (prosome, macropain) 26s subunit, non-atpase, 6, PSMD13 - proteasome (prosome, macropain) 26s subunit, non-atpase, 13, PSMA6 - proteasome (prosome, macropain) subunit, alpha type, 6, PSME2 - proteasome (prosome, macropain) activator subunit 2 (pa28 beta), PSMA4 - proteasome (prosome, macropain) subunit, alpha type, 4, ANAPC5 - anaphase promoting complex subunit 5, PSMB9 - prot…
GO:0044265	cellular macromolecule catabolic process	0.000598	0.0894	1.49	16693	650	1172	68	[PSMD6 - proteasome (prosome, macropain) 26s subunit, non-atpase, 6, EXOSC9 - exosome component 9, KLHL42 - kelch-like family member 42, EXOSC5 - exosome component 5, UGGT2 - udp-glucose glycoprotein glucosyltransferase 2, DTL - denticleless e3 ubiquitin protein ligase homolog (drosophila), RPL13 - ribosomal protein l13, DIS3 - dis3 mitotic control homolog (s. cerevisiae), RNF121 - ring finger pr…
GO:0042455	ribonucleoside biosynthetic process	0.000621	0.092	2.48	16693	92	1172	16	[UCK1 - uridine-cytidine kinase 1, AK2 - adenylate kinase 2, PRKAG2 - protein kinase, amp-activated, gamma 2 non-catalytic subunit, ATP6V0A1 - atpase, h+ transporting, lysosomal v0 subunit a1, ADK - adenosine kinase, NME3 - nme/nm23 nucleoside diphosphate kinase 3, PPCDC - phosphopantothenoylcysteine decarboxylase, CHCHD10 - coiled-coil-helix-coiled-coil-helix domain containing 10, UCKL1 - uridin…
GO:0044248	cellular catabolic process	0.000637	0.0925	1.35	16693	1159	1172	110	[PSMD6 - proteasome (prosome, macropain) 26s subunit, non-atpase, 6, EXOSC9 - exosome component 9, EXOSC5 - exosome component 5, LGMN - legumain, BCKDK - branched chain ketoacid dehydrogenase kinase, SETMAR - set domain and mariner transposase fusion gene, BDH2 - 3-hydroxybutyrate dehydrogenase, type 2, RMND5B - required for meiotic nuclear division 5 homolog b (s. cerevisiae), HTRA2 - htra serin…
GO:0032463	negative regulation of protein homooligomerization	0.000712	0.102	8.14	16693	7	1172	4	[GBA - glucosidase, beta, acid, PEX5 - peroxisomal biogenesis factor 5, CLDN7 - claudin 7, CLU - clusterin]
GO:0016973	poly(A)+ mRNA export from nucleus	0.000882	0.126	5.93	16693	12	1172	5	[NXF3 - nuclear rna export factor 3, POLDIP3 - polymerase (dna-directed), delta interacting protein 3, PCID2 - pci domain containing 2, NXF1 - nuclear rna export factor 1, ZC3H11A - zinc finger ccch-type containing 11a]
GO:0006405	RNA export from nucleus	0.000886	0.125	2.33	16693	104	1172	17	[NXF3 - nuclear rna export factor 3, DDX19B - dead (asp-glu-ala-asp) box polypeptide 19b, DDX19A - dead (asp-glu-ala-asp) box polypeptide 19a, SRSF11 - serine/arginine-rich splicing factor 11, POLDIP3 - polymerase (dna-directed), delta interacting protein 3, PCID2 - pci domain containing 2, NXF1 - nuclear rna export factor 1, SRSF4 - serine/arginine-rich splicing factor 4, SRSF6 - serine/arginine…
GO:0051437	positive regulation of ubiquitin-protein ligase activity involved in regulation of mitotic cell cycle transition	0.000907	0.127	2.68	16693	69	1172	13	[PSMD6 - proteasome (prosome, macropain) 26s subunit, non-atpase, 6, PSMD13 - proteasome (prosome, macropain) 26s subunit, non-atpase, 13, PSMA6 - proteasome (prosome, macropain) subunit, alpha type, 6, PSME2 - proteasome (prosome, macropain) activator subunit 2 (pa28 beta), PSMA4 - proteasome (prosome, macropain) subunit, alpha type, 4, ANAPC5 - anaphase promoting complex subunit 5, PSMB9 - prot…

## Sheet: Rv_0 Hr
GO Term	Description	P-value	FDR q-value	Enrichment	N	B	n	b	Genes
GO:0000077	DNA damage checkpoint	0.000271	0.119	3.51	16659	75	697	11	[RAD9B - rad9 homolog b (s. pombe), CHEK1 - checkpoint kinase 1, C5orf45 - chromosome 5 open reading frame 45, RBBP8 - retinoblastoma binding protein 8, TAOK3 - tao kinase 3, RAD9A - rad9 homolog a (s. pombe), HINFP - histone h4 transcription factor, FAM175A - family with sequence similarity 175, member a, DTL - denticleless e3 ubiquitin protein ligase homolog (drosophila), CLOCK - clock circadia…
GO:0006281	DNA repair	7.77e-06	0.00564	2.15	16659	422	697	38	[C9orf142 - chromosome 9 open reading frame 142, ERCC6 - excision repair cross-complementing rodent repair deficiency, complementation group 6, RFC1 - replication factor c (activator 1) 1, 145kda, HELQ - helicase, polq-like, FAN1 - fancd2/fanci-associated nuclease 1, ASTE1 - asteroid homolog 1 (drosophila), DTL - denticleless e3 ubiquitin protein ligase homolog (drosophila), GPS1 - g protein path…
GO:0006974	cellular response to DNA damage stimulus	4.77e-06	0.00432	1.92	16659	646	697	52	[C9orf142 - chromosome 9 open reading frame 142, FMR1 - fragile x mental retardation 1, RFC1 - replication factor c (activator 1) 1, 145kda, ZNF385A - zinc finger protein 385a, FAN1 - fancd2/fanci-associated nuclease 1, HELQ - helicase, polq-like, DTL - denticleless e3 ubiquitin protein ligase homolog (drosophila), LIG3 - ligase iii, dna, atp-dependent, C5orf45 - chromosome 5 open reading frame 4…
GO:0006351	transcription, DNA-templated	6.8e-06	0.00548	1.45	16659	2129	697	129	[ZNF341 - zinc finger protein 341, MEIS3 - meis homeobox 3, SIX5 - six homeobox 5, ZNF239 - zinc finger protein 239, RBM39 - rna binding motif protein 39, ZMYM2 - zinc finger, mym-type 2, RFC1 - replication factor c (activator 1) 1, 145kda, HDAC10 - histone deacetylase 10, CRTC3 - creb regulated transcription coactivator 3, ZNF385A - zinc finger protein 385a, RFX5 - regulatory factor x, 5 (influe…
GO:0008152	metabolic process	1.87e-07	0.000226	1.19	16659	8342	697	415	[ZNF341 - zinc finger protein 341, ZNF239 - zinc finger protein 239, RBM39 - rna binding motif protein 39, PATZ1 - poz (btb) and at hook containing zinc finger 1, LIG3 - ligase iii, dna, atp-dependent, ZNF280C - zinc finger protein 280c, NUP62 - nucleoporin 62kda, PHC3 - polyhomeotic homolog 3 (drosophila), GCH1 - gtp cyclohydrolase 1, RAB40B - rab40b, member ras oncogene family, ACADVL - acyl-co…
GO:0033554	cellular response to stress	0.000848	0.286	1.44	16659	1245	697	75	[C9orf142 - chromosome 9 open reading frame 142, FMR1 - fragile x mental retardation 1, UGGT2 - udp-glucose glycoprotein glucosyltransferase 2, RFC1 - replication factor c (activator 1) 1, 145kda, HELQ - helicase, polq-like, FAN1 - fancd2/fanci-associated nuclease 1, ZNF385A - zinc finger protein 385a, DTL - denticleless e3 ubiquitin protein ligase homolog (drosophila), LIG3 - ligase iii, dna, at…
GO:0006511	ubiquitin-dependent protein catabolic process	0.000764	0.277	1.87	16659	383	697	30	[JKAMP - jnk1/mapk8-associated membrane protein, UGGT2 - udp-glucose glycoprotein glucosyltransferase 2, BTBD3 - btb (poz) domain containing 3, TAF1 - taf1 rna polymerase ii, tata box binding protein (tbp)-associated factor, 250kda, AMER1 - apc membrane recruitment protein 1, DTL - denticleless e3 ubiquitin protein ligase homolog (drosophila), RMND5B - required for meiotic nuclear division 5 homo…
GO:0006139	nucleobase-containing compound metabolic process	9.08e-10	3.29e-06	1.42	16659	3921	697	233	[ZNF341 - zinc finger protein 341, MEIS3 - meis homeobox 3, SIX5 - six homeobox 5, ZNF239 - zinc finger protein 239, RBM39 - rna binding motif protein 39, RFC1 - replication factor c (activator 1) 1, 145kda, FAN1 - fancd2/fanci-associated nuclease 1, SUGP2 - surp and g patch domain containing 2, RFX5 - regulatory factor x, 5 (influences hla class ii expression), PATZ1 - poz (btb) and at hook cont…
GO:0006259	DNA metabolic process	1.52e-05	0.00919	1.83	16659	691	697	53	[C9orf142 - chromosome 9 open reading frame 142, RFC1 - replication factor c (activator 1) 1, 145kda, FAN1 - fancd2/fanci-associated nuclease 1, HELQ - helicase, polq-like, TK2 - thymidine kinase 2, mitochondrial, DTL - denticleless e3 ubiquitin protein ligase homolog (drosophila), LIG3 - ligase iii, dna, atp-dependent, SUPV3L1 - suppressor of var1, 3-like 1 (s. cerevisiae), PICK1 - protein inter…
GO:0006284	base-excision repair	0.000731	0.272	5.31	16659	27	697	6	[POLQ - polymerase (dna directed), theta, TDG - thymine-dna glycosylase, ERCC6 - excision repair cross-complementing rodent repair deficiency, complementation group 6, SMUG1 - single-strand-selective monofunctional uracil-dna glycosylase 1, HMGA2 - high mobility group at-hook 2, HUWE1 - hect, uba and wwe domain containing 1, e3 ubiquitin protein ligase]
GO:0006725	cellular aromatic compound metabolic process	7.84e-10	3.79e-06	1.41	16659	4107	697	242	[ZNF341 - zinc finger protein 341, MEIS3 - meis homeobox 3, SIX5 - six homeobox 5, ZNF239 - zinc finger protein 239, RBM39 - rna binding motif protein 39, RFC1 - replication factor c (activator 1) 1, 145kda, FAN1 - fancd2/fanci-associated nuclease 1, SUGP2 - surp and g patch domain containing 2, RFX5 - regulatory factor x, 5 (influences hla class ii expression), PATZ1 - poz (btb) and at hook cont…
GO:0006807	nitrogen compound metabolic process	2.99e-08	4.34e-05	1.33	16659	4814	697	267	[ZNF341 - zinc finger protein 341, MEIS3 - meis homeobox 3, SIX5 - six homeobox 5, ZNF239 - zinc finger protein 239, RBM39 - rna binding motif protein 39, RFC1 - replication factor c (activator 1) 1, 145kda, FAN1 - fancd2/fanci-associated nuclease 1, SUGP2 - surp and g patch domain containing 2, RFX5 - regulatory factor x, 5 (influences hla class ii expression), PATZ1 - poz (btb) and at hook cont…
GO:0009058	biosynthetic process	0.000137	0.0641	1.25	16659	3913	697	205	[ZNF341 - zinc finger protein 341, MEIS3 - meis homeobox 3, SIX5 - six homeobox 5, ZNF239 - zinc finger protein 239, RBM39 - rna binding motif protein 39, RFC1 - replication factor c (activator 1) 1, 145kda, RFX5 - regulatory factor x, 5 (influences hla class ii expression), PATZ1 - poz (btb) and at hook containing zinc finger 1, LIG3 - ligase iii, dna, atp-dependent, ZNF280C - zinc finger protei…
GO:0009059	macromolecule biosynthetic process	0.000156	0.0707	1.3	16659	2894	697	158	[ZNF341 - zinc finger protein 341, MEIS3 - meis homeobox 3, SIX5 - six homeobox 5, ZNF239 - zinc finger protein 239, RBM39 - rna binding motif protein 39, ZMYM2 - zinc finger, mym-type 2, RFC1 - replication factor c (activator 1) 1, 145kda, HDAC10 - histone deacetylase 10, CRTC3 - creb regulated transcription coactivator 3, ZNF385A - zinc finger protein 385a, NARG2 - nmda receptor regulated 2, RF…
GO:0009314	response to radiation	0.000702	0.268	1.88	16659	381	697	30	[ERCC6 - excision repair cross-complementing rodent repair deficiency, complementation group 6, FMR1 - fragile x mental retardation 1, TAF1 - taf1 rna polymerase ii, tata box binding protein (tbp)-associated factor, 250kda, DTL - denticleless e3 ubiquitin protein ligase homolog (drosophila), C5orf45 - chromosome 5 open reading frame 45, KIAA0101 - kiaa0101, MEIS2 - meis homeobox 2, NHEJ1 - nonhom…
GO:0009987	cellular process	5.12e-06	0.00437	1.09	16659	12733	697	580	[ZNF341 - zinc finger protein 341, DSN1 - dsn1, mis12 kinetochore complex component, ZNF239 - zinc finger protein 239, AGAP3 - arfgap with gtpase domain, ankyrin repeat and ph domain 3, CATSPER1 - cation channel, sperm associated 1, RBM39 - rna binding motif protein 39, TTC26 - tetratricopeptide repeat domain 26, PATZ1 - poz (btb) and at hook containing zinc finger 1, SPG21 - spastic paraplegia 2…
GO:0010767	regulation of transcription from RNA polymerase II promoter in response to UV-induced DNA damage	7.29e-05	0.0365	23.9	16659	3	697	3	[CHEK1 - checkpoint kinase 1, NEDD4 - neural precursor cell expressed, developmentally down-regulated 4, e3 ubiquitin protein ligase, TAF1 - taf1 rna polymerase ii, tata box binding protein (tbp)-associated factor, 250kda]
GO:0016070	RNA metabolic process	3.99e-06	0.00386	1.37	16659	3062	697	175	[ZNF341 - zinc finger protein 341, MEIS3 - meis homeobox 3, SIX5 - six homeobox 5, FMR1 - fragile x mental retardation 1, ZNF239 - zinc finger protein 239, LUC7L3 - luc7-like 3 (s. cerevisiae), RBM39 - rna binding motif protein 39, ZMYM2 - zinc finger, mym-type 2, RFC1 - replication factor c (activator 1) 1, 145kda, HDAC10 - histone deacetylase 10, CRTC3 - creb regulated transcription coactivator…
GO:0016569	covalent chromatin modification	0.000364	0.151	1.87	16659	435	697	34	[KANSL3 - kat8 regulatory nsl complex subunit 3, L3MBTL2 - l(3)mbt-like 2 (drosophila), TAF1 - taf1 rna polymerase ii, tata box binding protein (tbp)-associated factor, 250kda, HDAC10 - histone deacetylase 10, HDAC11 - histone deacetylase 11, ZMYND11 - zinc finger, mynd-type containing 11, PHF15 - phd finger protein 15, HUWE1 - hect, uba and wwe domain containing 1, e3 ubiquitin protein ligase, S…
GO:0018130	heterocycle biosynthetic process	3.75e-06	0.00389	1.39	16659	2764	697	161	[ZNF341 - zinc finger protein 341, MEIS3 - meis homeobox 3, SIX5 - six homeobox 5, ZNF239 - zinc finger protein 239, RBM39 - rna binding motif protein 39, ZMYM2 - zinc finger, mym-type 2, RFC1 - replication factor c (activator 1) 1, 145kda, HDAC10 - histone deacetylase 10, CRTC3 - creb regulated transcription coactivator 3, ZNF385A - zinc finger protein 385a, NARG2 - nmda receptor regulated 2, RF…
GO:0018205	peptidyl-lysine modification	0.000818	0.283	2	16659	299	697	25	[KANSL3 - kat8 regulatory nsl complex subunit 3, L3MBTL2 - l(3)mbt-like 2 (drosophila), TAF1 - taf1 rna polymerase ii, tata box binding protein (tbp)-associated factor, 250kda, PHF15 - phd finger protein 15, SETD6 - set domain containing 6, NUP62 - nucleoporin 62kda, USP22 - ubiquitin specific peptidase 22, DHPS - deoxyhypusine synthase, ING5 - inhibitor of growth family, member 5, PHC3 - polyhom…
GO:0019438	aromatic compound biosynthetic process	1e-05	0.00662	1.37	16659	2769	697	159	[ZNF341 - zinc finger protein 341, MEIS3 - meis homeobox 3, SIX5 - six homeobox 5, ZNF239 - zinc finger protein 239, RBM39 - rna binding motif protein 39, ZMYM2 - zinc finger, mym-type 2, RFC1 - replication factor c (activator 1) 1, 145kda, HDAC10 - histone deacetylase 10, CRTC3 - creb regulated transcription coactivator 3, ZNF385A - zinc finger protein 385a, NARG2 - nmda receptor regulated 2, RF…
GO:0031570	DNA integrity checkpoint	0.000809	0.286	3.09	16659	85	697	11	[RAD9B - rad9 homolog b (s. pombe), CHEK1 - checkpoint kinase 1, C5orf45 - chromosome 5 open reading frame 45, RBBP8 - retinoblastoma binding protein 8, TAOK3 - tao kinase 3, RAD9A - rad9 homolog a (s. pombe), HINFP - histone h4 transcription factor, FAM175A - family with sequence similarity 175, member a, DTL - denticleless e3 ubiquitin protein ligase homolog (drosophila), CLOCK - clock circadia…
GO:0031572	G2 DNA damage checkpoint	0.000359	0.153	5.07	16659	33	697	7	[CHEK1 - checkpoint kinase 1, C5orf45 - chromosome 5 open reading frame 45, RBBP8 - retinoblastoma binding protein 8, TAOK3 - tao kinase 3, FAM175A - family with sequence similarity 175, member a, DTL - denticleless e3 ubiquitin protein ligase homolog (drosophila), HMGA2 - high mobility group at-hook 2]
GO:0032774	RNA biosynthetic process	6.19e-05	0.0321	1.36	16659	2418	697	138	[ZNF341 - zinc finger protein 341, MEIS3 - meis homeobox 3, SIX5 - six homeobox 5, ZNF239 - zinc finger protein 239, RBM39 - rna binding motif protein 39, ZMYM2 - zinc finger, mym-type 2, RFC1 - replication factor c (activator 1) 1, 145kda, HDAC10 - histone deacetylase 10, CRTC3 - creb regulated transcription coactivator 3, ZNF385A - zinc finger protein 385a, RFX5 - regulatory factor x, 5 (influe…
GO:0034641	cellular nitrogen compound metabolic process	1.05e-08	2.17e-05	1.36	16659	4370	697	249	[ZNF341 - zinc finger protein 341, MEIS3 - meis homeobox 3, SIX5 - six homeobox 5, ZNF239 - zinc finger protein 239, RBM39 - rna binding motif protein 39, RFC1 - replication factor c (activator 1) 1, 145kda, FAN1 - fancd2/fanci-associated nuclease 1, SUGP2 - surp and g patch domain containing 2, RFX5 - regulatory factor x, 5 (influences hla class ii expression), PATZ1 - poz (btb) and at hook cont…
GO:0034645	cellular macromolecule biosynthetic process	9.22e-06	0.00637	1.39	16659	2597	697	151	[ZNF341 - zinc finger protein 341, MEIS3 - meis homeobox 3, SIX5 - six homeobox 5, ZNF239 - zinc finger protein 239, RBM39 - rna binding motif protein 39, ZMYM2 - zinc finger, mym-type 2, RFC1 - replication factor c (activator 1) 1, 145kda, HDAC10 - histone deacetylase 10, CRTC3 - creb regulated transcription coactivator 3, ZNF385A - zinc finger protein 385a, NARG2 - nmda receptor regulated 2, RF…
GO:0034654	nucleobase-containing compound biosynthetic process	1.52e-05	0.00956	1.37	16659	2705	697	155	[ZNF341 - zinc finger protein 341, MEIS3 - meis homeobox 3, SIX5 - six homeobox 5, ZNF239 - zinc finger protein 239, RBM39 - rna binding motif protein 39, ZMYM2 - zinc finger, mym-type 2, RFC1 - replication factor c (activator 1) 1, 145kda, HDAC10 - histone deacetylase 10, CRTC3 - creb regulated transcription coactivator 3, ZNF385A - zinc finger protein 385a, NARG2 - nmda receptor regulated 2, RF…
GO:0043170	macromolecule metabolic process	2.35e-07	0.000263	1.24	16659	6486	697	336	[MEIS3 - meis homeobox 3, ZNF341 - zinc finger protein 341, SIX5 - six homeobox 5, ZNF239 - zinc finger protein 239, RBM39 - rna binding motif protein 39, AKAP9 - a kinase (prka) anchor protein (yotiao) 9, RFC1 - replication factor c (activator 1) 1, 145kda, FAN1 - fancd2/fanci-associated nuclease 1, SUGP2 - surp and g patch domain containing 2, RFX5 - regulatory factor x, 5 (influences hla class…
GO:0043632	modification-dependent macromolecule catabolic process	0.000661	0.259	1.87	16659	397	697	31	[JKAMP - jnk1/mapk8-associated membrane protein, UGGT2 - udp-glucose glycoprotein glucosyltransferase 2, BTBD3 - btb (poz) domain containing 3, TAF1 - taf1 rna polymerase ii, tata box binding protein (tbp)-associated factor, 250kda, DTL - denticleless e3 ubiquitin protein ligase homolog (drosophila), AMER1 - apc membrane recruitment protein 1, RMND5B - required for meiotic nuclear division 5 homo…
GO:0044237	cellular metabolic process	1.16e-08	2.1e-05	1.23	16659	7563	697	389	[ZNF341 - zinc finger protein 341, ZNF239 - zinc finger protein 239, RBM39 - rna binding motif protein 39, PATZ1 - poz (btb) and at hook containing zinc finger 1, LIG3 - ligase iii, dna, atp-dependent, ZNF280C - zinc finger protein 280c, NUP62 - nucleoporin 62kda, PHC3 - polyhomeotic homolog 3 (drosophila), GCH1 - gtp cyclohydrolase 1, RAB40B - rab40b, member ras oncogene family, ACADVL - acyl-co…
GO:0044238	primary metabolic process	1.17e-08	1.89e-05	1.23	16659	7540	697	388	[ZNF341 - zinc finger protein 341, ZNF239 - zinc finger protein 239, RBM39 - rna binding motif protein 39, PATZ1 - poz (btb) and at hook containing zinc finger 1, LIG3 - ligase iii, dna, atp-dependent, ZNF280C - zinc finger protein 280c, NUP62 - nucleoporin 62kda, PHC3 - polyhomeotic homolog 3 (drosophila), RAB40B - rab40b, member ras oncogene family, ACADVL - acyl-coa dehydrogenase, very long ch…
GO:0044249	cellular biosynthetic process	1.74e-05	0.00973	1.3	16659	3743	697	203	[ZNF341 - zinc finger protein 341, MEIS3 - meis homeobox 3, SIX5 - six homeobox 5, ZNF239 - zinc finger protein 239, RBM39 - rna binding motif protein 39, RFC1 - replication factor c (activator 1) 1, 145kda, RFX5 - regulatory factor x, 5 (influences hla class ii expression), PATZ1 - poz (btb) and at hook containing zinc finger 1, LIG3 - ligase iii, dna, atp-dependent, ZNF280C - zinc finger protei…
GO:0044260	cellular macromolecule metabolic process	7.38e-10	5.35e-06	1.31	16659	5869	697	322	[MEIS3 - meis homeobox 3, ZNF341 - zinc finger protein 341, SIX5 - six homeobox 5, ZNF239 - zinc finger protein 239, AKAP9 - a kinase (prka) anchor protein (yotiao) 9, RBM39 - rna binding motif protein 39, RFC1 - replication factor c (activator 1) 1, 145kda, FAN1 - fancd2/fanci-associated nuclease 1, SUGP2 - surp and g patch domain containing 2, RFX5 - regulatory factor x, 5 (influences hla class…
GO:0044271	cellular nitrogen compound biosynthetic process	1.78e-05	0.00956	1.35	16659	2946	697	166	[ZNF341 - zinc finger protein 341, MEIS3 - meis homeobox 3, SIX5 - six homeobox 5, ZNF239 - zinc finger protein 239, RBM39 - rna binding motif protein 39, ZMYM2 - zinc finger, mym-type 2, RFC1 - replication factor c (activator 1) 1, 145kda, HDAC10 - histone deacetylase 10, CRTC3 - creb regulated transcription coactivator 3, ZNF385A - zinc finger protein 385a, NARG2 - nmda receptor regulated 2, RF…
GO:0046483	heterocycle metabolic process	1.09e-09	3.18e-06	1.41	16659	4078	697	240	[ZNF341 - zinc finger protein 341, MEIS3 - meis homeobox 3, SIX5 - six homeobox 5, ZNF239 - zinc finger protein 239, RBM39 - rna binding motif protein 39, RFC1 - replication factor c (activator 1) 1, 145kda, FAN1 - fancd2/fanci-associated nuclease 1, SUGP2 - surp and g patch domain containing 2, RFX5 - regulatory factor x, 5 (influences hla class ii expression), PATZ1 - poz (btb) and at hook cont…
GO:0071704	organic substance metabolic process	7.47e-08	9.86e-05	1.21	16659	7952	697	401	[ZNF341 - zinc finger protein 341, ZNF239 - zinc finger protein 239, RBM39 - rna binding motif protein 39, PATZ1 - poz (btb) and at hook containing zinc finger 1, LIG3 - ligase iii, dna, atp-dependent, ZNF280C - zinc finger protein 280c, NUP62 - nucleoporin 62kda, PHC3 - polyhomeotic homolog 3 (drosophila), GCH1 - gtp cyclohydrolase 1, RAB40B - rab40b, member ras oncogene family, ACADVL - acyl-co…
GO:0090304	nucleic acid metabolic process	6.96e-10	1.01e-05	1.46	16659	3510	697	214	[ZNF341 - zinc finger protein 341, MEIS3 - meis homeobox 3, SIX5 - six homeobox 5, ZNF239 - zinc finger protein 239, RBM39 - rna binding motif protein 39, RFC1 - replication factor c (activator 1) 1, 145kda, FAN1 - fancd2/fanci-associated nuclease 1, SUGP2 - surp and g patch domain containing 2, RFX5 - regulatory factor x, 5 (influences hla class ii expression), PATZ1 - poz (btb) and at hook cont…
GO:0097659	nucleic acid-templated transcription	6.97e-06	0.00532	1.45	16659	2130	697	129	[ZNF341 - zinc finger protein 341, MEIS3 - meis homeobox 3, SIX5 - six homeobox 5, ZNF239 - zinc finger protein 239, RBM39 - rna binding motif protein 39, ZMYM2 - zinc finger, mym-type 2, RFC1 - replication factor c (activator 1) 1, 145kda, HDAC10 - histone deacetylase 10, CRTC3 - creb regulated transcription coactivator 3, ZNF385A - zinc finger protein 385a, RFX5 - regulatory factor x, 5 (influe…
GO:1901360	organic cyclic compound metabolic process	2.05e-09	4.96e-06	1.38	16659	4298	697	249	[ZNF341 - zinc finger protein 341, MEIS3 - meis homeobox 3, SIX5 - six homeobox 5, ZNF239 - zinc finger protein 239, RBM39 - rna binding motif protein 39, RFC1 - replication factor c (activator 1) 1, 145kda, FAN1 - fancd2/fanci-associated nuclease 1, SUGP2 - surp and g patch domain containing 2, RFX5 - regulatory factor x, 5 (influences hla class ii expression), PATZ1 - poz (btb) and at hook cont…
GO:1901362	organic cyclic compound biosynthetic process	1.57e-05	0.00914	1.35	16659	2876	697	163	[ZNF341 - zinc finger protein 341, MEIS3 - meis homeobox 3, SIX5 - six homeobox 5, ZNF239 - zinc finger protein 239, RBM39 - rna binding motif protein 39, ZMYM2 - zinc finger, mym-type 2, RFC1 - replication factor c (activator 1) 1, 145kda, HDAC10 - histone deacetylase 10, CRTC3 - creb regulated transcription coactivator 3, ZNF385A - zinc finger protein 385a, NARG2 - nmda receptor regulated 2, RF…
GO:1901576	organic substance biosynthetic process	0.000128	0.0617	1.26	16659	3842	697	202	[ZNF341 - zinc finger protein 341, MEIS3 - meis homeobox 3, SIX5 - six homeobox 5, ZNF239 - zinc finger protein 239, RBM39 - rna binding motif protein 39, RFC1 - replication factor c (activator 1) 1, 145kda, RFX5 - regulatory factor x, 5 (influences hla class ii expression), PATZ1 - poz (btb) and at hook containing zinc finger 1, LIG3 - ligase iii, dna, atp-dependent, ZNF280C - zinc finger protei…
GO:2000112	regulation of cellular macromolecule biosynthetic process	0.000435	0.175	1.25	16659	3548	697	185	[MEIS3 - meis homeobox 3, ZNF341 - zinc finger protein 341, FMR1 - fragile x mental retardation 1, EIF3K - eukaryotic translation initiation factor 3, subunit k, SIX5 - six homeobox 5, ZNF239 - zinc finger protein 239, RBM39 - rna binding motif protein 39, ZMYM2 - zinc finger, mym-type 2, RFC1 - replication factor c (activator 1) 1, 145kda, HDAC10 - histone deacetylase 10, CRTC3 - creb regulated …

## Sheet: Rv_6 Hr
GO Term	Description	P-value	FDR q-value	Enrichment	N	B	n	b	Genes
GO:0022402	cell cycle process	0.000494	0.276	1.61	16655	966	558	52	[DSN1 - dsn1, mis12 kinetochore complex component, CAPN3 - calpain 3, (p94), SEC13 - sec13 homolog (s. cerevisiae), ANLN - anillin, actin binding protein, MUS81 - mus81 structure-specific endonuclease subunit, HAUS7 - haus augmin-like complex, subunit 7, NCOR1 - nuclear receptor corepressor 1, INCENP - inner centromere protein antigens 135/155kda, CENPI - centromere protein i, ZWINT - zw10 intera…
GO:0006996	organelle organization	0.000148	0.179	1.43	16655	2047	558	98	[PARK2 - parkinson protein 2, e3 ubiquitin protein ligase (parkin), DSN1 - dsn1, mis12 kinetochore complex component, TRAPPC2 - trafficking protein particle complex 2, SEC13 - sec13 homolog (s. cerevisiae), GSN - gelsolin, ANLN - anillin, actin binding protein, MICAL1 - microtubule associated monooxygenase, calponin and lim domain containing 1, MRRF - mitochondrial ribosome recycling factor, HAUS…
GO:0070925	organelle assembly	0.000159	0.177	2.12	16655	394	558	28	[BBS1 - bardet-biedl syndrome 1, CAPN3 - calpain 3, (p94), DNAAF3 - dynein, axonemal, assembly factor 3, TUBGCP5 - tubulin, gamma complex associated protein 5, GSN - gelsolin, ANLN - anillin, actin binding protein, C5orf42 - chromosome 5 open reading frame 42, NCOR1 - nuclear receptor corepressor 1, HAUS7 - haus augmin-like complex, subunit 7, IFT80 - intraflagellar transport 80 homolog (chlamydo…
GO:0006351	transcription, DNA-templated	3.96e-05	0.143	1.46	16655	2129	558	104	[PARK2 - parkinson protein 2, e3 ubiquitin protein ligase (parkin), TRAPPC2 - trafficking protein particle complex 2, ZNF177 - zinc finger protein 177, PRR13 - proline rich 13, TCF12 - transcription factor 12, RFX5 - regulatory factor x, 5 (influences hla class ii expression), SIN3A - sin3 transcription regulator family member a, PATZ1 - poz (btb) and at hook containing zinc finger 1, CAMTA1 - ca…
GO:0043170	macromolecule metabolic process	0.00068	0.352	1.17	16655	6476	558	254	[EXOSC9 - exosome component 9, C9orf3 - chromosome 9 open reading frame 3, CAPN12 - calpain 12, RFX5 - regulatory factor x, 5 (influences hla class ii expression), PATZ1 - poz (btb) and at hook containing zinc finger 1, ACPL2 - acid phosphatase-like 2, NCOR1 - nuclear receptor corepressor 1, BTC - betacellulin, WRNIP1 - werner helicase interacting protein 1, BCOR - bcl6 corepressor, FKRP - fukuti…
GO:0034645	cellular macromolecule biosynthetic process	1.13e-05	0.164	1.43	16655	2600	558	125	[PARK2 - parkinson protein 2, e3 ubiquitin protein ligase (parkin), TRAPPC2 - trafficking protein particle complex 2, ZNF177 - zinc finger protein 177, PRR13 - proline rich 13, RFX5 - regulatory factor x, 5 (influences hla class ii expression), TCF12 - transcription factor 12, SIN3A - sin3 transcription regulator family member a, PATZ1 - poz (btb) and at hook containing zinc finger 1, ACPL2 - aci…
GO:0044773	mitotic DNA damage checkpoint	1.6e-05	0.116	6.82	16655	35	558	8	[MRE11A - mre11 meiotic recombination 11 homolog a (s. cerevisiae), ATF2 - activating transcription factor 2, EME2 - essential meiotic structure-specific endonuclease subunit 2, TP63 - tumor protein p63, MUS81 - mus81 structure-specific endonuclease subunit, FANCI - fanconi anemia, complementation group i, NEK11 - nima-related kinase 11, HMGA2 - high mobility group at-hook 2]
GO:0007009	plasma membrane organization	2.76e-05	0.133	3.47	16655	129	558	15	[MTSS1L - metastasis suppressor 1-like, SLMAP - sarcolemma associated protein, BBS1 - bardet-biedl syndrome 1, CRB1 - crumbs homolog 1 (drosophila), AKT1 - v-akt murine thymoma viral oncogene homolog 1, RAPGEF2 - rap guanine nucleotide exchange factor (gef) 2, CACNB3 - calcium channel, voltage-dependent, beta 3 subunit, PLSCR1 - phospholipid scramblase 1, GOLGA4 - golgin a4, STX2 - syntaxin 2, PA…
GO:0097659	nucleic acid-templated transcription	4.03e-05	0.117	1.46	16655	2130	558	104	[PARK2 - parkinson protein 2, e3 ubiquitin protein ligase (parkin), TRAPPC2 - trafficking protein particle complex 2, ZNF177 - zinc finger protein 177, PRR13 - proline rich 13, TCF12 - transcription factor 12, RFX5 - regulatory factor x, 5 (influences hla class ii expression), SIN3A - sin3 transcription regulator family member a, PATZ1 - poz (btb) and at hook containing zinc finger 1, CAMTA1 - ca…
GO:0032774	RNA biosynthetic process	4.62e-05	0.112	1.42	16655	2419	558	115	[PARK2 - parkinson protein 2, e3 ubiquitin protein ligase (parkin), TRAPPC2 - trafficking protein particle complex 2, ZNF177 - zinc finger protein 177, PRR13 - proline rich 13, RFX5 - regulatory factor x, 5 (influences hla class ii expression), TCF12 - transcription factor 12, SIN3A - sin3 transcription regulator family member a, PATZ1 - poz (btb) and at hook containing zinc finger 1, CAMTA1 - ca…
GO:0009059	macromolecule biosynthetic process	5.21e-05	0.108	1.37	16655	2896	558	133	[PARK2 - parkinson protein 2, e3 ubiquitin protein ligase (parkin), TRAPPC2 - trafficking protein particle complex 2, ZNF177 - zinc finger protein 177, PRR13 - proline rich 13, RFX5 - regulatory factor x, 5 (influences hla class ii expression), TCF12 - transcription factor 12, SIN3A - sin3 transcription regulator family member a, PATZ1 - poz (btb) and at hook containing zinc finger 1, ACPL2 - aci…
GO:0044782	cilium organization	5.43e-05	0.0985	3	16655	169	558	17	[CROCC - ciliary rootlet coiled-coil, rootletin, BBS1 - bardet-biedl syndrome 1, OFD1 - oral-facial-digital syndrome 1, DNAAF3 - dynein, axonemal, assembly factor 3, FAM161A - family with sequence similarity 161, member a, GSN - gelsolin, E2F4 - e2f transcription factor 4, p107/p130-binding, C5orf42 - chromosome 5 open reading frame 42, IFT80 - intraflagellar transport 80 homolog (chlamydomonas),…
GO:0031573	intra-S DNA damage checkpoint	6.46e-05	0.104	10.66	16655	14	558	5	[MRE11A - mre11 meiotic recombination 11 homolog a (s. cerevisiae), ATF2 - activating transcription factor 2, EME2 - essential meiotic structure-specific endonuclease subunit 2, MUS81 - mus81 structure-specific endonuclease subunit, NEK11 - nima-related kinase 11]
GO:0044774	mitotic DNA integrity checkpoint	6.52e-05	0.0945	5.69	16655	42	558	8	[MRE11A - mre11 meiotic recombination 11 homolog a (s. cerevisiae), ATF2 - activating transcription factor 2, EME2 - essential meiotic structure-specific endonuclease subunit 2, TP63 - tumor protein p63, MUS81 - mus81 structure-specific endonuclease subunit, FANCI - fanconi anemia, complementation group i, NEK11 - nima-related kinase 11, HMGA2 - high mobility group at-hook 2]
GO:0000266	mitochondrial fission	0.000133	0.176	9.33	16655	16	558	5	[PARK2 - parkinson protein 2, e3 ubiquitin protein ligase (parkin), DNM1L - dynamin 1-like, DNM1 - dynamin 1, OPA1 - optic atrophy 1 (autosomal dominant), MTFP1 - mitochondrial fission process 1]
GO:0034654	nucleobase-containing compound biosynthetic process	0.000171	0.177	1.36	16655	2706	558	123	[PARK2 - parkinson protein 2, e3 ubiquitin protein ligase (parkin), TRAPPC2 - trafficking protein particle complex 2, ZNF177 - zinc finger protein 177, PRR13 - proline rich 13, RFX5 - regulatory factor x, 5 (influences hla class ii expression), TCF12 - transcription factor 12, SIN3A - sin3 transcription regulator family member a, PATZ1 - poz (btb) and at hook containing zinc finger 1, CAMTA1 - ca…
GO:0044271	cellular nitrogen compound biosynthetic process	0.000176	0.171	1.34	16655	2947	558	132	[PARK2 - parkinson protein 2, e3 ubiquitin protein ligase (parkin), TRAPPC2 - trafficking protein particle complex 2, ZNF177 - zinc finger protein 177, PRR13 - proline rich 13, RFX5 - regulatory factor x, 5 (influences hla class ii expression), TCF12 - transcription factor 12, SIN3A - sin3 transcription regulator family member a, PATZ1 - poz (btb) and at hook containing zinc finger 1, CAMTA1 - ca…
GO:0018130	heterocycle biosynthetic process	0.000185	0.167	1.35	16655	2764	558	125	[PARK2 - parkinson protein 2, e3 ubiquitin protein ligase (parkin), TRAPPC2 - trafficking protein particle complex 2, ZNF177 - zinc finger protein 177, PRR13 - proline rich 13, RFX5 - regulatory factor x, 5 (influences hla class ii expression), TCF12 - transcription factor 12, SIN3A - sin3 transcription regulator family member a, PATZ1 - poz (btb) and at hook containing zinc finger 1, CAMTA1 - ca…
GO:0090304	nucleic acid metabolic process	0.00022	0.188	1.3	16655	3501	558	152	[DDX19B - dead (asp-glu-ala-asp) box polypeptide 19b, PARK2 - parkinson protein 2, e3 ubiquitin protein ligase (parkin), TRAPPC2 - trafficking protein particle complex 2, EXOSC9 - exosome component 9, ZNF177 - zinc finger protein 177, PRR13 - proline rich 13, TCF12 - transcription factor 12, RFX5 - regulatory factor x, 5 (influences hla class ii expression), PATZ1 - poz (btb) and at hook containi…
GO:0044260	cellular macromolecule metabolic process	0.000227	0.183	1.2	16655	5855	558	236	[EXOSC9 - exosome component 9, RFX5 - regulatory factor x, 5 (influences hla class ii expression), PATZ1 - poz (btb) and at hook containing zinc finger 1, ACPL2 - acid phosphatase-like 2, NCOR1 - nuclear receptor corepressor 1, BTC - betacellulin, WRNIP1 - werner helicase interacting protein 1, BCOR - bcl6 corepressor, FKRP - fukutin related protein, PHC3 - polyhomeotic homolog 3 (drosophila), MI…
GO:0060271	cilium assembly	0.000299	0.228	2.82	16655	159	558	15	[BBS1 - bardet-biedl syndrome 1, DNAAF3 - dynein, axonemal, assembly factor 3, OFD1 - oral-facial-digital syndrome 1, FAM161A - family with sequence similarity 161, member a, GSN - gelsolin, E2F4 - e2f transcription factor 4, p107/p130-binding, C5orf42 - chromosome 5 open reading frame 42, KIF3A - kinesin family member 3a, IFT80 - intraflagellar transport 80 homolog (chlamydomonas), TTBK2 - tau t…
GO:0019438	aromatic compound biosynthetic process	0.000303	0.22	1.34	16655	2770	558	124	[PARK2 - parkinson protein 2, e3 ubiquitin protein ligase (parkin), TRAPPC2 - trafficking protein particle complex 2, ZNF177 - zinc finger protein 177, PRR13 - proline rich 13, RFX5 - regulatory factor x, 5 (influences hla class ii expression), TCF12 - transcription factor 12, SIN3A - sin3 transcription regulator family member a, PATZ1 - poz (btb) and at hook containing zinc finger 1, CAMTA1 - ca…
GO:0003373	dynamin family protein polymerization involved in membrane fission	0.000356	0.246	17.91	16655	5	558	3	[DNM1L - dynamin 1-like, DNM1 - dynamin 1, OPA1 - optic atrophy 1 (autosomal dominant)]
GO:0003374	dynamin family protein polymerization involved in mitochondrial fission	0.000356	0.234	17.91	16655	5	558	3	[DNM1L - dynamin 1-like, DNM1 - dynamin 1, OPA1 - optic atrophy 1 (autosomal dominant)]
GO:0016070	RNA metabolic process	0.000406	0.256	1.31	16655	3058	558	134	[PARK2 - parkinson protein 2, e3 ubiquitin protein ligase (parkin), DDX19B - dead (asp-glu-ala-asp) box polypeptide 19b, TRAPPC2 - trafficking protein particle complex 2, EXOSC9 - exosome component 9, ZNF177 - zinc finger protein 177, PRR13 - proline rich 13, RFX5 - regulatory factor x, 5 (influences hla class ii expression), TCF12 - transcription factor 12, SIN3A - sin3 transcription regulator f…
GO:1902589	single-organism organelle organization	0.00042	0.254	1.61	16655	983	558	53	[DSN1 - dsn1, mis12 kinetochore complex component, PARK2 - parkinson protein 2, e3 ubiquitin protein ligase (parkin), CAPN3 - calpain 3, (p94), ACAA2 - acetyl-coa acyltransferase 2, DNAAF3 - dynein, axonemal, assembly factor 3, TTLL5 - tubulin tyrosine ligase-like family, member 5, GSN - gelsolin, PFN2 - profilin 2, MRRF - mitochondrial ribosome recycling factor, C5orf42 - chromosome 5 open readi…
GO:1901362	organic cyclic compound biosynthetic process	0.000448	0.26	1.32	16655	2877	558	127	[PARK2 - parkinson protein 2, e3 ubiquitin protein ligase (parkin), TRAPPC2 - trafficking protein particle complex 2, ZNF177 - zinc finger protein 177, PRR13 - proline rich 13, RFX5 - regulatory factor x, 5 (influences hla class ii expression), TCF12 - transcription factor 12, SIN3A - sin3 transcription regulator family member a, PATZ1 - poz (btb) and at hook containing zinc finger 1, CAMTA1 - ca…
GO:0033365	protein localization to organelle	0.000536	0.288	1.94	16655	446	558	29	[BBS1 - bardet-biedl syndrome 1, PARK2 - parkinson protein 2, e3 ubiquitin protein ligase (parkin), RPS16 - ribosomal protein s16, RPL17 - ribosomal protein l17, RPS15A - ribosomal protein s15a, GOLGA4 - golgin a4, C5orf42 - chromosome 5 open reading frame 42, CCDC14 - coiled-coil domain containing 14, PACSIN2 - protein kinase c and casein kinase substrate in neurons 2, STIL - scl/tal1 interrupti…
GO:0031326	regulation of cellular biosynthetic process	0.000752	0.376	1.25	16655	3815	558	160	[PARK2 - parkinson protein 2, e3 ubiquitin protein ligase (parkin), TRAPPC2 - trafficking protein particle complex 2, EXOSC9 - exosome component 9, ZNF177 - zinc finger protein 177, TNRC6A - trinucleotide repeat containing 6a, PRR13 - proline rich 13, TCF12 - transcription factor 12, RFX5 - regulatory factor x, 5 (influences hla class ii expression), PATZ1 - poz (btb) and at hook containing zinc …
GO:0034613	cellular protein localization	0.000804	0.389	1.7	16655	704	558	40	[BBS1 - bardet-biedl syndrome 1, PARK2 - parkinson protein 2, e3 ubiquitin protein ligase (parkin), CAPN3 - calpain 3, (p94), RPS16 - ribosomal protein s16, RPS15A - ribosomal protein s15a, RPL17 - ribosomal protein l17, SIN3A - sin3 transcription regulator family member a, GOLGA4 - golgin a4, C5orf42 - chromosome 5 open reading frame 42, SSR2 - signal sequence receptor, beta (translocon-associat…
GO:0043001	Golgi to plasma membrane protein transport	0.000845	0.395	6.49	16655	23	558	5	[BBS1 - bardet-biedl syndrome 1, BBS2 - bardet-biedl syndrome 2, MACF1 - microtubule-actin crosslinking factor 1, OPTN - optineurin, GOLGA4 - golgin a4]
GO:0044249	cellular biosynthetic process	0.000848	0.384	1.25	16655	3742	558	157	[PARK2 - parkinson protein 2, e3 ubiquitin protein ligase (parkin), TRAPPC2 - trafficking protein particle complex 2, ZNF177 - zinc finger protein 177, PRR13 - proline rich 13, TCF12 - transcription factor 12, RFX5 - regulatory factor x, 5 (influences hla class ii expression), PATZ1 - poz (btb) and at hook containing zinc finger 1, SIN3A - sin3 transcription regulator family member a, ACPL2 - aci…
GO:0006139	nucleobase-containing compound metabolic process	0.000869	0.382	1.24	16655	3910	558	163	[NUDT13 - nudix (nucleoside diphosphate linked moiety x)-type motif 13, DDX19B - dead (asp-glu-ala-asp) box polypeptide 19b, PARK2 - parkinson protein 2, e3 ubiquitin protein ligase (parkin), TRAPPC2 - trafficking protein particle complex 2, EXOSC9 - exosome component 9, ZNF177 - zinc finger protein 177, PRR13 - proline rich 13, TCF12 - transcription factor 12, RFX5 - regulatory factor x, 5 (infl…
GO:0030031	cell projection assembly	0.00087	0.371	2.25	16655	252	558	19	[BBS1 - bardet-biedl syndrome 1, TSGA10 - testis specific, 10, RAPGEF2 - rap guanine nucleotide exchange factor (gef) 2, OFD1 - oral-facial-digital syndrome 1, DNAAF3 - dynein, axonemal, assembly factor 3, TTLL5 - tubulin tyrosine ligase-like family, member 5, FAM161A - family with sequence similarity 161, member a, PTPRO - protein tyrosine phosphatase, receptor type, o, E2F4 - e2f transcription …
GO:0009889	regulation of biosynthetic process	0.000938	0.389	1.24	16655	3861	558	161	[PARK2 - parkinson protein 2, e3 ubiquitin protein ligase (parkin), TRAPPC2 - trafficking protein particle complex 2, EXOSC9 - exosome component 9, ZNF177 - zinc finger protein 177, TNRC6A - trinucleotide repeat containing 6a, PRR13 - proline rich 13, TCF12 - transcription factor 12, RFX5 - regulatory factor x, 5 (influences hla class ii expression), PATZ1 - poz (btb) and at hook containing zinc …
GO:0007095	mitotic G2 DNA damage checkpoint	0.000954	0.384	8.53	16655	14	558	4	[MRE11A - mre11 meiotic recombination 11 homolog a (s. cerevisiae), MUS81 - mus81 structure-specific endonuclease subunit, FANCI - fanconi anemia, complementation group i, HMGA2 - high mobility group at-hook 2]
GO:0070727	cellular macromolecule localization	0.00097	0.38	1.68	16655	711	558	40	[BBS1 - bardet-biedl syndrome 1, PARK2 - parkinson protein 2, e3 ubiquitin protein ligase (parkin), CAPN3 - calpain 3, (p94), RPS16 - ribosomal protein s16, RPS15A - ribosomal protein s15a, RPL17 - ribosomal protein l17, SIN3A - sin3 transcription regulator family member a, GOLGA4 - golgin a4, C5orf42 - chromosome 5 open reading frame 42, SSR2 - signal sequence receptor, beta (translocon-associat…

## Sheet: Rv_12 Hrs
GO Term	Description	P-value	FDR q-value	Enrichment	N	B	n	b	Genes
GO:1903047	mitotic cell cycle process	5.49e-07	0.00038	1.75	16686	688	1106	80	[CCNK - cyclin k, TUBGCP6 - tubulin, gamma complex associated protein 6, BIRC5 - baculoviral iap repeat containing 5, ARPP19 - camp-regulated phosphoprotein, 19kda, ZNF385A - zinc finger protein 385a, ORC4 - origin recognition complex, subunit 4, ORC2 - origin recognition complex, subunit 2, SPDL1 - spindle apparatus coiled-coil protein 1, MUS81 - mus81 structure-specific endonuclease subunit, AN…
GO:0022402	cell cycle process	9.13e-06	0.00427	1.54	16686	969	1106	99	[CCNK - cyclin k, BIRC5 - baculoviral iap repeat containing 5, DDIT3 - dna-damage-inducible transcript 3, ZNF385A - zinc finger protein 385a, SPIRE1 - spire actin nucleation factor 1, ORC4 - origin recognition complex, subunit 4, SPDL1 - spindle apparatus coiled-coil protein 1, ORC2 - origin recognition complex, subunit 2, ANLN - anillin, actin binding protein, LIG1 - ligase i, dna, atp-dependent…
GO:0051726	regulation of cell cycle	0.000148	0.0391	1.48	16686	864	1106	85	[CCNK - cyclin k, SPIN2B - spindlin family, member 2b, TRIM35 - tripartite motif containing 35, DDIT3 - dna-damage-inducible transcript 3, ZNF385A - zinc finger protein 385a, SPDL1 - spindle apparatus coiled-coil protein 1, MUS81 - mus81 structure-specific endonuclease subunit, DTL - denticleless e3 ubiquitin protein ligase homolog (drosophila), ANLN - anillin, actin binding protein, PHACTR4 - ph…
GO:0071840	cellular component organization or biogenesis	5.91e-05	0.0191	1.19	16686	4478	1106	353	[CCNK - cyclin k, ANP32E - acidic (leucine-rich) nuclear phosphoprotein 32 family, member e, SPTAN1 - spectrin, alpha, non-erythrocytic 1, MARK2 - map/microtubule affinity-regulating kinase 2, MSL3 - male-specific lethal 3 homolog (drosophila), CATSPER1 - cation channel, sperm associated 1, PHF21A - phd finger protein 21a, SPIRE1 - spire actin nucleation factor 1, SPDL1 - spindle apparatus coiled…
GO:0006974	cellular response to DNA damage stimulus	8.12e-05	0.0241	1.6	16686	642	1106	68	[CCNK - cyclin k, FMR1 - fragile x mental retardation 1, REV3L - rev3-like, polymerase (dna directed), zeta, catalytic subunit, HELQ - helicase, polq-like, ZNF385A - zinc finger protein 385a, DDIT3 - dna-damage-inducible transcript 3, MUS81 - mus81 structure-specific endonuclease subunit, DTL - denticleless e3 ubiquitin protein ligase homolog (drosophila), LIG1 - ligase i, dna, atp-dependent, PHF…
GO:0006351	transcription, DNA-templated	0.000895	0.156	1.25	16686	2129	1106	176	[SAP30BP - sap30 binding protein, CCNK - cyclin k, ZSCAN9 - zinc finger and scan domain containing 9, ZNF329 - zinc finger protein 329, ZNF189 - zinc finger protein 189, MSL3 - male-specific lethal 3 homolog (drosophila), BIRC5 - baculoviral iap repeat containing 5, PHF21A - phd finger protein 21a, ZNF638 - zinc finger protein 638, SETDB1 - set domain, bifurcated 1, DDIT3 - dna-damage-inducible t…
GO:0008152	metabolic process	4.17e-16	3.03e-12	1.23	16686	8354	1106	683	[TRMT2B - trna methyltransferase 2 homolog b (s. cerevisiae), SPTAN1 - spectrin, alpha, non-erythrocytic 1, OTUD5 - otu domain containing 5, MSL3 - male-specific lethal 3 homolog (drosophila), RNPC3 - rna-binding region (rnp1, rrm) containing 3, PHF21A - phd finger protein 21a, COX4I1 - cytochrome c oxidase subunit iv isoform 1, PITPNM1 - phosphatidylinositol transfer protein, membrane-associated…
GO:0032259	methylation	5.69e-07	0.000375	2.31	16686	261	1106	40	[TRMT2B - trna methyltransferase 2 homolog b (s. cerevisiae), MTR - 5-methyltetrahydrofolate-homocysteine methyltransferase, C9orf156 - chromosome 9 open reading frame 156, NOP2 - nop2 nucleolar protein, TDRKH - tudor and kh domain containing, METTL6 - methyltransferase like 6, EHMT1 - euchromatic histone-lysine n-methyltransferase 1, SETDB1 - set domain, bifurcated 1, CTR9 - ctr9, paf1/rna polym…
GO:0045184	establishment of protein localization	0.000183	0.0449	1.39	16686	1213	1106	112	[PITPNM1 - phosphatidylinositol transfer protein, membrane-associated 1, DDIT3 - dna-damage-inducible transcript 3, SPIRE1 - spire actin nucleation factor 1, TBC1D15 - tbc1 domain family, member 15, GDI2 - gdp dissociation inhibitor 2, PLEKHM1 - pleckstrin homology domain containing, family m (with run domain) member 1, KATNB1 - katanin p80 (wd repeat containing) subunit b 1, ITGB1BP1 - integrin …
GO:0008104	protein localization	0.000569	0.109	1.32	16686	1448	1106	127	[BIRC5 - baculoviral iap repeat containing 5, PITPNM1 - phosphatidylinositol transfer protein, membrane-associated 1, SPIRE1 - spire actin nucleation factor 1, TBC1D15 - tbc1 domain family, member 15, SPDL1 - spindle apparatus coiled-coil protein 1, GDI2 - gdp dissociation inhibitor 2, PLEKHM1 - pleckstrin homology domain containing, family m (with run domain) member 1, TRPS1 - trichorhinophalang…
GO:0009451	RNA modification	1.16e-05	0.00526	2.77	16686	120	1106	22	[TRMT2B - trna methyltransferase 2 homolog b (s. cerevisiae), METTL16 - methyltransferase like 16, C9orf156 - chromosome 9 open reading frame 156, TRMT2A - trna methyltransferase 2 homolog a (s. cerevisiae), NOP2 - nop2 nucleolar protein, CTU2 - cytosolic thiouridylase subunit 2 homolog (s. pombe), THG1L - trna-histidine guanylyltransferase 1-like (s. cerevisiae), RNMT - rna (guanine-7-) methyltr…
GO:0006396	RNA processing	0.000178	0.0445	1.51	16686	757	1106	76	[TRMT2B - trna methyltransferase 2 homolog b (s. cerevisiae), INTS9 - integrator complex subunit 9, FMR1 - fragile x mental retardation 1, C9orf156 - chromosome 9 open reading frame 156, NOP2 - nop2 nucleolar protein, ZNF638 - zinc finger protein 638, RNPC3 - rna-binding region (rnp1, rrm) containing 3, TBL3 - transducin (beta)-like 3, PRPF40B - prp40 pre-mrna processing factor 40 homolog b (s. c…
GO:0006511	ubiquitin-dependent protein catabolic process	3.21e-05	0.0116	1.85	16686	383	1106	47	[ARNTL - aryl hydrocarbon receptor nuclear translocator-like, UBA52 - ubiquitin a-52 residue ribosomal protein fusion product 1, PSMD13 - proteasome (prosome, macropain) 26s subunit, non-atpase, 13, FBXO21 - f-box protein 21, ANAPC5 - anaphase promoting complex subunit 5, VPS28 - vacuolar protein sorting 28 homolog (s. cerevisiae), CCNF - cyclin f, DDIT3 - dna-damage-inducible transcript 3, UBE2A…
GO:0044237	cellular metabolic process	2.27e-17	3.3e-13	1.27	16686	7571	1106	637	[TRMT2B - trna methyltransferase 2 homolog b (s. cerevisiae), SPTAN1 - spectrin, alpha, non-erythrocytic 1, OTUD5 - otu domain containing 5, MSL3 - male-specific lethal 3 homolog (drosophila), RNPC3 - rna-binding region (rnp1, rrm) containing 3, PHF21A - phd finger protein 21a, COX4I1 - cytochrome c oxidase subunit iv isoform 1, LIG1 - ligase i, dna, atp-dependent, ARL6IP4 - adp-ribosylation-like…
cytidine monophosphate (ump-cmp) kinase 2, mitochondrial, BZW1 - basic leucine zipper and w2 domains 1, STAG2 - stromal antigen 2, PRDM15 - pr domain containing 15, GEMIN2 - gem (nuclear organelle) associated protein 2, DNPEP - aspartyl aminopeptidase, KDM5A - lysine (k)-specific demethylase 5a, WDR45B - wd repeat domain 45b, COPS7A - cop9 signalosome subunit 7a, DHX29 - deah (asp-glu-ala-his) bo…
GO:0044238	primary metabolic process	1.91e-15	9.24e-12	1.25	16686	7550	1106	627	[TRMT2B - trna methyltransferase 2 homolog b (s. cerevisiae), SPTAN1 - spectrin, alpha, non-erythrocytic 1, OTUD5 - otu domain containing 5, MSL3 - male-specific lethal 3 homolog (drosophila), RNPC3 - rna-binding region (rnp1, rrm) containing 3, PHF21A - phd finger protein 21a, PITPNM1 - phosphatidylinositol transfer protein, membrane-associated 1, LIG1 - ligase i, dna, atp-dependent, ARL6IP4 - a…
GO:0071704	organic substance metabolic process	9.81e-15	3.56e-11	1.23	16686	7962	1106	651	[TRMT2B - trna methyltransferase 2 homolog b (s. cerevisiae), SPTAN1 - spectrin, alpha, non-erythrocytic 1, OTUD5 - otu domain containing 5, MSL3 - male-specific lethal 3 homolog (drosophila), RNPC3 - rna-binding region (rnp1, rrm) containing 3, PHF21A - phd finger protein 21a, PITPNM1 - phosphatidylinositol transfer protein, membrane-associated 1, LIG1 - ligase i, dna, atp-dependent, ARL6IP4 - a…
GO:0044260	cellular macromolecule metabolic process	1.93e-12	5.59e-09	1.28	16686	5873	1106	498	[TRMT2B - trna methyltransferase 2 homolog b (s. cerevisiae), SPTAN1 - spectrin, alpha, non-erythrocytic 1, MSL3 - male-specific lethal 3 homolog (drosophila), OTUD5 - otu domain containing 5, PHF21A - phd finger protein 21a, RNPC3 - rna-binding region (rnp1, rrm) containing 3, LIG1 - ligase i, dna, atp-dependent, ARL6IP4 - adp-ribosylation-like factor 6 interacting protein 4, NCOR1 - nuclear rec…
GO:0034641	cellular nitrogen compound metabolic process	1.09e-11	2.63e-08	1.34	16686	4378	1106	388	[TRMT2B - trna methyltransferase 2 homolog b (s. cerevisiae), MSL3 - male-specific lethal 3 homolog (drosophila), RNPC3 - rna-binding region (rnp1, rrm) containing 3, PHF21A - phd finger protein 21a, LIG1 - ligase i, dna, atp-dependent, ARL6IP4 - adp-ribosylation-like factor 6 interacting protein 4, NCOR1 - nuclear receptor corepressor 1, ZNF821 - zinc finger protein 821, RNF14 - ring finger prot…
GO:0043170	macromolecule metabolic process	2.45e-11	5.09e-08	1.24	16686	6494	1106	535	[TRMT2B - trna methyltransferase 2 homolog b (s. cerevisiae), SPTAN1 - spectrin, alpha, non-erythrocytic 1, OTUD5 - otu domain containing 5, MSL3 - male-specific lethal 3 homolog (drosophila), RNPC3 - rna-binding region (rnp1, rrm) containing 3, PHF21A - phd finger protein 21a, LIG1 - ligase i, dna, atp-dependent, ARL6IP4 - adp-ribosylation-like factor 6 interacting protein 4, NCOR1 - nuclear rec…
GO:0006139	nucleobase-containing compound metabolic process	1.08e-10	1.96e-07	1.34	16686	3926	1106	350	[CCNK - cyclin k, TRMT2B - trna methyltransferase 2 homolog b (s. cerevisiae), SAP30BP - sap30 binding protein, DPM1 - dolichyl-phosphate mannosyltransferase polypeptide 1, catalytic subunit, MSL3 - male-specific lethal 3 homolog (drosophila), REV3L - rev3-like, polymerase (dna directed), zeta, catalytic subunit, PHF21A - phd finger protein 21a, RNPC3 - rna-binding region (rnp1, rrm) containing 3…
GO:0046483	heterocycle metabolic process	1.37e-10	2.21e-07	1.33	16686	4084	1106	361	[CCNK - cyclin k, TRMT2B - trna methyltransferase 2 homolog b (s. cerevisiae), SAP30BP - sap30 binding protein, DPM1 - dolichyl-phosphate mannosyltransferase polypeptide 1, catalytic subunit, MSL3 - male-specific lethal 3 homolog (drosophila), REV3L - rev3-like, polymerase (dna directed), zeta, catalytic subunit, PHF21A - phd finger protein 21a, RNPC3 - rna-binding region (rnp1, rrm) containing 3…
GO:0006807	nitrogen compound metabolic process	1.47e-10	2.14e-07	1.3	16686	4822	1106	414	[TRMT2B - trna methyltransferase 2 homolog b (s. cerevisiae), MSL3 - male-specific lethal 3 homolog (drosophila), PHF21A - phd finger protein 21a, RNPC3 - rna-binding region (rnp1, rrm) containing 3, LIG1 - ligase i, dna, atp-dependent, ARL6IP4 - adp-ribosylation-like factor 6 interacting protein 4, NCOR1 - nuclear receptor corepressor 1, ZNF821 - zinc finger protein 821, RNF14 - ring finger prot…
GO:0006725	cellular aromatic compound metabolic process	3.45e-10	4.56e-07	1.32	16686	4113	1106	361	[CCNK - cyclin k, TRMT2B - trna methyltransferase 2 homolog b (s. cerevisiae), SAP30BP - sap30 binding protein, DPM1 - dolichyl-phosphate mannosyltransferase polypeptide 1, catalytic subunit, MSL3 - male-specific lethal 3 homolog (drosophila), REV3L - rev3-like, polymerase (dna directed), zeta, catalytic subunit, PHF21A - phd finger protein 21a, RNPC3 - rna-binding region (rnp1, rrm) containing 3…
GO:1901360	organic cyclic compound metabolic process	1.78e-09	2.15e-06	1.3	16686	4305	1106	371	[CCNK - cyclin k, TRMT2B - trna methyltransferase 2 homolog b (s. cerevisiae), SAP30BP - sap30 binding protein, DPM1 - dolichyl-phosphate mannosyltransferase polypeptide 1, catalytic subunit, MSL3 - male-specific lethal 3 homolog (drosophila), REV3L - rev3-like, polymerase (dna directed), zeta, catalytic subunit, PHF21A - phd finger protein 21a, RNPC3 - rna-binding region (rnp1, rrm) containing 3…
GO:0090304	nucleic acid metabolic process	3.2e-09	3.57e-06	1.34	16686	3514	1106	312	[CCNK - cyclin k, TRMT2B - trna methyltransferase 2 homolog b (s. cerevisiae), SAP30BP - sap30 binding protein, MSL3 - male-specific lethal 3 homolog (drosophila), PHF21A - phd finger protein 21a, RNPC3 - rna-binding region (rnp1, rrm) containing 3, REV3L - rev3-like, polymerase (dna directed), zeta, catalytic subunit, TAF1D - tata box binding protein (tbp)-associated factor, rna polymerase i, d,…
GO:0043412	macromolecule modification	4.83e-09	5.01e-06	1.39	16686	2829	1106	260	[TRMT2B - trna methyltransferase 2 homolog b (s. cerevisiae), CCNK - cyclin k, DPM1 - dolichyl-phosphate mannosyltransferase polypeptide 1, catalytic subunit, ANP32E - acidic (leucine-rich) nuclear phosphoprotein 32 family, member e, SPTAN1 - spectrin, alpha, non-erythrocytic 1, MARK2 - map/microtubule affinity-regulating kinase 2, MSL3 - male-specific lethal 3 homolog (drosophila), OTUD5 - otu d…
GO:0009058	biosynthetic process	4.68e-08	4.53e-05	1.29	16686	3920	1106	335	[CCNK - cyclin k, SAP30BP - sap30 binding protein, DPM1 - dolichyl-phosphate mannosyltransferase polypeptide 1, catalytic subunit, MSL3 - male-specific lethal 3 homolog (drosophila), PHF21A - phd finger protein 21a, REV3L - rev3-like, polymerase (dna directed), zeta, catalytic subunit, TAF1D - tata box binding protein (tbp)-associated factor, rna polymerase i, d, 41kda, RFX2 - regulatory factor x…
GO:0044249	cellular biosynthetic process	5.94e-08	5.39e-05	1.3	16686	3749	1106	322	[CCNK - cyclin k, SAP30BP - sap30 binding protein, DPM1 - dolichyl-phosphate mannosyltransferase polypeptide 1, catalytic subunit, MSL3 - male-specific lethal 3 homolog (drosophila), PHF21A - phd finger protein 21a, REV3L - rev3-like, polymerase (dna directed), zeta, catalytic subunit, TAF1D - tata box binding protein (tbp)-associated factor, rna polymerase i, d, 41kda, RFX2 - regulatory factor x…
GO:1901576	organic substance biosynthetic process	1.35e-07	0.000115	1.28	16686	3848	1106	327	[CCNK - cyclin k, SAP30BP - sap30 binding protein, DPM1 - dolichyl-phosphate mannosyltransferase polypeptide 1, catalytic subunit, MSL3 - male-specific lethal 3 homolog (drosophila), PHF21A - phd finger protein 21a, REV3L - rev3-like, polymerase (dna directed), zeta, catalytic subunit, TAF1D - tata box binding protein (tbp)-associated factor, rna polymerase i, d, 41kda, RFX2 - regulatory factor x…
GO:0016070	RNA metabolic process	1.46e-07	0.000117	1.33	16686	3070	1106	270	[SAP30BP - sap30 binding protein, TRMT2B - trna methyltransferase 2 homolog b (s. cerevisiae), CCNK - cyclin k, MSL3 - male-specific lethal 3 homolog (drosophila), PHF21A - phd finger protein 21a, RNPC3 - rna-binding region (rnp1, rrm) containing 3, TAF1D - tata box binding protein (tbp)-associated factor, rna polymerase i, d, 41kda, RFX2 - regulatory factor x, 2 (influences hla class ii expressi…
GO:0044271	cellular nitrogen compound biosynthetic process	3.59e-07	0.000274	1.32	16686	2952	1106	259	[SAP30BP - sap30 binding protein, CCNK - cyclin k, MSL3 - male-specific lethal 3 homolog (drosophila), PHF21A - phd finger protein 21a, REV3L - rev3-like, polymerase (dna directed), zeta, catalytic subunit, TAF1D - tata box binding protein (tbp)-associated factor, rna polymerase i, d, 41kda, RFX2 - regulatory factor x, 2 (influences hla class ii expression), LIG1 - ligase i, dna, atp-dependent, N…
GO:0018130	heterocycle biosynthetic process	4.24e-07	0.000308	1.33	16686	2769	1106	245	[SAP30BP - sap30 binding protein, CCNK - cyclin k, MSL3 - male-specific lethal 3 homolog (drosophila), REV3L - rev3-like, polymerase (dna directed), zeta, catalytic subunit, PHF21A - phd finger protein 21a, TAF1D - tata box binding protein (tbp)-associated factor, rna polymerase i, d, 41kda, RFX2 - regulatory factor x, 2 (influences hla class ii expression), LIG1 - ligase i, dna, atp-dependent, N…
GO:0001510	RNA methylation	1.16e-06	0.000732	4.02	16686	60	1106	16	[TRMT2B - trna methyltransferase 2 homolog b (s. cerevisiae), METTL16 - methyltransferase like 16, C9orf156 - chromosome 9 open reading frame 156, NOP2 - nop2 nucleolar protein, TRMT2A - trna methyltransferase 2 homolog a (s. cerevisiae), RNMT - rna (guanine-7-) methyltransferase, THUMPD2 - thump domain containing 2, FDXACB1 - ferredoxin-fold anticodon binding domain containing 1, WBSCR22 - willi…
GO:1901362	organic cyclic compound biosynthetic process	1.56e-06	0.000944	1.31	16686	2882	1106	250	[SAP30BP - sap30 binding protein, CCNK - cyclin k, MSL3 - male-specific lethal 3 homolog (drosophila), REV3L - rev3-like, polymerase (dna directed), zeta, catalytic subunit, PHF21A - phd finger protein 21a, TAF1D - tata box binding protein (tbp)-associated factor, rna polymerase i, d, 41kda, RFX2 - regulatory factor x, 2 (influences hla class ii expression), LIG1 - ligase i, dna, atp-dependent, N…
GO:0019438	aromatic compound biosynthetic process	2.24e-06	0.0013	1.31	16686	2773	1106	241	[SAP30BP - sap30 binding protein, CCNK - cyclin k, MSL3 - male-specific lethal 3 homolog (drosophila), REV3L - rev3-like, polymerase (dna directed), zeta, catalytic subunit, PHF21A - phd finger protein 21a, TAF1D - tata box binding protein (tbp)-associated factor, rna polymerase i, d, 41kda, RFX2 - regulatory factor x, 2 (influences hla class ii expression), LIG1 - ligase i, dna, atp-dependent, N…
GO:0034654	nucleobase-containing compound biosynthetic process	2.47e-06	0.00138	1.31	16686	2709	1106	236	[SAP30BP - sap30 binding protein, CCNK - cyclin k, MSL3 - male-specific lethal 3 homolog (drosophila), REV3L - rev3-like, polymerase (dna directed), zeta, catalytic subunit, PHF21A - phd finger protein 21a, TAF1D - tata box binding protein (tbp)-associated factor, rna polymerase i, d, 41kda, RFX2 - regulatory factor x, 2 (influences hla class ii expression), LIG1 - ligase i, dna, atp-dependent, N…
GO:0044248	cellular catabolic process	2.6e-06	0.0014	1.52	16686	1161	1106	117	[GSTM1 - glutathione s-transferase mu 1, DDIT3 - dna-damage-inducible transcript 3, KCTD5 - potassium channel tetramerization domain containing 5, DROSHA - drosha, ribonuclease type iii, FBXW5 - f-box and wd repeat domain containing 5, TOLLIP - toll interacting protein, GSTZ1 - glutathione s-transferase zeta 1, NAGK - n-acetylglucosamine kinase, RNF216 - ring finger protein 216, UBE2S - ubiquitin…
GO:0009987	cellular process	4.72e-06	0.00244	1.07	16686	12758	1106	905	[TRMT2B - trna methyltransferase 2 homolog b (s. cerevisiae), MSL3 - male-specific lethal 3 homolog (drosophila), OTUD5 - otu domain containing 5, CATSPER1 - cation channel, sperm associated 1, RNPC3 - rna-binding region (rnp1, rrm) containing 3, GDI2 - gdp dissociation inhibitor 2, KIF21A - kinesin family member 21a, ZNF821 - zinc finger protein 821, ABL2 - c-abl oncogene 2, non-receptor tyrosin…
F2AK4 - eukaryotic translation initiation factor 2 alpha kinase 4, SFSWAP - splicing factor, suppressor of white-apricot homolog (drosophila), SETDB2 - set domain, bifurcated 2, LONP2 - lon peptidase 2, peroxisomal, DDX55 - dead (asp-glu-ala-asp) box polypeptide 55, EME1 - essential meiotic structure-specific endonuclease 1, SMAD5 - smad family member 5, SMAD7 - smad family member 7, TRMT6 - trna…
GO:1901575	organic substance catabolic process	5.38e-06	0.00269	1.46	16686	1342	1106	130	[DDIT3 - dna-damage-inducible transcript 3, KCTD5 - potassium channel tetramerization domain containing 5, DROSHA - drosha, ribonuclease type iii, FBXW5 - f-box and wd repeat domain containing 5, AGRN - agrin, TOLLIP - toll interacting protein, GSTZ1 - glutathione s-transferase zeta 1, NAGK - n-acetylglucosamine kinase, RNF216 - ring finger protein 216, UBE2S - ubiquitin-conjugating enzyme e2s, R…
GO:0008150	biological_process	8.44e-06	0.00408	1.04	16686	14941	1106	1031	[TRMT2B - trna methyltransferase 2 homolog b (s. cerevisiae), VEZT - vezatin, adherens junctions transmembrane protein, MSL3 - male-specific lethal 3 homolog (drosophila), OTUD5 - otu domain containing 5, CATSPER1 - cation channel, sperm associated 1, RNPC3 - rna-binding region (rnp1, rrm) containing 3, GDI2 - gdp dissociation inhibitor 2, KIF21A - kinesin family member 21a, ANKRD10 - ankyrin rep…
l carrier protein 2, RIMKLB - ribosomal modification protein rimk-like family member b, PDDC1 - parkinson disease 7 domain containing 1, NLN - neurolysin (metallopeptidase m3 family), SLC33A1 - solute carrier family 33 (acetyl-coa transporter), member 1, RNF167 - ring finger protein 167, E2F7 - e2f transcription factor 7, S100A13 - s100 calcium binding protein a13, TMEM55B - transmembrane protein…
GO:0009059	macromolecule biosynthetic process	1.39e-05	0.00612	1.28	16686	2897	1106	245	[SAP30BP - sap30 binding protein, CCNK - cyclin k, MSL3 - male-specific lethal 3 homolog (drosophila), REV3L - rev3-like, polymerase (dna directed), zeta, catalytic subunit, PHF21A - phd finger protein 21a, TAF1D - tata box binding protein (tbp)-associated factor, rna polymerase i, d, 41kda, RFX2 - regulatory factor x, 2 (influences hla class ii expression), LIG1 - ligase i, dna, atp-dependent, N…
GO:0006464	cellular protein modification process	1.68e-05	0.00717	1.29	16686	2577	1106	221	[CCNK - cyclin k, DPM1 - dolichyl-phosphate mannosyltransferase polypeptide 1, catalytic subunit, SPTAN1 - spectrin, alpha, non-erythrocytic 1, MARK2 - map/microtubule affinity-regulating kinase 2, OTUD5 - otu domain containing 5, MSL3 - male-specific lethal 3 homolog (drosophila), PHF21A - phd finger protein 21a, ABI2 - abl-interactor 2, PRMT2 - protein arginine methyltransferase 2, ABL2 - c-abl…
GO:0036211	protein modification process	1.68e-05	0.00697	1.29	16686	2577	1106	221	[CCNK - cyclin k, DPM1 - dolichyl-phosphate mannosyltransferase polypeptide 1, catalytic subunit, SPTAN1 - spectrin, alpha, non-erythrocytic 1, MARK2 - map/microtubule affinity-regulating kinase 2, MSL3 - male-specific lethal 3 homolog (drosophila), OTUD5 - otu domain containing 5, PHF21A - phd finger protein 21a, ABI2 - abl-interactor 2, PRMT2 - protein arginine methyltransferase 2, ABL2 - c-abl…
GO:0043414	macromolecule methylation	1.8e-05	0.00725	2.29	16686	198	1106	30	[TRMT2B - trna methyltransferase 2 homolog b (s. cerevisiae), C9orf156 - chromosome 9 open reading frame 156, NOP2 - nop2 nucleolar protein, TDRKH - tudor and kh domain containing, EHMT1 - euchromatic histone-lysine n-methyltransferase 1, SETDB1 - set domain, bifurcated 1, CTR9 - ctr9, paf1/rna polymerase ii complex component, RNMT - rna (guanine-7-) methyltransferase, PRMT2 - protein arginine me…
GO:0070475	rRNA base methylation	2.38e-05	0.00933	10.78	16686	7	1106	5	[METTL16 - methyltransferase like 16, NOP2 - nop2 nucleolar protein, WBSCR22 - williams beuren syndrome chromosome region 22, FDXACB1 - ferredoxin-fold anticodon binding domain containing 1, NSUN5 - nop2/sun domain family, member 5]
GO:0009056	catabolic process	2.48e-05	0.00946	1.41	16686	1449	1106	135	[GSTM1 - glutathione s-transferase mu 1, DDIT3 - dna-damage-inducible transcript 3, KCTD5 - potassium channel tetramerization domain containing 5, DROSHA - drosha, ribonuclease type iii, FBXW5 - f-box and wd repeat domain containing 5, AGRN - agrin, TOLLIP - toll interacting protein, GSTZ1 - glutathione s-transferase zeta 1, NAGK - n-acetylglucosamine kinase, RNF216 - ring finger protein 216, UBE…
GO:0019941	modification-dependent protein catabolic process	2.63e-05	0.00977	1.85	16686	391	1106	48	[ARNTL - aryl hydrocarbon receptor nuclear translocator-like, LONP1 - lon peptidase 1, mitochondrial, UBA52 - ubiquitin a-52 residue ribosomal protein fusion product 1, PSMD13 - proteasome (prosome, macropain) 26s subunit, non-atpase, 13, FBXO21 - f-box protein 21, ANAPC5 - anaphase promoting complex subunit 5, CCNF - cyclin f, VPS28 - vacuolar protein sorting 28 homolog (s. cerevisiae), DDIT3 - …
GO:0043161	proteasome-mediated ubiquitin-dependent protein catabolic process	3.48e-05	0.0123	2.04	16686	266	1106	36	[ARNTL - aryl hydrocarbon receptor nuclear translocator-like, UBA52 - ubiquitin a-52 residue ribosomal protein fusion product 1, PSMD13 - proteasome (prosome, macropain) 26s subunit, non-atpase, 13, ANAPC5 - anaphase promoting complex subunit 5, CCNF - cyclin f, DDIT3 - dna-damage-inducible transcript 3, UBE2A - ubiquitin-conjugating enzyme e2a, KCTD5 - potassium channel tetramerization domain co…
GO:0019538	protein metabolic process	3.86e-05	0.0133	1.23	16686	3425	1106	280	[CCNK - cyclin k, DPM1 - dolichyl-phosphate mannosyltransferase polypeptide 1, catalytic subunit, MARK2 - map/microtubule affinity-regulating kinase 2, SPTAN1 - spectrin, alpha, non-erythrocytic 1, MSL3 - male-specific lethal 3 homolog (drosophila), OTUD5 - otu domain containing 5, PHF21A - phd finger protein 21a, ABI2 - abl-interactor 2, PRMT2 - protein arginine methyltransferase 2, ABL2 - c-abl…
GO:0043632	modification-dependent macromolecule catabolic process	3.88e-05	0.0131	1.82	16686	397	1106	48	[ARNTL - aryl hydrocarbon receptor nuclear translocator-like, LONP1 - lon peptidase 1, mitochondrial, UBA52 - ubiquitin a-52 residue ribosomal protein fusion product 1, PSMD13 - proteasome (prosome, macropain) 26s subunit, non-atpase, 13, FBXO21 - f-box protein 21, ANAPC5 - anaphase promoting complex subunit 5, CCNF - cyclin f, VPS28 - vacuolar protein sorting 28 homolog (s. cerevisiae), DDIT3 - …
GO:0006996	organelle organization	4.53e-05	0.0149	1.32	16686	2048	1106	179	[CCNK - cyclin k, SPTAN1 - spectrin, alpha, non-erythrocytic 1, MARK2 - map/microtubule affinity-regulating kinase 2, C22orf29 - chromosome 22 open reading frame 29, BIRC5 - baculoviral iap repeat containing 5, ZNF385A - zinc finger protein 385a, SPIRE1 - spire actin nucleation factor 1, SPDL1 - spindle apparatus coiled-coil protein 1, ANLN - anillin, actin binding protein, RFX2 - regulatory fact…
GO:0035247	peptidyl-arginine omega-N-methylation	6e-05	0.0189	9.43	16686	8	1106	5	[PRMT7 - protein arginine methyltransferase 7, PRMT3 - protein arginine methyltransferase 3, PRMT2 - protein arginine methyltransferase 2, CARM1 - coactivator-associated arginine methyltransferase 1, PRMT5 - protein arginine methyltransferase 5]
GO:0010498	proteasomal protein catabolic process	6.53e-05	0.0201	1.98	16686	274	1106	36	[ARNTL - aryl hydrocarbon receptor nuclear translocator-like, UBA52 - ubiquitin a-52 residue ribosomal protein fusion product 1, PSMD13 - proteasome (prosome, macropain) 26s subunit, non-atpase, 13, ANAPC5 - anaphase promoting complex subunit 5, CCNF - cyclin f, DDIT3 - dna-damage-inducible transcript 3, UBE2A - ubiquitin-conjugating enzyme e2a, KCTD5 - potassium channel tetramerization domain co…
GO:0070647	protein modification by small protein conjugation or removal	6.61e-05	0.02	1.53	16686	807	1106	82	[UBR7 - ubiquitin protein ligase e3 component n-recognin 7 (putative), OTUD5 - otu domain containing 5, BIRC5 - baculoviral iap repeat containing 5, RFWD2 - ring finger and wd repeat domain 2, e3 ubiquitin protein ligase, DTL - denticleless e3 ubiquitin protein ligase homolog (drosophila), RNF121 - ring finger protein 121, KLHL8 - kelch-like family member 8, MIB2 - mindbomb e3 ubiquitin protein l…
GO:0016569	covalent chromatin modification	8.35e-05	0.0242	1.75	16686	432	1106	50	[ANP32E - acidic (leucine-rich) nuclear phosphoprotein 32 family, member e, MSL3 - male-specific lethal 3 homolog (drosophila), PHF21A - phd finger protein 21a, EHMT1 - euchromatic histone-lysine n-methyltransferase 1, SETDB1 - set domain, bifurcated 1, BAHD1 - bromo adjacent homology domain containing 1, HLCS - holocarboxylase synthetase (biotin-(proprionyl-coa-carboxylase (atp-hydrolysing)) lig…
GO:0051603	proteolysis involved in cellular protein catabolic process	9.93e-05	0.0283	1.73	16686	435	1106	50	[VPS28 - vacuolar protein sorting 28 homolog (s. cerevisiae), DDIT3 - dna-damage-inducible transcript 3, DTL - denticleless e3 ubiquitin protein ligase homolog (drosophila), KCTD5 - potassium channel tetramerization domain containing 5, RNF121 - ring finger protein 121, FBXW5 - f-box and wd repeat domain containing 5, TOLLIP - toll interacting protein, RNF216 - ring finger protein 216, XBP1 - x-b…
GO:0009057	macromolecule catabolic process	0.000109	0.0303	1.52	16686	782	1106	79	[VPS28 - vacuolar protein sorting 28 homolog (s. cerevisiae), DDIT3 - dna-damage-inducible transcript 3, GNS - glucosamine (n-acetyl)-6-sulfatase, MUS81 - mus81 structure-specific endonuclease subunit, DTL - denticleless e3 ubiquitin protein ligase homolog (drosophila), KCTD5 - potassium channel tetramerization domain containing 5, RNF121 - ring finger protein 121, DROSHA - drosha, ribonuclease t…
GO:0016043	cellular component organization	0.000121	0.0331	1.18	16686	4444	1106	348	[CCNK - cyclin k, ANP32E - acidic (leucine-rich) nuclear phosphoprotein 32 family, member e, SPTAN1 - spectrin, alpha, non-erythrocytic 1, MARK2 - map/microtubule affinity-regulating kinase 2, MSL3 - male-specific lethal 3 homolog (drosophila), CATSPER1 - cation channel, sperm associated 1, PHF21A - phd finger protein 21a, SPIRE1 - spire actin nucleation factor 1, SPDL1 - spindle apparatus coiled…
GO:0032446	protein modification by small protein conjugation	0.000139	0.0374	1.55	16686	690	1106	71	[UBR7 - ubiquitin protein ligase e3 component n-recognin 7 (putative), BIRC5 - baculoviral iap repeat containing 5, RFWD2 - ring finger and wd repeat domain 2, e3 ubiquitin protein ligase, DTL - denticleless e3 ubiquitin protein ligase homolog (drosophila), RNF121 - ring finger protein 121, KLHL8 - kelch-like family member 8, MIB2 - mindbomb e3 ubiquitin protein ligase 2, ANKIB1 - ankyrin repeat …
GO:0043933	macromolecular complex subunit organization	0.00016	0.0415	1.31	16686	1854	1106	161	[ANP32E - acidic (leucine-rich) nuclear phosphoprotein 32 family, member e, MSL3 - male-specific lethal 3 homolog (drosophila), PHF21A - phd finger protein 21a, SETDB1 - set domain, bifurcated 1, ANLN - anillin, actin binding protein, KCTD5 - potassium channel tetramerization domain containing 5, MRRF - mitochondrial ribosome recycling factor, NCOR1 - nuclear receptor corepressor 1, ZNF148 - zinc…
GO:0000280	nuclear division	0.000168	0.0429	1.89	16686	287	1106	36	[CCNK - cyclin k, NEK9 - nima-related kinase 9, PSMD13 - proteasome (prosome, macropain) 26s subunit, non-atpase, 13, TUBGCP6 - tubulin, gamma complex associated protein 6, NEK3 - nima-related kinase 3, TDRKH - tudor and kh domain containing, ANAPC5 - anaphase promoting complex subunit 5, CCNF - cyclin f, ARPP19 - camp-regulated phosphoprotein, 19kda, TUBGCP5 - tubulin, gamma complex associated p…
GO:0032774	RNA biosynthetic process	0.000206	0.0497	1.26	16686	2420	1106	202	[CCNK - cyclin k, SAP30BP - sap30 binding protein, MSL3 - male-specific lethal 3 homolog (drosophila), PHF21A - phd finger protein 21a, TAF1D - tata box binding protein (tbp)-associated factor, rna polymerase i, d, 41kda, RFX2 - regulatory factor x, 2 (influences hla class ii expression), NCOR1 - nuclear receptor corepressor 1, ZNF821 - zinc finger protein 821, TRPS1 - trichorhinophalangeal syndr…
GO:0044267	cellular protein metabolic process	0.000208	0.0495	1.23	16686	2876	1106	235	[CCNK - cyclin k, DPM1 - dolichyl-phosphate mannosyltransferase polypeptide 1, catalytic subunit, SPTAN1 - spectrin, alpha, non-erythrocytic 1, MARK2 - map/microtubule affinity-regulating kinase 2, MSL3 - male-specific lethal 3 homolog (drosophila), OTUD5 - otu domain containing 5, PHF21A - phd finger protein 21a, ABI2 - abl-interactor 2, PRMT2 - protein arginine methyltransferase 2, ABL2 - c-abl…
GO:0051182	coenzyme transport	0.000258	0.0605	10.06	16686	6	1106	4	[SLC25A26 - solute carrier family 25 (s-adenosylmethionine carrier), member 26, SLC25A17 - solute carrier family 25 (mitochondrial carrier; peroxisomal membrane protein, 34kda), member 17, MFSD3 - major facilitator superfamily domain containing 3, SLC33A1 - solute carrier family 33 (acetyl-coa transporter), member 1]
GO:0019919	peptidyl-arginine methylation, to asymmetrical-dimethyl arginine	0.000258	0.0595	10.06	16686	6	1106	4	[PRMT3 - protein arginine methyltransferase 3, PRMT7 - protein arginine methyltransferase 7, PRMT2 - protein arginine methyltransferase 2, CARM1 - coactivator-associated arginine methyltransferase 1]
GO:0015031	protein transport	0.000307	0.0695	1.4	16686	1100	1106	102	[PITPNM1 - phosphatidylinositol transfer protein, membrane-associated 1, SPIRE1 - spire actin nucleation factor 1, TBC1D15 - tbc1 domain family, member 15, GDI2 - gdp dissociation inhibitor 2, PLEKHM1 - pleckstrin homology domain containing, family m (with run domain) member 1, KATNB1 - katanin p80 (wd repeat containing) subunit b 1, ITGB1BP1 - integrin beta 1 binding protein 1, TRPS1 - trichorhi…
GO:0042770	signal transduction in response to DNA damage	0.00033	0.0736	2.62	16686	92	1106	16	[SMC1A - structural maintenance of chromosomes 1a, UBA52 - ubiquitin a-52 residue ribosomal protein fusion product 1, E2F7 - e2f transcription factor 7, HIPK2 - homeodomain interacting protein kinase 2, ZNF385A - zinc finger protein 385a, CNOT10 - ccr4-not transcription complex, subunit 10, PCBP4 - poly(rc) binding protein 4, MDM4 - mdm4 p53 binding protein homolog (mouse), CHEK2 - checkpoint kin…
GO:0048285	organelle fission	0.000349	0.0768	1.81	16686	309	1106	37	[CCNK - cyclin k, NEK9 - nima-related kinase 9, PSMD13 - proteasome (prosome, macropain) 26s subunit, non-atpase, 13, TUBGCP6 - tubulin, gamma complex associated protein 6, NEK3 - nima-related kinase 3, TDRKH - tudor and kh domain containing, ANAPC5 - anaphase promoting complex subunit 5, CCNF - cyclin f, ARPP19 - camp-regulated phosphoprotein, 19kda, TUBGCP5 - tubulin, gamma complex associated p…
GO:0010608	posttranscriptional regulation of gene expression	0.00035	0.0759	1.7	16686	400	1106	45	[UBA52 - ubiquitin a-52 residue ribosomal protein fusion product 1, PSMD13 - proteasome (prosome, macropain) 26s subunit, non-atpase, 13, EIF3K - eukaryotic translation initiation factor 3, subunit k, FMR1 - fragile x mental retardation 1, ZNF385A - zinc finger protein 385a, TNRC6A - trinucleotide repeat containing 6a, PABPC1 - poly(a) binding protein, cytoplasmic 1, ZC3H14 - zinc finger ccch-typ…
GO:0018193	peptidyl-amino acid modification	0.000363	0.0775	1.46	16686	825	1106	80	[DPM1 - dolichyl-phosphate mannosyltransferase polypeptide 1, catalytic subunit, MARK2 - map/microtubule affinity-regulating kinase 2, ABI1 - abl-interactor 1, MSL3 - male-specific lethal 3 homolog (drosophila), BIRC5 - baculoviral iap repeat containing 5, EHMT1 - euchromatic histone-lysine n-methyltransferase 1, SETDB1 - set domain, bifurcated 1, DPH6 - diphthamine biosynthesis 6, HMBS - hydroxy…
GO:0033036	macromolecule localization	0.000369	0.0776	1.33	16686	1472	1106	130	[BIRC5 - baculoviral iap repeat containing 5, SPIRE1 - spire actin nucleation factor 1, PITPNM1 - phosphatidylinositol transfer protein, membrane-associated 1, ZNF385A - zinc finger protein 385a, TBC1D15 - tbc1 domain family, member 15, SPDL1 - spindle apparatus coiled-coil protein 1, GDI2 - gdp dissociation inhibitor 2, PLEKHM1 - pleckstrin homology domain containing, family m (with run domain) …
GO:0034645	cellular macromolecule biosynthetic process	0.000378	0.0784	1.24	16686	2599	1106	213	[CCNK - cyclin k, SAP30BP - sap30 binding protein, MSL3 - male-specific lethal 3 homolog (drosophila), REV3L - rev3-like, polymerase (dna directed), zeta, catalytic subunit, PHF21A - phd finger protein 21a, RFX2 - regulatory factor x, 2 (influences hla class ii expression), LIG1 - ligase i, dna, atp-dependent, NCOR1 - nuclear receptor corepressor 1, ZNF821 - zinc finger protein 821, TRPS1 - trich…
GO:0034969	histone arginine methylation	0.000418	0.0854	6.86	16686	11	1106	5	[PRMT7 - protein arginine methyltransferase 7, PRMT3 - protein arginine methyltransferase 3, PRMT2 - protein arginine methyltransferase 2, CARM1 - coactivator-associated arginine methyltransferase 1, PRMT5 - protein arginine methyltransferase 5]
GO:0035246	peptidyl-arginine N-methylation	0.000418	0.0843	6.86	16686	11	1106	5	[PRMT3 - protein arginine methyltransferase 3, PRMT7 - protein arginine methyltransferase 7, PRMT2 - protein arginine methyltransferase 2, CARM1 - coactivator-associated arginine methyltransferase 1, PRMT5 - protein arginine methyltransferase 5]
GO:0044281	small molecule metabolic process	0.000429	0.0854	1.32	16686	1504	1106	132	[DPM1 - dolichyl-phosphate mannosyltransferase polypeptide 1, catalytic subunit, COQ3 - coenzyme q3 methyltransferase, GSTZ1 - glutathione s-transferase zeta 1, NAGK - n-acetylglucosamine kinase, RENBP - renin binding protein, ACADVL - acyl-coa dehydrogenase, very long chain, PANK2 - pantothenate kinase 2, DHRS4 - dehydrogenase/reductase (sdr family) member 4, CPT1B - carnitine palmitoyltransfera…
GO:0030163	protein catabolic process	0.000468	0.0918	1.76	16686	325	1106	38	[ARNTL - aryl hydrocarbon receptor nuclear translocator-like, UBA52 - ubiquitin a-52 residue ribosomal protein fusion product 1, PSMD13 - proteasome (prosome, macropain) 26s subunit, non-atpase, 13, ANAPC5 - anaphase promoting complex subunit 5, CCNF - cyclin f, DDIT3 - dna-damage-inducible transcript 3, UBE2A - ubiquitin-conjugating enzyme e2a, KCTD5 - potassium channel tetramerization domain co…
GO:0044265	cellular macromolecule catabolic process	0.000527	0.102	1.51	16686	648	1106	65	[VPS28 - vacuolar protein sorting 28 homolog (s. cerevisiae), DDIT3 - dna-damage-inducible transcript 3, MUS81 - mus81 structure-specific endonuclease subunit, DTL - denticleless e3 ubiquitin protein ligase homolog (drosophila), KCTD5 - potassium channel tetramerization domain containing 5, RNF121 - ring finger protein 121, DROSHA - drosha, ribonuclease type iii, FBXW5 - f-box and wd repeat domai…
GO:0044724	single-organism carbohydrate catabolic process	0.000607	0.114	2.49	16686	97	1106	16	[GAA - glucosidase, alpha; acid, ABHD10 - abhydrolase domain containing 10, GYG2 - glycogenin 2, BAD - bcl2-associated agonist of cell death, PHKG2 - phosphorylase kinase, gamma 2 (testis), PFKFB3 - 6-phosphofructo-2-kinase/fructose-2,6-biphosphatase 3, SORD - sorbitol dehydrogenase, GLYCTK - glycerate kinase, GK5 - glycerol kinase 5 (putative), PHKB - phosphorylase kinase, beta, CALM3 - calmodul…
GO:0030330	DNA damage response, signal transduction by p53 class mediator	0.000627	0.117	2.67	16686	79	1106	14	[UBA52 - ubiquitin a-52 residue ribosomal protein fusion product 1, E2F7 - e2f transcription factor 7, HIPK2 - homeodomain interacting protein kinase 2, ZNF385A - zinc finger protein 385a, CNOT10 - ccr4-not transcription complex, subunit 10, PCBP4 - poly(rc) binding protein 4, MDM4 - mdm4 p53 binding protein homolog (mouse), CHEK2 - checkpoint kinase 2, BCL3 - b-cell cll/lymphoma 3, TFAP4 - trans…
GO:0006508	proteolysis	0.000701	0.129	1.4	16686	971	1106	90	[OTUD5 - otu domain containing 5, VPS28 - vacuolar protein sorting 28 homolog (s. cerevisiae), DDIT3 - dna-damage-inducible transcript 3, DTL - denticleless e3 ubiquitin protein ligase homolog (drosophila), KCTD5 - potassium channel tetramerization domain containing 5, XPNPEP1 - x-prolyl aminopeptidase (aminopeptidase p) 1, soluble, RNF121 - ring finger protein 121, UFSP2 - ufm1-specific peptidas…
GO:0044275	cellular carbohydrate catabolic process	0.000726	0.132	3.89	16686	31	1106	8	[SORD - sorbitol dehydrogenase, GK5 - glycerol kinase 5 (putative), GAA - glucosidase, alpha; acid, CALM3 - calmodulin 3 (phosphorylase kinase, delta), ABHD10 - abhydrolase domain containing 10, PHKB - phosphorylase kinase, beta, GYG2 - glycogenin 2, PHKG2 - phosphorylase kinase, gamma 2 (testis)]
GO:0005975	carbohydrate metabolic process	0.000784	0.141	1.62	16686	439	1106	47	[MAN2A2 - mannosidase, alpha, class 2a, member 2, UBA52 - ubiquitin a-52 residue ribosomal protein fusion product 1, AKR7A2 - aldo-keto reductase family 7, member a2 (aflatoxin aldehyde reductase), BAD - bcl2-associated agonist of cell death, FUOM - fucose mutarotase, GPD1L - glycerol-3-phosphate dehydrogenase 1-like, HEXDC - hexosaminidase (glycosyl hydrolase family 20, catalytic domain) contain…
GO:0051188	cofactor biosynthetic process	0.000814	0.144	2.09	16686	159	1106	22	[PANK2 - pantothenate kinase 2, NFS1 - nfs1 cysteine desulfurase, ACLY - atp citrate lyase, ISCA2 - iron-sulfur cluster assembly 2, GCDH - glutaryl-coa dehydrogenase, LIAS - lipoic acid synthetase, MTHFD1L - methylenetetrahydrofolate dehydrogenase (nadp+ dependent) 1-like, QDPR - quinoid dihydropteridine reductase, HMBS - hydroxymethylbilane synthase, PPCDC - phosphopantothenoylcysteine decarboxy…
GO:0008033	tRNA processing	0.000895	0.155	2.33	16686	110	1106	17	[TRMT2B - trna methyltransferase 2 homolog b (s. cerevisiae), C9orf156 - chromosome 9 open reading frame 156, CTU2 - cytosolic thiouridylase subunit 2 homolog (s. pombe), THG1L - trna-histidine guanylyltransferase 1-like (s. cerevisiae), CSTF2 - cleavage stimulation factor, 3' pre-rna, subunit 2, 64kda, QTRT1 - queuine trna-ribosyltransferase 1, OSGEP - o-sialoglycoprotein endopeptidase, THUMPD2 …
GO:0097659	nucleic acid-templated transcription	0.000914	0.156	1.25	16686	2130	1106	176	[SAP30BP - sap30 binding protein, CCNK - cyclin k, ZSCAN9 - zinc finger and scan domain containing 9, ZNF329 - zinc finger protein 329, ZNF189 - zinc finger protein 189, MSL3 - male-specific lethal 3 homolog (drosophila), BIRC5 - baculoviral iap repeat containing 5, PHF21A - phd finger protein 21a, ZNF638 - zinc finger protein 638, SETDB1 - set domain, bifurcated 1, ZNF385A - zinc finger protein …

## Sheet: Rv_24 Hr
GO Term	Description	P-value	FDR q-value	Enrichment	N	B	n	b	Genes
GO:0043065	positive regulation of apoptotic process	0.000225	0.0604	1.82	16654	522	682	39	[BAX - bcl2-associated x protein, APOPT1 - apoptogenic 1, mitochondrial, SCRIB - scribbled planar cell polarity protein, ERCC3 - excision repair cross-complementing rodent repair deficiency, complementation group 3, NFKBID - nuclear factor of kappa light polypeptide gene enhancer in b-cells inhibitor, delta, ARHGEF7 - rho guanine nucleotide exchange factor (gef) 7, TFAP2A - transcription factor a…
GO:0030031	cell projection assembly	3.42e-05	0.0118	2.45	16654	249	682	25	[IQCB1 - iq motif containing b1, TTLL5 - tubulin tyrosine ligase-like family, member 5, ARHGEF7 - rho guanine nucleotide exchange factor (gef) 7, WDR19 - wd repeat domain 19, SDCBP - syndecan binding protein (syntenin), SSX2IP - synovial sarcoma, x breakpoint 2 interacting protein, PTPN23 - protein tyrosine phosphatase, non-receptor type 23, BBS5 - bardet-biedl syndrome 5, RSG1 - rem2 and rab-lik…
GO:0006974	cellular response to DNA damage stimulus	4.27e-05	0.0135	1.83	16654	642	682	48	[MDC1 - mediator of dna-damage checkpoint 1, RPAIN - rpa interacting protein, BAX - bcl2-associated x protein, TFIP11 - tuftelin interacting protein 11, POLK - polymerase (dna directed) kappa, FMR1 - fragile x mental retardation 1, PALB2 - partner and localizer of brca2, ERCC3 - excision repair cross-complementing rodent repair deficiency, complementation group 3, HIPK2 - homeodomain interacting …
GO:0010468	regulation of gene expression	1.52e-06	0.00111	1.33	16654	3849	682	210	[ZNF565 - zinc finger protein 565, MEIS3 - meis homeobox 3, SIX5 - six homeobox 5, PHF21A - phd finger protein 21a, RBM39 - rna binding motif protein 39, DHX33 - deah (asp-glu-ala-his) box polypeptide 33, TAF1D - tata box binding protein (tbp)-associated factor, rna polymerase i, d, 41kda, ABCA2 - atp-binding cassette, sub-family a (abc1), member 2, ZNF280C - zinc finger protein 280c, NCOR1 - nuc…
GO:0006631	fatty acid metabolic process	0.000929	0.193	2.05	16654	274	682	23	[ACAD11 - acyl-coa dehydrogenase family, member 11, PRKAG2 - protein kinase, amp-activated, gamma 2 non-catalytic subunit, ACAD8 - acyl-coa dehydrogenase family, member 8, CPT1B - carnitine palmitoyltransferase 1b (muscle), ACLY - atp citrate lyase, FAAH - fatty acid amide hydrolase, PLA2G15 - phospholipase a2, group xv, ACSS2 - acyl-coa synthetase short-chain family member 2, PTGR1 - prostagland…
GO:0071704	organic substance metabolic process	1.44e-13	5.23e-10	1.29	16654	7947	682	419	[RBM39 - rna binding motif protein 39, PHF21A - phd finger protein 21a, TBRG1 - transforming growth factor beta regulator 1, USP54 - ubiquitin specific peptidase 54, ABCA2 - atp-binding cassette, sub-family a (abc1), member 2, ARL6IP4 - adp-ribosylation-like factor 6 interacting protein 4, ZNF280C - zinc finger protein 280c, NCOR1 - nuclear receptor corepressor 1, ZNF821 - zinc finger protein 821…
GO:0006396	RNA processing	0.000149	0.0409	1.69	16654	751	682	52	[CDK12 - cyclin-dependent kinase 12, RBM27 - rna binding motif protein 27, TFIP11 - tuftelin interacting protein 11, C9orf156 - chromosome 9 open reading frame 156, SRSF11 - serine/arginine-rich splicing factor 11, FMR1 - fragile x mental retardation 1, FTSJ1 - ftsj rna methyltransferase homolog 1 (e. coli), NOP2 - nop2 nucleolar protein, RBM39 - rna binding motif protein 39, DHX33 - deah (asp-gl…
GO:0070647	protein modification by small protein conjugation or removal	0.000145	0.0405	1.66	16654	807	682	55	[KLHL26 - kelch-like family member 26, USP54 - ubiquitin specific peptidase 54, FBXW7 - f-box and wd repeat domain containing 7, e3 ubiquitin protein ligase, RNF217 - ring finger protein 217, RNF121 - ring finger protein 121, NUP62 - nucleoporin 62kda, BCOR - bcl6 corepressor, PHC3 - polyhomeotic homolog 3 (drosophila), MTA1 - metastasis associated 1, RNF38 - ring finger protein 38, LMO7 - lim do…
GO:0044260	cellular macromolecule metabolic process	2.77e-15	4.02e-11	1.41	16654	5861	682	338	[NDUFAF5 - nadh dehydrogenase (ubiquinone) complex i, assembly factor 5, ZNF565 - zinc finger protein 565, MEIS3 - meis homeobox 3, SIX5 - six homeobox 5, RBM39 - rna binding motif protein 39, PHF21A - phd finger protein 21a, TAF1D - tata box binding protein (tbp)-associated factor, rna polymerase i, d, 41kda, DHX33 - deah (asp-glu-ala-his) box polypeptide 33, TBRG1 - transforming growth factor b…
GO:0044237	cellular metabolic process	2.65e-14	1.92e-10	1.31	16654	7558	682	406	[RBM39 - rna binding motif protein 39, PHF21A - phd finger protein 21a, TBRG1 - transforming growth factor beta regulator 1, COX4I1 - cytochrome c oxidase subunit iv isoform 1, USP54 - ubiquitin specific peptidase 54, ARL6IP4 - adp-ribosylation-like factor 6 interacting protein 4, ZNF280C - zinc finger protein 280c, NCOR1 - nuclear receptor corepressor 1, ZNF821 - zinc finger protein 821, NCOR2 -…
GO:0044238	primary metabolic process	4.87e-14	2.35e-10	1.31	16654	7534	682	404	[RBM39 - rna binding motif protein 39, PHF21A - phd finger protein 21a, TBRG1 - transforming growth factor beta regulator 1, USP54 - ubiquitin specific peptidase 54, ABCA2 - atp-binding cassette, sub-family a (abc1), member 2, ARL6IP4 - adp-ribosylation-like factor 6 interacting protein 4, ZNF280C - zinc finger protein 280c, NCOR1 - nuclear receptor corepressor 1, ZNF821 - zinc finger protein 821…
GO:0043170	macromolecule metabolic process	1.5e-13	4.36e-10	1.35	16654	6479	682	358	[NDUFAF5 - nadh dehydrogenase (ubiquinone) complex i, assembly factor 5, ZNF565 - zinc finger protein 565, MEIS3 - meis homeobox 3, SIX5 - six homeobox 5, PHF21A - phd finger protein 21a, RBM39 - rna binding motif protein 39, TAF1D - tata box binding protein (tbp)-associated factor, rna polymerase i, d, 41kda, DHX33 - deah (asp-glu-ala-his) box polypeptide 33, TBRG1 - transforming growth factor b…
GO:0008152	metabolic process	6.77e-13	1.64e-09	1.27	16654	8336	682	432	[RBM39 - rna binding motif protein 39, PHF21A - phd finger protein 21a, TBRG1 - transforming growth factor beta regulator 1, COX4I1 - cytochrome c oxidase subunit iv isoform 1, USP54 - ubiquitin specific peptidase 54, ABCA2 - atp-binding cassette, sub-family a (abc1), member 2, ARL6IP4 - adp-ribosylation-like factor 6 interacting protein 4, ZNF280C - zinc finger protein 280c, NCOR1 - nuclear rece…
GO:0090304	nucleic acid metabolic process	1.26e-11	2.61e-08	1.51	16654	3505	682	217	[ZNF565 - zinc finger protein 565, MEIS3 - meis homeobox 3, SIX5 - six homeobox 5, PHF21A - phd finger protein 21a, RBM39 - rna binding motif protein 39, DHX33 - deah (asp-glu-ala-his) box polypeptide 33, TAF1D - tata box binding protein (tbp)-associated factor, rna polymerase i, d, 41kda, TBRG1 - transforming growth factor beta regulator 1, SUGP2 - surp and g patch domain containing 2, ZNF280C -…
GO:0006139	nucleobase-containing compound metabolic process	1.43e-11	2.6e-08	1.47	16654	3914	682	236	[ZNF565 - zinc finger protein 565, MEIS3 - meis homeobox 3, SIX5 - six homeobox 5, RBM39 - rna binding motif protein 39, PHF21A - phd finger protein 21a, DHX33 - deah (asp-glu-ala-his) box polypeptide 33, TAF1D - tata box binding protein (tbp)-associated factor, rna polymerase i, d, 41kda, TBRG1 - transforming growth factor beta regulator 1, SUGP2 - surp and g patch domain containing 2, ARL6IP4 -…
GO:0034641	cellular nitrogen compound metabolic process	2.19e-11	3.54e-08	1.43	16654	4364	682	256	[ZNF565 - zinc finger protein 565, MEIS3 - meis homeobox 3, SIX5 - six homeobox 5, RBM39 - rna binding motif protein 39, PHF21A - phd finger protein 21a, TAF1D - tata box binding protein (tbp)-associated factor, rna polymerase i, d, 41kda, DHX33 - deah (asp-glu-ala-his) box polypeptide 33, TBRG1 - transforming growth factor beta regulator 1, SUGP2 - surp and g patch domain containing 2, ARL6IP4 -…
GO:0046483	heterocycle metabolic process	5.24e-11	7.6e-08	1.45	16654	4071	682	241	[ZNF565 - zinc finger protein 565, MEIS3 - meis homeobox 3, SIX5 - six homeobox 5, RBM39 - rna binding motif protein 39, PHF21A - phd finger protein 21a, DHX33 - deah (asp-glu-ala-his) box polypeptide 33, TAF1D - tata box binding protein (tbp)-associated factor, rna polymerase i, d, 41kda, TBRG1 - transforming growth factor beta regulator 1, SUGP2 - surp and g patch domain containing 2, ARL6IP4 -…
GO:0006725	cellular aromatic compound metabolic process	6.32e-11	8.34e-08	1.44	16654	4100	682	242	[ZNF565 - zinc finger protein 565, MEIS3 - meis homeobox 3, SIX5 - six homeobox 5, RBM39 - rna binding motif protein 39, PHF21A - phd finger protein 21a, DHX33 - deah (asp-glu-ala-his) box polypeptide 33, TAF1D - tata box binding protein (tbp)-associated factor, rna polymerase i, d, 41kda, TBRG1 - transforming growth factor beta regulator 1, SUGP2 - surp and g patch domain containing 2, ARL6IP4 -…
GO:1901360	organic cyclic compound metabolic process	1.65e-10	1.99e-07	1.42	16654	4291	682	249	[ZNF565 - zinc finger protein 565, MEIS3 - meis homeobox 3, SIX5 - six homeobox 5, RBM39 - rna binding motif protein 39, PHF21A - phd finger protein 21a, TAF1D - tata box binding protein (tbp)-associated factor, rna polymerase i, d, 41kda, DHX33 - deah (asp-glu-ala-his) box polypeptide 33, TBRG1 - transforming growth factor beta regulator 1, SUGP2 - surp and g patch domain containing 2, ARL6IP4 -…
GO:0006807	nitrogen compound metabolic process	5.59e-10	6.24e-07	1.37	16654	4808	682	270	[ZNF565 - zinc finger protein 565, MEIS3 - meis homeobox 3, SIX5 - six homeobox 5, RBM39 - rna binding motif protein 39, PHF21A - phd finger protein 21a, TAF1D - tata box binding protein (tbp)-associated factor, rna polymerase i, d, 41kda, DHX33 - deah (asp-glu-ala-his) box polypeptide 33, TBRG1 - transforming growth factor beta regulator 1, SUGP2 - surp and g patch domain containing 2, ARL6IP4 -…
GO:0016070	RNA metabolic process	6.75e-10	7e-07	1.51	16654	3061	682	189	[ZNF565 - zinc finger protein 565, CDK12 - cyclin-dependent kinase 12, RBM27 - rna binding motif protein 27, MEIS3 - meis homeobox 3, TRAPPC2 - trafficking protein particle complex 2, SIX5 - six homeobox 5, SRSF11 - serine/arginine-rich splicing factor 11, ZNF605 - zinc finger protein 605, FMR1 - fragile x mental retardation 1, ZNF202 - zinc finger protein 202, RBM39 - rna binding motif protein 3…
GO:0043412	macromolecule modification	3.12e-09	3.02e-06	1.51	16654	2826	682	175	[CDK12 - cyclin-dependent kinase 12, NDUFAF5 - nadh dehydrogenase (ubiquinone) complex i, assembly factor 5, PHF21A - phd finger protein 21a, DPY19L3 - dpy-19-like 3 (c. elegans), USP54 - ubiquitin specific peptidase 54, TLK1 - tousled-like kinase 1, NCOR1 - nuclear receptor corepressor 1, NUP62 - nucleoporin 62kda, BCOR - bcl6 corepressor, ZNF304 - zinc finger protein 304, PTPN23 - protein tyros…
GO:0019219	regulation of nucleobase-containing compound metabolic process	7e-09	6.35e-06	1.42	16654	3663	682	213	[ZNF565 - zinc finger protein 565, MEIS3 - meis homeobox 3, SIX5 - six homeobox 5, PHF21A - phd finger protein 21a, RBM39 - rna binding motif protein 39, DHX33 - deah (asp-glu-ala-his) box polypeptide 33, TAF1D - tata box binding protein (tbp)-associated factor, rna polymerase i, d, 41kda, ABCA2 - atp-binding cassette, sub-family a (abc1), member 2, ZNF280C - zinc finger protein 280c, NCOR1 - nuc…
GO:0051171	regulation of nitrogen compound metabolic process	4.57e-08	3.91e-05	1.38	16654	3920	682	221	[ZNF565 - zinc finger protein 565, MEIS3 - meis homeobox 3, SIX5 - six homeobox 5, PHF21A - phd finger protein 21a, RBM39 - rna binding motif protein 39, DHX33 - deah (asp-glu-ala-his) box polypeptide 33, TAF1D - tata box binding protein (tbp)-associated factor, rna polymerase i, d, 41kda, ABCA2 - atp-binding cassette, sub-family a (abc1), member 2, ZNF280C - zinc finger protein 280c, NCOR1 - nuc…
GO:0051252	regulation of RNA metabolic process	1.03e-07	8.3e-05	1.41	16654	3348	682	193	[ZNF565 - zinc finger protein 565, MEIS3 - meis homeobox 3, SIX5 - six homeobox 5, PHF21A - phd finger protein 21a, RBM39 - rna binding motif protein 39, DHX33 - deah (asp-glu-ala-his) box polypeptide 33, TAF1D - tata box binding protein (tbp)-associated factor, rna polymerase i, d, 41kda, ABCA2 - atp-binding cassette, sub-family a (abc1), member 2, ZNF280C - zinc finger protein 280c, NCOR1 - nuc…
GO:0044271	cellular nitrogen compound biosynthetic process	1.15e-06	0.000881	1.4	16654	2942	682	169	[ZNF565 - zinc finger protein 565, MEIS3 - meis homeobox 3, TRAPPC2 - trafficking protein particle complex 2, SIX5 - six homeobox 5, SRSF11 - serine/arginine-rich splicing factor 11, ZNF605 - zinc finger protein 605, ZNF202 - zinc finger protein 202, RBM39 - rna binding motif protein 39, PHF21A - phd finger protein 21a, TAF1D - tata box binding protein (tbp)-associated factor, rna polymerase i, d…
GO:0006464	cellular protein modification process	1.62e-06	0.00112	1.43	16654	2575	682	151	[CDK12 - cyclin-dependent kinase 12, NDUFAF5 - nadh dehydrogenase (ubiquinone) complex i, assembly factor 5, PHF21A - phd finger protein 21a, DPY19L3 - dpy-19-like 3 (c. elegans), USP54 - ubiquitin specific peptidase 54, TLK1 - tousled-like kinase 1, NUP62 - nucleoporin 62kda, BCOR - bcl6 corepressor, PTPN23 - protein tyrosine phosphatase, non-receptor type 23, PHC3 - polyhomeotic homolog 3 (dros…
GO:0036211	protein modification process	1.62e-06	0.00107	1.43	16654	2575	682	151	[CDK12 - cyclin-dependent kinase 12, NDUFAF5 - nadh dehydrogenase (ubiquinone) complex i, assembly factor 5, PHF21A - phd finger protein 21a, DPY19L3 - dpy-19-like 3 (c. elegans), USP54 - ubiquitin specific peptidase 54, TLK1 - tousled-like kinase 1, NUP62 - nucleoporin 62kda, BCOR - bcl6 corepressor, PTPN23 - protein tyrosine phosphatase, non-receptor type 23, PHC3 - polyhomeotic homolog 3 (dros…
GO:1903506	regulation of nucleic acid-templated transcription	1.97e-06	0.00124	1.37	16654	3226	682	181	[CDK12 - cyclin-dependent kinase 12, ZNF565 - zinc finger protein 565, MEIS3 - meis homeobox 3, TRAPPC2 - trafficking protein particle complex 2, ZNF605 - zinc finger protein 605, SIX5 - six homeobox 5, ZNF202 - zinc finger protein 202, RBM39 - rna binding motif protein 39, RWDD3 - rwd domain containing 3, PHF21A - phd finger protein 21a, TAF1D - tata box binding protein (tbp)-associated factor, …
GO:0006355	regulation of transcription, DNA-templated	1.99e-06	0.00121	1.37	16654	3205	682	180	[CDK12 - cyclin-dependent kinase 12, ZNF565 - zinc finger protein 565, MEIS3 - meis homeobox 3, TRAPPC2 - trafficking protein particle complex 2, ZNF605 - zinc finger protein 605, SIX5 - six homeobox 5, ZNF202 - zinc finger protein 202, RBM39 - rna binding motif protein 39, RWDD3 - rwd domain containing 3, PHF21A - phd finger protein 21a, TAF1D - tata box binding protein (tbp)-associated factor, …
GO:0018130	heterocycle biosynthetic process	2.29e-06	0.00133	1.41	16654	2760	682	159	[ZNF565 - zinc finger protein 565, MEIS3 - meis homeobox 3, TRAPPC2 - trafficking protein particle complex 2, SIX5 - six homeobox 5, SRSF11 - serine/arginine-rich splicing factor 11, ZNF605 - zinc finger protein 605, ZNF202 - zinc finger protein 202, RBM39 - rna binding motif protein 39, PHF21A - phd finger protein 21a, TAF1D - tata box binding protein (tbp)-associated factor, rna polymerase i, d…
GO:2000112	regulation of cellular macromolecule biosynthetic process	2.51e-06	0.0014	1.34	16654	3544	682	195	[ZNF565 - zinc finger protein 565, MEIS3 - meis homeobox 3, SIX5 - six homeobox 5, PHF21A - phd finger protein 21a, RBM39 - rna binding motif protein 39, DHX33 - deah (asp-glu-ala-his) box polypeptide 33, TAF1D - tata box binding protein (tbp)-associated factor, rna polymerase i, d, 41kda, ABCA2 - atp-binding cassette, sub-family a (abc1), member 2, ZNF280C - zinc finger protein 280c, NCOR1 - nuc…
GO:2001141	regulation of RNA biosynthetic process	2.89e-06	0.00155	1.36	16654	3245	682	181	[CDK12 - cyclin-dependent kinase 12, ZNF565 - zinc finger protein 565, MEIS3 - meis homeobox 3, TRAPPC2 - trafficking protein particle complex 2, ZNF605 - zinc finger protein 605, SIX5 - six homeobox 5, ZNF202 - zinc finger protein 202, RBM39 - rna binding motif protein 39, RWDD3 - rwd domain containing 3, PHF21A - phd finger protein 21a, TAF1D - tata box binding protein (tbp)-associated factor, …
GO:0019438	aromatic compound biosynthetic process	4.02e-06	0.00208	1.4	16654	2765	682	158	[ZNF565 - zinc finger protein 565, MEIS3 - meis homeobox 3, TRAPPC2 - trafficking protein particle complex 2, SIX5 - six homeobox 5, SRSF11 - serine/arginine-rich splicing factor 11, ZNF605 - zinc finger protein 605, ZNF202 - zinc finger protein 202, RBM39 - rna binding motif protein 39, PHF21A - phd finger protein 21a, TAF1D - tata box binding protein (tbp)-associated factor, rna polymerase i, d…
GO:1901362	organic cyclic compound biosynthetic process	4.09e-06	0.00205	1.39	16654	2873	682	163	[ZNF565 - zinc finger protein 565, MEIS3 - meis homeobox 3, TRAPPC2 - trafficking protein particle complex 2, SIX5 - six homeobox 5, SRSF11 - serine/arginine-rich splicing factor 11, ZNF605 - zinc finger protein 605, ZNF202 - zinc finger protein 202, RBM39 - rna binding motif protein 39, PHF21A - phd finger protein 21a, TAF1D - tata box binding protein (tbp)-associated factor, rna polymerase i, d…
GO:0044267	cellular protein metabolic process	4.09e-06	0.00198	1.39	16654	2873	682	163	[CDK12 - cyclin-dependent kinase 12, NDUFAF5 - nadh dehydrogenase (ubiquinone) complex i, assembly factor 5, PHF21A - phd finger protein 21a, DPY19L3 - dpy-19-like 3 (c. elegans), USP54 - ubiquitin specific peptidase 54, TLK1 - tousled-like kinase 1, NUP62 - nucleoporin 62kda, BCOR - bcl6 corepressor, PTPN23 - protein tyrosine phosphatase, non-receptor type 23, PHC3 - polyhomeotic homolog 3 (dros…
GO:0031326	regulation of cellular biosynthetic process	4.11e-06	0.00192	1.32	16654	3813	682	206	[ZNF565 - zinc finger protein 565, MEIS3 - meis homeobox 3, SIX5 - six homeobox 5, PHF21A - phd finger protein 21a, RBM39 - rna binding motif protein 39, DHX33 - deah (asp-glu-ala-his) box polypeptide 33, TAF1D - tata box binding protein (tbp)-associated factor, rna polymerase i, d, 41kda, ABCA2 - atp-binding cassette, sub-family a (abc1), member 2, ZNF280C - zinc finger protein 280c, NCOR1 - nuc…
GO:0034654	nucleobase-containing compound biosynthetic process	6.32e-06	0.00287	1.39	16654	2701	682	154	[ZNF565 - zinc finger protein 565, MEIS3 - meis homeobox 3, TRAPPC2 - trafficking protein particle complex 2, SIX5 - six homeobox 5, SRSF11 - serine/arginine-rich splicing factor 11, ZNF605 - zinc finger protein 605, ZNF202 - zinc finger protein 202, PHF21A - phd finger protein 21a, RBM39 - rna binding motif protein 39, TAF1D - tata box binding protein (tbp)-associated factor, rna polymerase i, d…
GO:0010556	regulation of macromolecule biosynthetic process	7.89e-06	0.00347	1.32	16654	3649	682	197	[ZNF565 - zinc finger protein 565, MEIS3 - meis homeobox 3, SIX5 - six homeobox 5, PHF21A - phd finger protein 21a, RBM39 - rna binding motif protein 39, DHX33 - deah (asp-glu-ala-his) box polypeptide 33, TAF1D - tata box binding protein (tbp)-associated factor, rna polymerase i, d, 41kda, ABCA2 - atp-binding cassette, sub-family a (abc1), member 2, ZNF280C - zinc finger protein 280c, NCOR1 - nuc…
GO:0044249	cellular biosynthetic process	8.21e-06	0.00351	1.31	16654	3740	682	201	[ZNF565 - zinc finger protein 565, MEIS3 - meis homeobox 3, SIX5 - six homeobox 5, PHF21A - phd finger protein 21a, RBM39 - rna binding motif protein 39, TAF1D - tata box binding protein (tbp)-associated factor, rna polymerase i, d, 41kda, TBRG1 - transforming growth factor beta regulator 1, ZNF280C - zinc finger protein 280c, NCOR1 - nuclear receptor corepressor 1, ZNF821 - zinc finger protein 8…
GO:0009889	regulation of biosynthetic process	9.42e-06	0.0039	1.3	16654	3859	682	206	[ZNF565 - zinc finger protein 565, MEIS3 - meis homeobox 3, SIX5 - six homeobox 5, PHF21A - phd finger protein 21a, RBM39 - rna binding motif protein 39, DHX33 - deah (asp-glu-ala-his) box polypeptide 33, TAF1D - tata box binding protein (tbp)-associated factor, rna polymerase i, d, 41kda, ABCA2 - atp-binding cassette, sub-family a (abc1), member 2, ZNF280C - zinc finger protein 280c, NCOR1 - nuc…
GO:0080090	regulation of primary metabolic process	1.51e-05	0.00609	1.24	16654	5160	682	262	[ZNF565 - zinc finger protein 565, MEIS3 - meis homeobox 3, APOPT1 - apoptogenic 1, mitochondrial, SIX5 - six homeobox 5, RBM39 - rna binding motif protein 39, PHF21A - phd finger protein 21a, TAF1D - tata box binding protein (tbp)-associated factor, rna polymerase i, d, 41kda, DHX33 - deah (asp-glu-ala-his) box polypeptide 33, ABCA2 - atp-binding cassette, sub-family a (abc1), member 2, ZNF280C …
GO:0009058	biosynthetic process	1.55e-05	0.00608	1.29	16654	3910	682	207	[ZNF565 - zinc finger protein 565, MEIS3 - meis homeobox 3, SIX5 - six homeobox 5, PHF21A - phd finger protein 21a, RBM39 - rna binding motif protein 39, TAF1D - tata box binding protein (tbp)-associated factor, rna polymerase i, d, 41kda, TBRG1 - transforming growth factor beta regulator 1, ZNF280C - zinc finger protein 280c, NCOR1 - nuclear receptor corepressor 1, ZNF821 - zinc finger protein 8…
GO:1901576	organic substance biosynthetic process	2.09e-05	0.00798	1.29	16654	3838	682	203	[ZNF565 - zinc finger protein 565, MEIS3 - meis homeobox 3, SIX5 - six homeobox 5, PHF21A - phd finger protein 21a, RBM39 - rna binding motif protein 39, TAF1D - tata box binding protein (tbp)-associated factor, rna polymerase i, d, 41kda, TBRG1 - transforming growth factor beta regulator 1, ZNF280C - zinc finger protein 280c, NCOR1 - nuclear receptor corepressor 1, ZNF821 - zinc finger protein 8…
GO:0031323	regulation of cellular metabolic process	2.25e-05	0.00836	1.23	16654	5209	682	263	[ZNF565 - zinc finger protein 565, MEIS3 - meis homeobox 3, APOPT1 - apoptogenic 1, mitochondrial, SIX5 - six homeobox 5, RBM39 - rna binding motif protein 39, PHF21A - phd finger protein 21a, TAF1D - tata box binding protein (tbp)-associated factor, rna polymerase i, d, 41kda, DHX33 - deah (asp-glu-ala-his) box polypeptide 33, ABCA2 - atp-binding cassette, sub-family a (abc1), member 2, ZNF280C …
GO:0016569	covalent chromatin modification	2.25e-05	0.00818	2.08	16654	435	682	37	[KDM4C - lysine (k)-specific demethylase 4c, SUV39H2 - suppressor of variegation 3-9 homolog 2 (drosophila), SAP130 - sin3a-associated protein, 130kda, PHF21A - phd finger protein 21a, KDM5D - lysine (k)-specific demethylase 5d, TLK1 - tousled-like kinase 1, NCOA1 - nuclear receptor coactivator 1, SS18L1 - synovial sarcoma translocation gene on chromosome 18-like 1, BAHD1 - bromo adjacent homolog…
GO:0009059	macromolecule biosynthetic process	3.21e-05	0.0114	1.34	16654	2891	682	159	[ZNF565 - zinc finger protein 565, MEIS3 - meis homeobox 3, TRAPPC2 - trafficking protein particle complex 2, SIX5 - six homeobox 5, SRSF11 - serine/arginine-rich splicing factor 11, ZNF605 - zinc finger protein 605, ZNF202 - zinc finger protein 202, RBM39 - rna binding motif protein 39, PHF21A - phd finger protein 21a, TAF1D - tata box binding protein (tbp)-associated factor, rna polymerase i, d…
GO:0034645	cellular macromolecule biosynthetic process	3.66e-05	0.0123	1.36	16654	2595	682	145	[ZNF565 - zinc finger protein 565, MEIS3 - meis homeobox 3, TRAPPC2 - trafficking protein particle complex 2, SIX5 - six homeobox 5, ZNF605 - zinc finger protein 605, ZNF202 - zinc finger protein 202, PHF21A - phd finger protein 21a, RBM39 - rna binding motif protein 39, TBRG1 - transforming growth factor beta regulator 1, NARG2 - nmda receptor regulated 2, SSBP4 - single stranded dna binding pro…
GO:0006351	transcription, DNA-templated	3.69e-05	0.0122	1.41	16654	2127	682	123	[ZNF565 - zinc finger protein 565, MEIS3 - meis homeobox 3, TRAPPC2 - trafficking protein particle complex 2, SIX5 - six homeobox 5, ZNF605 - zinc finger protein 605, ZNF202 - zinc finger protein 202, RBM39 - rna binding motif protein 39, PHF21A - phd finger protein 21a, NARG2 - nmda receptor regulated 2, SSBP4 - single stranded dna binding protein 4, ZNF280C - zinc finger protein 280c, CAMTA1 - …
GO:0097659	nucleic acid-templated transcription	3.77e-05	0.0122	1.41	16654	2128	682	123	[ZNF565 - zinc finger protein 565, MEIS3 - meis homeobox 3, TRAPPC2 - trafficking protein particle complex 2, SIX5 - six homeobox 5, ZNF605 - zinc finger protein 605, ZNF202 - zinc finger protein 202, PHF21A - phd finger protein 21a, RBM39 - rna binding motif protein 39, NARG2 - nmda receptor regulated 2, SSBP4 - single stranded dna binding protein 4, ZNF280C - zinc finger protein 280c, CAMTA1 - …
GO:0032774	RNA biosynthetic process	4.73e-05	0.0146	1.38	16654	2415	682	136	[ZNF565 - zinc finger protein 565, MEIS3 - meis homeobox 3, TRAPPC2 - trafficking protein particle complex 2, SIX5 - six homeobox 5, SRSF11 - serine/arginine-rich splicing factor 11, ZNF605 - zinc finger protein 605, ZNF202 - zinc finger protein 202, RBM39 - rna binding motif protein 39, PHF21A - phd finger protein 21a, TAF1D - tata box binding protein (tbp)-associated factor, rna polymerase i, d…
GO:0019538	protein metabolic process	4.96e-05	0.015	1.3	16654	3421	682	182	[NDUFAF5 - nadh dehydrogenase (ubiquinone) complex i, assembly factor 5, CDK12 - cyclin-dependent kinase 12, PHF21A - phd finger protein 21a, USP54 - ubiquitin specific peptidase 54, DPY19L3 - dpy-19-like 3 (c. elegans), TLK1 - tousled-like kinase 1, BCOR - bcl6 corepressor, PAPLN - papilin, proteoglycan-like sulfated glycoprotein, NUP62 - nucleoporin 62kda, PTPN23 - protein tyrosine phosphatase,…
GO:0060255	regulation of macromolecule metabolic process	5.36e-05	0.0159	1.22	16654	5175	682	259	[ZNF565 - zinc finger protein 565, MEIS3 - meis homeobox 3, APOPT1 - apoptogenic 1, mitochondrial, SIX5 - six homeobox 5, RBM39 - rna binding motif protein 39, PHF21A - phd finger protein 21a, TAF1D - tata box binding protein (tbp)-associated factor, rna polymerase i, d, 41kda, DHX33 - deah (asp-glu-ala-his) box polypeptide 33, ABCA2 - atp-binding cassette, sub-family a (abc1), member 2, ZNF280C …
GO:0019222	regulation of metabolic process	0.000113	0.0327	1.2	16654	5484	682	270	[ZNF565 - zinc finger protein 565, MEIS3 - meis homeobox 3, APOPT1 - apoptogenic 1, mitochondrial, SIX5 - six homeobox 5, RBM39 - rna binding motif protein 39, PHF21A - phd finger protein 21a, TAF1D - tata box binding protein (tbp)-associated factor, rna polymerase i, d, 41kda, DHX33 - deah (asp-glu-ala-his) box polypeptide 33, ABCA2 - atp-binding cassette, sub-family a (abc1), member 2, ZNF280C …
GO:0018205	peptidyl-lysine modification	0.000119	0.0337	2.19	16654	301	682	27	[MDC1 - mediator of dna-damage checkpoint 1, SUV39H2 - suppressor of variegation 3-9 homolog 2 (drosophila), SAP130 - sin3a-associated protein, 130kda, NCOA1 - nuclear receptor coactivator 1, MDM2 - mdm2 oncogene, e3 ubiquitin protein ligase, PHF15 - phd finger protein 15, NUP62 - nucleoporin 62kda, PHC3 - polyhomeotic homolog 3 (drosophila), RNF212 - ring finger protein 212, MTA1 - metastasis as…
GO:0060271	cilium assembly	0.000227	0.0599	2.66	16654	156	682	17	[IQCB1 - iq motif containing b1, WDR19 - wd repeat domain 19, FAM161A - family with sequence similarity 161, member a, RPGR - retinitis pigmentosa gtpase regulator, RILPL1 - rab interacting lysosomal protein-like 1, CCDC113 - coiled-coil domain containing 113, SSX2IP - synovial sarcoma, x breakpoint 2 interacting protein, IFT140 - intraflagellar transport 140 homolog (chlamydomonas), PTPN23 - pro…
GO:0032446	protein modification by small protein conjugation	0.00024	0.0623	1.7	16654	690	682	48	[MDC1 - mediator of dna-damage checkpoint 1, ITCH - itchy e3 ubiquitin protein ligase, NAE1 - nedd8 activating enzyme e1 subunit 1, ANAPC5 - anaphase promoting complex subunit 5, KLHL26 - kelch-like family member 26, FBXW7 - f-box and wd repeat domain containing 7, e3 ubiquitin protein ligase, RNF217 - ring finger protein 217, HUWE1 - hect, uba and wwe domain containing 1, e3 ubiquitin protein li…
GO:0043068	positive regulation of programmed cell death	0.000262	0.0667	1.81	16654	526	682	39	[BAX - bcl2-associated x protein, APOPT1 - apoptogenic 1, mitochondrial, SCRIB - scribbled planar cell polarity protein, ERCC3 - excision repair cross-complementing rodent repair deficiency, complementation group 3, NFKBID - nuclear factor of kappa light polypeptide gene enhancer in b-cells inhibitor, delta, ARHGEF7 - rho guanine nucleotide exchange factor (gef) 7, TFAP2A - transcription factor a…
GO:0032007	negative regulation of TOR signaling	0.000315	0.0789	5.18	16654	33	682	7	[ARNTL - aryl hydrocarbon receptor nuclear translocator-like, SESN3 - sestrin 3, EPM2A - epilepsy, progressive myoclonus type 2a, lafora disease (laforin), ATM - ataxia telangiectasia mutated, TMEM127 - transmembrane protein 127, FNIP1 - folliculin interacting protein 1, UBR1 - ubiquitin protein ligase e3 component n-recognin 1]
GO:0009987	cellular process	0.00044	0.108	1.07	16654	12729	682	557	[MDGA1 - mam domain containing glycosylphosphatidylinositol anchor 1, APOPT1 - apoptogenic 1, mitochondrial, AGAP3 - arfgap with gtpase domain, ankyrin repeat and ph domain 3, RBM39 - rna binding motif protein 39, PHF21A - phd finger protein 21a, TBRG1 - transforming growth factor beta regulator 1, USP54 - ubiquitin specific peptidase 54, COX4I1 - cytochrome c oxidase subunit iv isoform 1, WDR19 …
GO:0044782	cilium organization	0.000473	0.114	2.5	16654	166	682	17	[IQCB1 - iq motif containing b1, WDR19 - wd repeat domain 19, FAM161A - family with sequence similarity 161, member a, RPGR - retinitis pigmentosa gtpase regulator, RILPL1 - rab interacting lysosomal protein-like 1, CCDC113 - coiled-coil domain containing 113, SSX2IP - synovial sarcoma, x breakpoint 2 interacting protein, IFT140 - intraflagellar transport 140 homolog (chlamydomonas), PTPN23 - pro…
GO:0010972	negative regulation of G2/M transition of mitotic cell cycle	0.000526	0.125	5.64	16654	26	682	6	[CDK5RAP3 - cdk5 regulatory subunit associated protein 3, RAD17 - rad17 homolog (s. pombe), TAOK3 - tao kinase 3, NAE1 - nedd8 activating enzyme e1 subunit 1, ATM - ataxia telangiectasia mutated, FOXN3 - forkhead box n3]
GO:0001510	RNA methylation	0.000616	0.144	3.72	16654	59	682	9	[TRMT11 - trna methyltransferase 11 homolog (s. cerevisiae), C9orf156 - chromosome 9 open reading frame 156, NOP2 - nop2 nucleolar protein, FTSJ1 - ftsj rna methyltransferase homolog 1 (e. coli), WBSCR22 - williams beuren syndrome chromosome region 22, TARBP1 - tar (hiv-1) rna binding protein 1, RNMTL1 - rna methyltransferase like 1, NSUN2 - nop2/sun rna methyltransferase family, member 2, RNMT -…
GO:0002309	T cell proliferation involved in immune response	0.000643	0.148	14.65	16654	5	682	3	[SLC11A1 - solute carrier family 11 (proton-coupled divalent metal ion transporter), member 1, CD86 - cd86 molecule, LILRB1 - leukocyte immunoglobulin-like receptor, subfamily b (with tm and itim domains), member 1]
GO:0006259	DNA metabolic process	0.000711	0.161	1.64	16654	686	682	46	[MDC1 - mediator of dna-damage checkpoint 1, RPAIN - rpa interacting protein, TFIP11 - tuftelin interacting protein 11, POLK - polymerase (dna directed) kappa, PALB2 - partner and localizer of brca2, ERCC3 - excision repair cross-complementing rodent repair deficiency, complementation group 3, TBRG1 - transforming growth factor beta regulator 1, ASCC2 - activating signal cointegrator 1 complex su…
GO:0006325	chromatin organization	0.000716	0.16	1.67	16654	629	682	43	[KDM4C - lysine (k)-specific demethylase 4c, PABPC1L - poly(a) binding protein, cytoplasmic 1-like, SUV39H2 - suppressor of variegation 3-9 homolog 2 (drosophila), SAP130 - sin3a-associated protein, 130kda, PHF21A - phd finger protein 21a, KDM5D - lysine (k)-specific demethylase 5d, TLK1 - tousled-like kinase 1, NCOA1 - nuclear receptor coactivator 1, SS18L1 - synovial sarcoma translocation gene …
GO:0010942	positive regulation of cell death	0.000722	0.159	1.72	16654	554	682	39	[BAX - bcl2-associated x protein, APOPT1 - apoptogenic 1, mitochondrial, SCRIB - scribbled planar cell polarity protein, ERCC3 - excision repair cross-complementing rodent repair deficiency, complementation group 3, NFKBID - nuclear factor of kappa light polypeptide gene enhancer in b-cells inhibitor, delta, ARHGEF7 - rho guanine nucleotide exchange factor (gef) 7, TFAP2A - transcription factor a…
GO:0009057	macromolecule catabolic process	0.00076	0.165	1.59	16654	785	682	51	[SNX25 - sorting nexin 25, FBXW7 - f-box and wd repeat domain containing 7, e3 ubiquitin protein ligase, RNF121 - ring finger protein 121, XRN1 - 5'-3' exoribonuclease 1, SUPV3L1 - suppressor of var1, 3-like 1 (s. cerevisiae), RPL7A - ribosomal protein l7a, PTPN23 - protein tyrosine phosphatase, non-receptor type 23, DROSHA - drosha, ribonuclease type iii, ATM - ataxia telangiectasia mutated, MTA…
GO:1902750	negative regulation of cell cycle G2/M phase transition	0.000803	0.171	5.23	16654	28	682	6	[CDK5RAP3 - cdk5 regulatory subunit associated protein 3, RAD17 - rad17 homolog (s. pombe), TAOK3 - tao kinase 3, NAE1 - nedd8 activating enzyme e1 subunit 1, ATM - ataxia telangiectasia mutated, FOXN3 - forkhead box n3]
GO:0009247	glycolipid biosynthetic process	0.000888	0.187	3.91	16654	50	682	8	[ST8SIA5 - st8 alpha-n-acetyl-neuraminide alpha-2,8-sialyltransferase 5, ST3GAL5 - st3 beta-galactoside alpha-2,3-sialyltransferase 5, PIGO - phosphatidylinositol glycan anchor biosynthesis, class o, ST3GAL1 - st3 beta-galactoside alpha-2,3-sialyltransferase 1, PIGH - phosphatidylinositol glycan anchor biosynthesis, class h, PIGG - phosphatidylinositol glycan anchor biosynthesis, class g, PIGN - …
GO:0016570	histone modification	0.000952	0.195	1.95	16654	326	682	26	[KDM4C - lysine (k)-specific demethylase 4c, SUV39H2 - suppressor of variegation 3-9 homolog 2 (drosophila), SAP130 - sin3a-associated protein, 130kda, PHF21A - phd finger protein 21a, KDM5D - lysine (k)-specific demethylase 5d, NCOA1 - nuclear receptor coactivator 1, HUWE1 - hect, uba and wwe domain containing 1, e3 ubiquitin protein ligase, PHF15 - phd finger protein 15, BCOR - bcl6 corepressor…

[truncated: 2 more sheets: Rv_36 Hr, Rv_48 Hr]
