# Supplementary material for: Alternate splicing of transcripts shape macrophage response to Mycobacterium tuberculosis infection
Source: PLoS Pathog. 2017 Mar 3;13(3):e1006236. doi: 10.1371/journal.ppat.1006236 (PMC5352146; doi:10.1371/journal.ppat.1006236)
Supplement: S7 Table — (XLSX) [file ppat.1006236.s014.xlsx]

## Sheet: Ra_0hr
Gene	Loci	PDUI_Group_diff	adjusted.P_val
ENST00000567887|gen|chr1|+	chr1:39951466-39952849	0.3	1.42259e-11
ENST00000288422|gen|chrX|-	chrX:30848453-30849543	0.48	3.94239e-13
ENST00000450734|gen|chr1|-	chr1:228318-228775	-0.42	1.18137e-28
ENST00000527583|gen|chr11|-	chr11:33097111-33098006	0.35	0.0040088
ENST00000496663|gen|chr7|-	chr7:150777523-150777916	0.3	0.000102437
ENST00000589966|gen|chr19|-	chr19:3594549-3595548	0.4	9.58928e-07
ENST00000590306|gen|chr19|-	chr19:9523279-9523950	0.61	3.18782e-19
ENST00000566471|gen|chr16|-	chr16:30006861-30007384	-0.32	0.000371073
ENST00000395947|gen|chr20|-	chr20:44269457-44270009	0.42	1.05706e-12
ENST00000402904|gen|chr1|-	chr1:41492871-41493865	-0.33	3.77299e-10
ENST00000588667|gen|chr19|+	chr19:10663560-10664094	0.33	4.09285e-05
ENST00000396150|gen|chr19|+	chr19:58290715-58291912	-0.32	0.000947587
ENST00000367128|gen|chr1|+	chr1:206154051-206155151	-0.42	5.24037e-33
ENST00000399681|gen|chr16|+	chr16:31767040-31767415	-0.36	1.06471e-05
ENST00000438958|gen|chr15|-	chr15:34817482-34819832	0.3	0.00101823
ENST00000452145|gen|chr10|-	chr10:47191843-47192141	0.71	5.61304e-11
ENST00000498406|gen|chr22|-	chr22:21355544-21356031	-0.34	4.52796e-07
ENST00000594416|gen|chr19|-	chr19:41860591-41860918	0.36	1.13936e-05
ENST00000395834|gen|chr14|-	chr14:50796309-50796791	0.31	0.000716851
ENST00000221665|gen|chr19|-	chr19:56102745-56103815	-0.4	1.26343e-05
ENST00000382291|gen|chr20|+	chr20:334279-335512	-0.31	0.00564628
ENST00000483080|gen|chr10|-	chr10:81585953-81586240	0.35	1.28079e-06
ENST00000592949|gen|chr19|+	chr19:56671570-56672262	0.3	1.09677e-05
ENST00000544450|gen|chr14|+	chr14:100604206-100606454	-0.3	0.00271222
ENST00000439065|gen|chr2|+	chr2:192288686-192290042	-0.37	1.45996e-13
ENST00000524037|gen|chr8|-	chr8:93898460-93898877	-0.35	3.69955e-31
ENST00000306058|gen|chr20|+	chr20:31025141-31027121	0.3	9.2206e-09
ENST00000404753|gen|chr2|+	chr2:241538086-241538521	0.36	0.00208557
ENST00000309683|gen|chr7|-	chr7:63980261-63981538	-0.36	0.000105898
ENST00000554578|gen|chr12|-	chr12:57637235-57637594	-0.31	0.0393458
ENST00000332439|gen|chr17|+	chr17:7762930-7765600	0.3	0.000201
ENST00000393539|gen|chr16|-	chr16:71481499-71481995	0.61	2.33894e-09
ENST00000357637|gen|chr18|-	chr18:59710799-59713088	0.3	0.00184414
ENST00000401931|gen|chr4|+	chr4:74607753-74608047	-0.34	7.58837e-30
ENST00000296351|gen|chr3|-	chr3:196745823-196746475	-0.34	1.12225e-05
ENST00000422095|gen|chr7|+	chr7:92027525-92028662	-0.31	1.29291e-15
ENST00000312026|gen|chr19|-	chr19:58418213-58419917	0.37	0.00108514
ENST00000518125|gen|chr8|+	chr8:124453655-124454261	0.34	1.88314e-08
ENST00000589425|gen|chr17|+	chr17:76420141-76420635	-0.32	4.06483e-07
ENST00000475381|gen|chr3|-	chr3:172348038-172351264	-0.4	5.34945e-13
ENST00000013125|gen|chr14|-	chr14:50885242-50886736	-0.53	1.85326e-15
ENST00000258530|gen|chr12|-	chr12:105567073-105568091	0.32	0.00242636
ENST00000373798|gen|chr1|+	chr1:29443330-29446553	0.34	0.00160463
ENST00000602821|gen|chr16|-	chr16:67693779-67694174	-0.35	0.00682668
ENST00000357899|gen|chr11|-	chr11:130100863-130101610	-0.31	6.50603e-05
ENST00000355228|gen|chr1|+	chr1:120854586-120855607	-0.3	6.37685e-15
ENST00000402077|gen|chr22|+	chr22:37458634-37459430	-0.49	1.00602e-06
ENST00000589753|gen|chr19|+	chr19:10663560-10664094	0.33	4.09285e-05
ENST00000377294|gen|chr6|-	chr6:28212400-28212893	0.37	0.00792303
ENST00000441387|gen|chr4|+	chr4:129131010-129132287	0.34	0.000426502
ENST00000481503|gen|chr7|-	chr7:129658165-129658503	0.3	1.93035e-08
ENST00000487962|gen|chr2|-	chr2:242438671-242439387	-0.45	1.30224e-06
ENST00000397293|gen|chr22|-	chr22:36536371-36537247	-0.38	1.61723e-09
ENST00000340930|gen|chr8|-	chr8:141668503-141669564	-0.35	9.6839e-11
ENST00000428724|gen|chr16|-	chr16:71481512-71481995	0.58	2.69936e-08
ENST00000437644|gen|chr7|-	chr7:100958075-100958414	-0.34	0.0103634
ENST00000584787|gen|chr18|-	chr18:22642388-22642675	0.33	7.06255e-06
ENST00000597597|gen|chr19|-	chr19:53115629-53116266	-0.33	6.16682e-10
ENST00000227163|gen|chr11|-	chr11:47376463-47376777	0.56	1.56306e-21
ENST00000370589|gen|chr1|-	chr1:85483764-85484805	0.33	0.00244331
ENST00000491736|gen|chr4|+	chr4:186067967-186068395	-0.3	0.000879091
ENST00000376568|gen|chr6|+	chr6:30867073-30867930	0.33	2.77081e-09
ENST00000414640|gen|chr1|-	chr1:230417235-230417639	-0.32	2.20447e-18
ENST00000397876|gen|chr16|+	chr16:107085-107372	-0.31	0.000200783
ENST00000359139|gen|chr22|+	chr22:50882662-50883514	0.5	2.6029e-06
ENST00000374943|gen|chr6|-	chr6:32627243-32628012	-0.41	0.00229603
ENST00000304164|gen|chr2|+	chr2:192288686-192290115	-0.38	3.29831e-13
ENST00000371060|gen|chr1|+	chr1:66098852-66101111	-0.34	4.31533e-09
ENST00000391875|gen|chr1|-	chr1:224415035-224415327	0.31	0.000562283
ENST00000238855|gen|chr2|+	chr2:64819169-64820131	0.32	1.22973e-17
ENST00000434600|gen|chrX|-	chrX:119561681-119562338	0.32	5.83096e-14
ENST00000572543|gen|chr17|-	chr17:4871291-4872050	0.33	1.59748e-07
ENST00000470110|gen|chr16|-	chr16:30590293-30591168	-0.31	0.00130839
ENST00000436750|gen|chr8|+	chr8:11643782-11644854	0.39	0.000114125
ENST00000356891|gen|chr12|+	chr12:88442199-88443937	0.3	2.18114e-10
ENST00000539376|gen|chr9|+	chr9:108308764-108309083	-0.41	0.000342252
ENST00000376575|gen|chr6|+	chr6:30867073-30867929	0.33	6.20124e-09
ENST00000315948|gen|chr5|-	chr5:89811442-89814635	-0.35	2.71725e-17
ENST00000356093|gen|chr1|+	chr1:29443330-29446532	0.35	0.000121594
ENST00000592614|gen|chr17|-	chr17:34797171-34798054	-0.68	2.80568e-12
ENST00000565575|gen|chr1|-	chr1:87169184-87170145	0.36	1.86969e-05
ENST00000340022|gen|chr7|-	chr7:91828726-91830049	-0.41	3.85866e-06
ENST00000333421|gen|chr9|-	chr9:74480067-74481702	0.41	6.93917e-13
ENST00000373255|gen|chr10|+	chr10:71871439-71872036	-0.7	2.73193e-11
ENST00000427718|gen|chr12|-	chr12:117581145-117583891	0.31	5.28922e-07
ENST00000521059|gen|chr8|-	chr8:141668500-141669564	-0.36	9.6839e-11
ENST00000480769|gen|chr1|-	chr1:185274667-185275632	-0.48	1.5065e-07
ENST00000357485|gen|chr2|+	chr2:97218050-97218375	-0.31	0.000214009
ENST00000575434|gen|chr17|-	chr17:7293368-7293703	-0.36	8.70124e-07
ENST00000372950|gen|chr10|-	chr10:75002581-75003157	0.31	1.13839e-12
ENST00000440639|gen|chr4|-	chr4:84376421-84376976	-0.61	1.82315e-25
ENST00000591365|gen|chr17|-	chr17:43297634-43299589	0.48	3.57786e-19
ENST00000359042|gen|chr17|+	chr17:71243480-71245091	0.32	6.1069e-20
ENST00000291547|gen|chr21|+	chr21:44450211-44453691	0.36	4.96786e-07
ENST00000512465|gen|chr4|+	chr4:2733501-2734279	0.31	2.7454e-05
ENST00000579419|gen|chr17|-	chr17:26655351-26655655	0.3	2.89023e-06
ENST00000179882|gen|chr6|+	chr6:147705891-147706481	0.3	3.74455e-13
ENST00000305127|gen|chrX|-	chrX:47834258-47835565	0.36	0.000254701
ENST00000352879|gen|chr2|+	chr2:241538097-241538501	0.33	0.00423626
ENST00000458276|gen|chr3|+	chr3:43760024-43760541	-0.38	1.26371e-08
ENST00000566173|gen|chr16|-	chr16:80637812-80638284	0.61	1.07189e-12
ENST00000310447|gen|chr7|+	chr7:143002164-143004789	-0.33	4.42758e-09
ENST00000562695|gen|chr16|+	chr16:22087028-22087377	-0.3	0.0382475
ENST00000510708|gen|chr5|-	chr5:118175235-118176611	0.54	1.6343e-07
ENST00000269466|gen|chr18|+	chr18:48513455-48514491	0.34	0.00158175
ENST00000381311|gen|chr17|-	chr17:4871291-4872050	0.33	1.59748e-07
ENST00000395218|gen|chr8|-	chr8:141668500-141669564	-0.36	9.6839e-11
ENST00000166345|gen|chr5|+	chr5:917218-918235	-0.43	1.89733e-05
ENST00000400701|gen|chrX|-	chrX:221416-221740	-0.31	1.28165e-07
ENST00000265741|gen|chr7|+	chr7:90836479-90839904	-0.32	0.000326298
ENST00000562489|gen|chr15|+	chr15:37100654-37100982	0.31	9.31389e-05
ENST00000452863|gen|chr11|-	chr11:32409329-32410603	-0.36	3.24703e-12
ENST00000427238|gen|chr2|-	chr2:65571329-65571653	-0.55	2.03894e-12
ENST00000555228|gen|chr14|+	chr14:74350880-74352159	0.44	6.80474e-10
ENST00000422803|gen|chr2|+	chr2:64819169-64820131	0.32	1.22973e-17
ENST00000341316|gen|chr16|+	chr16:89603318-89604129	-0.33	0.000308755
ENST00000397638|gen|chr21|+	chr21:48084239-48084863	-0.32	0.000751712
ENST00000422445|gen|chr16|+	chr16:58552627-58553407	-0.35	8.19653e-12
ENST00000591607|gen|chr19|+	chr19:45593768-45594127	0.3	8.13812e-06
ENST00000455213|gen|chr8|+	chr8:11643782-11644849	0.38	0.000114125
ENST00000587127|gen|chr17|-	chr17:74385877-74387023	0.3	1.91672e-13
ENST00000302956|gen|chr16|+	chr16:2579564-2581423	-0.3	0.0325694
ENST00000378246|gen|chr10|-	chr10:14949877-14950406	0.39	0.00272416
ENST00000454449|gen|chr1|-	chr1:157061835-157062440	-0.45	2.97522e-07
ENST00000419593|gen|chr20|+	chr20:44038571-44039250	0.36	0.00870223
ENST00000361451|gen|chr19|-	chr19:9523271-9523950	0.6	3.67628e-19
ENST00000361710|gen|chr22|-	chr22:36536377-36537247	-0.38	1.37383e-09
ENST00000243903|gen|chr20|+	chr20:37400459-37400834	-0.5	2.69762e-05
ENST00000378933|gen|chrX|-	chrX:30845558-30849543	0.34	2.46958e-12
ENST00000312655|gen|chr17|+	chr17:57474551-57479090	0.39	0.00010682
ENST00000489288|gen|chr12|+	chr12:2997625-2998626	0.3	0.0264519
ENST00000286067|gen|chr10|+	chr10:98744891-98745582	0.41	0.000146483
ENST00000507251|gen|chr5|-	chr5:33440310-33440725	0.33	0.00109037
ENST00000394970|gen|chr3|-	chr3:52109301-52109902	-0.3	0.0055865
ENST00000526200|gen|chr11|-	chr11:61665311-61665749	0.33	0.00136164
ENST00000318080|gen|chr9|-	chr9:131857088-131857675	0.5	3.16127e-09
ENST00000462949|gen|chr12|+	chr12:107279681-107281068	0.42	7.81187e-05
ENST00000371848|gen|chrX|+	chrX:117582874-117583299	-0.31	0.000137493
ENST00000356080|gen|chr10|+	chr10:111893376-111893969	-0.61	3.76575e-09
ENST00000416591|gen|chr2|+	chr2:241538067-241538501	0.35	0.0010445
ENST00000361191|gen|chr1|-	chr1:41492871-41493865	-0.33	3.77299e-10
ENST00000515166|gen|chr5|+	chr5:50137799-50138127	-0.31	6.36451e-05
ENST00000396965|gen|chrX|-	chrX:47834250-47835565	0.35	0.000254701
ENST00000361689|gen|chr1|+	chr1:39951466-39952659	0.32	5.70084e-16
ENST00000361170|gen|chr1|-	chr1:156495196-156496277	0.48	7.18381e-06
ENST00000563890|gen|chr16|-	chr16:80637812-80638284	0.61	1.07189e-12
ENST00000348161|gen|chr17|+	chr17:53038595-53039083	-0.44	1.24771e-06
ENST00000337920|gen|chr8|+	chr8:133823379-133824561	-0.3	0.000887822
ENST00000346315|gen|chr17|-	chr17:41196312-41197694	-0.32	0.000535123
ENST00000486462|gen|chr22|-	chr22:17622282-17622733	-0.48	4.37906e-07
ENST00000352241|gen|chr3|+	chr3:70014399-70017487	0.3	1.60443e-40
ENST00000323347|gen|chr17|-	chr17:61909861-61910297	0.3	1.50194e-20
ENST00000260359|gen|chr15|+	chr15:41672384-41673248	0.34	0.00317996
ENST00000587303|gen|chr19|-	chr19:5206378-5206784	-0.43	0.000182466
ENST00000395376|gen|chr8|+	chr8:133823379-133824561	-0.3	0.000887822
ENST00000429514|gen|chr1|+	chr1:95710269-95711058	-0.49	9.80461e-07
ENST00000348066|gen|chr17|-	chr17:4871292-4872050	0.33	1.59748e-07
ENST00000253063|gen|chr1|+	chr1:28607313-28609002	0.33	0.000754713
ENST00000538769|gen|chr8|-	chr8:141668503-141669564	-0.35	9.6839e-11
ENST00000403422|gen|chr8|+	chr8:11643782-11644854	0.39	0.000114125
ENST00000355478|gen|chr12|+	chr12:107279681-107281062	0.42	7.81187e-05
ENST00000326197|gen|chr1|-	chr1:41492873-41493865	-0.33	7.41337e-10
ENST00000312635|gen|chr12|+	chr12:62728971-62730471	-0.34	4.65226e-09
ENST00000269829|gen|chr19|+	chr19:58774120-58775010	-0.53	1.2426e-07
ENST00000586564|gen|chr19|-	chr19:1474194-1475030	-0.32	1.97334e-05
ENST00000480254|gen|chr6|-	chr6:32156499-32156854	-0.4	1.30385e-05
ENST00000508535|gen|chr4|-	chr4:38806732-38807154	0.75	7.63849e-12
ENST00000376405|gen|chr6|-	chr6:30667584-30668241	0.32	0.000645232
ENST00000372597|gen|chr1|-	chr1:41492873-41493865	-0.33	7.41337e-10
ENST00000450318|gen|chr15|+	chr15:41672384-41673245	0.35	0.00330961
ENST00000396484|gen|chr12|-	chr12:10270666-10271056	0.3	0.0331934
ENST00000512668|gen|chr5|-	chr5:32173915-32174423	-0.78	4.54916e-64
ENST00000263741|gen|chr1|-	chr1:1152310-1153049	0.46	1.8739e-80
ENST00000478530|gen|chr9|-	chr9:100849723-100850283	-0.32	2.83756e-06
ENST00000421625|gen|chr1|-	chr1:22054343-22055054	0.42	0.000597758
ENST00000547839|gen|chr14|+	chr14:32328323-32329479	0.38	0.000731466
ENST00000416152|gen|chr3|-	chr3:195590234-195591051	0.43	2.68355e-14
ENST00000245457|gen|chr14|+	chr14:52794172-52795324	-0.35	5.54411e-07
ENST00000440289|gen|chr11|+	chr11:48153067-48154272	-0.43	1.70322e-05
ENST00000375687|gen|chr20|+	chr20:31025141-31027122	0.3	9.2206e-09
ENST00000372717|gen|chr20|+	chr20:44038571-44039250	0.36	0.00870223
ENST00000265404|gen|chr4|+	chr4:68472075-68472616	-0.3	0.00252292
ENST00000482167|gen|chr2|-	chr2:198358880-198359198	0.41	3.83467e-08
ENST00000399084|gen|chr6|-	chr6:32627243-32628012	-0.41	0.00229603
ENST00000562464|gen|chr16|-	chr16:88877957-88878288	0.44	9.65471e-14
ENST00000560747|gen|chr15|+	chr15:41672384-41673248	0.34	0.00317996
ENST00000454775|gen|chr2|-	chr2:219317990-219319652	0.33	1.84054e-05
ENST00000404377|gen|chr1|-	chr1:173009099-173010506	0.54	3.21533e-07
ENST00000564438|gen|chr16|-	chr16:2036347-2036854	-0.34	0.0122152
ENST00000425241|gen|chr3|+	chr3:15084515-15084856	-0.3	1.08898e-06
ENST00000606872|gen|chr19|-	chr19:62114-66499	-0.32	0.000130964
ENST00000523539|gen|chr8|-	chr8:141668503-141669564	-0.35	9.6839e-11
ENST00000393707|gen|chr11|+	chr11:71712942-71713573	0.36	1.66355e-08
ENST00000378313|gen|chr19|-	chr19:41246760-41248337	-0.52	7.53266e-08
ENST00000239468|gen|chr1|-	chr1:173009099-173010506	0.54	3.21533e-07
ENST00000393108|gen|chr2|+	chr2:120020914-120023228	0.41	1.02526e-05
ENST00000417763|gen|chr16|+	chr16:3586271-3586581	-0.32	3.29461e-08
ENST00000547100|gen|chr12|-	chr12:56712871-56713273	0.44	0.000234221
ENST00000333213|gen|chr17|+	chr17:73520493-73520820	-0.38	0.000347821
ENST00000566849|gen|chr15|-	chr15:43658307-43658895	-0.36	0.000215202
ENST00000584887|gen|chr17|-	chr17:18217912-18218284	-0.3	1.99308e-07
ENST00000318663|gen|chr16|+	chr16:30965165-30966259	0.42	4.1924e-11
ENST00000381916|gen|chr3|-	chr3:195590234-195591051	0.43	2.68355e-14
ENST00000374595|gen|chr9|-	chr9:111704850-111705133	-0.36	0.00377558
ENST00000529067|gen|chr19|-	chr19:42595237-42595743	-0.33	1.32527e-31
ENST00000393106|gen|chr2|+	chr2:120020914-120023228	0.41	1.02526e-05
ENST00000569974|gen|chr16|-	chr16:28977736-28978204	-0.35	0.00416789
ENST00000409635|gen|chr2|-	chr2:175939007-175939336	-0.31	7.99005e-09
ENST00000372479|gen|chrX|-	chrX:106310367-106310756	-0.47	7.9179e-05
ENST00000332351|gen|chr11|-	chr11:32409320-32410603	-0.37	1.6584e-12
ENST00000406263|gen|chr7|+	chr7:90836479-90839900	-0.32	0.000373327
ENST00000301093|gen|chr19|+	chr19:53086710-53087689	0.36	6.56802e-06
ENST00000323373|gen|chr3|+	chr3:15084515-15084856	-0.3	1.08898e-06
ENST00000424332|gen|chr1|-	chr1:226028583-226028888	-0.52	1.29025e-10
ENST00000456836|gen|chr10|-	chr10:103338732-103339209	0.43	2.90479e-06
ENST00000431717|gen|chr3|+	chr3:111835845-111837073	-0.35	0.0187194
ENST00000282541|gen|chr3|+	chr3:32207402-32210205	0.31	0.000104109
ENST00000282892|gen|chr12|+	chr12:27181394-27182682	0.33	9.75002e-16
ENST00000370900|gen|chrX|-	chrX:130418139-130419090	0.43	4.21129e-06
ENST00000325960|gen|chr12|+	chr12:9847355-9847734	-0.32	7.11657e-07
ENST00000355123|gen|chr2|-	chr2:24425732-24426494	0.31	0.00208315
ENST00000539719|gen|chr1|+	chr1:33764647-33766320	0.3	0.0208219
ENST00000272839|gen|chr2|-	chr2:208477446-208477769	-0.43	2.14129e-09
ENST00000519465|gen|chr8|-	chr8:141668500-141669564	-0.36	9.6839e-11
ENST00000449301|gen|chr2|+	chr2:204161480-204161965	-0.33	0.00028163
ENST00000320345|gen|chr17|-	chr17:1398050-1399116	0.36	2.75028e-07
ENST00000221930|gen|chr19|-	chr19:41836227-41836956	0.33	0.00180898
ENST00000359244|gen|chr11|+	chr11:71510693-71512282	0.33	2.97935e-12
ENST00000360001|gen|chr1|-	chr1:1152287-1152891	0.59	3.28385e-99
ENST00000426951|gen|chr20|-	chr20:34319281-34319861	0.3	0.00250031
ENST00000475153|gen|chr7|+	chr7:148876893-148877557	0.4	2.22366e-09
ENST00000526731|gen|chr11|+	chr11:82924127-82926242	-0.37	0.000314376
ENST00000524564|gen|chr11|-	chr11:216390-216697	0.39	4.68309e-06
ENST00000320717|gen|chr2|+	chr2:191827712-191830278	0.38	2.60642e-06
ENST00000261978|gen|chr14|-	chr14:74964872-74967586	-0.52	4.19124e-07
ENST00000367405|gen|chr1|-	chr1:197122809-197128488	0.36	3.1815e-07
ENST00000469109|gen|chr16|-	chr16:277240-277613	-0.38	0.00292226
ENST00000357654|gen|chr17|-	chr17:41196311-41197694	-0.32	0.000535123
ENST00000216361|gen|chr14|+	chr14:31358997-31359345	0.41	8.00248e-05
ENST00000471141|gen|chrX|-	chrX:68380693-68381034	-0.31	0.0102193
ENST00000610164|gen|chr7|-	chr7:112723122-112723663	-0.42	4.56765e-08
ENST00000248598|gen|chr7|-	chr7:76822687-76825595	-0.44	1.79542e-07
ENST00000336075|gen|chr1|+	chr1:110203876-110204235	0.3	0.0130755
ENST00000430909|gen|chr12|+	chr12:9847397-9847725	-0.38	1.92505e-08
ENST00000261369|gen|chr5|+	chr5:122343444-122344907	-0.38	1.94425e-05
ENST00000439148|gen|chr2|+	chr2:234925942-234927082	-0.42	0.000171675
ENST00000339023|gen|chr17|-	chr17:36337711-36338594	-0.49	2.20274e-11
ENST00000464244|gen|chr22|-	chr22:43538931-43539286	0.3	0.00921607
ENST00000416005|gen|chr2|+	chr2:27844328-27844855	-0.3	5.83251e-17
ENST00000588676|gen|chr18|+	chr18:60191986-60192728	-0.35	5.9061e-06
ENST00000333990|gen|chr2|+	chr2:113332423-113333876	-0.32	8.99434e-13
ENST00000427220|gen|chr3|+	chr3:9876364-9877088	0.36	0.000801654
ENST00000378746|gen|chr5|-	chr5:132028319-132032325	-0.31	0.00532872
ENST00000399220|gen|chr3|-	chr3:39304984-39306932	0.45	0.000360387
ENST00000458387|gen|chr21|+	chr21:48084286-48084857	-0.3	0.00178159
ENST00000543302|gen|chr18|+	chr18:13759978-13760284	-0.31	5.1809e-07
ENST00000345662|gen|chr2|+	chr2:32379565-32382705	-0.3	1.47559e-09
ENST00000262085|gen|chr7|+	chr7:148921739-148923339	0.31	0.00109272
ENST00000440411|gen|chr12|-	chr12:56710719-56711392	-0.38	0.000411753
ENST00000392318|gen|chr2|+	chr2:192288686-192290110	-0.38	2.60438e-13
ENST00000314446|gen|chr19|-	chr19:54778205-54778536	-0.38	6.33962e-10
ENST00000270530|gen|chr19|+	chr19:7928588-7929862	-0.32	0.00836196
ENST00000456470|gen|chr22|+	chr22:37458564-37459414	-0.56	2.08426e-08
ENST00000595991|gen|chr19|+	chr19:52328063-52329061	0.31	5.54122e-05
ENST00000513012|gen|chr5|-	chr5:130497983-130498317	-0.35	2.71187e-06
ENST00000455146|gen|chr13|+	chr13:40325230-40326769	0.36	4.54451e-05
ENST00000568794|gen|chr16|+	chr16:85840108-85840411	0.36	0.00498834
ENST00000289893|gen|chr1|+	chr1:39951466-39952659	0.32	5.70084e-16
ENST00000395153|gen|chr14|+	chr14:59113852-59115039	0.38	0.000899835
ENST00000218032|gen|chrX|+	chrX:12940285-12941288	0.42	5.83033e-07
ENST00000513587|gen|chr5|+	chr5:176491512-176492019	-0.4	1.51359e-05
ENST00000254942|gen|chr16|-	chr16:69389463-69390800	-0.37	6.02506e-16
ENST00000473661|gen|chr3|+	chr3:9876364-9877088	0.36	0.000801654
ENST00000341633|gen|chr16|+	chr16:3586271-3586559	-0.35	7.84501e-09
ENST00000354082|gen|chr2|+	chr2:241538097-241538501	0.33	0.00423626
ENST00000319783|gen|chr19|-	chr19:53207471-53208189	-0.4	0.000458272
ENST00000473924|gen|chr7|-	chr7:44609350-44609727	0.47	1.75618e-06
ENST00000341209|gen|chr1|+	chr1:206154051-206155074	-0.31	1.24059e-11
ENST00000581185|gen|chr17|+	chr17:25633941-25634815	-0.34	3.98208e-08
ENST00000381278|gen|chr22|-	chr22:43088127-43088895	0.36	0.00179671
ENST00000376570|gen|chr6|+	chr6:30867073-30867929	0.33	6.20124e-09
ENST00000370976|gen|chr1|-	chr1:68591174-68591908	-0.39	2.54638e-08
ENST00000351666|gen|chr17|-	chr17:41196312-41197694	-0.32	0.000535123
ENST00000378719|gen|chr5|-	chr5:132086508-132087707	0.39	4.99428e-06
ENST00000554557|gen|chr14|-	chr14:68264730-68265275	0.35	7.1774e-08
ENST00000521657|gen|chr5|+	chr5:67593429-67594581	-0.33	2.88486e-15
ENST00000414849|gen|chr15|+	chr15:41672384-41673248	0.34	0.00317996
ENST00000398863|gen|chr1|+	chr1:29443330-29446532	0.35	0.000121594
ENST00000551162|gen|chr12|+	chr12:78604297-78604763	0.34	1.03537e-09
ENST00000432678|gen|chr3|-	chr3:48730885-48731673	-0.33	5.76101e-06
ENST00000394272|gen|chr15|-	chr15:91474147-91474504	0.36	0.00178967
ENST00000354071|gen|chr17|-	chr17:41196312-41197694	-0.32	0.000535123
ENST00000461173|gen|chr3|-	chr3:93778822-93779791	0.37	2.0796e-13
ENST00000497705|gen|chr8|+	chr8:107719462-107719918	-0.44	0.000726089
ENST00000588933|gen|chr19|-	chr19:9523273-9523950	0.6	3.18782e-19
ENST00000393389|gen|chr11|+	chr11:82923705-82926242	-0.4	4.76238e-06
ENST00000324771|gen|chr6|+	chr6:30867073-30867931	0.33	2.77081e-09
ENST00000354888|gen|chr2|+	chr2:120020914-120023225	0.41	1.02526e-05
ENST00000373173|gen|chrX|+	chrX:84342684-84343069	0.47	4.03796e-11
ENST00000541777|gen|chr19|-	chr19:53115630-53116266	-0.33	6.16682e-10
ENST00000525422|gen|chr11|-	chr11:17809594-17809960	-0.4	2.03157e-05
ENST00000484389|gen|chr13|+	chr13:61102500-61102971	0.3	5.02451e-05
ENST00000372915|gen|chr1|+	chr1:39951466-39952652	0.32	5.70084e-16
ENST00000333762|gen|chr3|-	chr3:129033614-129034103	-0.42	1.26476e-11
ENST00000409703|gen|chr7|+	chr7:143424760-143427173	-0.36	0.00184442
ENST00000327628|gen|chr3|+	chr3:42265229-42267260	0.32	3.25987e-09
ENST00000356683|gen|chr17|+	chr17:7162107-7163250	-0.34	4.50497e-09
ENST00000570308|gen|chr16|+	chr16:55539354-55540149	0.32	1.64376e-09
ENST00000355893|gen|chr3|+	chr3:158322991-158324249	-0.46	7.33789e-12
ENST00000534553|gen|chr11|+	chr11:61729731-61730816	0.36	0.000788441
ENST00000427443|gen|chr16|+	chr16:58552627-58553419	-0.36	3.88825e-12
ENST00000536263|gen|chr19|-	chr19:58419556-58419917	0.45	9.18298e-06
ENST00000399082|gen|chr6|-	chr6:32627243-32628012	-0.41	0.00229603
ENST00000415491|gen|chr11|+	chr11:63283865-63284239	0.39	0.000812202
ENST00000562812|gen|chr16|-	chr16:80637812-80638284	0.61	1.07189e-12
ENST00000438686|gen|chr12|-	chr12:31768701-31769373	-0.33	0.000169084
ENST00000342558|gen|chr10|-	chr10:75203537-75204357	0.36	0.000165468
ENST00000375251|gen|chr9|+	chr9:99252320-99253618	-0.32	0.0134042
ENST00000530926|gen|chr11|-	chr11:108032047-108032410	-0.41	2.41913e-09
ENST00000352993|gen|chr17|-	chr17:41196312-41197694	-0.32	0.000535123
ENST00000406555|gen|chr9|+	chr9:139566738-139567130	-0.3	7.53266e-08
ENST00000264020|gen|chr11|-	chr11:118415257-118415630	0.31	0.00347698
ENST00000209728|gen|chr17|+	chr17:38458253-38459171	-0.39	0.00429525
ENST00000334304|gen|chr4|-	chr4:22389006-22389327	0.47	8.52863e-06
ENST00000367311|gen|chr1|-	chr1:201434619-201435306	-0.32	0.023146
ENST00000378174|gen|chr17|+	chr17:36294031-36294914	-0.49	6.51343e-08
ENST00000466932|gen|chr10|-	chr10:33483299-33483640	0.3	0.00353569
ENST00000550267|gen|chr12|-	chr12:110936600-110937351	-0.33	0.000170968
ENST00000541063|gen|chr22|-	chr22:19318580-19318962	0.31	3.27262e-07
ENST00000270223|gen|chr19|-	chr19:46286266-46287500	0.31	5.55498e-05
ENST00000393110|gen|chr2|+	chr2:120020914-120023228	0.41	1.02526e-05
ENST00000371126|gen|chrX|-	chrX:125683368-125685090	0.32	0.0015739
ENST00000407364|gen|chr11|+	chr11:28352388-28355054	0.4	6.50864e-06
ENST00000298190|gen|chrX|+	chrX:46332447-46333104	-0.43	2.39292e-17
ENST00000438547|gen|chr9|-	chr9:91992149-91993618	-0.41	2.64118e-07
ENST00000555728|gen|chr12|-	chr12:56078486-56078841	0.45	1.26158e-06
ENST00000541270|gen|chr12|+	chr12:78604297-78604763	0.34	1.03537e-09
ENST00000379310|gen|chr13|-	chr13:42140972-42142332	-0.52	6.06486e-10
ENST00000517712|gen|chr8|-	chr8:141668503-141669564	-0.35	9.6839e-11
ENST00000398208|gen|chr21|-	chr21:44269335-44270158	0.43	5.56406e-11
ENST00000376567|gen|chr6|+	chr6:30867073-30867933	0.33	9.5474e-10
ENST00000372554|gen|chr9|-	chr9:131770317-131770962	-0.43	3.16998e-06
ENST00000249005|gen|chr22|-	chr22:43088126-43088895	0.36	0.00179671
ENST00000377735|gen|chr19|-	chr19:46286204-46287500	0.33	3.79969e-05
ENST00000415516|gen|chr2|-	chr2:219318223-219319652	0.4	2.58463e-06
ENST00000530622|gen|chr13|-	chr13:32975813-32977078	-0.3	8.51364e-05
ENST00000378614|gen|chr10|-	chr10:13360079-13361141	-0.36	2.49409e-11
ENST00000512085|gen|chr5|-	chr5:43445339-43446323	0.34	4.46595e-10
ENST00000361571|gen|chr17|-	chr17:4871291-4872050	0.33	1.59748e-07
ENST00000506706|gen|chr4|+	chr4:2515546-2516201	0.31	2.91377e-25
ENST00000376569|gen|chr6|+	chr6:30867073-30867933	0.33	9.5474e-10
ENST00000269305|gen|chr17|-	chr17:7571719-7572926	0.32	0.000889108
ENST00000261340|gen|chr12|+	chr12:9847397-9847725	-0.38	1.92505e-08
ENST00000511896|gen|chr5|-	chr5:139941171-139941680	-0.35	5.71646e-05
ENST00000379079|gen|chr11|-	chr11:32409320-32410603	-0.37	1.6584e-12
ENST00000338565|gen|chrX|+	chrX:24229493-24230103	-0.32	3.22525e-06
ENST00000415203|gen|chr19|+	chr19:58774120-58774659	-0.38	1.55419e-05
ENST00000447575|gen|chr3|-	chr3:156432012-156432717	0.43	2.26051e-06
ENST00000495109|gen|chr1|-	chr1:113068151-113068733	-0.31	0.00408453
ENST00000596387|gen|chr19|-	chr19:16662803-16663139	-0.32	2.8378e-36
ENST00000541730|gen|chr6|-	chr6:20100934-20102516	0.65	1.99045e-12
ENST00000345117|gen|chr8|-	chr8:42691818-42693388	-0.35	2.13115e-17
ENST00000395568|gen|chr12|+	chr12:42840420-42841129	-0.36	0.000542177
ENST00000485960|gen|chr12|+	chr12:72316984-72317425	-0.4	5.53806e-29
ENST00000342303|gen|chr11|+	chr11:28351942-28355054	-0.35	7.6453e-05
ENST00000452441|gen|chr6|+	chr6:30867073-30867929	0.33	6.20124e-09
ENST00000304031|gen|chr2|-	chr2:20817581-20818746	0.43	3.32485e-08
ENST00000469968|gen|chr1|-	chr1:224415035-224415327	0.31	0.000562283
ENST00000399949|gen|chr13|+	chr13:24876911-24878042	0.51	5.40304e-09
ENST00000531926|gen|chr11|-	chr11:17809594-17809960	-0.4	2.03157e-05
ENST00000367104|gen|chr6|-	chr6:158530546-158532397	0.55	1.03103e-08
ENST00000367799|gen|chr6|-	chr6:135606429-135606763	-0.39	4.20919e-07
ENST00000270361|gen|chr2|+	chr2:241538067-241538501	0.35	0.0010445
ENST00000536937|gen|chr19|-	chr19:53115619-53116266	-0.33	2.64047e-09
ENST00000550929|gen|chr12|+	chr12:51453214-51453588	-0.38	7.1469e-12
ENST00000417828|gen|chr16|-	chr16:71481512-71481995	0.58	2.69936e-08
ENST00000346333|gen|chr11|+	chr11:71510693-71512280	0.33	2.41992e-12
ENST00000564288|gen|chr1|+	chr1:39951466-39952849	0.3	1.42259e-11
ENST00000397171|gen|chr1|-	chr1:41492871-41493865	-0.33	3.77299e-10
ENST00000588221|gen|chr19|-	chr19:9523273-9523950	0.6	3.18782e-19
ENST00000544431|gen|chr19|+	chr19:32873989-32876671	-0.37	6.99138e-07
ENST00000375231|gen|chr9|-	chr9:99518146-99521059	0.33	0.00592401
ENST00000542180|gen|chr13|-	chr13:37596825-37597167	0.43	9.21723e-09
ENST00000375011|gen|chr9|+	chr9:101611374-101612363	0.52	1.53687e-07
ENST00000557041|gen|chr14|-	chr14:20927546-20929560	0.33	0.000172393
ENST00000243776|gen|chr2|-	chr2:220403668-220404104	0.35	0.00767658
ENST00000229268|gen|chr12|+	chr12:6975241-6975793	-0.5	2.12383e-13
ENST00000359060|gen|chr1|-	chr1:1497724-1499914	-0.35	5.28442e-06
ENST00000379161|gen|chr13|-	chr13:45513383-45515340	-0.49	1.00602e-06
ENST00000267568|gen|chr14|+	chr14:74350880-74352162	0.44	6.63012e-10
ENST00000453919|gen|chr10|+	chr10:48237210-48237508	0.7	5.90618e-11
ENST00000455521|gen|chr19|-	chr19:40578899-40580422	-0.42	6.14471e-08
ENST00000344111|gen|chr7|-	chr7:1005710-1009013	-0.3	0.00377053
ENST00000397641|gen|chr22|-	chr22:31321116-31322789	0.52	5.71652e-11
ENST00000238667|gen|chr14|+	chr14:76112815-76114507	0.4	4.24494e-06
ENST00000370055|gen|chrX|-	chrX:153127407-153128117	-0.31	6.61303e-13
ENST00000367770|gen|chr1|-	chr1:169822214-169822853	-0.35	7.81431e-05
ENST00000535108|gen|chr1|-	chr1:26611484-26611831	-0.4	1.77078e-07
ENST00000567004|gen|chr16|+	chr16:22087028-22087699	-0.47	0.000298868
ENST00000433542|gen|chr3|-	chr3:123633165-123633625	-0.42	1.75739e-08
ENST00000585279|gen|chr18|-	chr18:72260384-72261075	-0.43	9.83451e-09
ENST00000357048|gen|chr2|+	chr2:241538067-241538501	0.35	0.0010445
ENST00000389231|gen|chr12|+	chr12:6975241-6975784	-0.49	2.55599e-13
ENST00000356444|gen|chr9|-	chr9:91992151-91993618	-0.4	2.64118e-07
ENST00000462297|gen|chr2|-	chr2:74754374-74754741	-0.44	1.26104e-18
ENST00000337080|gen|chr19|+	chr19:56671570-56672261	0.3	1.09677e-05
ENST00000238856|gen|chr2|+	chr2:64819169-64820139	0.33	2.54255e-19
ENST00000262764|gen|chr17|+	chr17:76420141-76420635	-0.32	4.06483e-07
ENST00000599227|gen|chr19|+	chr19:58772235-58775010	0.33	4.40678e-06
ENST00000493153|gen|chr13|-	chr13:51957464-51957877	-0.31	3.26179e-05
ENST00000296484|gen|chr3|-	chr3:52109268-52109902	-0.33	0.00168165
ENST00000545872|gen|chr19|-	chr19:53115630-53116266	-0.33	6.16682e-10
ENST00000267731|gen|chr15|-	chr15:34817482-34819832	0.3	0.00101823
ENST00000393232|gen|chr7|+	chr7:129395021-129396920	0.4	3.71371e-06
ENST00000393230|gen|chr7|+	chr7:129395021-129396922	0.39	2.94845e-05
ENST00000373428|gen|chr1|+	chr1:33764647-33766320	0.3	0.0208219
ENST00000468695|gen|chr1|-	chr1:33086420-33087462	0.35	2.37314e-07
ENST00000521617|gen|chr8|-	chr8:93898462-93898849	-0.33	2.60529e-22
ENST00000303459|gen|chr11|+	chr11:28351942-28355054	-0.35	7.6453e-05
ENST00000449987|gen|chr13|-	chr13:79885961-79889104	-0.35	1.84789e-05
ENST00000440652|gen|chr7|+	chr7:43992248-43993166	-0.32	8.80499e-09
ENST00000397256|gen|chr3|+	chr3:9876505-9877085	0.37	0.000477108
ENST00000282146|gen|chr14|+	chr14:90651347-90652201	0.3	0.00100232
ENST00000311331|gen|chr17|-	chr17:16524050-16525601	0.3	0.00744215
ENST00000316308|gen|chr5|-	chr5:178029664-178030617	-0.39	9.93774e-07
ENST00000297994|gen|chr9|+	chr9:37777704-37778969	0.39	0.000250675
ENST00000300619|gen|chr19|-	chr19:23540497-23542204	-0.31	0.00111193
ENST00000355680|gen|chr21|+	chr21:48084239-48084863	-0.32	0.000751712
ENST00000535020|gen|chr12|-	chr12:76442774-76443242	-0.4	0.00188263
ENST00000479376|gen|chr20|-	chr20:2640908-2641199	-0.61	2.58635e-08
ENST00000596234|gen|chr19|-	chr19:54862990-54864894	0.37	6.92735e-05
ENST00000454612|gen|chr6|+	chr6:30867073-30867933	0.33	9.5474e-10
ENST00000564528|gen|chr16|-	chr16:71481499-71481995	0.61	2.33894e-09
ENST00000448382|gen|chr7|+	chr7:99964975-99965356	0.42	5.34024e-06
ENST00000401850|gen|chr22|-	chr22:43088126-43088895	0.36	0.00179671
ENST00000470268|gen|chr2|-	chr2:198283232-198284839	0.32	0.000289435
ENST00000344120|gen|chr5|-	chr5:141689991-141693773	0.31	0.00137091
ENST00000563630|gen|chr16|-	chr16:2047654-2048232	0.34	0.000226462
ENST00000369682|gen|chrX|+	chrX:153701028-153701989	0.4	0.000128581
ENST00000396908|gen|chr19|+	chr19:36259447-36260077	-0.34	2.30948e-05
ENST00000542107|gen|chr3|-	chr3:39304985-39306932	0.45	0.000360387
ENST00000442046|gen|chr1|+	chr1:39951466-39952659	0.32	5.70084e-16
ENST00000448981|gen|chr11|-	chr11:33768288-33768666	-0.33	0.0191739
ENST00000586789|gen|chr19|-	chr19:36605699-36606095	-0.32	7.18381e-06
ENST00000295612|gen|chr3|-	chr3:71731877-71733832	-0.4	0.000312523
ENST00000331397|gen|chrY|-	chrY:15360258-15361735	-0.47	1.76931e-07
ENST00000309486|gen|chr17|-	chr17:41196312-41197694	-0.32	0.000535123
ENST00000368759|gen|chr10|+	chr10:127541812-127542264	-0.37	0.00018428
ENST00000560177|gen|chr15|+	chr15:41672384-41673248	0.34	0.00317996
ENST00000321110|gen|chrX|-	chrX:77911565-77912489	-0.47	2.82919e-08
ENST00000370345|gen|chr10|-	chr10:102246398-102247372	-0.32	8.7948e-05
ENST00000417896|gen|chr3|-	chr3:48731777-48732331	-0.32	0.00299097
ENST00000393824|gen|chr7|+	chr7:101926382-101926770	0.32	5.40781e-18
ENST00000446276|gen|chr1|+	chr1:39951466-39952659	0.32	5.70084e-16
ENST00000007414|gen|chr17|-	chr17:45884737-45885656	0.56	1.69301e-07
ENST00000281701|gen|chr1|-	chr1:224415035-224415327	0.31	0.000562283
ENST00000530779|gen|chr16|-	chr16:2013745-2014096	-0.3	0.0122153
ENST00000332782|gen|chr12|-	chr12:57637235-57637594	-0.31	0.0393458
ENST00000391983|gen|chr2|+	chr2:241538067-241538526	0.39	0.000665567
ENST00000394942|gen|chr14|-	chr14:64063756-64065496	0.39	3.61012e-15
ENST00000341156|gen|chr12|-	chr12:58019677-58020526	0.46	0.000373183
ENST00000265689|gen|chr11|-	chr11:67820325-67821454	0.3	0.000128257
ENST00000445618|gen|chr7|+	chr7:12692340-12693225	-0.63	1.35388e-09
ENST00000409249|gen|chr2|-	chr2:74759730-74760732	-0.34	7.75612e-07
ENST00000592024|gen|chr17|-	chr17:40254233-40254827	0.3	0.0296594
ENST00000503350|gen|chr5|-	chr5:148884408-148885004	0.37	0.000560734
ENST00000408996|gen|chr5|-	chr5:114914338-114916245	-0.3	1.37383e-09
ENST00000316763|gen|chr19|-	chr19:50479723-50480041	0.3	0.00146612
ENST00000261584|gen|chr16|-	chr16:23614490-23614779	-0.31	0.00444237
ENST00000403888|gen|chr22|+	chr22:37458634-37459430	-0.49	1.00602e-06
ENST00000379033|gen|chr10|+	chr10:12206453-12207403	-0.32	0.000245919
ENST00000464850|gen|chr16|+	chr16:75203222-75205898	0.32	2.64118e-07
ENST00000269159|gen|chr18|+	chr18:12030457-12030876	0.31	0.0393458
ENST00000340879|gen|chr3|-	chr3:48730880-48731581	-0.3	0.000220844
ENST00000400316|gen|chr18|+	chr18:60646664-60647666	0.36	1.23332e-12
ENST00000373020|gen|chrX|-	chrX:99883666-99884983	-0.43	0.000236192
ENST00000512094|gen|chr3|-	chr3:132400471-132400928	0.31	3.72206e-06
ENST00000605890|gen|chr19|-	chr19:197306-197718	0.36	0.000322574
ENST00000267836|gen|chr15|-	chr15:48433993-48435104	0.42	1.59492e-07
ENST00000554644|gen|chr14|-	chr14:93760203-93760963	0.3	0.000348649
ENST00000349314|gen|chr22|-	chr22:36536377-36537247	-0.38	1.37383e-09
ENST00000339837|gen|chr3|-	chr3:139279032-139279851	0.31	0.036087
ENST00000441275|gen|chr3|-	chr3:197238464-197238765	-0.44	1.29364e-05
ENST00000399120|gen|chr21|-	chr21:38123492-38126546	-0.46	5.8391e-08
ENST00000470445|gen|chr10|-	chr10:81585953-81586272	0.36	3.82765e-07
ENST00000250894|gen|chr16|+	chr16:1818825-1820318	-0.3	0.000557924
ENST00000445888|gen|chr17|-	chr17:7571738-7572926	0.35	0.000525286
ENST00000592310|gen|chr17|-	chr17:40269052-40269507	0.38	0.0118491
ENST00000328528|gen|chr3|+	chr3:70014399-70017488	0.3	1.60443e-40
ENST00000590107|gen|chr18|+	chr18:12030341-12030867	0.32	0.0240248
ENST00000361999|gen|chr2|-	chr2:24425732-24426494	0.31	0.00208315
ENST00000362032|gen|chr3|+	chr3:151599336-151602405	-0.37	0.000102142
ENST00000298523|gen|chr12|-	chr12:10270460-10271111	0.33	0.00613864
ENST00000380050|gen|chr7|+	chr7:90836479-90839905	-0.32	0.000326298
ENST00000603308|gen|chr22|-	chr22:16179616-16181004	-0.36	3.18782e-19
ENST00000554746|gen|chr14|+	chr14:86089841-86090431	0.44	1.05274e-09
ENST00000309052|gen|chr2|+	chr2:30863485-30867091	0.56	3.72462e-06
ENST00000360115|gen|chr1|+	chr1:39951466-39952659	0.32	5.70084e-16
ENST00000425074|gen|chr19|-	chr19:57984517-57985732	0.37	0.00140352
ENST00000216420|gen|chr14|+	chr14:55005101-55005567	-0.33	0.0296383
ENST00000425950|gen|chr11|+	chr11:63283865-63284239	0.39	0.000812202
ENST00000546211|gen|chr5|+	chr5:36182133-36182616	-0.32	1.1287e-14
ENST00000370901|gen|chrX|-	chrX:130418139-130419090	0.43	4.21129e-06
ENST00000360228|gen|chr19|-	chr19:13317255-13318126	-0.32	3.70221e-08
ENST00000509162|gen|chr3|-	chr3:133368226-133368786	0.52	7.33756e-17
ENST00000354619|gen|chr1|-	chr1:236378854-236381815	-0.32	0.000150073
ENST00000264584|gen|chr4|+	chr4:129131208-129132287	0.36	0.000168685
ENST00000578426|gen|chr17|+	chr17:21094260-21094579	0.37	1.21644e-08
ENST00000327347|gen|chr10|-	chr10:13359423-13361141	-0.35	7.2128e-06
ENST00000373061|gen|chrX|+	chrX:96854316-96855597	-0.48	8.29119e-15
ENST00000438609|gen|chr2|-	chr2:172180430-172180768	-0.3	0.00038597
ENST00000457488|gen|chr15|-	chr15:64200121-64200718	-0.33	0.000583756
ENST00000574993|gen|chr17|+	chr17:7162107-7163259	-0.35	1.57657e-09
ENST00000512923|gen|chr5|-	chr5:80715781-80716322	0.3	0.00383009
ENST00000392316|gen|chr2|+	chr2:192288686-192290115	-0.38	3.29831e-13
ENST00000381846|gen|chr4|+	chr4:39478735-39479241	0.4	0.00327133
ENST00000370682|gen|chr1|+	chr1:84700988-84704172	-0.32	2.90879e-07
ENST00000326877|gen|chr4|-	chr4:17842821-17847343	0.31	0.00550888
ENST00000266563|gen|chr12|+	chr12:7362819-7364079	0.3	4.74255e-09
ENST00000426077|gen|chr2|-	chr2:120978853-120979499	-0.39	4.293e-24
ENST00000529440|gen|chr11|-	chr11:17809598-17809960	-0.38	1.78965e-05
ENST00000060969|gen|chr1|-	chr1:115315395-115316891	-0.34	5.71214e-17
ENST00000548057|gen|chr14|-	chr14:19912014-19913438	-0.32	4.47525e-14
ENST00000518116|gen|chr8|+	chr8:94740432-94741478	-0.32	2.68695e-10
ENST00000308874|gen|chr9|+	chr9:139566738-139567129	-0.3	7.53266e-08
ENST00000540375|gen|chr11|-	chr11:129297-131056	0.35	7.88145e-10
ENST00000491718|gen|chr16|+	chr16:24834752-24837548	-0.35	1.51666e-09
ENST00000409508|gen|chr7|+	chr7:21940872-21941457	-0.54	2.80585e-06
ENST00000368564|gen|chr6|+	chr6:117053486-117056807	0.39	3.68723e-06
ENST00000535192|gen|chr8|-	chr8:141668489-141669564	-0.36	4.28282e-11
ENST00000528200|gen|chr11|-	chr11:17809595-17809960	-0.39	2.03157e-05
ENST00000261434|gen|chr4|+	chr4:39478735-39479273	0.38	0.00611332
ENST00000496823|gen|chr3|-	chr3:187453974-187455062	-0.48	7.0797e-07
ENST00000418675|gen|chr10|-	chr10:33483299-33483640	0.3	0.00353569
ENST00000369836|gen|chr1|+	chr1:110203876-110204322	0.36	0.000907044
ENST00000406164|gen|chr3|-	chr3:139279026-139279851	0.31	0.036087
ENST00000360993|gen|chr1|-	chr1:145139026-145139567	0.39	2.52539e-15
ENST00000483149|gen|chr9|-	chr9:96215021-96215539	0.31	0.00449286
ENST00000571336|gen|chr17|-	chr17:3710041-3712148	0.32	0.00228931
ENST00000476846|gen|chr7|-	chr7:111846156-111846449	-0.35	0.00158811
ENST00000519209|gen|chr7|+	chr7:12692340-12693227	-0.63	1.35388e-09
ENST00000336095|gen|chr20|-	chr20:3907955-3914709	0.36	0.00169051
ENST00000434651|gen|chr6|-	chr6:32627243-32628012	-0.41	0.00229603
ENST00000391984|gen|chr2|+	chr2:241538097-241538526	0.33	0.00485649
ENST00000458220|gen|chr1|-	chr1:173835353-173835705	0.32	0.00103002
ENST00000339514|gen|chr2|+	chr2:192288686-192290115	-0.38	3.29831e-13
ENST00000361705|gen|chr1|-	chr1:41492871-41493865	-0.33	3.77299e-10
ENST00000482325|gen|chr2|+	chr2:109124015-109125853	-0.3	2.46958e-12
ENST00000392400|gen|chr3|-	chr3:195590235-195591051	0.42	6.94195e-14
ENST00000378932|gen|chrX|-	chrX:30848453-30849543	0.48	3.94239e-13
ENST00000337963|gen|chr13|-	chr13:20397623-20398616	-0.3	0.000438307
ENST00000372596|gen|chr1|-	chr1:41492873-41493865	-0.33	7.41337e-10
ENST00000357081|gen|chr9|-	chr9:88161456-88162023	-0.46	1.70906e-05
ENST00000306999|gen|chr7|-	chr7:16639400-16640385	0.38	7.26782e-11
ENST00000367688|gen|chr1|+	chr1:174959138-174959622	-0.3	0.0113422
ENST00000523872|gen|chr5|+	chr5:67593429-67594584	-0.32	4.39677e-15
ENST00000287387|gen|chr8|+	chr8:124453655-124454261	0.34	1.88314e-08
ENST00000332981|gen|chr14|+	chr14:62016549-62017694	0.41	5.54585e-05
ENST00000260947|gen|chr2|-	chr2:215590369-215593399	0.39	0.00035066
ENST00000537111|gen|chr12|-	chr12:96403771-96405036	0.51	4.16873e-07
ENST00000442786|gen|chr17|+	chr17:36294031-36294915	-0.49	1.22835e-07
ENST00000377766|gen|chr10|-	chr10:17199439-17199757	0.61	1.17149e-11
ENST00000415688|gen|chr2|+	chr2:202344898-202345246	0.33	4.00011e-12
ENST00000262719|gen|chr18|+	chr18:60646664-60647666	0.36	1.23332e-12
ENST00000275820|gen|chr7|+	chr7:156762397-156765876	-0.4	3.21051e-09
ENST00000361151|gen|chr19|-	chr19:9523271-9523950	0.6	3.67628e-19
ENST00000451211|gen|chr21|+	chr21:48084246-48084857	-0.32	0.000910105
ENST00000515169|gen|chr4|-	chr4:2330260-2330868	-0.41	0.0028568
ENST00000600220|gen|chr19|+	chr19:58774120-58774659	-0.38	1.55419e-05
ENST00000454558|gen|chr2|+	chr2:97218050-97218371	-0.3	0.000132351
ENST00000376406|gen|chr6|-	chr6:30667583-30668241	0.32	0.000645232
ENST00000522221|gen|chr3|-	chr3:9433110-9433506	-0.34	5.56406e-11
ENST00000539165|gen|chr22|+	chr22:32302483-32302784	-0.36	0.0019132
ENST00000340246|gen|chr11|+	chr11:63283865-63284246	0.39	0.000789111
ENST00000413939|gen|chr3|-	chr3:139279033-139279851	0.31	0.036087
ENST00000469838|gen|chr3|+	chr3:50137507-50139627	0.61	1.08812e-06
ENST00000353868|gen|chr7|+	chr7:129395021-129396920	0.4	3.71371e-06
ENST00000301744|gen|chr16|-	chr16:3486103-3486423	0.44	2.57566e-05
ENST00000567239|gen|chr16|+	chr16:69730262-69731743	-0.36	0.000257976
ENST00000539230|gen|chr12|-	chr12:55807146-55807857	-0.66	2.842e-09
ENST00000509279|gen|chr3|+	chr3:132257019-132257352	-0.37	9.30805e-64
ENST00000397241|gen|chr3|+	chr3:9876777-9878037	-0.37	0.00175852
ENST00000256196|gen|chr11|-	chr11:14300295-14300882	-0.42	9.90658e-11
ENST00000521609|gen|chr3|-	chr3:9433110-9433510	-0.34	2.90955e-11
ENST00000223428|gen|chr9|-	chr9:99518146-99521059	0.33	0.00592401
ENST00000353231|gen|chr12|-	chr12:10269375-10271056	0.32	0.000535017
ENST00000424878|gen|chr22|-	chr22:36536371-36537247	-0.38	1.61723e-09
ENST00000420969|gen|chr2|-	chr2:162357395-162364216	-0.31	2.08604e-15
ENST00000394926|gen|chr9|+	chr9:108308764-108309083	-0.41	0.000342252
ENST00000378930|gen|chrX|-	chrX:30845559-30849543	0.34	2.46958e-12
ENST00000255684|gen|chr11|+	chr11:63283865-63284239	0.39	0.000812202
ENST00000602622|gen|chr16|-	chr16:67693779-67694174	-0.35	0.00682668
ENST00000371699|gen|chr9|+	chr9:139566738-139567130	-0.3	7.53266e-08
ENST00000517887|gen|chr8|-	chr8:141668500-141669564	-0.36	9.6839e-11
ENST00000435817|gen|chr5|-	chr5:141018868-141021064	-0.37	4.47715e-05
ENST00000371698|gen|chr9|+	chr9:139566738-139567130	-0.3	7.53266e-08
ENST00000588194|gen|chr17|-	chr17:35939227-35939512	0.35	0.0112894
ENST00000520470|gen|chr9|-	chr9:96215021-96215539	0.31	0.00449286
ENST00000369976|gen|chr1|-	chr1:109472560-109473977	-0.38	1.3399e-05
ENST00000583778|gen|chr17|-	chr17:80406729-80407168	-0.31	0.00159551
ENST00000357254|gen|chr16|-	chr16:71481499-71481995	0.61	2.33894e-09
ENST00000367694|gen|chr1|-	chr1:173907548-173907858	-0.49	1.67877e-09
ENST00000590477|gen|chr18|+	chr18:77137246-77138266	-0.35	0.00141732
ENST00000328843|gen|chr7|+	chr7:21940872-21941457	-0.54	2.80585e-06
ENST00000404989|gen|chr22|+	chr22:44564558-44565064	0.46	1.43548e-05
ENST00000443296|gen|chr20|+	chr20:44038571-44039250	0.36	0.00870223
ENST00000406824|gen|chr3|-	chr3:139279026-139279851	0.31	0.036087
ENST00000299192|gen|chr16|+	chr16:50138972-50140298	0.33	5.07044e-07
ENST00000481456|gen|chr6|-	chr6:31508098-31509778	-0.32	0.00997773
ENST00000456518|gen|chr1|-	chr1:41492871-41493865	-0.33	3.77299e-10
ENST00000394838|gen|chr1|+	chr1:84700988-84704172	-0.32	2.90879e-07
ENST00000379020|gen|chr10|+	chr10:12206453-12207411	-0.32	0.000245919
ENST00000441050|gen|chr11|+	chr11:86519837-86520169	-0.45	7.53434e-11
ENST00000519654|gen|chr8|-	chr8:141668487-141669564	-0.36	4.28282e-11
ENST00000558398|gen|chr15|-	chr15:23285219-23285752	0.31	7.84636e-06
ENST00000395125|gen|chr14|+	chr14:59835577-59838123	-0.39	6.85463e-07
ENST00000534907|gen|chr5|-	chr5:146773252-146773597	-0.32	0.000160904
ENST00000488251|gen|chr1|-	chr1:155823066-155823600	0.3	5.72473e-14
ENST00000378538|gen|chr11|-	chr11:47376410-47376777	0.55	7.95364e-21
ENST00000401000|gen|chr1|+	chr1:150445810-150449042	-0.36	4.64621e-12
ENST00000262971|gen|chr19|+	chr19:4037873-4039384	0.41	1.8346e-09
ENST00000358183|gen|chr17|-	chr17:4871286-4872050	0.31	1.56541e-06
ENST00000427880|gen|chr1|-	chr1:149765020-149765519	-0.44	4.23227e-09
ENST00000396251|gen|chr3|-	chr3:39224700-39227143	-0.45	5.42499e-05
ENST00000411935|gen|chr7|+	chr7:143424760-143425091	0.32	0.00358628
ENST00000333602|gen|chr3|-	chr3:195590234-195591051	0.43	2.68355e-14
ENST00000373664|gen|chr20|-	chr20:35624751-35627161	0.33	0.000509444
ENST00000376943|gen|chrX|-	chrX:47834249-47835565	0.35	0.000254701
ENST00000560638|gen|chr15|-	chr15:50896143-50897053	0.51	1.34937e-06
ENST00000446312|gen|chr6|+	chr6:30866932-30867929	0.34	6.37188e-12
ENST00000530998|gen|chr11|-	chr11:32409323-32410603	-0.36	1.6584e-12
ENST00000530205|gen|chr11|-	chr11:130100873-130101610	-0.32	2.93229e-05
ENST00000564929|gen|chr15|-	chr15:75648946-75649298	0.4	1.36625e-05
ENST00000394798|gen|chr7|+	chr7:43992294-43993163	-0.39	9.06593e-11
ENST00000474012|gen|chr3|-	chr3:52109469-52109902	-0.31	6.06325e-05
ENST00000450241|gen|chr19|-	chr19:40575058-40580422	-0.32	1.22991e-05
ENST00000507768|gen|chr4|-	chr4:17812069-17812381	0.37	1.66644e-05
ENST00000433727|gen|chr7|-	chr7:93622571-93623205	0.3	1.48423e-12
ENST00000375249|gen|chr9|+	chr9:99252320-99253618	-0.32	0.0134042
ENST00000301096|gen|chr19|-	chr19:53115619-53116266	-0.33	2.64047e-09
ENST00000370689|gen|chr1|+	chr1:84700988-84704181	-0.32	2.90879e-07
ENST00000599238|gen|chr19|+	chr19:58928177-58929694	0.34	1.14045e-06
ENST00000372595|gen|chr1|-	chr1:41492873-41493865	-0.33	7.41337e-10
ENST00000358309|gen|chr3|-	chr3:39304985-39306932	0.45	0.000360387
ENST00000400903|gen|chr1|-	chr1:9989777-9990456	-0.37	2.19317e-15
ENST00000397174|gen|chr1|-	chr1:41492871-41493865	-0.33	3.77299e-10
ENST00000555082|gen|chr14|+	chr14:62016549-62017694	0.41	5.54585e-05
ENST00000343067|gen|chr1|+	chr1:29443330-29446532	0.35	0.000121594
ENST00000393578|gen|chr12|+	chr12:66236394-66236708	0.37	0.000375119
ENST00000592904|gen|chr19|-	chr19:9523276-9523950	0.6	3.18782e-19
ENST00000236826|gen|chr11|-	chr11:102582525-102584078	0.43	7.13985e-19
ENST00000291705|gen|chr21|+	chr21:48084239-48084857	-0.32	0.000500767
ENST00000565111|gen|chr16|-	chr16:2694750-2695215	-0.31	0.000781968
ENST00000589426|gen|chr17|+	chr17:76420141-76420635	-0.32	4.06483e-07
ENST00000437078|gen|chr7|+	chr7:66274271-66274563	-0.44	7.88585e-14
ENST00000261822|gen|chr12|+	chr12:122497069-122498811	0.3	0.0490989
ENST00000541347|gen|chr3|-	chr3:39304985-39306932	0.45	0.000360387
ENST00000550413|gen|chr12|-	chr12:47470280-47471216	0.44	1.16403e-06
ENST00000418567|gen|chr6|-	chr6:82554901-82555626	0.36	2.77354e-05
ENST00000379103|gen|chr17|-	chr17:26205339-26206498	0.34	0.0119964
ENST00000266564|gen|chr12|+	chr12:7362819-7364076	0.3	4.74255e-09
ENST00000503425|gen|chr5|+	chr5:176491600-176491967	-0.37	0.000321847
ENST00000592896|gen|chr19|+	chr19:9452304-9453141	-0.41	2.05301e-10
ENST00000397287|gen|chr22|-	chr22:36536377-36537247	-0.38	1.37383e-09
ENST00000396175|gen|chr3|+	chr3:42265229-42267381	0.3	1.55923e-08
ENST00000368034|gen|chr1|-	chr1:160799949-160801136	0.35	0.000972052
ENST00000544146|gen|chr19|-	chr19:53115619-53116266	-0.33	2.64047e-09
ENST00000315480|gen|chr9|+	chr9:132642552-132644107	0.34	9.31421e-06
ENST00000263095|gen|chr19|+	chr19:57724349-57724724	0.38	4.41684e-05
ENST00000297029|gen|chr7|+	chr7:12692340-12693228	-0.63	1.35388e-09
ENST00000400334|gen|chr18|-	chr18:59711781-59713088	-0.38	2.21086e-06
ENST00000413193|gen|chr10|-	chr10:47191843-47192141	0.71	5.61304e-11
ENST00000606299|gen|chr5|-	chr5:148884408-148885004	0.37	0.000560734
ENST00000356198|gen|chr1|-	chr1:173768687-173769585	-0.41	0.00455228
ENST00000284503|gen|chr8|+	chr8:11643782-11644855	0.39	0.000114125
ENST00000001008|gen|chr12|+	chr12:2912424-2913124	0.37	2.79064e-13
ENST00000428187|gen|chr3|-	chr3:195590235-195591051	0.42	6.94195e-14
ENST00000588921|gen|chr18|+	chr18:77137246-77138142	-0.35	0.00123457
ENST00000522468|gen|chr8|+	chr8:28921692-28922281	0.32	9.27127e-05
ENST00000494282|gen|chr6|+	chr6:143508780-143511734	-0.31	0.00146757
ENST00000397637|gen|chr21|+	chr21:48084239-48084863	-0.32	0.000751712
ENST00000425223|gen|chr2|+	chr2:120020914-120023225	0.41	1.02526e-05
ENST00000257931|gen|chr12|-	chr12:56710720-56711392	-0.38	0.000411753
ENST00000580437|gen|chr17|-	chr17:80279762-80280227	-0.36	0.000127145
ENST00000602751|gen|chr3|+	chr3:169504203-169505290	-0.47	2.29721e-19
ENST00000282382|gen|chr5|-	chr5:114914338-114916245	-0.3	1.37383e-09
ENST00000443782|gen|chr10|-	chr10:75434044-75434356	0.39	0.00060743
ENST00000592292|gen|chr19|-	chr19:9523303-9523950	0.61	4.24526e-21
ENST00000406927|gen|chr2|-	chr2:208477466-208477769	-0.42	3.43368e-10
ENST00000331239|gen|chr11|+	chr11:93494854-93496249	0.47	4.67625e-12
ENST00000370685|gen|chr1|+	chr1:84700988-84704181	-0.32	2.90879e-07
ENST00000568880|gen|chr16|-	chr16:30006861-30007378	-0.31	0.00178159
ENST00000548043|gen|chr12|-	chr12:56710730-56711392	-0.38	0.000256742
ENST00000596825|gen|chr19|+	chr19:58772235-58775010	0.33	4.40678e-06
ENST00000511437|gen|chr5|-	chr5:10226844-10227552	0.3	4.89878e-10
ENST00000359117|gen|chr3|+	chr3:158322991-158324245	-0.46	7.33789e-12
ENST00000545262|gen|chr2|+	chr2:203848347-203848834	0.33	0.00257696
ENST00000511459|gen|chr5|-	chr5:139942990-139943500	-0.33	0.0029348
ENST00000556856|gen|chr14|+	chr14:76112829-76113493	-0.3	0.000429807
ENST00000375190|gen|chr19|-	chr19:3594503-3595685	0.39	2.17979e-06
ENST00000590522|gen|chr17|-	chr17:43297101-43297422	0.31	0.0118993
ENST00000372925|gen|chr1|+	chr1:39951466-39952659	0.32	5.70084e-16
ENST00000422704|gen|chr9|-	chr9:91992305-91993618	-0.37	9.78637e-07
ENST00000495414|gen|chr3|+	chr3:143708683-143709441	-0.45	4.02063e-09
ENST00000328771|gen|chr19|+	chr19:47885370-47885961	-0.33	0.00223169
ENST00000394839|gen|chr1|+	chr1:84700988-84704181	-0.32	2.90879e-07
ENST00000394355|gen|chr3|+	chr3:70014399-70017484	0.3	1.60443e-40
ENST00000399079|gen|chr6|-	chr6:32627243-32628012	-0.41	0.00229603
ENST00000505127|gen|chr4|+	chr4:113362358-113362820	0.36	0.000613538
ENST00000585393|gen|chr17|-	chr17:66417626-66417957	-0.37	1.37043e-09
ENST00000376083|gen|chr9|-	chr9:88161456-88162023	-0.46	1.70906e-05
ENST00000359782|gen|chr6|+	chr6:13612097-13612521	-0.31	0.0229231
ENST00000396161|gen|chr19|+	chr19:58132771-58134724	0.32	2.93128e-12
ENST00000500869|gen|chr5|-	chr5:89811427-89814628	-0.35	2.95725e-17
ENST00000379509|gen|chr2|+	chr2:30863485-30867090	0.56	3.72462e-06
ENST00000337495|gen|chr1|-	chr1:41492873-41493865	-0.33	7.41337e-10
ENST00000372722|gen|chr20|+	chr20:44038571-44039250	0.36	0.00870223
ENST00000544404|gen|chr1|-	chr1:220231791-220232185	-0.33	1.94557e-05
ENST00000470960|gen|chr12|+	chr12:107279681-107281060	0.42	7.81187e-05

## Sheet: Ra_6hr
Gene	Loci	PDUI_Group_diff	adjusted.P_val
ENST00000532787|gen|chr11|+	chr11:57583780-57586650	-0.31	4.97055e-26
ENST00000354570|gen|chr6|-	chr6:136663874-136665365	-0.34	2.46765e-11
ENST00000589966|gen|chr19|-	chr19:3594549-3595548	-0.42	1.93954e-08
ENST00000398202|gen|chr17|-	chr17:47500969-47502298	-0.31	1.46202e-137
ENST00000590306|gen|chr19|-	chr19:9523279-9523950	0.34	3.90882e-09
ENST00000325180|gen|chr22|+	chr22:38028718-38029571	0.31	1.53018e-09
ENST00000529691|gen|chr11|-	chr11:123595487-123596704	-0.49	1.89921e-18
ENST00000415331|gen|chr1|-	chr1:109472129-109475123	-0.39	8.27418e-07
ENST00000454575|gen|chr1|-	chr1:62920568-62921084	-0.44	2.81166e-06
ENST00000595646|gen|chr19|-	chr19:53341260-53343977	-0.37	1.18307e-08
ENST00000233057|gen|chr2|-	chr2:37326352-37334415	0.36	5.89328e-34
ENST00000315266|gen|chr14|+	chr14:67647654-67648515	-0.38	1.89735e-10
ENST00000391829|gen|chr1|-	chr1:247002403-247004107	0.36	8.70083e-14
ENST00000509987|gen|chr5|-	chr5:41731471-41731830	-0.5	4.67778e-10
ENST00000463786|gen|chr10|-	chr10:74094280-74095567	-0.33	3.2695e-07
ENST00000396150|gen|chr19|+	chr19:58290715-58291912	-0.3	0.00031358
ENST00000420461|gen|chr11|+	chr11:43364005-43364531	-0.33	6.12753e-75
ENST00000555394|gen|chr14|-	chr14:73742380-73743285	-0.34	1.90421e-130
ENST00000284957|gen|chr7|+	chr7:66274271-66276451	-0.43	2.18672e-13
ENST00000438958|gen|chr15|-	chr15:34817482-34819832	0.35	1.35628e-06
ENST00000367816|gen|chr1|+	chr1:169100793-169101960	-0.46	6.44903e-13
ENST00000580035|gen|chr18|+	chr18:22033113-22033493	-0.39	5.27578e-10
ENST00000394164|gen|chr14|+	chr14:73685997-73687109	-0.32	2.4097e-101
ENST00000470236|gen|chr3|-	chr3:136580456-136580896	0.31	1.30764e-15
ENST00000485077|gen|chr6|-	chr6:33264990-33265469	-0.45	2.38052e-06
ENST00000585873|gen|chr18|+	chr18:60251678-60253962	-0.41	2.54875e-09
ENST00000381150|gen|chr2|-	chr2:20400559-20402526	-0.38	5.52422e-08
ENST00000357227|gen|chrX|+	chrX:47088167-47089396	-0.32	1.68035e-07
ENST00000261721|gen|chr15|-	chr15:83685173-83686818	-0.37	7.31496e-76
ENST00000338272|gen|chr1|+	chr1:109637121-109639556	-0.32	2.82112e-74
ENST00000429716|gen|chr7|+	chr7:44100375-44100927	0.38	5.2214e-58
ENST00000529543|gen|chr11|+	chr11:124501988-124503320	0.4	2.3853e-14
ENST00000315436|gen|chr12|-	chr12:118470711-118472000	-0.41	1.93695e-115
ENST00000375774|gen|chr13|+	chr13:111372279-111373418	-0.39	2.2357e-06
ENST00000472940|gen|chr17|+	chr17:58023911-58024822	-0.35	8.42408e-46
ENST00000394519|gen|chr5|+	chr5:141367355-141368750	-0.34	1.74365e-40
ENST00000377060|gen|chr2|+	chr2:97498353-97499648	0.63	9.88612e-09
ENST00000371711|gen|chr20|-	chr20:48249481-48252848	-0.34	2.72108e-53
ENST00000221665|gen|chr19|-	chr19:56102745-56103815	-0.31	0.00859243
ENST00000348419|gen|chr19|+	chr19:1037899-1039063	-0.48	5.94716e-95
ENST00000370828|gen|chrX|-	chrX:132434130-132436894	-0.34	1.19998e-13
ENST00000373448|gen|chr20|-	chr20:36611408-36611857	0.33	0.00133491
ENST00000569584|gen|chr16|-	chr16:69398869-69400636	-0.37	5.7367e-05
ENST00000520328|gen|chr14|+	chr14:91691177-91691696	0.48	1.62809e-23
ENST00000274255|gen|chr5|+	chr5:36182133-36184421	-0.5	6.62773e-21
ENST00000370247|gen|chr1|-	chr1:94027346-94027797	-0.32	0.0168068
ENST00000539199|gen|chr4|-	chr4:114135136-114135578	-0.66	0
ENST00000373275|gen|chrX|-	chrX:79926352-79932107	-0.31	0.000541215
ENST00000540324|gen|chr12|+	chr12:123463629-123464587	0.37	5.24885e-05
ENST00000437890|gen|chr1|-	chr1:53237865-53238320	-0.31	6.62288e-153
ENST00000276500|gen|chr8|+	chr8:54871018-54871834	0.38	0.000371507
ENST00000310128|gen|chr11|-	chr11:74165885-74168296	-0.43	3.6353e-08
ENST00000510026|gen|chr5|+	chr5:43174548-43175836	-0.44	7.76632e-42
ENST00000354765|gen|chr6|-	chr6:144261438-144262560	-0.43	5.22815e-21
ENST00000509622|gen|chr4|+	chr4:113578402-113578742	-0.55	1.22706e-76
ENST00000394609|gen|chr2|-	chr2:55199324-55200291	-0.48	0
ENST00000373233|gen|chr20|-	chr20:40030740-40033232	-0.64	2.73563e-24
ENST00000507814|gen|chr4|-	chr4:122746078-122746383	-0.33	0.00288754
ENST00000414259|gen|chr1|-	chr1:231041989-231042650	0.31	1.49636e-20
ENST00000367446|gen|chr1|+	chr1:193053861-193055115	-0.31	6.54581e-18
ENST00000484444|gen|chr10|+	chr10:90773875-90774376	-0.42	9.43205e-08
ENST00000483080|gen|chr10|-	chr10:81585953-81586240	0.79	3.73994e-23
ENST00000369819|gen|chr1|+	chr1:110235917-110236241	0.37	3.33167e-14
ENST00000271450|gen|chr1|+	chr1:161487938-161489358	-0.35	9.56967e-20
ENST00000495430|gen|chr10|-	chr10:81585953-81586350	0.37	9.41322e-05
ENST00000538293|gen|chr10|+	chr10:1063167-1063617	-0.4	2.99744e-100
ENST00000426851|gen|chr7|+	chr7:148876893-148879894	-0.38	7.30071e-09
ENST00000443213|gen|chr2|-	chr2:38975720-38976657	-0.34	1.7339e-18
ENST00000395343|gen|chr20|-	chr20:61509094-61510584	-0.33	1.22078e-07
ENST00000582780|gen|chr17|-	chr17:15691204-15691519	-0.32	0.00210232
ENST00000567461|gen|chr15|+	chr15:45898712-45899179	-0.32	1.27992e-26
ENST00000264220|gen|chr4|-	chr4:57259527-57261517	-0.49	9.17575e-20
ENST00000262960|gen|chr19|-	chr19:4675237-4676575	-0.38	6.54976e-16
ENST00000460236|gen|chr8|+	chr8:133858025-133859825	-0.32	3.47667e-27
ENST00000445922|gen|chr14|-	chr14:104022881-104026157	-0.38	4.18343e-21
ENST00000331366|gen|chr12|-	chr12:39045986-39047683	-0.35	3.79805e-26
ENST00000434095|gen|chr9|+	chr9:131909743-131910274	0.35	7.10209e-64
ENST00000420995|gen|chr13|+	chr13:50587300-50588467	-0.52	8.19512e-16
ENST00000395996|gen|chr8|+	chr8:100887645-100889807	-0.41	1.17247e-11
ENST00000355524|gen|chr19|+	chr19:55401229-55401838	-0.37	1.36765e-09
ENST00000316528|gen|chr6|+	chr6:135539118-135540309	-0.44	8.80796e-26
ENST00000369138|gen|chr6|+	chr6:102516221-102517958	-0.6	8.09831e-12
ENST00000524037|gen|chr8|-	chr8:93898460-93898877	-0.3	4.37787e-18
ENST00000334352|gen|chr21|+	chr21:30426508-30426809	-0.34	1.05054e-14
ENST00000415954|gen|chr6|+	chr6:74210458-74210819	-0.3	1.25922e-13
ENST00000309268|gen|chr6|-	chr6:74227237-74227532	-0.35	0
ENST00000415183|gen|chr19|+	chr19:1376517-1376916	-0.41	1.03446e-26
ENST00000315985|gen|chr8|+	chr8:26227929-26228402	-0.31	1.15406e-55
ENST00000341223|gen|chr14|-	chr14:35179592-35182070	-0.36	8.09379e-06
ENST00000336483|gen|chr5|+	chr5:67593429-67594411	-0.46	2.37951e-25
ENST00000533560|gen|chr6|+	chr6:130460898-130461625	-0.53	4.93686e-24
ENST00000334503|gen|chr8|+	chr8:133023142-133025452	-0.34	9.64084e-75
ENST00000264468|gen|chr3|+	chr3:121838381-121839982	0.43	2.02836e-05
ENST00000519618|gen|chr8|+	chr8:141525346-141525864	-0.43	1.39618e-42
ENST00000448395|gen|chr15|+	chr15:40685669-40686373	0.35	2.41679e-09
ENST00000396723|gen|chr8|+	chr8:57129994-57131083	-0.3	1.45485e-13
ENST00000597186|gen|chr19|-	chr19:58638844-58639244	-0.33	3.32881e-06
ENST00000366662|gen|chr1|-	chr1:231041988-231042650	0.31	3.19422e-21
ENST00000448038|gen|chr6|-	chr6:152442821-152443570	-0.57	2.03214e-07
ENST00000413795|gen|chr6|+	chr6:102516221-102517958	-0.6	8.09831e-12
ENST00000368226|gen|chr6|-	chr6:128289923-128291371	-0.5	2.52527e-85
ENST00000325301|gen|chr22|+	chr22:39910328-39914137	-0.35	2.12831e-36
ENST00000309683|gen|chr7|-	chr7:63980261-63981538	-0.47	3.23389e-12
ENST00000422289|gen|chrX|+	chrX:118151653-118151947	0.47	2.25248e-07
ENST00000529987|gen|chr11|-	chr11:89934611-89935572	-0.35	2.347e-101
ENST00000539609|gen|chr2|-	chr2:145145583-145147017	-0.34	1.97928e-183
ENST00000265631|gen|chr7|-	chr7:95749531-95750502	-0.35	2.99143e-08
ENST00000361937|gen|chr15|-	chr15:41271077-41272420	-0.41	1.73833e-28
ENST00000244061|gen|chr20|+	chr20:48568678-48570429	-0.45	1.05093e-79
ENST00000593925|gen|chr19|+	chr19:58983696-58984781	0.4	1.15065e-07
ENST00000444692|gen|chr10|-	chr10:31133566-31133889	-0.4	7.19459e-07
ENST00000393593|gen|chr4|-	chr4:185308866-185309911	-0.35	3.86247e-61
ENST00000534405|gen|chr11|+	chr11:6415427-6416221	-0.39	1.13965e-11
ENST00000519865|gen|chr5|-	chr5:158584416-158585677	-0.32	7.39227e-34
ENST00000325680|gen|chr14|+	chr14:75302477-75302893	0.34	0.00028088
ENST00000538733|gen|chr12|-	chr12:121675499-121678599	-0.39	5.12682e-22
ENST00000392867|gen|chr2|-	chr2:144703580-144704618	-0.37	1.21456e-06
ENST00000528081|gen|chr14|+	chr14:73586420-73586937	0.31	6.17873e-27
ENST00000608083|gen|chr1|-	chr1:6324328-6324656	-0.44	5.48871e-05
ENST00000379253|gen|chrX|+	chrX:23802161-23802528	-0.36	2.37294e-68
ENST00000531036|gen|chr11|-	chr11:66443030-66444094	-0.31	0.0273007
ENST00000598770|gen|chr19|+	chr19:58018792-58019339	0.38	0.000277744
ENST00000517858|gen|chr8|-	chr8:93897576-93898877	-0.36	2.00512e-26
ENST00000381604|gen|chr10|+	chr10:298410-299169	-0.59	1.23289e-16
ENST00000334660|gen|chr15|+	chr15:41571587-41574043	-0.36	5.21155e-45
ENST00000440306|gen|chr7|-	chr7:2274009-2275163	-0.37	9.68891e-50
ENST00000393640|gen|chr16|-	chr16:70413407-70415591	-0.31	6.68935e-22
ENST00000281932|gen|chr2|+	chr2:37323406-37326387	-0.31	0.000615582
ENST00000337526|gen|chr2|-	chr2:55199324-55200291	-0.48	0
ENST00000377326|gen|chr11|-	chr11:64570987-64571805	0.31	6.82028e-11
ENST00000404220|gen|chr21|+	chr21:34635021-34637980	-0.34	7.13951e-35
ENST00000013125|gen|chr14|-	chr14:50885242-50886736	-0.54	1.95703e-20
ENST00000423061|gen|chr6|-	chr6:152442821-152443570	-0.57	2.03214e-07
ENST00000392062|gen|chr2|+	chr2:227860238-227863917	-0.47	3.51481e-15
ENST00000427044|gen|chr3|-	chr3:133875977-133876996	-0.31	1.69764e-19
ENST00000341594|gen|chr6|-	chr6:152442821-152443570	-0.57	2.03214e-07
ENST00000358417|gen|chr15|-	chr15:101844133-101845462	-0.38	1.22784e-21
ENST00000373719|gen|chrX|+	chrX:70793644-70795747	-0.37	4.51511e-47
ENST00000360694|gen|chr6|+	chr6:35393856-35395968	-0.3	4.07937e-37
ENST00000558378|gen|chr6|-	chr6:13469512-13470101	0.51	1.22735e-05
ENST00000378945|gen|chrX|+	chrX:30746859-30747287	-0.34	3.58886e-110
ENST00000548729|gen|chr12|-	chr12:89913184-89916589	-0.36	3.70268e-26
ENST00000536839|gen|chr11|-	chr11:95503278-95504724	-0.45	1.17291e-11
ENST00000367164|gen|chr1|-	chr1:205055269-205057914	-0.34	8.03891e-12
ENST00000340067|gen|chr11|-	chr11:77882294-77884817	-0.42	1.78892e-06
ENST00000313219|gen|chr8|+	chr8:23118112-23119512	-0.31	7.0487e-28
ENST00000592148|gen|chr17|-	chr17:74675652-74676948	-0.33	2.73111e-34
ENST00000554375|gen|chr14|+	chr14:76668033-76668350	0.31	0.00258249
ENST00000350796|gen|chr7|-	chr7:6201406-6204574	-0.55	3.27456e-15
ENST00000432651|gen|chr9|+	chr9:131909743-131910285	0.31	2.59976e-55
ENST00000551869|gen|chr14|-	chr14:105515736-105518439	-0.36	1.62817e-10
ENST00000276204|gen|chrX|+	chrX:117819770-117820126	-0.4	5.22421e-14
ENST00000326648|gen|chr15|+	chr15:64973890-64978264	-0.33	0.000218798
ENST00000353904|gen|chrX|-	chrX:70459473-70460765	-0.3	0.000284446
ENST00000337623|gen|chr10|+	chr10:127452041-127452708	-0.42	7.59882e-19
ENST00000457974|gen|chr19|-	chr19:49496251-49496540	0.38	9.67165e-18
ENST00000360060|gen|chr3|-	chr3:145787230-145788503	-0.49	5.39604e-59
ENST00000520170|gen|chr6|-	chr6:114292020-114292301	0.35	5.98741e-34
ENST00000605886|gen|chr1|-	chr1:156611457-156614679	-0.42	3.11278e-10
ENST00000533667|gen|chr11|+	chr11:57583780-57586650	-0.31	4.97055e-26
ENST00000343279|gen|chr14|-	chr14:53323992-53325094	-0.31	2.93568e-21
ENST00000526320|gen|chr6|+	chr6:135539001-135540305	-0.36	1.08393e-21
ENST00000333244|gen|chr14|-	chr14:105403653-105404399	-0.43	3.46e-06
ENST00000340930|gen|chr8|-	chr8:141668503-141669564	-0.36	2.22977e-12
ENST00000254351|gen|chr2|-	chr2:20400557-20402526	-0.38	5.52422e-08
ENST00000338483|gen|chr22|+	chr22:38610885-38612518	-0.36	3.25036e-50
ENST00000534686|gen|chr11|-	chr11:14901681-14902277	-0.48	1.79989e-10
ENST00000437644|gen|chr7|-	chr7:100958075-100958414	-0.34	0.00405412
ENST00000509634|gen|chr5|+	chr5:43175235-43176349	-0.55	1.46525e-58
ENST00000538496|gen|chr1|-	chr1:45809970-45810511	0.41	2.16067e-06
ENST00000597597|gen|chr19|-	chr19:53115629-53116266	-0.32	1.39638e-10
ENST00000394888|gen|chr11|-	chr11:61170120-61172176	-0.31	1.83164e-17
ENST00000227163|gen|chr11|-	chr11:47376463-47376777	0.54	2.3686e-22
ENST00000436066|gen|chr19|+	chr19:30165586-30166364	-0.31	0.000327439
ENST00000326639|gen|chr4|+	chr4:129131208-129133143	-0.38	0.00430168
ENST00000561169|gen|chr15|+	chr15:40685669-40686361	0.33	1.21523e-08
ENST00000366513|gen|chr1|+	chr1:246829207-246831886	-0.35	8.28597e-33
ENST00000409774|gen|chr2|+	chr2:37323406-37326387	-0.31	0.000615582
ENST00000223190|gen|chr7|+	chr7:129395021-129395855	-0.42	1.4094e-06
ENST00000559488|gen|chr17|+	chr17:45387570-45389182	-0.49	1.04116e-09
ENST00000314622|gen|chr3|+	chr3:93845334-93847389	0.32	4.82167e-05
ENST00000556072|gen|chr14|-	chr14:77252427-77253067	-0.42	8.07085e-07
ENST00000513134|gen|chr4|+	chr4:164441200-164441527	-0.37	3.29096e-25
ENST00000344293|gen|chr10|+	chr10:8056714-8058590	-0.3	0.00266712
ENST00000520020|gen|chr8|-	chr8:134488385-134488843	-0.58	1.34494e-12
ENST00000433020|gen|chr16|-	chr16:18437589-18437869	-0.33	0.000247459
ENST00000427314|gen|chr12|-	chr12:50382944-50384050	-0.6	8.04448e-12
ENST00000356327|gen|chr3|-	chr3:171318194-171320867	-0.31	0.000257222
ENST00000603993|gen|chr13|-	chr13:111535541-111535880	0.47	2.12827e-06
ENST00000307954|gen|chr5|-	chr5:130977406-130980377	-0.34	4.78372e-26
ENST00000382040|gen|chr2|+	chr2:7036073-7038370	-0.31	9.86055e-138
ENST00000566816|gen|chr16|-	chr16:28506446-28506877	0.31	6.51089e-22
ENST00000359139|gen|chr22|+	chr22:50882662-50883514	0.3	0.000200176
ENST00000441843|gen|chr13|+	chr13:44465584-44468067	-0.34	0
ENST00000593154|gen|chr19|+	chr19:16268448-16269381	-0.33	0.000251411
ENST00000371060|gen|chr1|+	chr1:66098852-66101111	-0.34	1.28563e-08
ENST00000391875|gen|chr1|-	chr1:224415035-224415327	0.49	1.44402e-09
ENST00000408966|gen|chr5|-	chr5:441644-442577	-0.3	0.000705954
ENST00000373984|gen|chrX|-	chrX:70459475-70460765	-0.3	0.000151819
ENST00000452423|gen|chr8|+	chr8:107763169-107764910	-0.35	1.59581e-85
ENST00000251038|gen|chr14|+	chr14:89078095-89079853	0.33	7.96129e-08
ENST00000418791|gen|chr2|-	chr2:210887156-210887672	-0.46	6.73406e-07
ENST00000398168|gen|chr21|-	chr21:44473302-44473989	-0.34	6.49477e-17
ENST00000512821|gen|chr6|-	chr6:109689023-109689481	-0.37	0
ENST00000265428|gen|chr8|+	chr8:87479122-87479705	-0.35	8.45347e-22
ENST00000257075|gen|chr1|-	chr1:31404352-31406057	-0.33	4.53241e-60
ENST00000408939|gen|chr2|-	chr2:178413725-178415493	-0.43	1.56745e-05
ENST00000418635|gen|chr6|+	chr6:35393856-35395968	-0.3	4.07937e-37
ENST00000433627|gen|chr19|+	chr19:34718269-34720193	-0.35	7.38815e-47
ENST00000262346|gen|chr1|-	chr1:70726919-70728399	-0.41	6.52065e-32
ENST00000258534|gen|chr12|+	chr12:102315038-102317401	-0.53	2.77805e-24
ENST00000322266|gen|chr16|-	chr16:30125426-30126029	0.31	0.00431881
ENST00000502976|gen|chr3|-	chr3:128888326-128889295	-0.36	0
ENST00000401850|gen|chr22|-	chr22:43088126-43088895	0.39	0.00104252
ENST00000377400|gen|chr9|-	chr9:121041-121466	-0.45	5.85313e-105
ENST00000417604|gen|chr16|+	chr16:70405889-70406200	-0.48	4.55321e-40
ENST00000368448|gen|chr6|+	chr6:123046340-123047037	-0.35	3.32348e-76
ENST00000256117|gen|chr8|+	chr8:86126097-86126751	-0.51	3.11957e-13
ENST00000586955|gen|chr19|+	chr19:14041187-14041692	-0.31	0.0152207
ENST00000590898|gen|chr18|-	chr18:33569786-33570558	-0.39	6.43638e-26
ENST00000338641|gen|chr22|+	chr22:30090791-30094587	-0.32	2.34773e-13
ENST00000347230|gen|chr14|-	chr14:68213236-68215152	-0.42	2.77597e-30
ENST00000223398|gen|chr7|+	chr7:73818178-73820273	-0.32	2.28821e-14
ENST00000510829|gen|chr7|+	chr7:66274271-66276446	-0.43	4.43896e-13
ENST00000308020|gen|chr11|+	chr11:490582-491387	0.35	1.3694e-07
ENST00000594671|gen|chr19|-	chr19:4675235-4676575	-0.38	2.0774e-15
ENST00000382247|gen|chr4|-	chr4:17802277-17805113	-0.5	1.72433e-08
ENST00000448507|gen|chr4|+	chr4:7032119-7034845	-0.39	1.01609e-41
ENST00000394967|gen|chr2|+	chr2:175202268-175203220	-0.36	9.07798e-44
ENST00000315948|gen|chr5|-	chr5:89811442-89814635	-0.35	2.07408e-17
ENST00000510516|gen|chr5|+	chr5:130535294-130535659	0.37	5.07615e-10
ENST00000396013|gen|chr7|+	chr7:38269523-38269982	0.34	1.1001e-78
ENST00000529986|gen|chr11|+	chr11:57583780-57586650	-0.31	4.97055e-26
ENST00000503143|gen|chr5|-	chr5:134779904-134782063	-0.37	1.59054e-22
ENST00000343550|gen|chr19|+	chr19:35770159-35770718	0.37	2.66502e-34
ENST00000431845|gen|chr6|-	chr6:33282194-33282788	-0.3	3.76237e-17
ENST00000373509|gen|chr6|+	chr6:37141867-37143202	-0.39	1.35373e-176
ENST00000380837|gen|chr4|+	chr4:76452424-76455236	-0.31	3.95182e-10
ENST00000357503|gen|chr9|+	chr9:140174413-140177093	-0.49	4.79874e-47
ENST00000353258|gen|chr16|-	chr16:19513014-19514791	-0.35	1.25127e-28
ENST00000538999|gen|chr22|+	chr22:38610885-38612510	-0.36	2.69328e-50
ENST00000418724|gen|chr6|-	chr6:33282182-33282788	-0.31	9.80497e-19
ENST00000420808|gen|chr3|+	chr3:52514914-52515930	0.34	2.99974e-12
ENST00000397457|gen|chr6|-	chr6:8013799-8015881	-0.31	2.86957e-10
ENST00000443736|gen|chr7|-	chr7:43915511-43916265	-0.31	2.21711e-09
ENST00000479901|gen|chr7|+	chr7:150819874-150820723	-0.43	5.55992e-08
ENST00000416623|gen|chr6|-	chr6:144261438-144262560	-0.43	5.22815e-21
ENST00000521059|gen|chr8|-	chr8:141668500-141669564	-0.37	2.22977e-12
ENST00000480769|gen|chr1|-	chr1:185274667-185275632	-0.48	2.98457e-08
ENST00000377710|gen|chr20|+	chr20:17970752-17971765	-0.33	1.80227e-11
ENST00000229633|gen|chr6|+	chr6:126298822-126301387	-0.38	2.61266e-39
ENST00000406772|gen|chr22|+	chr22:38028718-38029570	0.31	1.53018e-09
ENST00000487220|gen|chr15|+	chr15:41247972-41248365	-0.35	1.15314e-45
ENST00000263370|gen|chr19|+	chr19:41245465-41246765	-0.33	0.00502901
ENST00000302472|gen|chr5|+	chr5:40692480-40693837	-0.4	1.08793e-260
ENST00000259235|gen|chr2|-	chr2:128698791-128699579	0.37	4.95541e-06
ENST00000421967|gen|chr3|-	chr3:48334753-48336126	0.4	1.17632e-08
ENST00000357485|gen|chr2|+	chr2:97218050-97218375	-0.33	9.43292e-07
ENST00000415690|gen|chr5|-	chr5:142657500-142658928	-0.38	1.18983e-86
ENST00000396078|gen|chr3|+	chr3:44399756-44401294	-0.37	5.00972e-13
ENST00000304778|gen|chrX|+	chrX:118151653-118152318	0.35	0.000259622
ENST00000452938|gen|chr20|+	chr20:6017719-6018037	-0.33	9.07588e-08
ENST00000372950|gen|chr10|-	chr10:75002581-75003157	0.38	1.55132e-18
ENST00000256474|gen|chr3|+	chr3:10191649-10193904	-0.49	2.48657e-66
ENST00000557154|gen|chr14|+	chr14:70238178-70238708	0.3	8.2776e-194
ENST00000430376|gen|chr15|+	chr15:91463340-91463624	0.32	1.44396e-07
ENST00000473312|gen|chr7|+	chr7:150819874-150820722	-0.43	5.55992e-08
ENST00000294661|gen|chr1|-	chr1:85725040-85725355	0.37	2.93278e-16
ENST00000423666|gen|chr7|+	chr7:74563499-74565623	-0.45	8.79361e-17
ENST00000347642|gen|chr5|+	chr5:141367355-141368750	-0.34	1.74365e-40
ENST00000291547|gen|chr21|+	chr21:44450211-44453691	0.36	5.2925e-07
ENST00000309539|gen|chr12|-	chr12:10310901-10312478	-0.4	7.03487e-09
ENST00000523739|gen|chr8|+	chr8:104343737-104344222	-0.54	5.41143e-31
ENST00000560861|gen|chr15|+	chr15:64434870-64435507	0.38	1.29777e-06
ENST00000442647|gen|chr6|+	chr6:135539118-135540309	-0.44	8.80796e-26
ENST00000371160|gen|chrX|+	chrX:123234447-123236506	-0.31	1.42746e-50
ENST00000391956|gen|chr19|-	chr19:44979853-44980618	-0.36	2.80687e-05
ENST00000487773|gen|chr2|-	chr2:38975720-38976054	-0.36	1.73461e-12
ENST00000370207|gen|chr1|-	chr1:94994865-94996026	-0.3	6.1198e-09
ENST00000406746|gen|chr1|+	chr1:16786271-16786572	-0.39	6.29642e-27
ENST00000538065|gen|chr3|+	chr3:63985235-63989129	-0.34	7.31685e-13
ENST00000540845|gen|chr2|+	chr2:10192634-10194963	-0.36	3.84301e-07
ENST00000547997|gen|chr12|+	chr12:95693940-95694948	-0.4	2.76885e-35
ENST00000373747|gen|chr1|-	chr1:31404352-31406057	-0.33	4.53241e-60
ENST00000416099|gen|chr1|-	chr1:111983313-111983850	-0.41	2.19978e-51
ENST00000447718|gen|chrX|-	chrX:24806508-24807186	-0.4	0
ENST00000504921|gen|chr5|-	chr5:88014057-88018420	-0.38	3.27731e-78
ENST00000308108|gen|chr8|-	chr8:95892454-95893859	-0.46	9.96066e-12
ENST00000458276|gen|chr3|+	chr3:43760024-43760541	-0.53	4.66081e-22
ENST00000564089|gen|chr16|+	chr16:27460604-27461394	0.37	1.74366e-14
ENST00000263710|gen|chr2|-	chr2:122095353-122098436	-0.37	1.46179e-09
ENST00000399199|gen|chr6|-	chr6:30644165-30645045	0.38	2.10682e-75
ENST00000555155|gen|chr15|+	chr15:91504999-91505554	-0.42	1.45923e-19
ENST00000409458|gen|chr7|+	chr7:23296764-23297667	-0.42	1.05707e-69
ENST00000310447|gen|chr7|+	chr7:143002164-143004789	-0.33	9.74305e-10
ENST00000562695|gen|chr16|+	chr16:22087028-22087377	-0.61	2.25473e-08
ENST00000471142|gen|chr7|-	chr7:45148425-45148886	-0.49	1.2934e-71
ENST00000269466|gen|chr18|+	chr18:48513455-48514491	0.33	0.00186712
ENST00000412916|gen|chr16|+	chr16:67132681-67134925	-0.45	4.30786e-169
ENST00000595074|gen|chr19|-	chr19:49954741-49955048	0.36	1.21473e-65
ENST00000545683|gen|chr1|-	chr1:149754244-149754788	0.4	0.000774442
ENST00000529029|gen|chr11|+	chr11:102100671-102101310	0.46	6.96617e-10
ENST00000355815|gen|chr17|-	chr17:17715386-17715935	-0.37	2.12827e-06
ENST00000395218|gen|chr8|-	chr8:141668500-141669564	-0.37	2.22977e-12
ENST00000314994|gen|chr16|-	chr16:90036205-90037766	-0.37	1.57589e-17
ENST00000481629|gen|chr3|-	chr3:52028312-52028976	-0.36	1.06458e-08
ENST00000513437|gen|chr4|+	chr4:156727561-156727976	-0.32	1.79427e-09
ENST00000415001|gen|chr7|+	chr7:65617344-65619551	-0.41	2.22955e-20
ENST00000366661|gen|chr1|-	chr1:231041988-231042650	0.31	3.19422e-21
ENST00000431066|gen|chr2|-	chr2:38975720-38976657	-0.34	1.7339e-18
ENST00000394136|gen|chr15|-	chr15:99676527-99678214	-0.43	2.86043e-08
ENST00000392806|gen|chr12|-	chr12:108983621-108985307	-0.39	1.38845e-05
ENST00000269383|gen|chr17|-	chr17:73885040-73886859	-0.41	2.55072e-12
ENST00000470977|gen|chr1|-	chr1:28908101-28908384	0.38	1.52155e-10
ENST00000503114|gen|chr5|+	chr5:180662353-180662807	-0.32	1.03458e-06
ENST00000425660|gen|chr7|-	chr7:5567911-5568350	-0.32	0
ENST00000309863|gen|chr2|+	chr2:109124086-109125854	-0.36	3.48435e-27
ENST00000511809|gen|chr4|-	chr4:39553262-39553737	-0.33	2.04389e-17
ENST00000341329|gen|chr2|+	chr2:227860238-227863931	-0.47	1.61862e-15
ENST00000437412|gen|chr6|-	chr6:144261438-144262560	-0.43	5.22815e-21
ENST00000400701|gen|chrX|-	chrX:221416-221740	-0.42	4.15756e-21
ENST00000526060|gen|chr11|-	chr11:64894753-64895853	-0.43	1.28146e-24
ENST00000506640|gen|chr1|-	chr1:663053-663527	0.35	3.56158e-05
ENST00000412735|gen|chr2|+	chr2:97216835-97218367	-0.32	4.52519e-12
ENST00000452863|gen|chr11|-	chr11:32409329-32410603	-0.33	4.78724e-10
ENST00000356143|gen|chr5|+	chr5:141367355-141368750	-0.34	1.74365e-40
ENST00000437296|gen|chr3|+	chr3:172537937-172539263	-0.38	6.10524e-09
ENST00000264720|gen|chr2|-	chr2:27548722-27549541	-0.34	2.80322e-22
ENST00000319888|gen|chr18|-	chr18:2537523-2539065	-0.57	1.3784e-09
ENST00000555228|gen|chr14|+	chr14:74350880-74352159	0.32	6.13736e-07
ENST00000565548|gen|chr15|+	chr15:43698814-43699258	0.44	2.97777e-08
ENST00000526451|gen|chr11|-	chr11:65764015-65766069	-0.38	5.82646e-21
ENST00000401466|gen|chr2|+	chr2:120439365-120439694	-0.47	8.92351e-09
ENST00000454876|gen|chr3|+	chr3:14526515-14530857	-0.34	1.81676e-61
ENST00000526977|gen|chr8|-	chr8:145651065-145651439	0.39	0.000121159
ENST00000491309|gen|chr9|-	chr9:134399187-134400608	-0.41	2.52876e-10
ENST00000457199|gen|chr11|-	chr11:89934616-89935572	-0.35	3.68991e-107
ENST00000392839|gen|chr12|+	chr12:107279793-107280564	-0.48	1.1024e-08
ENST00000405786|gen|chr8|+	chr8:41367102-41368493	-0.34	1.30064e-100
ENST00000343762|gen|chr6|+	chr6:4954290-4955785	-0.32	3.69216e-27
ENST00000580483|gen|chr18|+	chr18:10550073-10550798	0.33	3.23552e-12
ENST00000574992|gen|chr17|-	chr17:79873315-79874328	-0.45	9.58352e-06
ENST00000397573|gen|chr15|-	chr15:40380093-40383987	-0.36	2.46729e-35
ENST00000418871|gen|chr19|-	chr19:53569866-53571329	-0.38	8.33132e-19
ENST00000523837|gen|chr14|+	chr14:91691027-91691699	0.46	2.46153e-22
ENST00000415783|gen|chr2|-	chr2:70436575-70439850	-0.44	3.58468e-24
ENST00000374820|gen|chr20|-	chr20:33148346-33148669	-0.3	1.17445e-05
ENST00000592529|gen|chr19|-	chr19:44979860-44980618	-0.31	0.000171012
ENST00000591607|gen|chr19|+	chr19:45593768-45594127	0.33	4.39546e-07
ENST00000457354|gen|chr14|+	chr14:51721237-51722759	-0.46	1.62821e-198
ENST00000399568|gen|chr22|-	chr22:19428408-19429166	0.33	8.47336e-05
ENST00000594156|gen|chr19|-	chr19:48613743-48614070	0.48	5.02945e-12
ENST00000264896|gen|chr4|-	chr4:77079889-77082865	-0.32	2.74225e-300
ENST00000302956|gen|chr16|+	chr16:2579564-2581423	-0.53	1.15397e-08
ENST00000379016|gen|chr11|+	chr11:33375114-33378569	-0.36	1.61806e-123
ENST00000360871|gen|chr11|-	chr11:129769609-129772207	-0.3	3.51322e-09
ENST00000484663|gen|chr16|-	chr16:30125426-30126029	0.31	0.00431881
ENST00000413209|gen|chr22|+	chr22:30090791-30094583	-0.32	2.34773e-13
ENST00000539380|gen|chr12|-	chr12:121711858-121712173	0.49	7.41053e-09
ENST00000490734|gen|chr7|+	chr7:44100515-44100836	0.37	8.47723e-73
ENST00000496834|gen|chr11|+	chr11:3846688-3847560	0.32	1.0664e-07
ENST00000566069|gen|chr16|-	chr16:23614487-23614975	-0.37	1.68501e-07
ENST00000395755|gen|chr16|+	chr16:27460604-27462115	0.32	5.94801e-06
ENST00000443119|gen|chr16|+	chr16:70405889-70406232	-0.33	3.6158e-16
ENST00000491056|gen|chr2|-	chr2:113593759-113594356	-0.4	5.62544e-05
ENST00000343817|gen|chr9|+	chr9:116359233-116360018	0.44	4.21945e-09
ENST00000532844|gen|chr11|+	chr11:57583780-57586650	-0.31	4.97055e-26
ENST00000529873|gen|chr11|+	chr11:57583780-57586650	-0.31	4.97055e-26
ENST00000358825|gen|chr11|-	chr11:129769600-129772207	-0.3	3.51322e-09
ENST00000555836|gen|chr14|+	chr14:104167537-104167851	-0.3	0.00389234
ENST00000336139|gen|chr11|-	chr11:123594884-123596704	-0.47	3.47861e-12
ENST00000479522|gen|chr10|+	chr10:90773875-90774341	-0.41	9.03594e-09
ENST00000588598|gen|chr19|-	chr19:1881233-1883799	-0.44	1.28083e-07
ENST00000544939|gen|chr12|-	chr12:121159309-121159817	-0.35	9.38994e-07
ENST00000361451|gen|chr19|-	chr19:9523271-9523950	0.33	1.22855e-08
ENST00000529435|gen|chr11|-	chr11:93467790-93468404	-0.31	1.061e-17
ENST00000484332|gen|chr3|+	chr3:63985143-63985472	0.33	1.13002e-11
ENST00000546183|gen|chr14|-	chr14:73137560-73137843	0.35	1.30196e-06
ENST00000252512|gen|chr8|+	chr8:21862599-21864096	-0.49	2.53772e-100
ENST00000287613|gen|chr3|+	chr3:9847899-9848789	-0.32	5.42234e-172
ENST00000294256|gen|chr11|-	chr11:64894750-64895853	-0.43	1.39602e-24
ENST00000371942|gen|chr9|-	chr9:136271185-136272076	0.43	8.49944e-15
ENST00000261017|gen|chr2|+	chr2:204292075-204296896	-0.39	9.14252e-08
ENST00000503585|gen|chr4|+	chr4:20728964-20729408	-0.38	3.09124e-18
ENST00000345990|gen|chr5|+	chr5:122950090-122952465	-0.33	2.15492e-19
ENST00000409298|gen|chr2|-	chr2:144703582-144704618	-0.38	5.05266e-07
ENST00000421109|gen|chr15|+	chr15:96880851-96881847	-0.36	7.29435e-45
ENST00000570101|gen|chr16|-	chr16:58699012-58701288	-0.35	2.3901e-18
ENST00000383797|gen|chr3|+	chr3:12574220-12574809	-0.36	0.000155576
ENST00000360683|gen|chr5|+	chr5:122950090-122952739	-0.32	1.05635e-19
ENST00000409157|gen|chr2|-	chr2:201353680-201354822	-0.55	3.31467e-25
ENST00000526200|gen|chr11|-	chr11:61665311-61665749	0.33	0.000255746
ENST00000337673|gen|chr7|-	chr7:99090862-99091151	-0.32	0.000252911
ENST00000336086|gen|chr7|-	chr7:43915511-43916265	-0.31	2.21711e-09
ENST00000305510|gen|chr2|+	chr2:97498353-97499648	0.63	9.88612e-09
ENST00000295414|gen|chr2|+	chr2:208618422-208620898	-0.45	6.81332e-18
ENST00000360506|gen|chr1|-	chr1:213165523-213168382	-0.51	1.12425e-08
ENST00000395799|gen|chr16|+	chr16:24835128-24837548	-0.3	1.57093e-05
ENST00000337929|gen|chr16|+	chr16:27460604-27461879	0.38	1.43031e-08
ENST00000292205|gen|chr1|-	chr1:154554537-154557281	-0.3	2.66762e-301
ENST00000487465|gen|chr3|-	chr3:10028190-10028522	0.31	5.96104e-156
ENST00000383746|gen|chr3|+	chr3:44399756-44401294	-0.37	5.00972e-13
ENST00000418555|gen|chr12|-	chr12:58020210-58020526	-0.33	3.02748e-05
ENST00000344099|gen|chr19|-	chr19:19821279-19822160	-0.3	0.000134096
ENST00000332830|gen|chr17|-	chr17:27232267-27233200	-0.56	6.4295e-21
ENST00000265433|gen|chr8|-	chr8:90945563-90947809	-0.34	9.90641e-60
ENST00000341911|gen|chr6|+	chr6:135539118-135540305	-0.44	4.19208e-27
ENST00000546910|gen|chr7|-	chr7:141627156-141629903	-0.38	1.11394e-19
ENST00000426398|gen|chr1|+	chr1:97278961-97280349	-0.48	1.43772e-13
ENST00000356080|gen|chr10|+	chr10:111893376-111893969	-0.43	0.0003491
ENST00000550657|gen|chr12|-	chr12:93802146-93804646	-0.3	8.26488e-24
ENST00000431010|gen|chr3|+	chr3:11302187-11304939	-0.35	5.74136e-65
ENST00000587994|gen|chr18|-	chr18:47309874-47310216	-0.31	2.22182e-08
ENST00000398213|gen|chr12|-	chr12:56295197-56295655	-0.33	5.42638e-23
ENST00000468843|gen|chr17|+	chr17:10614150-10614550	-0.34	2.32754e-12
ENST00000360171|gen|chr9|+	chr9:70914503-70914929	-0.49	5.00495e-83
ENST00000381584|gen|chr10|+	chr10:298410-299196	-0.59	2.32e-16
ENST00000377036|gen|chr1|-	chr1:10522524-10523090	-0.5	7.38826e-13
ENST00000361170|gen|chr1|-	chr1:156495196-156496277	0.46	4.71571e-07
ENST00000361577|gen|chr14|+	chr14:45542764-45543634	0.42	7.86996e-09
ENST00000312234|gen|chr11|-	chr11:65764015-65766069	-0.38	5.82646e-21
ENST00000262430|gen|chr16|+	chr16:83949094-83949787	0.31	0.000806129
ENST00000351081|gen|chr14|+	chr14:59835577-59836471	-0.33	7.95574e-09
ENST00000309446|gen|chr2|-	chr2:207938860-207945936	-0.42	3.71533e-06
ENST00000380071|gen|chr13|+	chr13:34410432-34411633	-0.59	4.75184e-15
ENST00000451334|gen|chr7|-	chr7:148767186-148767514	0.35	0.00814239
ENST00000395556|gen|chr7|-	chr7:50511830-50512960	0.3	0.000329792
ENST00000426713|gen|chr2|-	chr2:110969791-110970127	0.52	9.57751e-35
ENST00000554912|gen|chr14|-	chr14:100757452-100758619	-0.31	6.22655e-07
ENST00000450006|gen|chr8|+	chr8:21961579-21961893	-0.44	3.10334e-08
ENST00000265748|gen|chr7|+	chr7:36492209-36493400	-0.65	7.09879e-12
ENST00000302291|gen|chr1|-	chr1:23410522-23415387	-0.62	1.3971e-30
ENST00000338883|gen|chrX|-	chrX:19378173-19378866	0.38	2.84043e-15
ENST00000395601|gen|chr8|-	chr8:121547984-121551116	-0.48	2.21542e-48
ENST00000494543|gen|chr1|-	chr1:235344899-235345180	0.44	2.53294e-25
ENST00000403712|gen|chr2|-	chr2:218135-218810	0.53	1.59083e-07
ENST00000379573|gen|chr20|+	chr20:3804525-3805949	-0.52	1.97503e-07
ENST00000260359|gen|chr15|+	chr15:41672384-41673248	0.46	7.89928e-07
ENST00000361264|gen|chr9|-	chr9:34086384-34088347	-0.44	4.885e-98
ENST00000320694|gen|chr5|+	chr5:67593429-67594411	-0.46	2.37951e-25
ENST00000589852|gen|chr19|+	chr19:16301766-16302425	-0.36	1.02199e-83
ENST00000593039|gen|chr17|-	chr17:33338367-33338986	0.78	1.64479e-22
ENST00000429514|gen|chr1|+	chr1:95710269-95711058	-0.44	8.56498e-07
ENST00000553804|gen|chr12|-	chr12:56078351-56078841	0.41	4.14502e-07
ENST00000396081|gen|chr7|-	chr7:35672268-35673299	-0.43	6.97894e-25
ENST00000448924|gen|chr1|-	chr1:1017197-1018272	0.31	0.000969069
ENST00000397007|gen|chr11|-	chr11:3733064-3733772	0.37	7.57042e-14
ENST00000396594|gen|chr9|-	chr9:36214437-36217361	-0.37	7.49455e-07
ENST00000425354|gen|chr12|-	chr12:53604353-53605459	-0.38	6.07588e-07
ENST00000323055|gen|chr4|-	chr4:101944587-101947021	-0.44	3.06807e-74
ENST00000367854|gen|chr1|+	chr1:167673933-167675486	0.34	1.06415e-05
ENST00000355773|gen|chr6|-	chr6:74303101-74304799	-0.36	2.53011e-108
ENST00000545763|gen|chr15|+	chr15:42059478-42062137	-0.32	7.70329e-18
ENST00000307407|gen|chr4|+	chr4:74608181-74609433	-0.42	0
ENST00000374134|gen|chr9|+	chr9:116359233-116360018	0.44	4.21945e-09
ENST00000572919|gen|chr17|-	chr17:3512602-3513853	-0.45	1.48453e-07
ENST00000266732|gen|chr12|+	chr12:98928120-98929412	-0.35	2.14055e-32
ENST00000308167|gen|chrX|-	chrX:129198902-129200695	-0.35	1.58651e-18
ENST00000535581|gen|chr19|+	chr19:36259305-36260766	-0.41	2.48793e-05
ENST00000415077|gen|chr19|+	chr19:46005274-46005600	-0.31	0.00298534
ENST00000525393|gen|chr14|+	chr14:91691177-91691696	0.48	1.62809e-23
ENST00000523280|gen|chr8|+	chr8:54870829-54871863	0.32	0.00373708
ENST00000565611|gen|chr15|-	chr15:42707937-42709501	0.33	1.56252e-11
ENST00000361545|gen|chr7|+	chr7:73818178-73820260	-0.32	2.47426e-14
ENST00000329797|gen|chr14|-	chr14:105515727-105517330	-0.47	1.07376e-12
ENST00000298910|gen|chr12|+	chr12:40761567-40763083	0.41	1.62764e-06
ENST00000543795|gen|chr19|+	chr19:17535855-17536141	-0.36	2.21782e-06
ENST00000253680|gen|chr19|+	chr19:16268605-16269344	-0.41	8.62182e-06
ENST00000442431|gen|chrX|+	chrX:77381327-77381761	-0.39	0
ENST00000246041|gen|chr20|+	chr20:3804944-3805949	-0.51	1.01474e-07
ENST00000518557|gen|chr8|-	chr8:9758064-9758710	0.32	5.75482e-05
ENST00000301807|gen|chr3|-	chr3:36868310-36869765	-0.3	1.00522e-14
ENST00000399975|gen|chr21|+	chr21:30426508-30426809	-0.34	1.05054e-14
ENST00000396986|gen|chr11|+	chr11:3846688-3847564	0.33	4.69853e-08
ENST00000538769|gen|chr8|-	chr8:141668503-141669564	-0.36	2.22977e-12
ENST00000392692|gen|chr3|+	chr3:172538027-172539264	-0.34	3.8242e-07
ENST00000578501|gen|chr17|-	chr17:80206750-80207372	0.34	0.00338055
ENST00000559412|gen|chr15|-	chr15:59428564-59428883	-0.31	6.63947e-222
ENST00000262294|gen|chr17|-	chr17:57075562-57076737	-0.36	2.38936e-14
ENST00000231498|gen|chr5|-	chr5:37288238-37292001	-0.51	1.22604e-08
ENST00000356820|gen|chr6|-	chr6:152442821-152443570	-0.57	2.03214e-07
ENST00000312635|gen|chr12|+	chr12:62728971-62730471	-0.35	2.82918e-08
ENST00000486655|gen|chr17|-	chr17:15881040-15881477	-0.44	1.74114e-10
ENST00000373132|gen|chr1|-	chr1:36805224-36807355	-0.39	2.29033e-75
ENST00000357325|gen|chr1|-	chr1:156711898-156713240	-0.35	8.52628e-252
ENST00000219320|gen|chr16|-	chr16:58699012-58701288	-0.35	2.3901e-18
ENST00000374026|gen|chr6|-	chr6:34555064-34558341	-0.34	7.60473e-178
ENST00000443674|gen|chr5|+	chr5:142602011-142603715	-0.36	2.06991e-35
ENST00000403880|gen|chr22|-	chr22:26921711-26922233	-0.31	4.81785e-37
ENST00000377658|gen|chr1|-	chr1:6650783-6653424	-0.32	4.69456e-05
ENST00000446936|gen|chr3|-	chr3:128888329-128889295	-0.36	0
ENST00000425380|gen|chr11|+	chr11:125770163-125770543	-0.33	0.0188698
ENST00000504897|gen|chr5|+	chr5:140051962-140053709	-0.35	0.00584484
ENST00000222305|gen|chr19|+	chr19:35770159-35770715	0.37	4.71657e-36
ENST00000261034|gen|chr3|+	chr3:112301517-112303003	-0.3	2.95889e-33
ENST00000318424|gen|chr15|+	chr15:74005297-74006850	-0.35	6.24668e-261
ENST00000425103|gen|chr4|+	chr4:6882693-6885897	-0.67	6.19172e-64
ENST00000544624|gen|chr3|-	chr3:38167551-38167980	0.33	2.07493e-06
ENST00000480254|gen|chr6|-	chr6:32156499-32156854	-0.6	2.75471e-17
ENST00000315285|gen|chr2|+	chr2:32379565-32382706	-0.3	4.11825e-11
ENST00000529526|gen|chr11|+	chr11:57583780-57586650	-0.31	4.97055e-26
ENST00000520817|gen|chr8|+	chr8:41367102-41368499	-0.33	5.41002e-100
ENST00000594171|gen|chr19|-	chr19:39405908-39406245	-0.37	0.00109969
ENST00000371935|gen|chr9|-	chr9:136271187-136272076	0.44	5.92673e-15
ENST00000334736|gen|chr11|+	chr11:76261190-76262586	-0.36	3.95343e-07
ENST00000368309|gen|chr1|-	chr1:156005091-156006768	-0.33	1.69091e-27
ENST00000372672|gen|chr9|-	chr9:131483147-131483459	-0.31	7.69717e-10
ENST00000376057|gen|chr1|+	chr1:13942406-13944452	-0.43	0.000515292
ENST00000591639|gen|chr19|-	chr19:19904642-19905360	-0.47	8.73904e-10
ENST00000374140|gen|chr9|+	chr9:116359233-116360018	0.44	4.21945e-09
ENST00000450318|gen|chr15|+	chr15:41672384-41673245	0.46	7.89928e-07
ENST00000409483|gen|chr7|-	chr7:157331749-157333407	-0.43	3.68182e-08
ENST00000394376|gen|chr11|-	chr11:64570995-64571805	0.32	2.56143e-11
ENST00000512668|gen|chr5|-	chr5:32173915-32174423	-0.74	2.04903e-38
ENST00000492956|gen|chr1|-	chr1:43232177-43232688	-0.42	3.4375e-131
ENST00000263741|gen|chr1|-	chr1:1152310-1153049	0.5	1.55916e-77
ENST00000478530|gen|chr9|-	chr9:100849723-100850283	-0.36	6.36142e-05
ENST00000335858|gen|chr17|-	chr17:33427401-33427971	0.31	0.0466278
ENST00000358357|gen|chr7|+	chr7:72416773-72418838	-0.37	4.15764e-75
ENST00000456769|gen|chr7|-	chr7:99752046-99752633	0.56	3.10319e-07
ENST00000447601|gen|chrX|-	chrX:153734501-153735141	0.38	8.72563e-07
ENST00000349423|gen|chr8|+	chr8:87479122-87479705	-0.35	8.45347e-22
ENST00000390667|gen|chr13|+	chr13:73329354-73330336	-0.43	1.57875e-13
ENST00000316937|gen|chr7|-	chr7:99752042-99752633	0.56	1.64424e-07
ENST00000377709|gen|chr20|+	chr20:17970752-17971765	-0.33	1.80227e-11
ENST00000296084|gen|chr3|-	chr3:133875977-133876996	-0.31	1.69764e-19
ENST00000497827|gen|chr1|+	chr1:19655065-19655481	0.31	1.706e-08
ENST00000412006|gen|chr12|+	chr12:551086-551808	-0.35	1.15653e-06
ENST00000368026|gen|chr1|-	chr1:160965000-160968660	-0.55	7.03044e-30
ENST00000558190|gen|chr14|-	chr14:92524895-92525877	0.53	3.76817e-07
ENST00000591208|gen|chr18|+	chr18:12325281-12326331	-0.42	3.5289e-70
ENST00000588156|gen|chr18|+	chr18:39661101-39661385	0.3	9.7412e-06
ENST00000396197|gen|chr11|-	chr11:18551155-18553866	-0.34	8.02205e-14
ENST00000447291|gen|chr10|-	chr10:5994783-5995222	-0.4	1.94842e-14
ENST00000528053|gen|chr11|-	chr11:117158066-117160281	-0.35	1.49024e-09
ENST00000588367|gen|chr19|+	chr19:16301766-16302259	-0.31	1.14929e-77
ENST00000361428|gen|chr6|-	chr6:43303807-43304895	0.34	1.72883e-19
ENST00000359173|gen|chrX|-	chrX:19378175-19378866	0.38	2.84043e-15
ENST00000280527|gen|chr2|+	chr2:36775844-36778278	-0.51	1.13607e-17
ENST00000395754|gen|chr16|+	chr16:27460604-27461806	0.44	1.81159e-12
ENST00000267339|gen|chr13|-	chr13:111530886-111531983	-0.41	4.79285e-19
ENST00000355899|gen|chrX|+	chrX:114883881-114885177	-0.44	1.61651e-48
ENST00000461497|gen|chr3|-	chr3:145787226-145788503	-0.49	5.03764e-59
ENST00000553635|gen|chr14|+	chr14:70238178-70238666	0.49	1.32307e-198
ENST00000369026|gen|chr1|-	chr1:150547031-150549850	-0.34	0
ENST00000378861|gen|chr8|-	chr8:93897941-93898849	-0.36	4.4339e-18
ENST00000558373|gen|chr15|+	chr15:44816372-44819430	-0.38	7.86176e-18
ENST00000257880|gen|chr12|-	chr12:56078372-56079011	0.32	0.000164756
ENST00000356970|gen|chr1|-	chr1:109472129-109475123	-0.39	8.27418e-07
ENST00000419582|gen|chr9|+	chr9:131909743-131910236	0.49	1.18986e-90
ENST00000560747|gen|chr15|+	chr15:41672384-41673248	0.46	7.89928e-07
ENST00000273258|gen|chr3|+	chr3:69153787-69155217	-0.36	9.06251e-237
ENST00000480951|gen|chr5|-	chr5:173034935-173035274	-0.32	1.20832e-26
ENST00000482158|gen|chr2|-	chr2:198283232-198283686	-0.39	0.00135674
ENST00000369971|gen|chr1|-	chr1:109472129-109475123	-0.39	8.27418e-07
ENST00000272521|gen|chr2|+	chr2:120439365-120439694	-0.47	8.92351e-09
ENST00000358784|gen|chr15|-	chr15:52414402-52414953	0.32	0.0014812
ENST00000521508|gen|chr13|+	chr13:52602726-52603800	0.37	7.08366e-12
ENST00000553731|gen|chr14|-	chr14:51101545-51102085	-0.31	5.86665e-16
ENST00000368452|gen|chr6|+	chr6:123046340-123047037	-0.35	3.32348e-76
ENST00000396366|gen|chr9|+	chr9:71687628-71687938	-0.4	0.000181969
ENST00000565263|gen|chr16|+	chr16:68112889-68113223	0.38	0.00136574
ENST00000425241|gen|chr3|+	chr3:15084515-15084856	-0.4	8.08195e-15
ENST00000535194|gen|chr14|+	chr14:104159889-104160384	0.35	1.24777e-08
ENST00000372725|gen|chr10|+	chr10:76790804-76792051	-0.32	6.0117e-07
ENST00000504098|gen|chr5|+	chr5:110097482-110098484	0.3	4.20516e-31
ENST00000415006|gen|chr2|-	chr2:218137-218810	0.53	4.28062e-07
ENST00000606872|gen|chr19|-	chr19:62114-66499	-0.58	9.84218e-20
ENST00000370033|gen|chr10|-	chr10:103605355-103607284	-0.33	2.25909e-17
ENST00000576502|gen|chr16|+	chr16:15793679-15794348	-0.4	1.79281e-14
ENST00000369503|gen|chr1|+	chr1:116609729-116612675	-0.45	9.61023e-12
ENST00000544721|gen|chr11|-	chr11:72399499-72399933	-0.35	5.2453e-05
ENST00000430799|gen|chr1|+	chr1:27107247-27107678	-0.3	9.926e-35
ENST00000373027|gen|chr1|-	chr1:38326368-38327986	-0.38	9.73887e-08
ENST00000230990|gen|chr5|-	chr5:139712427-139713865	-0.47	1.10889e-175
ENST00000361272|gen|chr8|-	chr8:17086736-17088228	-0.42	1.10182e-91
ENST00000523539|gen|chr8|-	chr8:141668503-141669564	-0.36	2.22977e-12
ENST00000261556|gen|chr14|+	chr14:57114215-57116233	-0.31	1.00908e-08
ENST00000296555|gen|chr4|-	chr4:153242410-153244032	-0.36	1.10395e-09
ENST00000282369|gen|chr5|-	chr5:114460458-114462199	-0.46	3.06912e-11
ENST00000335367|gen|chr7|+	chr7:150819874-150820725	-0.44	5.55992e-08
ENST00000378313|gen|chr19|-	chr19:41246760-41248337	-0.39	0.000606334
ENST00000279550|gen|chr12|-	chr12:10851682-10852253	-0.3	5.3635e-29
ENST00000561678|gen|chr16|+	chr16:50263239-50264314	-0.41	9.97212e-11
ENST00000361332|gen|chr11|+	chr11:57583780-57586650	-0.31	4.97055e-26
ENST00000366962|gen|chr1|-	chr1:213165523-213168382	-0.51	1.12425e-08
ENST00000566051|gen|chr16|-	chr16:69390236-69390879	-0.33	7.13075e-13
ENST00000377321|gen|chr11|-	chr11:64570987-64571805	0.31	6.82028e-11
ENST00000357710|gen|chr14|+	chr14:73685997-73687109	-0.32	2.4097e-101
ENST00000227474|gen|chr11|-	chr11:125763380-125763679	0.31	6.26446e-11
ENST00000356889|gen|chr7|-	chr7:50511830-50512960	0.3	0.000329792
ENST00000368916|gen|chr1|+	chr1:151090732-151091147	0.3	0.0032928
ENST00000589432|gen|chr18|-	chr18:47309872-47310216	-0.31	2.54327e-08
ENST00000547100|gen|chr12|-	chr12:56712871-56713273	0.68	5.95699e-11
ENST00000580793|gen|chr17|-	chr17:80007793-80008390	-0.5	1.79908e-08
ENST00000591949|gen|chr19|+	chr19:36237552-36237894	0.42	2.05362e-19
ENST00000312777|gen|chr12|+	chr12:110354428-110355868	0.32	2.47427e-07
ENST00000504924|gen|chr5|-	chr5:53180613-53182390	-0.4	8.33969e-15
ENST00000434583|gen|chr3|+	chr3:3192223-3192563	-0.37	2.34367e-24
ENST00000544916|gen|chr12|+	chr12:9092055-9092531	0.41	7.67487e-06
ENST00000261318|gen|chr12|-	chr12:117153592-117155614	0.41	1.68572e-18
ENST00000437989|gen|chr15|+	chr15:37101104-37102445	-0.38	3.84733e-08
ENST00000235310|gen|chr1|-	chr1:11734536-11734831	-0.43	2.0367e-11
ENST00000434352|gen|chr7|-	chr7:99040512-99041119	-0.43	1.15881e-21
ENST00000523461|gen|chr14|+	chr14:91691027-91691675	0.45	6.68114e-22
ENST00000354402|gen|chr5|-	chr5:139937856-139938169	0.48	4.51066e-12
ENST00000490820|gen|chr11|-	chr11:85374567-85374854	0.31	1.16824e-14
ENST00000392730|gen|chr17|-	chr17:17286690-17287326	0.33	5.4203e-127
ENST00000397372|gen|chr19|+	chr19:16268605-16269344	-0.41	8.62182e-06
ENST00000524238|gen|chr8|+	chr8:28908672-28909066	0.37	4.62213e-07
ENST00000366758|gen|chr1|-	chr1:227918889-227920092	0.35	7.35003e-06
ENST00000418930|gen|chr8|+	chr8:86126097-86126753	-0.51	3.11957e-13
ENST00000371822|gen|chrX|+	chrX:117582950-117583921	-0.33	0.000155628
ENST00000411732|gen|chr10|-	chr10:64571762-64572966	-0.37	4.11235e-25
ENST00000528352|gen|chr1|+	chr1:67242933-67243384	-0.43	8.79265e-65
ENST00000298139|gen|chr8|+	chr8:31030618-31031285	-0.32	2.43755e-11
ENST00000529067|gen|chr19|-	chr19:42595237-42595743	-0.34	1.31945e-47
ENST00000336375|gen|chr3|+	chr3:132075722-132077596	-0.37	5.52332e-10
ENST00000371825|gen|chrX|+	chrX:117582950-117583900	-0.34	0.000117307
ENST00000569974|gen|chr16|-	chr16:28977736-28978204	-0.3	0.00106935
ENST00000340993|gen|chr17|-	chr17:57937373-57937682	-0.39	1.28317e-07
ENST00000334956|gen|chr11|+	chr11:12549472-12552348	-0.43	6.86614e-18
ENST00000262074|gen|chr15|-	chr15:99676527-99678214	-0.43	2.86043e-08
ENST00000428599|gen|chr11|+	chr11:57583780-57586650	-0.31	4.97055e-26
ENST00000369969|gen|chr1|-	chr1:109472129-109475123	-0.39	8.27418e-07
ENST00000402284|gen|chr22|-	chr22:30972651-30973032	-0.37	2.24938e-25
ENST00000555028|gen|chr14|+	chr14:74665680-74667936	-0.36	1.20632e-07
ENST00000255945|gen|chr7|+	chr7:150270148-150271041	-0.34	3.88039e-07
ENST00000307289|gen|chr11|-	chr11:64894752-64895853	-0.43	1.10089e-24
ENST00000523638|gen|chr19|-	chr19:37001596-37004901	-0.4	6.73879e-09
ENST00000527478|gen|chr11|-	chr11:130102586-130103885	-0.42	7.08313e-20
ENST00000285667|gen|chr21|-	chr21:15743435-15745937	-0.44	3.30557e-84
ENST00000441174|gen|chr11|+	chr11:124502134-124504698	-0.35	3.11293e-16
ENST00000332351|gen|chr11|-	chr11:32409320-32410603	-0.32	6.55615e-08
ENST00000489652|gen|chr3|-	chr3:122264278-122264850	0.49	6.04128e-11
ENST00000358755|gen|chr8|+	chr8:104343737-104345087	-0.4	1.04495e-30
ENST00000382772|gen|chrY|+	chrY:22754232-22754516	-0.45	2.29711e-63
ENST00000370701|gen|chrX|+	chrX:135126883-135129298	-0.33	1.37197e-18
ENST00000378164|gen|chr8|-	chr8:120743014-120744163	-0.36	2.58706e-35
ENST00000301093|gen|chr19|+	chr19:53086710-53087689	-0.35	0.000118138
ENST00000370349|gen|chr20|+	chr20:61598852-61599949	-0.32	8.77486e-09
ENST00000348549|gen|chr1|-	chr1:15818764-15819437	-0.38	9.44683e-10
ENST00000379339|gen|chr1|-	chr1:1017197-1018272	0.31	0.000969069
ENST00000219481|gen|chr16|+	chr16:461889-462487	-0.33	5.37842e-05
ENST00000323373|gen|chr3|+	chr3:15084515-15084856	-0.4	8.08195e-15
ENST00000424332|gen|chr1|-	chr1:226028583-226028888	-0.52	3.4323e-16
ENST00000409691|gen|chr6|+	chr6:31640059-31641323	-0.39	7.36736e-06
ENST00000438495|gen|chr6|+	chr6:126249917-126252257	-0.34	5.15692e-133
ENST00000528621|gen|chr11|+	chr11:57583780-57586650	-0.31	4.97055e-26
ENST00000367572|gen|chr6|-	chr6:144261474-144262560	-0.43	6.92516e-22
ENST00000456836|gen|chr10|-	chr10:103338732-103339209	0.5	2.38429e-09
ENST00000370197|gen|chr1|+	chr1:97278961-97280349	-0.48	1.43772e-13
ENST00000557258|gen|chr14|-	chr14:89627728-89628757	-0.31	0.000162664
ENST00000264515|gen|chr1|-	chr1:205055269-205057914	-0.34	8.03891e-12
ENST00000374023|gen|chr6|-	chr6:34555064-34558341	-0.34	7.60473e-178
ENST00000357898|gen|chr1|+	chr1:9427634-9427922	0.43	5.50445e-16
ENST00000357635|gen|chr15|-	chr15:75192327-75194959	-0.32	2.82609e-14
ENST00000449768|gen|chr12|+	chr12:113425184-113426610	-0.31	1.08194e-27
ENST00000392446|gen|chr17|-	chr17:76987798-76989631	-0.32	1.59071e-30
ENST00000417960|gen|chr3|+	chr3:172538027-172539264	-0.34	3.8242e-07
ENST00000170447|gen|chr3|+	chr3:12623752-12625212	-0.43	4.98724e-49
ENST00000263559|gen|chr10|+	chr10:70931025-70932612	-0.38	2.75271e-102
ENST00000377190|gen|chr11|-	chr11:64894750-64895853	-0.43	1.39602e-24
ENST00000519465|gen|chr8|-	chr8:141668500-141669564	-0.37	2.22977e-12
ENST00000201031|gen|chr20|+	chr20:55213069-55214339	-0.69	6.96579e-24
ENST00000438901|gen|chr6|+	chr6:135539001-135540305	-0.36	1.08393e-21
ENST00000416274|gen|chr8|+	chr8:86126097-86126750	-0.51	3.11957e-13
ENST00000438320|gen|chr4|-	chr4:183811407-183812551	-0.38	4.05438e-102
ENST00000424843|gen|chr8|-	chr8:105501458-105502900	-0.33	1.93726e-49
ENST00000367585|gen|chr6|-	chr6:143832547-143832827	0.71	0
ENST00000359301|gen|chr14|+	chr14:89078095-89079852	0.33	7.96129e-08
ENST00000509931|gen|chr5|+	chr5:43175592-43176346	-0.35	4.67981e-28
ENST00000552912|gen|chr12|+	chr12:110656031-110656580	-0.31	5.89568e-06
ENST00000458426|gen|chr2|-	chr2:208446076-208446870	-0.3	0.005877
ENST00000514280|gen|chr5|-	chr5:79646839-79647775	-0.34	1.97252e-25
ENST00000221930|gen|chr19|-	chr19:41836227-41836956	0.35	2.48134e-05
ENST00000576930|gen|chr17|+	chr17:7215140-7215774	0.32	5.98024e-107
ENST00000513559|gen|chr4|-	chr4:128841496-128841784	-0.34	3.427e-07
ENST00000560981|gen|chr15|+	chr15:40685669-40686373	0.35	2.41679e-09
ENST00000536419|gen|chr14|+	chr14:57114215-57114570	0.37	2.90672e-11
ENST00000290418|gen|chr2|-	chr2:74701228-74701672	-0.42	1.24006e-05
ENST00000302787|gen|chr4|-	chr4:1813205-1816150	-0.34	2.65671e-14
ENST00000360001|gen|chr1|-	chr1:1152287-1152891	0.61	1.78673e-120
ENST00000421241|gen|chr1|-	chr1:1017202-1018272	0.3	0.000931957
ENST00000375003|gen|chr1|-	chr1:21069174-21071289	-0.4	6.51835e-55
ENST00000373949|gen|chr1|+	chr1:28087092-28088475	0.36	5.2235e-06
ENST00000428977|gen|chr3|-	chr3:36868310-36869765	-0.3	1.00522e-14
ENST00000373714|gen|chr1|+	chr1:31837040-31837783	-0.42	2.20978e-17
ENST00000447906|gen|chr4|-	chr4:146058285-146058581	-0.31	2.70641e-29
ENST00000526731|gen|chr11|+	chr11:82924127-82926242	-0.51	2.55584e-10
ENST00000225519|gen|chr17|-	chr17:3511555-3513853	-0.51	7.67239e-08
ENST00000519875|gen|chr8|-	chr8:21998963-21999282	-0.38	1.6626e-09
ENST00000443905|gen|chr19|-	chr19:19904642-19905360	-0.47	8.73904e-10
ENST00000418581|gen|chr16|+	chr16:22345021-22345382	-0.3	1.49394e-08
ENST00000427803|gen|chr21|+	chr21:45560956-45561299	-0.42	1.48598e-07
ENST00000307712|gen|chr14|-	chr14:39501123-39502442	-0.6	3.27619e-31
ENST00000304538|gen|chr11|-	chr11:129769609-129772207	-0.3	3.51322e-09
ENST00000561448|gen|chr15|+	chr15:91463340-91463624	0.32	1.44396e-07
ENST00000552421|gen|chr14|+	chr14:75302477-75302893	0.34	0.00028088
ENST00000458360|gen|chr20|-	chr20:45838891-45839405	-0.31	6.47771e-10
ENST00000530811|gen|chr11|-	chr11:125763381-125763679	0.31	2.61224e-12
ENST00000396668|gen|chr7|+	chr7:12271601-12272715	0.35	4.56285e-14
ENST00000576251|gen|chr18|-	chr18:2537529-2539135	-0.63	7.38594e-12
ENST00000312239|gen|chr1|-	chr1:21069153-21071289	-0.39	1.63794e-53
ENST00000437473|gen|chr5|-	chr5:88016165-88018420	-0.45	1.01406e-110
ENST00000367687|gen|chr1|+	chr1:174959138-174959730	0.47	0.000758445
ENST00000480209|gen|chr7|-	chr7:44524566-44524873	0.42	2.59759e-20
ENST00000405430|gen|chr2|-	chr2:218152-218810	0.53	4.28062e-07
ENST00000518402|gen|chr6|-	chr6:105176916-105177536	-0.35	1.33652e-07
ENST00000520686|gen|chr8|-	chr8:93897547-93898849	-0.32	7.98556e-23
ENST00000595068|gen|chr19|+	chr19:35770159-35770717	0.37	3.4718e-35
ENST00000469109|gen|chr16|-	chr16:277240-277613	-0.44	4.20696e-06
ENST00000370022|gen|chr1|+	chr1:109239376-109240126	-0.32	0.000606334
ENST00000392844|gen|chr6|+	chr6:88376841-88377169	-0.38	2.84894e-23
ENST00000216361|gen|chr14|+	chr14:31358997-31359345	0.34	0.0005037
ENST00000248598|gen|chr7|-	chr7:76822687-76825595	-0.44	6.05312e-09
ENST00000539294|gen|chr8|+	chr8:64122264-64125346	-0.47	9.04454e-123
ENST00000373647|gen|chr9|+	chr9:125865492-125867145	-0.37	3.09929e-13
ENST00000430223|gen|chr8|-	chr8:99202060-99205205	-0.43	1.82207e-15
ENST00000357732|gen|chr2|-	chr2:55199324-55200291	-0.48	0
ENST00000345865|gen|chrX|-	chrX:118967988-118968840	0.31	8.31523e-06
ENST00000357122|gen|chr17|-	chr17:49043004-49043632	-0.3	2.63032e-49
ENST00000371989|gen|chr9|-	chr9:136228324-136230368	-0.36	4.1733e-105
ENST00000576910|gen|chr17|+	chr17:45016126-45017226	0.31	9.62554e-10
ENST00000426126|gen|chr12|+	chr12:77244765-77247476	-0.41	4.09448e-27
ENST00000458385|gen|chr4|-	chr4:186080818-186083951	-0.38	3.0772e-13
ENST00000261369|gen|chr5|+	chr5:122343444-122344907	-0.39	3.84537e-06
ENST00000382766|gen|chr15|-	chr15:37183232-37184373	0.31	3.92532e-06
ENST00000396780|gen|chr15|+	chr15:44816372-44819430	-0.38	7.86176e-18
ENST00000554228|gen|chr14|+	chr14:104159889-104160290	0.37	9.86528e-06
ENST00000339023|gen|chr17|-	chr17:36337711-36338594	-0.58	1.01911e-24
ENST00000373129|gen|chr1|-	chr1:36805224-36807355	-0.39	2.29033e-75
ENST00000464244|gen|chr22|-	chr22:43538931-43539286	-0.31	0.000218832
ENST00000588246|gen|chr19|+	chr19:16268448-16269386	-0.34	0.000251411
ENST00000416005|gen|chr2|+	chr2:27844328-27844855	-0.3	2.45192e-23
ENST00000331921|gen|chr7|-	chr7:101996308-101996889	0.56	2.32711e-16
ENST00000517805|gen|chr8|-	chr8:99055058-99055435	0.33	1.51375e-05
ENST00000333990|gen|chr2|+	chr2:113332423-113333876	-0.32	1.0345e-13
ENST00000461166|gen|chr3|+	chr3:156422920-156424539	-0.33	1.50412e-39
ENST00000341590|gen|chr14|-	chr14:53323985-53325094	-0.31	3.98803e-20
ENST00000225388|gen|chr17|-	chr17:27582853-27591556	-0.33	3.09007e-23
ENST00000316902|gen|chr14|-	chr14:23594503-23596385	-0.3	3.04456e-24
ENST00000427220|gen|chr3|+	chr3:9876364-9877088	0.36	1.02622e-07
ENST00000394627|gen|chr17|+	chr17:32598715-32599097	-0.33	2.1696e-48
ENST00000257776|gen|chr6|+	chr6:84799200-84800600	-0.32	1.40847e-10
ENST00000373023|gen|chr1|-	chr1:38326368-38327986	-0.38	9.73887e-08
ENST00000340370|gen|chr1|-	chr1:62920568-62921084	-0.44	2.81166e-06
ENST00000373874|gen|chr20|+	chr20:35219834-35222353	-0.39	4.54219e-14
ENST00000541726|gen|chr3|-	chr3:53919226-53919588	-0.3	6.14575e-34
ENST00000336660|gen|chr2|-	chr2:105977284-105977891	0.34	0.00404794
ENST00000219905|gen|chr15|+	chr15:42059478-42062141	-0.32	7.21753e-18
ENST00000423421|gen|chrX|+	chrX:148628508-148628855	-0.35	4.39966e-13
ENST00000583414|gen|chr17|-	chr17:46103532-46103841	-0.32	1.05365e-05
ENST00000434582|gen|chr2|+	chr2:191364751-191366839	-0.45	2.72231e-33
ENST00000310351|gen|chr3|-	chr3:123632299-123633625	-0.34	0.000431349
ENST00000398110|gen|chr22|-	chr22:26921711-26922233	-0.31	4.81785e-37
ENST00000382292|gen|chr13|-	chr13:23902964-23904274	-0.38	1.49459e-07
ENST00000345662|gen|chr2|+	chr2:32379565-32382705	-0.3	4.11825e-11
ENST00000314446|gen|chr19|-	chr19:54778205-54778536	-0.3	6.6694e-05
ENST00000334746|gen|chr14|-	chr14:93703895-93708618	-0.32	4.30211e-06
ENST00000296414|gen|chr4|+	chr4:100789273-100791311	-0.43	1.41482e-26
ENST00000477021|gen|chr3|-	chr3:49070331-49070634	-0.44	1.90918e-06
ENST00000270530|gen|chr19|+	chr19:7928588-7929862	-0.4	4.44879e-05
ENST00000395757|gen|chr17|-	chr17:17715386-17715935	-0.37	2.12827e-06
ENST00000393243|gen|chr16|+	chr16:85706145-85709810	0.31	0.0214907
ENST00000427577|gen|chr1|-	chr1:78276545-78277466	-0.36	1.02836e-40
ENST00000254940|gen|chr16|+	chr16:69375555-69377014	-0.37	1.95782e-30
ENST00000554152|gen|chr14|-	chr14:53323988-53325094	-0.31	1.48153e-20
ENST00000273038|gen|chr3|-	chr3:11597543-11600029	-0.43	1.23777e-165
ENST00000392121|gen|chr1|+	chr1:167757158-167760056	-0.34	4.72594e-10
ENST00000525369|gen|chr6|+	chr6:135539118-135540310	-0.44	8.80796e-26
ENST00000539354|gen|chr12|+	chr12:133635518-133636192	0.4	1.21134e-08
ENST00000519656|gen|chr8|+	chr8:133023142-133025889	-0.33	1.22314e-62
ENST00000541477|gen|chr12|+	chr12:7031963-7032859	-0.53	3.65794e-09
ENST00000322897|gen|chr18|+	chr18:10550217-10552757	-0.34	1.9449e-21
ENST00000380828|gen|chr7|+	chr7:66274271-66276446	-0.43	4.43896e-13
ENST00000455146|gen|chr13|+	chr13:40325230-40326769	-0.36	1.26513e-06
ENST00000264639|gen|chr17|+	chr17:38153834-38154213	0.44	3.73195e-30
ENST00000415361|gen|chr11|+	chr11:57583780-57586650	-0.31	4.97055e-26
ENST00000373299|gen|chr9|+	chr9:130453136-130454995	-0.3	9.41662e-08
ENST00000339241|gen|chr4|+	chr4:124323706-124324907	-0.3	6.8429e-05
ENST00000347255|gen|chr1|+	chr1:174959138-174959650	0.36	0.0118648
ENST00000252229|gen|chr6|+	chr6:31477686-31478901	-0.39	2.86855e-21
ENST00000489642|gen|chr3|-	chr3:49070054-49070661	-0.4	3.66467e-09
ENST00000395153|gen|chr14|+	chr14:59113852-59115039	-0.52	4.42913e-09
ENST00000409798|gen|chr2|+	chr2:184025859-184026166	-0.37	4.60528e-18
ENST00000409588|gen|chr2|+	chr2:201768264-201768648	-0.32	1.61807e-08
ENST00000473661|gen|chr3|+	chr3:9876364-9877088	0.36	1.02622e-07
ENST00000282032|gen|chr11|+	chr11:30358342-30359774	-0.36	1.67974e-17
ENST00000534279|gen|chr1|-	chr1:154560600-154561078	-0.3	2.26692e-05
ENST00000406870|gen|chr3|-	chr3:187439164-187440245	-0.57	3.69541e-189
ENST00000310074|gen|chr4|+	chr4:7056781-7059679	-0.42	2.01007e-23
ENST00000602795|gen|chr20|+	chr20:57569731-57570188	-0.3	1.6794e-18
ENST00000295924|gen|chr3|+	chr3:156422920-156424559	-0.32	3.50344e-38
ENST00000311350|gen|chr7|-	chr7:35672678-35673299	-0.32	7.56978e-21
ENST00000311967|gen|chr7|+	chr7:129395021-129395855	-0.42	1.4094e-06
ENST00000303562|gen|chr14|+	chr14:75748127-75748933	-0.3	1.60193e-20
ENST00000464260|gen|chr3|+	chr3:160786945-160788816	-0.38	0.000471241
ENST00000518668|gen|chr8|+	chr8:142204332-142205907	-0.32	9.65504e-98
ENST00000437222|gen|chr20|-	chr20:52185358-52185654	0.47	2.13191e-27
ENST00000409681|gen|chr2|-	chr2:86253450-86254545	-0.37	1.4025e-11
ENST00000356438|gen|chr11|+	chr11:125770163-125770539	-0.34	0.011203
ENST00000473924|gen|chr7|-	chr7:44609350-44609727	0.63	1.13943e-13
ENST00000394374|gen|chr11|-	chr11:64570995-64571805	0.32	2.56143e-11
ENST00000392995|gen|chr17|+	chr17:58740355-58741834	-0.49	2.57796e-24
ENST00000356674|gen|chr7|-	chr7:26231463-26231958	-0.41	0
ENST00000468715|gen|chr1|-	chr1:97144429-97145176	-0.53	0
ENST00000341209|gen|chr1|+	chr1:206154051-206155074	-0.41	9.38711e-47
ENST00000581185|gen|chr17|+	chr17:25633941-25634815	-0.34	6.03011e-06
ENST00000356208|gen|chr20|+	chr20:55982902-55984389	-0.33	8.50358e-13
ENST00000598088|gen|chr19|+	chr19:49133030-49133662	-0.37	1.53653e-06
ENST00000466382|gen|chr1|+	chr1:27105513-27107668	-0.39	6.97377e-30
ENST00000381278|gen|chr22|-	chr22:43088127-43088895	0.39	0.00104252
ENST00000547238|gen|chr12|-	chr12:53714348-53714992	-0.37	0.000117962
ENST00000306938|gen|chr5|+	chr5:43175235-43175821	-0.45	2.75954e-47
ENST00000432752|gen|chr16|+	chr16:68112889-68113218	0.39	0.00117006
ENST00000370976|gen|chr1|-	chr1:68591174-68591908	-0.38	2.61943e-10
ENST00000534641|gen|chr11|+	chr11:18387416-18388360	-0.34	2.39986e-30
ENST00000564258|gen|chr15|+	chr15:41106424-41106763	-0.58	1.33381e-13
ENST00000312989|gen|chr11|-	chr11:67165653-67166005	-0.33	1.35656e-25
ENST00000521657|gen|chr5|+	chr5:67593429-67594581	-0.35	3.92335e-13
ENST00000396930|gen|chr8|-	chr8:41786996-41789722	-0.37	1.21648e-12
ENST00000414849|gen|chr15|+	chr15:41672384-41673248	0.46	7.89928e-07
ENST00000530726|gen|chr11|+	chr11:838444-838831	-0.32	3.01828e-15
ENST00000370626|gen|chr10|-	chr10:99437180-99437625	-0.36	9.36557e-06
ENST00000533432|gen|chr1|-	chr1:201453490-201453840	-0.34	1.52665e-101
ENST00000358655|gen|chr14|-	chr14:100800138-100801211	-0.3	3.83997e-237
ENST00000581407|gen|chr17|-	chr17:27082997-27085287	-0.33	1.06138e-07
ENST00000318010|gen|chr15|+	chr15:42644337-42645864	-0.42	1.2876e-06
ENST00000359943|gen|chr7|-	chr7:120988904-120990514	-0.48	3.18649e-206
ENST00000588933|gen|chr19|-	chr19:9523273-9523950	0.33	1.22855e-08
ENST00000320486|gen|chr9|+	chr9:98775485-98776842	-0.39	1.20874e-07
ENST00000242719|gen|chr1|+	chr1:51736994-51739127	-0.4	2.92773e-275
ENST00000230895|gen|chr5|-	chr5:10679341-10681167	-0.36	4.09619e-110
ENST00000442034|gen|chr2|+	chr2:135926351-135927559	-0.44	9.14931e-42
ENST00000236342|gen|chr1|+	chr1:26795622-26795930	0.4	9.08139e-19
ENST00000342314|gen|chr15|-	chr15:34817407-34819832	0.3	0.000235136
ENST00000541777|gen|chr19|-	chr19:53115630-53116266	-0.33	1.53892e-10
ENST00000394339|gen|chr4|+	chr4:124323706-124324910	-0.3	6.8429e-05
ENST00000357700|gen|chr10|-	chr10:5680830-5682665	-0.3	6.07405e-07
ENST00000392474|gen|chr12|-	chr12:121675496-121678270	-0.36	3.26158e-16
ENST00000484389|gen|chr13|+	chr13:61102500-61102971	0.33	5.28467e-07
ENST00000409955|gen|chr2|-	chr2:128604272-128605680	-0.3	1.50961e-42
ENST00000394853|gen|chr4|-	chr4:101945484-101947021	-0.39	9.99029e-71
ENST00000421249|gen|chr8|-	chr8:95522960-95523358	-0.51	3.80836e-18
ENST00000397587|gen|chr2|-	chr2:122095353-122098436	-0.37	1.46179e-09
ENST00000372667|gen|chr9|-	chr9:131483148-131483459	-0.3	4.01482e-10
ENST00000442986|gen|chr10|-	chr10:31133566-31133889	-0.4	7.19459e-07
ENST00000578774|gen|chr17|+	chr17:38520178-38520945	-0.34	8.79019e-05
ENST00000526019|gen|chr6|+	chr6:130460898-130461630	-0.53	1.07832e-25
ENST00000586810|gen|chr18|+	chr18:12324807-12325762	-0.43	1.71011e-55
ENST00000376745|gen|chr11|-	chr11:67165671-67166005	-0.33	2.83412e-27
ENST00000421544|gen|chr6|+	chr6:102516386-102517958	-0.62	7.40627e-13
ENST00000305921|gen|chr17|+	chr17:58740913-58741849	-0.41	5.15623e-13
ENST00000373266|gen|chr1|-	chr1:35899705-35900494	-0.31	8.83417e-15
ENST00000373988|gen|chrX|-	chrX:70459475-70460765	-0.3	0.000151819
ENST00000372624|gen|chrX|+	chrX:102885324-102885881	-0.4	9.2184e-16
ENST00000526357|gen|chr11|+	chr11:57583780-57586650	-0.31	4.97055e-26
ENST00000263549|gen|chr7|-	chr7:139723543-139724359	-0.33	4.00601e-105
ENST00000437765|gen|chr2|+	chr2:32530557-32530935	-0.31	3.03786e-96
ENST00000575158|gen|chr17|-	chr17:1367479-1369019	-0.37	2.23936e-15
ENST00000526843|gen|chr11|-	chr11:127810807-127811549	-0.31	1.32572e-154
ENST00000523407|gen|chr9|-	chr9:96213369-96213806	-0.33	4.2685e-12
ENST00000276052|gen|chrX|+	chrX:47088167-47089392	-0.32	1.68035e-07
ENST00000330540|gen|chr3|+	chr3:121838381-121839983	0.43	2.02836e-05
ENST00000376234|gen|chr13|-	chr13:101256180-101257247	-0.42	0.000162141
ENST00000538118|gen|chr12|-	chr12:24967736-24970941	0.37	6.13178e-44
ENST00000266070|gen|chr20|-	chr20:61509089-61510584	-0.34	1.29352e-07
ENST00000394229|gen|chr12|-	chr12:56078372-56079011	0.32	0.000164756
ENST00000369125|gen|chr6|-	chr6:105176796-105177536	-0.32	4.61844e-06
ENST00000447669|gen|chr17|-	chr17:33338632-33338986	0.55	5.17249e-15
ENST00000357743|gen|chr8|+	chr8:41367102-41368499	-0.33	5.41002e-100
ENST00000447684|gen|chr19|+	chr19:54659046-54659419	-0.39	0.00086714
ENST00000356683|gen|chr17|+	chr17:7162107-7163250	-0.39	7.74301e-16
ENST00000544216|gen|chr19|+	chr19:34718293-34720420	-0.3	4.03357e-42
ENST00000429976|gen|chr3|-	chr3:36868310-36869765	-0.3	1.00522e-14
ENST00000511218|gen|chr5|-	chr5:87491644-87492027	-0.39	8.01835e-26
ENST00000303660|gen|chr2|-	chr2:145145580-145147017	-0.34	3.06737e-183
ENST00000413440|gen|chr1|+	chr1:14113022-14114574	-0.5	1.26782e-20
ENST00000380230|gen|chr15|+	chr15:65249527-65251042	0.59	1.28184e-10
ENST00000514051|gen|chr4|+	chr4:99982468-99983175	-0.31	2.22078e-44
ENST00000336079|gen|chrY|+	chrY:15030034-15032390	-0.35	4.55083e-102
ENST00000317726|gen|chr19|-	chr19:10332110-10333870	-0.39	1.14119e-37
ENST00000361391|gen|chr11|+	chr11:57583780-57586650	-0.31	4.97055e-26
ENST00000294489|gen|chr1|+	chr1:13942406-13944452	-0.43	0.000515292
ENST00000252996|gen|chr20|-	chr20:60549853-60551223	-0.38	1.88592e-12
ENST00000257622|gen|chr7|+	chr7:72416773-72418838	-0.37	4.15764e-75
ENST00000487867|gen|chr15|+	chr15:65249441-65251033	0.44	2.22205e-06
ENST00000594773|gen|chr19|-	chr19:19105174-19105801	-0.47	8.8405e-14
ENST00000359541|gen|chr2|-	chr2:27548715-27549541	-0.3	3.1737e-14
ENST00000297679|gen|chr16|+	chr16:30999504-31000473	-0.37	6.34739e-10
ENST00000314571|gen|chr3|+	chr3:12574220-12574820	-0.33	0.00061675
ENST00000415491|gen|chr11|+	chr11:63283865-63284239	0.5	1.27361e-05
ENST00000406277|gen|chrX|-	chrX:152853384-152853822	-0.35	2.41112e-05
ENST00000575878|gen|chr16|+	chr16:70405889-70406232	-0.33	3.6158e-16
ENST00000560205|gen|chr15|-	chr15:23034120-23034424	0.31	9.15124e-10
ENST00000547198|gen|chr12|-	chr12:51374791-51375508	-0.39	2.14409e-30
ENST00000521233|gen|chr6|-	chr6:114292020-114292300	0.35	3.74887e-34
ENST00000367500|gen|chr1|+	chr1:185259935-185260897	-0.34	0.000691977
ENST00000402228|gen|chr3|+	chr3:12574220-12574816	-0.34	0.00031338
ENST00000228865|gen|chr12|+	chr12:12794932-12798042	-0.36	5.8389e-14
ENST00000519811|gen|chr8|+	chr8:142204332-142205907	-0.32	9.65504e-98
ENST00000398294|gen|chr11|-	chr11:85374567-85374854	0.31	1.16824e-14
ENST00000413574|gen|chr22|-	chr22:38692210-38692566	-0.46	0.000294209
ENST00000505606|gen|chr5|+	chr5:43175235-43176426	-0.56	1.03381e-60
ENST00000528232|gen|chr11|+	chr11:57583780-57586650	-0.31	4.97055e-26
ENST00000377457|gen|chr9|-	chr9:69204537-69204962	-0.53	2.55946e-82
ENST00000377855|gen|chr1|-	chr1:6324332-6324656	-0.44	5.48871e-05
ENST00000555043|gen|chr14|-	chr14:50087963-50090198	0.31	2.94807e-45
ENST00000261304|gen|chr14|-	chr14:88399357-88401075	-0.36	6.38065e-27
ENST00000406787|gen|chr11|+	chr11:28352048-28355054	-0.54	3.29825e-18
ENST00000303221|gen|chr5|-	chr5:49692025-49695106	-0.32	3.45109e-12
ENST00000399976|gen|chr21|+	chr21:30426508-30426809	-0.34	1.05054e-14
ENST00000544674|gen|chr11|-	chr11:73106928-73107481	0.34	1.43979e-13
ENST00000263981|gen|chr4|-	chr4:153242414-153244032	-0.36	1.10395e-09
ENST00000531519|gen|chr6|+	chr6:135539001-135540305	-0.36	1.08393e-21
ENST00000288670|gen|chr2|+	chr2:153504419-153506348	-0.36	1.35186e-75
ENST00000495874|gen|chr1|-	chr1:43232177-43232693	-0.43	2.19592e-131
ENST00000530926|gen|chr11|-	chr11:108032047-108032410	-0.36	1.63021e-06
ENST00000394035|gen|chr7|-	chr7:99752042-99752633	0.56	1.64424e-07
ENST00000397426|gen|chr22|+	chr22:32894517-32894816	-0.32	1.02386e-25
ENST00000495891|gen|chr3|+	chr3:156422920-156424539	-0.33	1.50412e-39
ENST00000333314|gen|chr5|-	chr5:114914347-114917011	-0.37	7.81184e-17
ENST00000376062|gen|chr20|-	chr20:30252254-30253751	-0.31	7.19516e-18
ENST00000369248|gen|chr10|+	chr10:116621299-116624472	-0.33	0.000142157
ENST00000239830|gen|chr12|+	chr12:551086-551811	-0.35	1.15653e-06
ENST00000355619|gen|chr13|-	chr13:77579388-77581279	-0.41	1.07293e-24
ENST00000451522|gen|chr4|+	chr4:7032119-7034841	-0.39	1.01609e-41
ENST00000396053|gen|chr11|+	chr11:66433436-66434153	-0.37	4.56025e-05
ENST00000378174|gen|chr17|+	chr17:36294031-36294914	-0.52	8.60651e-22
ENST00000395412|gen|chr5|+	chr5:122950090-122952465	-0.33	2.15492e-19
ENST00000535298|gen|chr19|+	chr19:58983696-58984781	0.4	1.15065e-07
ENST00000448077|gen|chr6|+	chr6:35393856-35395968	-0.3	4.07937e-37
ENST00000398540|gen|chr3|-	chr3:69219140-69221011	-0.3	1.0533e-54
ENST00000291041|gen|chr16|+	chr16:67961545-67963581	-0.31	4.83709e-11
ENST00000258538|gen|chr12|-	chr12:105196330-105198929	-0.35	3.44277e-06
ENST00000443624|gen|chr1|+	chr1:24021287-24021885	0.32	0.00886027
ENST00000537754|gen|chr12|-	chr12:48543212-48543781	0.38	7.91282e-11
ENST00000576232|gen|chr1|+	chr1:1335670-1335988	0.42	2.73026e-10
ENST00000341928|gen|chr18|-	chr18:5392382-5393477	-0.32	2.63378e-37
ENST00000394366|gen|chr14|+	chr14:70238178-70238690	0.51	0
ENST00000272252|gen|chr2|+	chr2:38960707-38961910	-0.32	1.53107e-18
ENST00000552876|gen|chr12|-	chr12:53714348-53715041	-0.32	0.0015064
ENST00000274853|gen|chr6|-	chr6:30644165-30645045	0.38	2.10682e-75
ENST00000577597|gen|chr17|+	chr17:61770908-61771234	0.33	3.59361e-07
ENST00000438547|gen|chr9|-	chr9:91992149-91993618	-0.38	3.67825e-09
ENST00000557764|gen|chr14|-	chr14:39639218-39639518	0.71	8.53152e-51
ENST00000506554|gen|chr5|-	chr5:88016660-88018569	-0.53	6.8148e-142
ENST00000397244|gen|chr6|+	chr6:18222223-18224084	-0.38	6.97256e-14
ENST00000517659|gen|chr8|+	chr8:54870829-54871863	0.32	0.00373708
ENST00000496731|gen|chr7|-	chr7:143947763-143948696	-0.44	4.72704e-14
ENST00000584955|gen|chr17|-	chr17:46103539-46103841	-0.32	5.77942e-06
ENST00000368209|gen|chr1|-	chr1:156711901-156713240	-0.36	1.36141e-255
ENST00000530393|gen|chr11|-	chr11:123595487-123596704	-0.49	1.89921e-18
ENST00000393810|gen|chr6|-	chr6:44221832-44223301	-0.3	2.22545e-30
ENST00000602909|gen|chr2|-	chr2:128601126-128603261	-0.32	1.983e-07
ENST00000428308|gen|chr5|+	chr5:78981096-78981403	-0.35	2.37827e-65
ENST00000264993|gen|chr3|+	chr3:133306890-133309105	-0.36	0
ENST00000382058|gen|chr22|+	chr22:32894517-32894818	-0.32	4.94201e-25
ENST00000555728|gen|chr12|-	chr12:56078486-56078841	0.65	5.85536e-20
ENST00000557686|gen|chr14|+	chr14:104167537-104167850	-0.3	0.00389234
ENST00000373464|gen|chr9|+	chr9:129596192-129600489	-0.41	9.97921e-13
ENST00000532649|gen|chr11|+	chr11:57583780-57586650	-0.31	4.97055e-26
ENST00000428239|gen|chr1|+	chr1:91989992-91991321	-0.35	0.00739171
ENST00000398185|gen|chr15|-	chr15:101844133-101845462	-0.38	1.22784e-21
ENST00000379310|gen|chr13|-	chr13:42140972-42142332	-0.31	0.00534039
ENST00000399050|gen|chr11|+	chr11:57583780-57586650	-0.31	4.97055e-26
ENST00000304414|gen|chr16|-	chr16:18802990-18804573	-0.3	2.16528e-97
ENST00000394426|gen|chr12|-	chr12:53604353-53605459	-0.38	6.07588e-07
ENST00000401088|gen|chr1|+	chr1:16721635-16724637	-0.37	2.27855e-88
ENST00000517712|gen|chr8|-	chr8:141668503-141669564	-0.36	2.22977e-12
ENST00000389936|gen|chr15|+	chr15:42059478-42062137	-0.32	7.70329e-18
ENST00000373872|gen|chr20|+	chr20:35219834-35222353	-0.39	4.54219e-14
ENST00000420397|gen|chr2|+	chr2:160623863-160624471	-0.31	2.7938e-105
ENST00000302345|gen|chr17|-	chr17:76987798-76989631	-0.32	1.59071e-30
ENST00000373044|gen|chr1|-	chr1:38268615-38269596	-0.31	2.73904e-44
ENST00000380639|gen|chr5|+	chr5:71654254-71655122	-0.32	1.98866e-09
ENST00000556683|gen|chr14|+	chr14:51721058-51722372	-0.43	1.83974e-192
ENST00000367825|gen|chr1|+	chr1:168211738-168212087	0.43	2.97352e-09
ENST00000355740|gen|chr10|+	chr10:90774207-90775542	-0.32	0.00261718
ENST00000426142|gen|chr11|+	chr11:57583780-57586650	-0.31	4.97055e-26
ENST00000428193|gen|chr19|+	chr19:55898657-55898978	-0.39	1.50321e-06
ENST00000457423|gen|chr20|-	chr20:21146845-21147236	0.39	3.18263e-221
ENST00000249005|gen|chr22|-	chr22:43088126-43088895	0.39	0.00104252
ENST00000318443|gen|chr15|+	chr15:74005297-74006859	-0.36	6.51563e-261
ENST00000564628|gen|chr16|-	chr16:1820320-1820759	-0.31	5.88912e-10
ENST00000378060|gen|chr13|-	chr13:52986736-52989964	-0.33	2.84016e-30
ENST00000348165|gen|chr7|+	chr7:157060449-157062066	-0.32	9.82415e-27
ENST00000429150|gen|chr6|-	chr6:144261438-144262560	-0.43	5.22815e-21
ENST00000375864|gen|chr6|+	chr6:31640059-31641323	-0.39	7.36736e-06
ENST00000460933|gen|chr3|-	chr3:133875976-133876996	-0.31	3.47685e-19
ENST00000378614|gen|chr10|-	chr10:13360079-13361141	-0.36	2.13209e-12
ENST00000494950|gen|chr3|-	chr3:145787967-145788503	-0.45	3.17705e-52
ENST00000372236|gen|chr6|+	chr6:43582294-43583397	-0.36	0.000540434
ENST00000337174|gen|chr12|-	chr12:121675499-121678599	-0.39	5.12682e-22
ENST00000409028|gen|chr2|+	chr2:101635500-101636190	-0.33	1.9494e-07
ENST00000503197|gen|chr3|-	chr3:129150108-129150410	-0.32	4.11919e-17
ENST00000439720|gen|chr7|+	chr7:66274271-66275654	-0.33	2.5948e-06
ENST00000465139|gen|chr15|-	chr15:69070873-69072419	-0.3	1.02657e-13
ENST00000312046|gen|chr8|+	chr8:107763169-107764922	-0.37	1.45668e-88
ENST00000389413|gen|chr7|-	chr7:157331749-157333407	-0.43	3.68182e-08
ENST00000398165|gen|chr21|-	chr21:44473300-44473989	-0.35	6.49477e-17
ENST00000540690|gen|chr1|+	chr1:27107247-27107650	-0.3	6.9728e-35
ENST00000391457|gen|chr15|+	chr15:35271977-35272268	-0.35	1.48525e-45
ENST00000336237|gen|chr2|+	chr2:37475493-37476303	-0.36	9.6624e-05
ENST00000392328|gen|chr2|+	chr2:191364944-191367041	-0.47	8.81261e-40
ENST00000430390|gen|chr3|+	chr3:9876777-9877088	0.42	3.43746e-08
ENST00000357698|gen|chr15|+	chr15:65249527-65251039	0.59	9.96744e-11
ENST00000525514|gen|chr6|+	chr6:135539001-135540305	-0.36	1.08393e-21
ENST00000379079|gen|chr11|-	chr11:32409320-32410603	-0.32	6.55615e-08
ENST00000491177|gen|chr1|-	chr1:153603486-153603836	0.32	0.011901
ENST00000378887|gen|chr19|+	chr19:36486524-36487220	0.31	0.00023386
ENST00000545482|gen|chr1|-	chr1:6324332-6324656	-0.44	5.48871e-05
ENST00000413644|gen|chr6|-	chr6:109687716-109689481	-0.36	0
ENST00000344663|gen|chr19|+	chr19:1376575-1378430	-0.52	1.05922e-41
ENST00000297029|gen|chr7|+	chr7:12692340-12693228	-0.63	4.06017e-11
ENST00000402627|gen|chr15|-	chr15:58889070-58889655	-0.3	8.0707e-78
ENST00000310380|gen|chr3|-	chr3:194789007-194790443	-0.34	2.18658e-13
ENST00000596387|gen|chr19|-	chr19:16662803-16663139	-0.35	5.38195e-54
ENST00000541730|gen|chr6|-	chr6:20100934-20102516	0.43	3.06979e-06
ENST00000291900|gen|chr9|-	chr9:131492064-131493615	-0.35	2.4962e-06
ENST00000409757|gen|chr4|+	chr4:7032119-7034838	-0.39	1.01609e-41
ENST00000542540|gen|chr12|-	chr12:121711866-121712173	0.48	2.47034e-08
ENST00000540887|gen|chr11|+	chr11:63971152-63971615	-0.4	3.81307e-07
ENST00000542783|gen|chr3|+	chr3:156422920-156424555	-0.32	3.45154e-38
ENST00000378578|gen|chrX|-	chrX:37698088-37699827	-0.32	1.25219e-62
ENST00000373016|gen|chr1|-	chr1:38462441-38463076	-0.38	0.000663452
ENST00000397762|gen|chr14|-	chr14:21927178-21929354	-0.44	1.90006e-21
ENST00000300648|gen|chr12|-	chr12:120565006-120565652	-0.47	3.01121e-39
ENST00000336455|gen|chr15|+	chr15:41106424-41106767	-0.57	1.99165e-13
ENST00000417822|gen|chr20|-	chr20:31276722-31278816	-0.46	3.787e-42
ENST00000285518|gen|chr8|+	chr8:6614909-6617184	-0.3	9.29912e-32
ENST00000298159|gen|chr14|-	chr14:35179592-35182070	-0.36	8.09379e-06
ENST00000538836|gen|chr1|+	chr1:10690044-10690372	-0.31	6.02917e-05
ENST00000345117|gen|chr8|-	chr8:42691818-42693388	-0.46	1.03187e-33
ENST00000394876|gen|chr4|-	chr4:100469769-100470244	-0.44	1.58631e-06
ENST00000512215|gen|chr4|-	chr4:101944565-101947021	-0.44	3.99117e-74
ENST00000359293|gen|chrX|+	chrX:148628508-148628852	-0.36	2.33694e-14
ENST00000599509|gen|chr5|-	chr5:14652046-14653435	-0.53	0
ENST00000371835|gen|chr19|-	chr19:15357867-15360090	-0.43	1.63815e-13
ENST00000517325|gen|chr8|+	chr8:23118050-23119505	-0.33	4.7483e-30
ENST00000263056|gen|chr10|+	chr10:30749765-30750761	-0.36	6.21749e-06
ENST00000467709|gen|chr8|+	chr8:25268709-25269772	-0.35	7.3715e-15
ENST00000437519|gen|chr12|+	chr12:123892039-123893054	0.32	1.61462e-07
ENST00000485960|gen|chr12|+	chr12:72316984-72317425	-0.3	8.11953e-14
ENST00000393784|gen|chr5|+	chr5:172377819-172379688	0.34	2.97338e-64
ENST00000372435|gen|chrX|+	chrX:106893262-106894256	0.51	9.58995e-54
ENST00000419711|gen|chr17|+	chr17:7215140-7215774	0.32	5.98024e-107
ENST00000597959|gen|chr19|+	chr19:7747375-7747740	0.52	4.70646e-25
ENST00000263384|gen|chr19|+	chr19:16301766-16302857	-0.32	2.33025e-95
ENST00000436693|gen|chr4|-	chr4:38825335-38828703	-0.42	1.75348e-08
ENST00000265368|gen|chr6|-	chr6:152442821-152443570	-0.57	2.03214e-07
ENST00000535618|gen|chrX|-	chrX:74960540-74961903	-0.31	3.48954e-06
ENST00000319836|gen|chr10|-	chr10:45952816-45953686	-0.39	5.04579e-10
ENST00000454949|gen|chr19|-	chr19:12244492-12244800	0.35	5.05119e-05
ENST00000367259|gen|chr1|-	chr1:202860243-202861764	-0.35	8.68539e-53
ENST00000409078|gen|chr2|-	chr2:122095351-122098436	-0.37	1.46179e-09
ENST00000342303|gen|chr11|+	chr11:28351942-28355054	-0.47	3.45441e-14
ENST00000599056|gen|chr19|-	chr19:53569858-53571329	-0.38	4.15719e-19
ENST00000509877|gen|chr5|-	chr5:40832204-40832589	0.47	1.57564e-15
ENST00000527467|gen|chr11|+	chr11:57583780-57586650	-0.31	4.97055e-26
ENST00000326225|gen|chr1|-	chr1:247002399-247004107	0.36	8.70083e-14
ENST00000257336|gen|chr13|+	chr13:103492215-103493881	-0.48	3.70367e-08
ENST00000325686|gen|chr13|+	chr13:44465584-44468068	-0.34	0
ENST00000356073|gen|chr18|-	chr18:52889564-52895261	-0.48	1.28585e-10
ENST00000392307|gen|chr6|-	chr6:144261438-144262560	-0.43	5.22815e-21
ENST00000537870|gen|chr1|-	chr1:119575075-119575533	0.38	3.7471e-15
ENST00000316660|gen|chr18|+	chr18:57569985-57571538	-0.31	1.6478e-29
ENST00000262585|gen|chr8|+	chr8:142204332-142205895	-0.34	6.9171e-105
ENST00000343878|gen|chr11|+	chr11:76261190-76262586	-0.36	3.95343e-07
ENST00000394132|gen|chr15|-	chr15:99676527-99678214	-0.43	2.86043e-08
ENST00000562622|gen|chr16|-	chr16:58162935-58163275	0.34	2.22056e-19
ENST00000350696|gen|chr9|+	chr9:116359233-116360017	0.44	5.28994e-10
ENST00000454895|gen|chr1|+	chr1:236371370-236371782	-0.38	4.7268e-29
ENST00000469968|gen|chr1|-	chr1:224415035-224415327	0.49	1.44402e-09
ENST00000471173|gen|chr1|-	chr1:153949645-153950102	-0.32	2.38125e-230
ENST00000533709|gen|chr11|+	chr11:122742107-122743345	0.34	1.67066e-05
ENST00000336452|gen|chr17|+	chr17:7215140-7215774	0.32	5.98024e-107
ENST00000504396|gen|chr5|-	chr5:79924041-79924905	0.43	6.61536e-24
ENST00000257696|gen|chr7|+	chr7:128097514-128098470	0.5	8.03259e-10
ENST00000368324|gen|chr1|+	chr1:155851299-155854990	-0.41	4.76027e-06
ENST00000539242|gen|chr1|-	chr1:94027350-94027797	-0.32	0.0185096
ENST00000345392|gen|chr3|+	chr3:10191649-10193766	-0.37	7.78083e-34
ENST00000541864|gen|chr16|-	chr16:67978384-67978742	-0.34	0.000151724
ENST00000434536|gen|chr8|+	chr8:21862599-21864095	-0.49	2.53772e-100
ENST00000367511|gen|chr1|-	chr1:184760163-184764110	-0.41	1.86656e-16
ENST00000262053|gen|chr12|+	chr12:51213562-51214905	-0.4	3.17578e-23
ENST00000367812|gen|chr6|+	chr6:135539001-135540305	-0.36	1.08393e-21
ENST00000452279|gen|chr9|-	chr9:88880487-88880957	0.32	4.06677e-12
ENST00000339526|gen|chr1|-	chr1:182352028-182353539	-0.39	1.14383e-249
ENST00000539997|gen|chr6|+	chr6:83905991-83906382	-0.32	0.00620382
ENST00000378735|gen|chr5|-	chr5:132031321-132032325	0.48	3.26653e-05
ENST00000336458|gen|chr17|+	chr17:7215140-7215774	0.32	5.98024e-107
ENST00000588221|gen|chr19|-	chr19:9523273-9523950	0.33	1.22855e-08
ENST00000532485|gen|chr11|+	chr11:76731371-76737841	-0.34	1.04014e-06
ENST00000449428|gen|chr17|-	chr17:74675650-74676948	-0.32	2.3856e-33
ENST00000535787|gen|chr2|+	chr2:148684843-148685185	-0.3	9.49411e-29
ENST00000441061|gen|chr2|+	chr2:204291899-204292251	0.38	4.7563e-12
ENST00000599063|gen|chr19|-	chr19:48613743-48614024	0.32	7.23896e-06
ENST00000395326|gen|chr7|+	chr7:65617344-65619548	-0.41	2.22955e-20
ENST00000528746|gen|chr11|-	chr11:129769611-129772207	-0.3	3.51322e-09
ENST00000544431|gen|chr19|+	chr19:32873989-32876671	-0.37	4.72373e-05
ENST00000391994|gen|chr2|+	chr2:239307560-239309537	-0.39	0.000475203
ENST00000545048|gen|chr10|+	chr10:1063167-1063642	-0.38	5.33013e-86
ENST00000542180|gen|chr13|-	chr13:37596825-37597167	0.43	3.57973e-13
ENST00000377577|gen|chr1|-	chr1:6694227-6695734	-0.44	8.67137e-31
ENST00000402744|gen|chr4|+	chr4:166418762-166419472	0.34	5.52161e-32
ENST00000451728|gen|chr3|-	chr3:128888329-128889295	-0.36	0
ENST00000397196|gen|chr12|+	chr12:1755418-1756409	-0.3	0.0233038
ENST00000395771|gen|chr10|-	chr10:45952816-45953686	-0.39	5.04579e-10
ENST00000525477|gen|chr6|+	chr6:135539001-135540305	-0.36	1.08393e-21
ENST00000261970|gen|chr14|+	chr14:73685997-73687109	-0.32	2.4097e-101
ENST00000531461|gen|chr11|+	chr11:76731317-76731871	0.38	1.12145e-14
ENST00000475377|gen|chr2|+	chr2:153504309-153506337	-0.33	1.80013e-70
ENST00000243776|gen|chr2|-	chr2:220403668-220404104	0.34	0.00340528
ENST00000523816|gen|chr14|+	chr14:91691177-91691699	0.49	6.61121e-24
ENST00000449762|gen|chr8|+	chr8:107763169-107764907	-0.34	7.3136e-85
ENST00000263025|gen|chr16|-	chr16:30125425-30126029	0.31	0.0020038
ENST00000441516|gen|chr1|-	chr1:151396424-151396739	0.41	4.90201e-05
ENST00000256190|gen|chr11|-	chr11:9800213-9801964	-0.35	2.1116e-16
ENST00000355943|gen|chr5|+	chr5:110097482-110098484	0.3	4.20516e-31
ENST00000373327|gen|chr2|+	chr2:239307560-239309541	-0.39	0.000475203
ENST00000380729|gen|chr5|+	chr5:68888025-68888352	-0.31	9.97215e-31
ENST00000569748|gen|chr16|-	chr16:71765785-71766960	-0.32	1.26489e-32
ENST00000267568|gen|chr14|+	chr14:74350880-74352162	0.32	6.13736e-07
ENST00000455725|gen|chr11|+	chr11:43364060-43364530	-0.34	2.40459e-61
ENST00000454423|gen|chr1|-	chr1:145764598-145765018	-0.4	2.44527e-23
ENST00000537751|gen|chrX|-	chrX:85119334-85119634	0.3	2.5716e-09
ENST00000251157|gen|chr1|-	chr1:62920398-62921084	-0.32	0.000120669
ENST00000345365|gen|chr17|-	chr17:33426810-33427971	0.45	0.000308045
ENST00000333751|gen|chr17|+	chr17:7256960-7258258	-0.39	8.42271e-08
ENST00000258198|gen|chr16|-	chr16:66754795-66757624	-0.34	3.07402e-37
ENST00000538992|gen|chr6|-	chr6:36334135-36334421	-0.53	1.10958e-07
ENST00000420653|gen|chr20|-	chr20:30252262-30253751	-0.32	4.35449e-18
ENST00000444128|gen|chr6|+	chr6:126249811-126252257	-0.34	2.14102e-132
ENST00000371873|gen|chr1|+	chr1:47842417-47844511	-0.35	3.39074e-128
ENST00000528416|gen|chr11|+	chr11:65119230-65120720	-0.35	1.25206e-15
ENST00000370055|gen|chrX|-	chrX:153127407-153128117	-0.33	5.29166e-17
ENST00000396509|gen|chr15|+	chr15:49620356-49620711	-0.32	2.98348e-20
ENST00000585361|gen|chr17|+	chr17:42153047-42153668	0.37	1.67183e-46
ENST00000420008|gen|chr7|+	chr7:148876893-148880116	-0.36	4.39589e-08
ENST00000340437|gen|chr11|-	chr11:61170120-61172176	-0.31	1.83164e-17
ENST00000359238|gen|chr17|+	chr17:46198870-46200105	-0.37	1.81535e-57
ENST00000535108|gen|chr1|-	chr1:26611484-26611831	-0.41	1.71317e-08
ENST00000310032|gen|chr5|+	chr5:176084699-176086021	-0.3	1.93004e-17
ENST00000263097|gen|chr19|+	chr19:1037899-1039068	-0.48	1.39026e-94
ENST00000442686|gen|chr3|+	chr3:183900782-183901086	0.35	1.55295e-07
ENST00000559454|gen|chr15|+	chr15:49620356-49620700	-0.31	2.33767e-19
ENST00000343137|gen|chr1|+	chr1:14113022-14114152	-0.43	4.95187e-16
ENST00000307144|gen|chr15|+	chr15:59500285-59500705	0.51	0.000246124
ENST00000260641|gen|chr2|+	chr2:65495868-65498387	-0.32	0
ENST00000419781|gen|chr2|+	chr2:135710799-135714413	-0.33	7.37029e-18
ENST00000585279|gen|chr18|-	chr18:72260384-72261075	-0.43	1.40283e-10
ENST00000392585|gen|chr14|-	chr14:105515733-105517330	-0.46	2.39655e-11
ENST00000377845|gen|chr1|-	chr1:6324332-6324656	-0.44	5.48871e-05
ENST00000408946|gen|chr12|-	chr12:56295196-56295655	-0.34	2.45402e-23
ENST00000280193|gen|chr4|-	chr4:177604688-177605076	-0.31	3.61955e-17
ENST00000351937|gen|chr5|+	chr5:180662379-180662808	-0.3	1.39755e-05
ENST00000404739|gen|chr10|-	chr10:104847773-104849428	-0.31	4.21376e-33
ENST00000356444|gen|chr9|-	chr9:91992151-91993618	-0.38	3.67825e-09
ENST00000401827|gen|chr8|-	chr8:66629744-66631524	-0.37	1.65592e-34
ENST00000354959|gen|chr19|-	chr19:21990127-21990408	0.61	6.5861e-08
ENST00000355432|gen|chrX|+	chrX:1428482-1428827	-0.56	4.05205e-19
ENST00000376055|gen|chr20|-	chr20:30252254-30253751	-0.31	7.19516e-18
ENST00000449821|gen|chr20|-	chr20:36611423-36611857	0.35	0.000630363
ENST00000469263|gen|chr14|-	chr14:23594510-23596470	-0.31	5.31894e-27
ENST00000377842|gen|chr1|-	chr1:6324332-6324656	-0.44	5.48871e-05
ENST00000333868|gen|chr1|-	chr1:15818764-15819437	-0.38	9.44683e-10
ENST00000521429|gen|chr8|+	chr8:86126097-86126725	-0.38	1.63252e-09
ENST00000582384|gen|chr17|+	chr17:26653819-26654537	0.3	0.00165234
ENST00000514028|gen|chr5|-	chr5:88016165-88018420	-0.45	1.01406e-110
ENST00000554892|gen|chr14|-	chr14:24029146-24029520	0.31	0.00579521
ENST00000369968|gen|chr1|-	chr1:109472129-109475123	-0.39	8.27418e-07
ENST00000449886|gen|chr9|+	chr9:129596192-129600489	-0.41	9.97921e-13
ENST00000454652|gen|chr3|+	chr3:183397074-183402265	-0.31	2.61856e-09
ENST00000511713|gen|chr5|+	chr5:61922990-61924373	-0.42	1.90393e-12
ENST00000593473|gen|chr19|-	chr19:12792373-12792667	0.4	4.27925e-33
ENST00000396307|gen|chr15|-	chr15:55495163-55497704	-0.57	4.34019e-44
ENST00000296529|gen|chr4|+	chr4:159174679-159176563	-0.36	7.44988e-17
ENST00000489715|gen|chr3|-	chr3:81539083-81539557	-0.36	3.23353e-173
ENST00000417046|gen|chr1|+	chr1:180081571-180082515	-0.36	8.22878e-16
ENST00000523061|gen|chr8|+	chr8:57129902-57130272	0.44	9.36415e-40
ENST00000373130|gen|chr1|-	chr1:36805224-36807355	-0.39	2.29033e-75
ENST00000254624|gen|chr8|+	chr8:133023142-133025889	-0.33	1.22314e-62
ENST00000252992|gen|chr1|+	chr1:26603784-26605299	-0.39	5.75546e-09
ENST00000245222|gen|chr19|+	chr19:49133030-49133662	-0.37	1.53653e-06
ENST00000545872|gen|chr19|-	chr19:53115630-53116266	-0.33	1.53892e-10
ENST00000535484|gen|chr11|-	chr11:18553244-18554018	0.31	6.95709e-06
ENST00000380742|gen|chr5|+	chr5:69372845-69373419	-0.31	3.05016e-42
ENST00000267731|gen|chr15|-	chr15:34817482-34819832	0.35	1.35628e-06
ENST00000370631|gen|chr10|+	chr10:99433499-99436191	-0.39	3.48201e-76
ENST00000316900|gen|chr15|-	chr15:74275546-74276277	-0.39	4.29775e-05
ENST00000376795|gen|chr13|+	chr13:96443284-96444097	-0.37	6.92077e-20
ENST00000342620|gen|chr9|+	chr9:116359233-116360018	0.44	4.21945e-09
ENST00000298896|gen|chr14|-	chr14:93753973-93754982	-0.42	2.07559e-07
ENST00000430195|gen|chr1|+	chr1:110038397-110043062	-0.42	2.21808e-10
ENST00000543758|gen|chr12|+	chr12:133635518-133636192	0.4	1.21134e-08
ENST00000266712|gen|chr12|+	chr12:88589426-88593664	-0.34	9.35749e-08
ENST00000526889|gen|chr6|+	chr6:135539001-135540305	-0.36	1.08393e-21
ENST00000408937|gen|chr7|+	chr7:114329981-114333827	-0.44	3.50267e-08
ENST00000423100|gen|chr9|+	chr9:131909743-131910277	0.34	6.63338e-62
ENST00000426621|gen|chr22|+	chr22:38610885-38612510	-0.36	2.69328e-50
ENST00000375036|gen|chr17|-	chr17:74675650-74676961	-0.33	3.25535e-38
ENST00000413529|gen|chr5|-	chr5:1579391-1579695	0.38	0.000212075
ENST00000343744|gen|chr1|+	chr1:55074785-55076000	0.38	0.000895659
ENST00000290524|gen|chr1|-	chr1:151313115-151314661	-0.34	3.89852e-28
ENST00000491797|gen|chr1|-	chr1:38155887-38156185	0.5	8.13571e-09
ENST00000303459|gen|chr11|+	chr11:28351942-28355054	-0.47	3.45441e-14
ENST00000320394|gen|chr16|+	chr16:19867870-19868907	-0.48	9.09431e-06
ENST00000456930|gen|chr2|+	chr2:234926026-234926487	0.38	1.88749e-05
ENST00000397256|gen|chr3|+	chr3:9876505-9877085	0.36	1.82479e-07
ENST00000374466|gen|chr10|+	chr10:43678990-43680756	-0.31	4.99321e-37
ENST00000538320|gen|chr22|+	chr22:38610885-38612510	-0.36	2.69328e-50
ENST00000410093|gen|chr2|+	chr2:109300455-109300904	-0.46	3.73419e-288
ENST00000517306|gen|chr14|+	chr14:91691027-91691699	0.46	2.46153e-22
ENST00000407965|gen|chr22|+	chr22:38610885-38612512	-0.36	6.1988e-50
ENST00000341376|gen|chr6|+	chr6:41065149-41067715	-0.31	5.60619e-69
ENST00000300278|gen|chr21|+	chr21:34932437-34932973	0.37	3.72175e-06
ENST00000394618|gen|chr11|+	chr11:63283865-63284181	0.53	5.25654e-07
ENST00000416970|gen|chr9|-	chr9:139622332-139622636	0.61	5.82354e-16
ENST00000361796|gen|chr11|+	chr11:57583780-57586651	-0.31	4.97055e-26
ENST00000300619|gen|chr19|-	chr19:23540497-23542204	-0.31	0.00510228
ENST00000301785|gen|chr11|-	chr11:62480101-62482770	-0.31	1.73721e-15
ENST00000523735|gen|chr5|-	chr5:178509680-178510195	0.4	3.21136e-06
ENST00000544547|gen|chr2|+	chr2:109300455-109301046	-0.44	0
ENST00000367449|gen|chr1|-	chr1:192987534-192987941	-0.32	4.14482e-06
ENST00000395769|gen|chr10|-	chr10:45952953-45953686	-0.35	2.76083e-07
ENST00000418342|gen|chr1|-	chr1:23410515-23415387	-0.63	1.2867e-30
ENST00000394611|gen|chr2|-	chr2:55199324-55200291	-0.48	0
ENST00000376149|gen|chr17|-	chr17:57075568-57076737	-0.36	2.13912e-14
ENST00000409534|gen|chr5|+	chr5:61923145-61924409	-0.43	1.56881e-13
ENST00000424310|gen|chr5|-	chr5:158584416-158585677	-0.32	7.39227e-34
ENST00000507623|gen|chr4|-	chr4:91759965-91760263	0.41	0
ENST00000483821|gen|chr6|-	chr6:33162721-33163137	-0.3	0.00860825
ENST00000276654|gen|chr8|-	chr8:105501477-105502900	-0.34	1.59924e-56
ENST00000221431|gen|chr19|-	chr19:39405905-39406245	-0.37	0.00205688
ENST00000343984|gen|chrX|-	chrX:118751601-118752724	-0.34	6.28019e-08
ENST00000494410|gen|chr10|+	chr10:90773875-90774341	-0.41	9.03594e-09
ENST00000240139|gen|chr8|+	chr8:22398315-22398638	-0.47	4.64194e-22
ENST00000519074|gen|chr8|-	chr8:21998963-21999281	-0.38	1.6626e-09
ENST00000381323|gen|chr2|-	chr2:16730726-16734203	-0.57	4.41142e-19
ENST00000429604|gen|chr19|-	chr19:53569866-53571329	-0.38	8.33132e-19
ENST00000370198|gen|chr1|+	chr1:97278961-97280349	-0.48	1.43772e-13
ENST00000503288|gen|chr4|+	chr4:47593058-47594908	-0.36	2.79659e-33
ENST00000344094|gen|chr14|+	chr14:73685841-73687109	-0.3	1.39543e-94
ENST00000443283|gen|chr11|-	chr11:64570995-64571805	0.32	2.56143e-11
ENST00000526816|gen|chr19|-	chr19:42595231-42595703	-0.34	6.00642e-34
ENST00000307677|gen|chr20|-	chr20:30252254-30253751	-0.31	7.19516e-18
ENST00000373382|gen|chr10|+	chr10:70931025-70932617	-0.37	5.82955e-102
ENST00000373447|gen|chr20|-	chr20:36611408-36611857	0.33	0.00133491
ENST00000563630|gen|chr16|-	chr16:2047654-2048232	0.36	1.26825e-11
ENST00000399489|gen|chr13|-	chr13:31035031-31035670	0.33	2.01695e-182
ENST00000498199|gen|chr3|-	chr3:9433064-9433510	-0.34	1.49024e-09
ENST00000522566|gen|chr8|+	chr8:104343737-104345045	-0.4	7.37125e-31
ENST00000356738|gen|chr5|-	chr5:139937856-139938169	0.48	4.51066e-12
ENST00000507301|gen|chr4|-	chr4:3944578-3945099	0.32	0.000201332
ENST00000330149|gen|chr14|-	chr14:39617015-39619553	-0.3	2.10657e-23
ENST00000265866|gen|chr10|+	chr10:70101811-70102944	-0.43	2.85229e-71
ENST00000381577|gen|chr9|+	chr9:5467862-5470547	-0.3	0.000128956
ENST00000564956|gen|chr5|-	chr5:71735729-71738214	-0.54	4.35334e-10
ENST00000545045|gen|chr12|+	chr12:7031963-7032861	-0.53	3.65794e-09
ENST00000376810|gen|chr1|+	chr1:11346188-11348491	-0.3	2.68742e-11
ENST00000511918|gen|chr5|-	chr5:90609896-90610200	0.34	1.77353e-29
ENST00000361521|gen|chr1|-	chr1:6324332-6324656	-0.44	5.48871e-05
ENST00000425528|gen|chr19|-	chr19:12810007-12812057	-0.39	1.03933e-17
ENST00000448981|gen|chr11|-	chr11:33768288-33768666	-0.61	7.94872e-12
ENST00000368968|gen|chr6|+	chr6:109483952-109484366	0.39	2.97935e-08
ENST00000541032|gen|chr19|-	chr19:9763253-9763624	0.34	5.45477e-07
ENST00000586789|gen|chr19|-	chr19:36605699-36606095	-0.31	6.03841e-08
ENST00000426306|gen|chr7|-	chr7:99090864-99092221	-0.31	7.95571e-13
ENST00000343115|gen|chr11|-	chr11:110100174-110102593	-0.32	1.36258e-60
ENST00000439958|gen|chr11|-	chr11:61170202-61172176	-0.31	1.665e-20
ENST00000331397|gen|chrY|-	chrY:15360258-15361735	-0.64	3.84295e-18
ENST00000521451|gen|chr8|-	chr8:74462781-74464240	-0.38	1.90928e-09
ENST00000266087|gen|chr22|+	chr22:32894517-32894816	-0.32	1.02386e-25
ENST00000590661|gen|chr19|-	chr19:1876977-1877359	-0.46	5.36538e-112
ENST00000496007|gen|chr1|-	chr1:1334398-1334689	0.4	6.27835e-11
ENST00000389629|gen|chr15|+	chr15:41772885-41775761	-0.42	8.93522e-15
ENST00000424085|gen|chr1|-	chr1:31404352-31406057	-0.33	4.53241e-60
ENST00000406337|gen|chr8|-	chr8:41786996-41789722	-0.37	1.21648e-12
ENST00000389416|gen|chr7|-	chr7:157331754-157333407	-0.43	3.68182e-08
ENST00000319340|gen|chr3|+	chr3:126261421-126262134	0.37	0.000352684
ENST00000560177|gen|chr15|+	chr15:41672384-41673248	0.46	7.89928e-07
ENST00000377449|gen|chr9|-	chr9:69204555-69204962	-0.51	2.37243e-73
ENST00000300441|gen|chr17|+	chr17:48551913-48552196	-0.3	1.32906e-08
ENST00000370345|gen|chr10|-	chr10:102246398-102247372	-0.38	3.05422e-08
ENST00000405240|gen|chr2|-	chr2:55199324-55200291	-0.48	0
ENST00000542447|gen|chr11|-	chr11:115044344-115047193	-0.46	2.68679e-17
ENST00000307968|gen|chr5|-	chr5:130977406-130980377	-0.34	4.78372e-26
ENST00000269554|gen|chr17|-	chr17:36921941-36925943	-0.34	4.40677e-28
ENST00000537403|gen|chr14|-	chr14:39501122-39502442	-0.6	4.03627e-31
ENST00000591040|gen|chr18|-	chr18:48703190-48703946	-0.36	1.10315e-06
ENST00000372663|gen|chr9|-	chr9:131483147-131483459	-0.31	7.69717e-10
ENST00000305883|gen|chr2|+	chr2:10192634-10194963	-0.36	3.84301e-07
ENST00000433343|gen|chr2|+	chr2:114253320-114253748	-0.5	1.59448e-75
ENST00000294576|gen|chr1|-	chr1:1017197-1018272	0.31	0.000969069
ENST00000371994|gen|chr10|+	chr10:89311942-89313145	-0.32	2.29327e-37
ENST00000326335|gen|chr13|+	chr13:113917896-113919399	-0.3	9.45897e-28
ENST00000478244|gen|chr13|-	chr13:114111361-114112343	-0.45	6.1797e-05
ENST00000525902|gen|chr11|+	chr11:57583780-57586650	-0.31	4.97055e-26
ENST00000463647|gen|chr3|-	chr3:150284171-150284893	-0.33	0.000905442
ENST00000007414|gen|chr17|-	chr17:45884737-45885656	0.3	0.000774253
ENST00000533837|gen|chr6|+	chr6:135539001-135540305	-0.36	1.08393e-21
ENST00000316911|gen|chr15|-	chr15:74275560-74276277	-0.42	2.01062e-05
ENST00000377344|gen|chr9|+	chr9:70914396-70914885	-0.56	1.50018e-129
ENST00000352251|gen|chr13|-	chr13:39584002-39585501	0.32	7.19459e-07
ENST00000426216|gen|chr18|+	chr18:77137383-77138283	-0.46	5.18338e-06
ENST00000524717|gen|chr11|-	chr11:95709761-95712111	-0.41	2.58137e-46
ENST00000357573|gen|chr16|-	chr16:28915741-28916263	0.3	0.00325387
ENST00000448451|gen|chr5|-	chr5:140894723-140896536	-0.3	3.09439e-49
ENST00000382500|gen|chr9|-	chr9:116236-116799	0.69	2.3466e-17
ENST00000341156|gen|chr12|-	chr12:58019677-58020526	0.41	0.000865061
ENST00000578584|gen|chr17|-	chr17:29632230-29632648	-0.3	3.54247675253e-315
ENST00000483209|gen|chr3|-	chr3:118930578-118931395	0.33	1.03183e-07
ENST00000539621|gen|chr14|-	chr14:100757454-100758619	-0.32	6.22655e-07
ENST00000371712|gen|chr9|-	chr9:139323070-139324126	-0.31	0.000911397
ENST00000445618|gen|chr7|+	chr7:12692340-12693225	-0.63	4.06017e-11
ENST00000311085|gen|chr5|+	chr5:118582914-118584822	-0.35	1.94366e-14
ENST00000565389|gen|chr16|+	chr16:67132681-67133346	-0.34	4.87259e-58
ENST00000366508|gen|chr1|-	chr1:247002399-247004107	0.36	8.70083e-14
ENST00000337652|gen|chr11|-	chr11:64570995-64571805	0.32	2.56143e-11
ENST00000577700|gen|chr7|-	chr7:45023420-45026236	-0.31	0.000268495
ENST00000324774|gen|chr12|-	chr12:121675499-121678501	-0.4	2.67688e-23
ENST00000530609|gen|chr11|-	chr11:14901681-14902277	-0.48	1.79989e-10
ENST00000448841|gen|chr10|+	chr10:104573088-104575997	-0.3	8.9304e-39
ENST00000537918|gen|chr11|-	chr11:64084529-64084813	0.55	1.69079e-14
ENST00000456334|gen|chr11|+	chr11:45832886-45834561	0.45	2.47496e-07
ENST00000592024|gen|chr17|-	chr17:40254233-40254827	-0.67	7.76254e-11
ENST00000588225|gen|chr19|-	chr19:1457894-1458471	-0.46	1.24098e-15
ENST00000409441|gen|chr2|+	chr2:109300455-109300904	-0.46	3.73419e-288
ENST00000503350|gen|chr5|-	chr5:148884408-148885004	0.48	1.3757e-05
ENST00000354670|gen|chr15|-	chr15:40380090-40383987	-0.36	2.46729e-35
ENST00000434422|gen|chr12|-	chr12:50382944-50384050	-0.6	8.04448e-12
ENST00000454659|gen|chr1|+	chr1:156770252-156770563	-0.42	1.28631e-89
ENST00000260502|gen|chr1|-	chr1:94027347-94027797	-0.32	0.0185096
ENST00000529525|gen|chr11|-	chr11:61658640-61658979	0.51	1.87473e-12
ENST00000394764|gen|chr4|+	chr4:106158597-106163928	0.32	0.0172742
ENST00000380743|gen|chr5|+	chr5:69372845-69373419	-0.31	3.05016e-42
ENST00000261584|gen|chr16|-	chr16:23614490-23614779	-0.42	6.56093e-07
ENST00000254941|gen|chr16|+	chr16:69375555-69377007	-0.37	2.33952e-30
ENST00000394909|gen|chr8|-	chr8:146155770-146156123	0.41	0.00159522
ENST00000393765|gen|chr3|-	chr3:118930588-118931395	0.35	1.09139e-08
ENST00000371996|gen|chr10|+	chr10:89312235-89313145	-0.33	1.14895e-22
ENST00000511532|gen|chr4|+	chr4:159174595-159176356	-0.37	6.95039e-18
ENST00000600004|gen|chr19|-	chr19:59073297-59075980	-0.38	0.00454482
ENST00000337995|gen|chr19|+	chr19:37619960-37621213	-0.37	0.00758491
ENST00000340879|gen|chr3|-	chr3:48730880-48731581	-0.32	5.48706e-05
ENST00000507146|gen|chr4|+	chr4:156727561-156727985	-0.38	4.25175e-11
ENST00000275159|gen|chr6|-	chr6:121401382-121401916	-0.31	0.000931957
ENST00000373998|gen|chrX|-	chrX:70459473-70460765	-0.3	0.000284446
ENST00000452305|gen|chr10|-	chr10:31133566-31133889	-0.4	7.19459e-07
ENST00000520430|gen|chr8|-	chr8:93897562-93898849	-0.32	7.98556e-23
ENST00000277459|gen|chr9|-	chr9:132399170-132400631	-0.44	7.59261e-12
ENST00000448849|gen|chr13|+	chr13:103492215-103493885	-0.48	3.70367e-08
ENST00000509385|gen|chr17|-	chr17:48943418-48943715	0.41	3.60697e-06
ENST00000295900|gen|chr3|+	chr3:63985143-63989138	-0.33	2.49729e-12
ENST00000454520|gen|chr12|-	chr12:50382946-50384050	-0.6	8.04448e-12
ENST00000409690|gen|chr3|-	chr3:196433147-196434421	-0.31	8.77471e-09
ENST00000498077|gen|chr3|-	chr3:142028233-142030352	0.33	7.34377e-13
ENST00000281708|gen|chr4|-	chr4:153242409-153244032	-0.36	1.10395e-09
ENST00000225728|gen|chr17|-	chr17:6546634-6547786	0.5	3.55351e-08
ENST00000359878|gen|chr2|-	chr2:201353674-201354822	-0.54	9.77544e-25
ENST00000572019|gen|chr17|-	chr17:5322673-5322996	0.37	3.16e-13
ENST00000303296|gen|chr11|+	chr11:33375114-33378569	-0.36	1.61806e-123
ENST00000394646|gen|chr9|+	chr9:116359233-116360010	0.45	5.94373e-10
ENST00000396068|gen|chr7|+	chr7:36492209-36493400	-0.65	7.09879e-12
ENST00000599748|gen|chr19|+	chr19:49133030-49133662	-0.37	1.53653e-06
ENST00000359786|gen|chr17|-	chr17:1367391-1369019	-0.35	1.47543e-21
ENST00000368213|gen|chr6|-	chr6:128290121-128291371	-0.42	1.78455e-43
ENST00000276202|gen|chrX|+	chrX:117819770-117820110	-0.39	1.94253e-14
ENST00000471603|gen|chr16|-	chr16:2153253-2153688	-0.43	3.67805e-09
ENST00000259199|gen|chr2|+	chr2:114253320-114253766	-0.5	1.08567e-72
ENST00000579396|gen|chr17|-	chr17:10600551-10600844	0.65	2.54751e-48
ENST00000595461|gen|chr19|-	chr19:21990082-21990408	0.52	1.26786e-05
ENST00000334822|gen|chr12|+	chr12:77244765-77247474	-0.41	1.71401e-27
ENST00000338045|gen|chr2|+	chr2:109300455-109300904	-0.46	3.73419e-288
ENST00000482191|gen|chr1|-	chr1:33477674-33477958	-0.35	1.69697e-10
ENST00000530115|gen|chr11|-	chr11:27910384-27912580	-0.38	0
ENST00000371021|gen|chr10|+	chr10:99080050-99081672	-0.31	6.72103e-07
ENST00000307659|gen|chr4|+	chr4:6882693-6885891	-0.67	8.63557e-64
ENST00000360768|gen|chr7|+	chr7:65419287-65424550	-0.39	3.84132e-19
ENST00000432641|gen|chr7|+	chr7:96810527-96811075	0.35	0.000321215
ENST00000542654|gen|chr7|-	chr7:95750211-95750502	-0.34	4.5548e-21
ENST00000323929|gen|chr11|-	chr11:94152894-94153290	-0.33	0.00112941
ENST00000543196|gen|chr12|-	chr12:51745030-51748162	-0.42	4.94228e-23
ENST00000331523|gen|chr6|-	chr6:74227243-74227532	-0.33	0
ENST00000470445|gen|chr10|-	chr10:81585953-81586272	0.73	2.89084e-21
ENST00000394206|gen|chr3|+	chr3:97516893-97517369	0.32	0.00644306
ENST00000284637|gen|chr4|-	chr4:170015406-170017669	-0.4	4.87596e-25
ENST00000524630|gen|chr11|+	chr11:57583780-57587018	-0.34	8.38257e-31
ENST00000372724|gen|chr10|+	chr10:76790804-76792050	-0.31	7.19456e-06
ENST00000354452|gen|chr18|-	chr18:52889561-52895261	-0.48	1.28585e-10
ENST00000450602|gen|chrX|+	chrX:148628508-148628855	-0.35	4.39966e-13
ENST00000443185|gen|chr18|-	chr18:74069643-74074452	-0.4	1.15448e-15
ENST00000261219|gen|chr12|+	chr12:95694449-95694944	-0.3	1.97419e-12
ENST00000344861|gen|chr16|-	chr16:85009018-85009948	-0.3	1.704e-13
ENST00000362032|gen|chr3|+	chr3:151599336-151602405	-0.37	1.97239e-05
ENST00000281171|gen|chr12|+	chr12:15749023-15750327	-0.33	1.12427e-23
ENST00000260372|gen|chr15|+	chr15:42859014-42862192	-0.37	5.35966e-07
ENST00000241391|gen|chr2|-	chr2:144703582-144704618	-0.38	5.05266e-07
ENST00000259234|gen|chr2|-	chr2:128698797-128699579	0.37	2.21211e-06
ENST00000524109|gen|chr5|-	chr5:137892462-137893185	-0.3	0.00313639
ENST00000347034|gen|chr12|-	chr12:121675499-121678501	-0.4	2.67688e-23
ENST00000555815|gen|chr15|-	chr15:25958820-25959378	-0.36	1.13091e-05
ENST00000425950|gen|chr11|+	chr11:63283865-63284239	0.5	1.27361e-05
ENST00000475605|gen|chr22|-	chr22:46640519-46641135	-0.36	0.00109511
ENST00000317610|gen|chr2|-	chr2:55199324-55200291	-0.48	0
ENST00000463745|gen|chr3|+	chr3:97516893-97517373	0.32	0.00331642
ENST00000343053|gen|chr9|+	chr9:140167380-140167998	0.32	1.66702e-07
ENST00000548792|gen|chr12|-	chr12:120901752-120902746	0.44	5.25358e-07
ENST00000540287|gen|chr8|+	chr8:104343737-104344120	-0.44	4.22871e-25
ENST00000395525|gen|chr17|+	chr17:20140194-20140492	-0.35	0.00703257
ENST00000509162|gen|chr3|-	chr3:133368226-133368786	0.44	2.75557e-08
ENST00000418115|gen|chr3|-	chr3:49396577-49397641	-0.31	0
ENST00000346156|gen|chr19|+	chr19:3462749-3463603	-0.32	2.3046e-09
ENST00000357376|gen|chr2|-	chr2:55199324-55200291	-0.48	0
ENST00000409330|gen|chr8|-	chr8:90945711-90947809	-0.31	3.37632e-54
ENST00000264584|gen|chr4|+	chr4:129131208-129132287	0.42	3.14087e-05
ENST00000360682|gen|chr11|+	chr11:57583780-57586651	-0.31	4.97055e-26
ENST00000352178|gen|chr21|-	chr21:44473300-44473989	-0.35	6.49477e-17
ENST00000453146|gen|chr1|+	chr1:26603784-26605298	-0.39	6.72238e-09
ENST00000255641|gen|chr19|+	chr19:1980202-1981337	-0.33	1.93867e-17
ENST00000347027|gen|chr12|-	chr12:56078355-56078841	0.4	5.70653e-07
ENST00000285093|gen|chr18|-	chr18:47309868-47310216	-0.3	8.15401e-08
ENST00000305737|gen|chr4|+	chr4:106158597-106163928	0.32	0.0172742
ENST00000525843|gen|chr1|-	chr1:31404905-31406057	-0.3	2.84929e-20
ENST00000360537|gen|chr6|-	chr6:144261436-144262560	-0.43	3.87605e-21
ENST00000356861|gen|chr19|-	chr19:12810014-12812057	-0.39	5.79785e-18
ENST00000265245|gen|chr3|-	chr3:194361516-194362796	-0.31	2.76195e-23
ENST00000373061|gen|chrX|+	chrX:96854316-96855597	-0.36	2.9171e-06
ENST00000540016|gen|chr12|-	chr12:109994501-109994832	-0.36	7.72649e-05
ENST00000416240|gen|chr7|-	chr7:95749532-95750502	-0.35	2.99143e-08
ENST00000258884|gen|chr15|+	chr15:81046711-81047962	-0.3	2.35766e-32
ENST00000360566|gen|chr2|+	chr2:10269513-10271545	-0.35	1.14824e-05
ENST00000523575|gen|chr5|+	chr5:157166328-157166706	-0.31	6.15815e-06
ENST00000306085|gen|chr7|+	chr7:100732861-100733909	-0.3	4.45395e-24
ENST00000476753|gen|chr3|+	chr3:97516868-97517379	0.36	0.00196254
ENST00000313732|gen|chr16|-	chr16:85007786-85009948	-0.34	3.60018e-28
ENST00000574993|gen|chr17|+	chr17:7162107-7163259	-0.38	1.85779e-15
ENST00000415644|gen|chr3|-	chr3:48335686-48336126	0.38	2.68355e-09
ENST00000488067|gen|chr1|-	chr1:58521804-58522152	0.43	0
ENST00000356799|gen|chr6|+	chr6:127607760-127609712	-0.46	4.26399e-128
ENST00000379568|gen|chr6|+	chr6:10709685-10710015	-0.45	5.41833e-15
ENST00000537927|gen|chr12|+	chr12:27845815-27848496	-0.47	5.11801e-61
ENST00000370682|gen|chr1|+	chr1:84700988-84704172	-0.32	5.08754e-08
ENST00000358201|gen|chr16|-	chr16:28915741-28916263	0.3	0.00325387
ENST00000467746|gen|chr4|+	chr4:1729434-1729959	-0.51	3.10154e-09
ENST00000445937|gen|chr8|+	chr8:107763169-107764917	-0.36	3.06321e-87
ENST00000403657|gen|chr2|-	chr2:218150-218810	0.53	4.28062e-07
ENST00000401418|gen|chr1|-	chr1:212224865-212225348	-0.43	0
ENST00000298097|gen|chr14|-	chr14:39866872-39868719	-0.32	1.25556e-18
ENST00000436654|gen|chr3|+	chr3:38023382-38023875	-0.47	0.000107933
ENST00000297578|gen|chr8|-	chr8:104410862-104412638	-0.35	1.09432e-55
ENST00000220446|gen|chr15|-	chr15:40380093-40383991	-0.36	5.64286e-35
ENST00000377316|gen|chr11|-	chr11:64570981-64571805	0.31	1.87734e-10
ENST00000487146|gen|chr1|+	chr1:110888976-110889299	-0.38	1.09673e-11
ENST00000424248|gen|chr8|+	chr8:142204332-142205895	-0.34	6.9171e-105
ENST00000399150|gen|chr6|+	chr6:31477686-31478901	-0.39	2.86855e-21
ENST00000255416|gen|chr1|-	chr1:203136938-203137219	-0.34	7.65028e-15
ENST00000395719|gen|chr4|-	chr4:76567965-76570613	-0.32	3.10085e-51
ENST00000342624|gen|chr13|-	chr13:101256187-101257247	-0.42	0.000162141
ENST00000312377|gen|chr12|-	chr12:50382944-50384050	-0.6	8.04448e-12
ENST00000491165|gen|chr3|-	chr3:113367231-113368686	-0.43	3.6912e-17
ENST00000278919|gen|chr11|-	chr11:125315656-125315990	-0.39	3.83991e-33
ENST00000548057|gen|chr14|-	chr14:19912014-19913438	-0.3	5.61686e-12
ENST00000341922|gen|chr8|+	chr8:87479122-87479705	-0.35	8.45347e-22
ENST00000436087|gen|chr10|-	chr10:31133566-31133889	-0.4	7.19459e-07
ENST00000358869|gen|chr4|+	chr4:38945178-38947360	-0.59	1.80148e-17
ENST00000452168|gen|chr12|-	chr12:56078355-56078841	0.4	5.70653e-07
ENST00000476287|gen|chr6|+	chr6:170713850-170716153	-0.32	5.3111e-16
ENST00000334082|gen|chr5|-	chr5:78668458-78671831	-0.52	1.55227e-34
ENST00000358823|gen|chr1|+	chr1:200827187-200829832	-0.36	5.95853e-24
ENST00000248420|gen|chr19|-	chr19:3610649-3610969	-0.39	0.00113485
ENST00000555057|gen|chr14|+	chr14:89343637-89344315	-0.44	2.80588e-13
ENST00000360861|gen|chr3|+	chr3:14526515-14530855	-0.34	1.81676e-61
ENST00000545538|gen|chr12|-	chr12:121675572-121678270	-0.33	2.57261e-12
ENST00000424086|gen|chr2|+	chr2:120439365-120439694	-0.47	8.92351e-09
ENST00000266970|gen|chr12|+	chr12:56365409-56366568	-0.45	6.91768e-23
ENST00000317571|gen|chr18|+	chr18:21712538-21712992	0.34	1.32363e-05
ENST00000335351|gen|chr20|-	chr20:61472466-61473326	0.48	1.47811e-06
ENST00000359707|gen|chr4|-	chr4:76567965-76570613	-0.32	3.10085e-51
ENST00000372625|gen|chrX|+	chrX:102885324-102885881	-0.4	9.2184e-16
ENST00000367006|gen|chr1|+	chr1:211487001-211487933	0.39	7.04947e-10
ENST00000535192|gen|chr8|-	chr8:141668489-141669564	-0.37	9.08272e-13
ENST00000228425|gen|chr12|+	chr12:27845815-27848497	-0.47	4.05334e-62
ENST00000402364|gen|chr13|-	chr13:23902964-23904274	-0.38	1.49459e-07
ENST00000560561|gen|chr18|+	chr18:77893494-77893893	0.53	1.87253e-21
ENST00000348070|gen|chr15|-	chr15:101844133-101845462	-0.38	1.22784e-21
ENST00000531014|gen|chr11|+	chr11:57583780-57586650	-0.31	4.97055e-26
ENST00000361007|gen|chr17|-	chr17:1367481-1369019	-0.37	9.99171e-15
ENST00000227348|gen|chr11|+	chr11:122742107-122743347	0.34	1.67066e-05
ENST00000394589|gen|chr17|-	chr17:33426810-33427971	0.45	0.000308045
ENST00000478722|gen|chr14|+	chr14:67647654-67648520	-0.38	8.34673e-11
ENST00000559991|gen|chr15|+	chr15:40764543-40765327	0.3	4.90355e-05
ENST00000293350|gen|chr19|+	chr19:49973724-49974305	-0.4	2.29556e-12
ENST00000438665|gen|chr17|-	chr17:1367479-1369019	-0.37	2.23936e-15
ENST00000367448|gen|chr1|-	chr1:192987534-192987950	-0.31	3.35607e-06
ENST00000455322|gen|chr2|-	chr2:122095353-122098436	-0.37	1.46179e-09
ENST00000311638|gen|chr4|+	chr4:76452424-76455236	-0.31	3.95182e-10
ENST00000433195|gen|chr16|-	chr16:71765785-71766960	-0.32	1.26489e-32
ENST00000569223|gen|chr15|-	chr15:42264456-42264750	0.4	6.71942e-40
ENST00000515633|gen|chr6|-	chr6:8090217-8090506	-0.43	1.19979e-07
ENST00000403076|gen|chr2|-	chr2:20401246-20402030	-0.35	3.78901e-07
ENST00000358544|gen|chr8|+	chr8:100887894-100889808	-0.42	6.03683e-10
ENST00000318560|gen|chr9|+	chr9:133761070-133763062	-0.3	4.78738e-09
ENST00000536010|gen|chr10|+	chr10:89312235-89313217	-0.31	3.23874e-18
ENST00000297857|gen|chr8|-	chr8:124260696-124262560	-0.31	4.75051e-23
ENST00000405359|gen|chr2|-	chr2:177065635-177065980	-0.33	0
ENST00000335997|gen|chrX|-	chrX:129198848-129200695	-0.35	1.03481e-19
ENST00000485275|gen|chr1|-	chr1:111489843-111490580	0.31	2.14925e-14
ENST00000433529|gen|chr2|-	chr2:70436575-70439850	-0.44	3.58468e-24
ENST00000366535|gen|chr1|-	chr1:244571795-244572887	0.34	1.93059e-46
ENST00000533975|gen|chr11|-	chr11:134122733-134123242	-0.3	0.000129428
ENST00000368227|gen|chr6|-	chr6:128289924-128291371	-0.5	2.52527e-85
ENST00000519209|gen|chr7|+	chr7:12692340-12693227	-0.63	4.06017e-11
ENST00000392755|gen|chr7|+	chr7:155567855-155568154	0.35	9.30209e-09
ENST00000564079|gen|chr15|+	chr15:43697412-43699293	-0.31	1.51644e-06
ENST00000414282|gen|chr9|-	chr9:139622332-139622636	0.61	5.82354e-16
ENST00000492974|gen|chr6|-	chr6:153603421-153603868	-0.34	0
ENST00000368474|gen|chr1|-	chr1:154554542-154557281	-0.3	2.61411e-301
ENST00000435296|gen|chr7|+	chr7:128097514-128097978	-0.37	1.15229e-08
ENST00000276055|gen|chrX|+	chrX:46457194-46457843	-0.31	0.000167754
ENST00000517371|gen|chr8|+	chr8:64122264-64125003	-0.44	1.03685e-87
ENST00000354275|gen|chr6|+	chr6:123046340-123047037	-0.35	3.32348e-76
ENST00000375050|gen|chr6|-	chr6:32152511-32154158	-0.48	1.58561e-99
ENST00000457749|gen|chr19|-	chr19:53300661-53302940	-0.31	9.16015e-11
ENST00000373042|gen|chr1|+	chr1:38274745-38275126	0.3	6.38768e-41
ENST00000328142|gen|chr10|-	chr10:89512873-89514443	-0.38	1.43986e-44
ENST00000319933|gen|chr5|+	chr5:102612241-102614361	-0.3	0.000735329
ENST00000263780|gen|chr3|+	chr3:87302972-87304698	-0.32	1.78122e-61
ENST00000331923|gen|chr21|-	chr21:34106209-34107260	-0.33	7.81209e-07
ENST00000482325|gen|chr2|+	chr2:109124015-109125853	-0.33	4.56357e-23
ENST00000361722|gen|chr17|+	chr17:45787992-45789416	-0.36	5.61165e-06
ENST00000394230|gen|chr12|-	chr12:56078372-56079011	0.32	0.000164756
ENST00000335979|gen|chr3|+	chr3:97516893-97517369	0.32	0.00644306
ENST00000432191|gen|chr12|+	chr12:42840420-42842420	-0.34	3.46538e-08
ENST00000271690|gen|chr1|-	chr1:150595756-150598113	-0.36	1.45359e-52
ENST00000435765|gen|chr7|+	chr7:103008501-103009842	-0.41	9.54677e-38
ENST00000511032|gen|chr5|-	chr5:79923942-79924963	0.47	3.14562e-27
ENST00000334379|gen|chr6|+	chr6:126359982-126360418	-0.3	1.97167e-18
ENST00000304621|gen|chr18|+	chr18:21712538-21712991	0.34	1.32363e-05
ENST00000506824|gen|chr4|+	chr4:166243183-166244305	-0.32	2.94005e-27
ENST00000405876|gen|chr12|+	chr12:110354428-110355874	0.34	9.80848e-08
ENST00000379388|gen|chr6|+	chr6:12164694-12165232	-0.31	0.000122314
ENST00000462143|gen|chr9|+	chr9:116359233-116360017	0.44	5.28994e-10
ENST00000374094|gen|chr10|-	chr10:75434032-75434356	-0.33	0.000196389
ENST00000434618|gen|chr6|-	chr6:33267470-33269536	-0.45	3.33908e-265
ENST00000503537|gen|chr5|-	chr5:14652049-14653438	-0.55	0
ENST00000344147|gen|chr1|+	chr1:31837040-31837783	-0.42	2.20978e-17
ENST00000422000|gen|chr12|+	chr12:551086-551804	-0.35	1.15653e-06
ENST00000306999|gen|chr7|-	chr7:16639400-16640385	0.39	8.28283e-13
ENST00000435222|gen|chr22|-	chr22:22239620-22240012	-0.47	4.91053e-28
ENST00000328908|gen|chr6|+	chr6:4954290-4955781	-0.32	7.47e-27
ENST00000416503|gen|chr2|+	chr2:114253320-114253748	-0.5	1.59448e-75
ENST00000379346|gen|chr4|+	chr4:159825696-159827952	-0.34	3.29787e-48
ENST00000367688|gen|chr1|+	chr1:174959138-174959622	0.33	0.0246049
ENST00000243457|gen|chr17|+	chr17:68172464-68176189	-0.41	6.08033e-35
ENST00000448823|gen|chr2|-	chr2:208477450-208478155	-0.37	3.66531e-10
ENST00000523872|gen|chr5|+	chr5:67593429-67594584	-0.35	2.08778e-13
ENST00000311066|gen|chr1|+	chr1:14113022-14114554	-0.49	2.79422e-20
ENST00000520509|gen|chr8|-	chr8:95891997-95893859	-0.48	5.17441e-13
ENST00000227507|gen|chr11|+	chr11:69466050-69469242	-0.35	4.98865e-301
ENST00000457458|gen|chrX|+	chrX:47088167-47089396	-0.32	1.68035e-07
ENST00000548838|gen|chr12|+	chr12:95693940-95694946	-0.4	3.55956e-33
ENST00000594035|gen|chr19|+	chr19:16628812-16629430	0.3	5.35531e-19
ENST00000462788|gen|chr12|+	chr12:72316762-72317142	-0.3	3.41329e-28
ENST00000558613|gen|chr15|-	chr15:99676527-99678214	-0.43	2.86043e-08
ENST00000538990|gen|chr4|+	chr4:20728964-20729412	-0.38	3.09124e-18
ENST00000269919|gen|chr19|+	chr19:18474393-18480760	-0.35	1.41579e-17
ENST00000217446|gen|chr20|-	chr20:33148345-33148669	-0.3	1.17364e-05
ENST00000375321|gen|chr10|+	chr10:30749765-30750762	-0.36	3.11e-06
ENST00000305596|gen|chr16|-	chr16:30362086-30364305	-0.31	7.01429e-09
ENST00000336787|gen|chr15|-	chr15:55495801-55497704	-0.48	8.74801e-38
ENST00000361813|gen|chr1|-	chr1:156219014-156220377	-0.31	9.12965e-63
ENST00000442786|gen|chr17|+	chr17:36294031-36294915	-0.52	8.60651e-22
ENST00000312049|gen|chr11|-	chr11:64570987-64571805	0.31	6.82028e-11
ENST00000559291|gen|chr15|-	chr15:40845635-40846169	-0.44	1.00121e-92
ENST00000325324|gen|chr5|+	chr5:61923145-61924404	-0.43	1.56881e-13
ENST00000358738|gen|chr14|+	chr14:64998615-65000408	-0.4	2.05131e-16
ENST00000230122|gen|chr6|-	chr6:109783796-109787053	-0.41	3.0259e-13
ENST00000275820|gen|chr7|+	chr7:156762397-156765876	-0.4	1.21309e-09
ENST00000236925|gen|chr1|+	chr1:200827187-200829829	-0.36	5.95853e-24
ENST00000361151|gen|chr19|-	chr19:9523271-9523950	0.33	1.22855e-08
ENST00000254029|gen|chrX|+	chrX:117582950-117583924	-0.33	0.00015005
ENST00000570161|gen|chr15|+	chr15:42059478-42062139	-0.32	7.21753e-18
ENST00000515169|gen|chr4|-	chr4:2330260-2330868	-0.56	2.88475e-06
ENST00000358792|gen|chr19|+	chr19:17452512-17452831	0.32	6.59419e-07
ENST00000437024|gen|chr16|+	chr16:461889-462487	-0.33	5.37842e-05
ENST00000357702|gen|chr2|-	chr2:128698790-128699579	0.37	4.95541e-06
ENST00000394854|gen|chr4|-	chr4:101944586-101947021	-0.44	3.06807e-74
ENST00000490324|gen|chr3|-	chr3:101543535-101543842	0.34	0.000297356
ENST00000564777|gen|chr15|-	chr15:74275546-74276277	-0.39	4.29775e-05
ENST00000002125|gen|chr2|+	chr2:37475493-37476303	-0.36	9.6624e-05
ENST00000450808|gen|chr1|+	chr1:47842417-47842795	-0.31	8.97177e-118
ENST00000550156|gen|chr12|+	chr12:110655848-110656591	-0.41	7.1167e-09
ENST00000454558|gen|chr2|+	chr2:97218050-97218371	-0.33	7.82369e-07
ENST00000522221|gen|chr3|-	chr3:9433110-9433506	-0.4	1.08726e-18
ENST00000539165|gen|chr22|+	chr22:32302483-32302784	-0.34	5.32526e-05
ENST00000340246|gen|chr11|+	chr11:63283865-63284246	0.47	3.42234e-05
ENST00000588558|gen|chr17|+	chr17:42153047-42153678	0.36	6.04176e-45
ENST00000425345|gen|chr7|+	chr7:37989998-37990407	0.3	7.03198e-07
ENST00000358303|gen|chr7|-	chr7:129658125-129658503	-0.3	3.53354e-09
ENST00000541377|gen|chr2|-	chr2:122095353-122098436	-0.37	1.46179e-09
ENST00000526343|gen|chr11|+	chr11:102100671-102101323	0.47	2.58328e-10
ENST00000539504|gen|chr6|-	chr6:152442821-152443570	-0.57	2.03214e-07
ENST00000460031|gen|chr1|-	chr1:43232177-43232660	-0.41	3.47783e-129
ENST00000257745|gen|chr7|+	chr7:104753780-104754531	-0.32	2.41695e-30
ENST00000265239|gen|chr3|-	chr3:197615945-197616450	0.32	1.49701e-05
ENST00000448814|gen|chr10|-	chr10:112658487-112660117	-0.53	2.41967e-24
ENST00000540361|gen|chr11|-	chr11:17110866-17111284	0.3	6.55696e-08
ENST00000361462|gen|chr14|+	chr14:45542764-45543634	0.42	7.86996e-09
ENST00000484449|gen|chr6|-	chr6:30584254-30584775	-0.4	3.41916e-16
ENST00000455191|gen|chr3|-	chr3:197615947-197616450	0.32	1.49701e-05
ENST00000396991|gen|chr11|+	chr11:3846688-3847580	0.31	3.2997e-07
ENST00000542259|gen|chr3|-	chr3:69219145-69221011	-0.3	9.15702e-54
ENST00000342907|gen|chr16|-	chr16:70413337-70415591	-0.3	5.61008e-22
ENST00000483039|gen|chr17|+	chr17:7464150-7464609	-0.56	1.0187e-07
ENST00000592721|gen|chr19|-	chr19:3610642-3610969	-0.39	0.00116936
ENST00000295588|gen|chr3|+	chr3:119211285-119213555	-0.34	1.29142e-18
ENST00000395571|gen|chr8|-	chr8:124260695-124262560	-0.31	5.90991e-23
ENST00000359213|gen|chr3|-	chr3:118930588-118931395	0.35	1.09139e-08
ENST00000348962|gen|chr12|+	chr12:15749023-15750327	-0.33	1.12427e-23
ENST00000349129|gen|chr6|+	chr6:83877886-83878438	0.34	2.15522e-11
ENST00000361413|gen|chr17|-	chr17:6481470-6483066	-0.32	2.01314e-05
ENST00000528880|gen|chr12|-	chr12:123199302-123200120	-0.3	0.00162638
ENST00000413025|gen|chr10|-	chr10:31133566-31133889	-0.4	7.19459e-07
ENST00000370351|gen|chr20|+	chr20:61598852-61599949	-0.32	8.77486e-09
ENST00000509279|gen|chr3|+	chr3:132257019-132257352	-0.37	4.39239e-60
ENST00000416501|gen|chr7|+	chr7:135612562-135613214	0.3	3.63846e-84
ENST00000401089|gen|chr1|+	chr1:16721635-16724640	-0.37	1.63704e-87
ENST00000457828|gen|chr21|-	chr21:47609037-47611017	-0.37	2.43732e-32
ENST00000306621|gen|chr4|-	chr4:76954834-76955945	-0.31	1.35287e-50
ENST00000590933|gen|chr19|-	chr19:9671028-9673435	-0.31	2.33649e-08
ENST00000569768|gen|chr16|-	chr16:20752830-20753137	0.41	1.25717e-17
ENST00000521609|gen|chr3|-	chr3:9433110-9433510	-0.38	2.26438e-16
ENST00000540955|gen|chr3|-	chr3:69026330-69026768	-0.35	7.39377e-05
ENST00000342945|gen|chr12|-	chr12:24967754-24970941	0.37	4.60299e-44
ENST00000353231|gen|chr12|-	chr12:10269375-10271056	0.37	0.000120353
ENST00000541859|gen|chr2|-	chr2:122095353-122098436	-0.37	1.46179e-09
ENST00000357162|gen|chr8|+	chr8:100887894-100889808	-0.42	6.03683e-10
ENST00000556933|gen|chr14|-	chr14:65066960-65068362	-0.32	8.59849e-06
ENST00000370659|gen|chr6|+	chr6:63921788-63922929	-0.72	5.87834e-46
ENST00000255684|gen|chr11|+	chr11:63283865-63284239	0.5	1.27361e-05
ENST00000506179|gen|chr4|-	chr4:39500407-39501762	-0.3	2.33571e-09
ENST00000517887|gen|chr8|-	chr8:141668500-141669564	-0.37	2.22977e-12
ENST00000435817|gen|chr5|-	chr5:141018868-141021064	-0.56	4.56639e-15
ENST00000337437|gen|chr22|+	chr22:38028718-38029570	0.31	1.53018e-09
ENST00000369976|gen|chr1|-	chr1:109472560-109473977	-0.42	3.53798e-08
ENST00000262715|gen|chr14|-	chr14:20833825-20836595	-0.36	5.80824e-07
ENST00000370867|gen|chr1|+	chr1:75229797-75232358	-0.44	1.18356e-46
ENST00000331737|gen|chr10|-	chr10:31133562-31133889	-0.39	5.95828e-07
ENST00000419687|gen|chr1|+	chr1:28087092-28087984	0.33	2.02862e-05
ENST00000449021|gen|chr2|-	chr2:114369355-114369824	0.31	7.56213e-12
ENST00000361050|gen|chr11|-	chr11:58975982-58978187	0.39	4.2948e-05
ENST00000505813|gen|chr5|-	chr5:110283727-110286479	-0.43	8.1034e-10
ENST00000590477|gen|chr18|+	chr18:77137246-77138266	-0.43	5.45601e-06
ENST00000530748|gen|chr11|+	chr11:57583780-57586650	-0.31	4.97055e-26
ENST00000404989|gen|chr22|+	chr22:44564558-44565064	0.51	1.00726e-08
ENST00000251582|gen|chr5|-	chr5:178537851-178540867	-0.32	1.28213e-38
ENST00000314425|gen|chrX|-	chrX:70459473-70460765	-0.3	0.000284446
ENST00000586796|gen|chr17|-	chr17:40761103-40761402	-0.54	1.40117e-19
ENST00000347691|gen|chr14|-	chr14:39617015-39619553	-0.3	2.10657e-23
ENST00000359624|gen|chr21|-	chr21:44473300-44473757	-0.33	2.77757e-14
ENST00000334482|gen|chr19|-	chr19:12907633-12907949	-0.31	8.19675e-13
ENST00000409487|gen|chr2|-	chr2:145145567-145147017	-0.34	1.12485e-181
ENST00000405677|gen|chr22|-	chr22:30972618-30973032	-0.3	1.53857e-15
ENST00000402306|gen|chr7|-	chr7:43915511-43916265	-0.31	2.21711e-09
ENST00000407144|gen|chr17|-	chr17:55940056-55940646	-0.48	4.09714e-11
ENST00000367255|gen|chr6|-	chr6:152442818-152443570	-0.57	2.03214e-07
ENST00000311128|gen|chr3|-	chr3:57611183-57613940	-0.33	9.10268e-15
ENST00000369784|gen|chr1|+	chr1:110888929-110889299	-0.35	6.63967e-11
ENST00000219139|gen|chr16|+	chr16:67181034-67182442	-0.53	4.2639e-68
ENST00000518503|gen|chr6|-	chr6:105176916-105177536	-0.35	1.33652e-07
ENST00000456085|gen|chr19|-	chr19:19105406-19105801	-0.37	8.58484e-07
ENST00000407595|gen|chr2|+	chr2:56611490-56613308	-0.51	4.82441e-14
ENST00000379567|gen|chr20|+	chr20:3804944-3805949	-0.51	1.01474e-07
ENST00000261646|gen|chr17|-	chr17:17715386-17715935	-0.37	2.12827e-06
ENST00000395626|gen|chr17|+	chr17:19238761-19240028	0.33	0.000111127
ENST00000360909|gen|chr14|+	chr14:59835577-59836471	-0.33	7.95574e-09
ENST00000355341|gen|chr15|+	chr15:41106424-41106767	-0.57	1.99165e-13
ENST00000394838|gen|chr1|+	chr1:84700988-84704172	-0.32	5.08754e-08
ENST00000367030|gen|chr1|-	chr1:209788321-209788615	0.31	1.20626e-06
ENST00000404744|gen|chr22|-	chr22:46639947-46641135	-0.31	1.67499e-05
ENST00000234310|gen|chr2|-	chr2:68405988-68408094	-0.45	2.74365e-111
ENST00000438150|gen|chr19|-	chr19:53300661-53302940	-0.31	9.16015e-11
ENST00000271375|gen|chr1|+	chr1:168211778-168222263	0.41	6.34466e-06
ENST00000216083|gen|chr22|-	chr22:39260233-39262213	-0.33	1.67178e-06
ENST00000403559|gen|chr7|+	chr7:114329981-114333823	-0.43	2.90571e-08
ENST00000441050|gen|chr11|+	chr11:86519837-86520169	-0.39	1.50513e-09
ENST00000519654|gen|chr8|-	chr8:141668487-141669564	-0.37	9.08272e-13
ENST00000357560|gen|chr5|-	chr5:139937856-139938169	0.48	4.51066e-12
ENST00000506734|gen|chr5|+	chr5:69372845-69373423	-0.3	1.57313e-40
ENST00000284995|gen|chr3|+	chr3:12574220-12574816	-0.34	0.00031338
ENST00000547975|gen|chr12|-	chr12:104344517-104345408	-0.33	7.94177e-05
ENST00000445587|gen|chr2|-	chr2:70439448-70439850	-0.33	1.85465e-24
ENST00000555997|gen|chr14|-	chr14:69254376-69257204	-0.5	3.71668e-135
ENST00000234626|gen|chr1|+	chr1:91989992-91991321	-0.35	0.00739171
ENST00000337566|gen|chr22|-	chr22:41924845-41925286	0.3	7.37125e-31
ENST00000514014|gen|chr4|-	chr4:40427428-40427920	-0.34	7.81355e-60
ENST00000597636|gen|chr19|-	chr19:50164706-50165196	-0.38	1.31966e-05
ENST00000432648|gen|chr1|+	chr1:39469727-39471731	-0.35	2.30983e-69
ENST00000443381|gen|chr16|+	chr16:89804654-89804979	0.45	4.55377e-09
ENST00000430193|gen|chr19|-	chr19:39405938-39406245	-0.33	0.0042504
ENST00000433961|gen|chr11|-	chr11:5684793-5686625	-0.38	9.23046e-25
ENST00000412671|gen|chr14|+	chr14:91691177-91691696	0.48	1.62809e-23
ENST00000241125|gen|chr13|-	chr13:20712393-20716119	-0.46	2.23604e-06
ENST00000259467|gen|chr9|-	chr9:125580622-125582363	-0.47	1.93428e-28
ENST00000265713|gen|chr8|-	chr8:41786996-41789722	-0.37	1.21648e-12
ENST00000515646|gen|chr4|+	chr4:7056781-7058368	-0.34	5.88338e-13
ENST00000370244|gen|chr1|-	chr1:94027347-94027797	-0.32	0.0185096
ENST00000334047|gen|chr1|-	chr1:94994780-94996015	-0.35	6.42477e-11
ENST00000289963|gen|chr8|+	chr8:22398315-22398652	-0.42	7.74301e-16
ENST00000374623|gen|chr1|-	chr1:23410515-23415387	-0.63	1.2867e-30
ENST00000392477|gen|chr6|+	chr6:126249917-126252266	-0.34	5.22921e-133
ENST00000378538|gen|chr11|-	chr11:47376410-47376777	0.58	1.74165e-24
ENST00000368471|gen|chr1|-	chr1:154554542-154557281	-0.3	2.61411e-301
ENST00000561656|gen|chr15|-	chr15:74275577-74276277	-0.46	8.54347e-06
ENST00000253458|gen|chr16|+	chr16:85706145-85709810	0.31	0.0214907
ENST00000552387|gen|chr12|-	chr12:54793647-54794642	-0.35	1.40182e-06
ENST00000378823|gen|chr5|+	chr5:131978056-131980313	-0.53	4.12993e-15
ENST00000524135|gen|chr8|+	chr8:64122240-64125344	-0.45	9.11879e-116
ENST00000532781|gen|chr1|+	chr1:27105513-27107474	-0.42	1.6084e-32
ENST00000392309|gen|chr6|-	chr6:144261438-144262560	-0.43	5.22815e-21
ENST00000335870|gen|chr7|+	chr7:148951506-148952700	0.38	2.27049e-05
ENST00000238823|gen|chr2|-	chr2:33808724-33809842	-0.38	1.19038e-114
ENST00000493101|gen|chr3|+	chr3:121838381-121839175	0.5	6.22647e-05
ENST00000531352|gen|chr11|+	chr11:76731317-76732589	0.33	2.35752e-12
ENST00000257789|gen|chr6|+	chr6:88376841-88377169	-0.38	2.84894e-23
ENST00000378962|gen|chrX|-	chrX:30576940-30577566	-0.36	1.07927e-51
ENST00000578666|gen|chr17|-	chr17:20805251-20805993	-0.37	9.69384e-37
ENST00000557450|gen|chr14|+	chr14:104167537-104167851	-0.3	0.00389234
ENST00000566586|gen|chr15|+	chr15:42059478-42062135	-0.32	7.70329e-18
ENST00000522322|gen|chr14|+	chr14:91691177-91691699	0.49	6.61121e-24
ENST00000356150|gen|chr2|-	chr2:218157-218810	0.53	4.28062e-07
ENST00000571955|gen|chr17|+	chr17:7215140-7215774	0.32	5.98024e-107
ENST00000441248|gen|chrX|+	chrX:148628508-148628855	-0.35	4.39966e-13
ENST00000409939|gen|chr16|-	chr16:30368422-30369264	0.36	8.62731e-23
ENST00000544702|gen|chr12|-	chr12:7248986-7249552	0.3	0.0269932
ENST00000229795|gen|chr6|+	chr6:36076224-36079013	-0.31	3.39279e-43
ENST00000533099|gen|chr1|+	chr1:104095895-104097734	-0.36	2.48611e-07
ENST00000410031|gen|chr4|+	chr4:7032119-7034841	-0.39	1.01609e-41
ENST00000456792|gen|chr22|+	chr22:22051103-22051472	-0.45	3.58844e-19
ENST00000521077|gen|chr14|+	chr14:91691177-91691699	0.49	6.61121e-24
ENST00000510942|gen|chr5|-	chr5:88016641-88018420	-0.47	2.73283e-121
ENST00000416016|gen|chr17|+	chr17:7215140-7215774	0.32	5.98024e-107
ENST00000223341|gen|chr7|-	chr7:43915504-43916265	-0.31	1.99179e-09
ENST00000389609|gen|chr4|-	chr4:24809617-24810010	-0.52	7.7089e-07
ENST00000314134|gen|chr11|+	chr11:45832886-45834566	0.46	2.33095e-07
ENST00000437844|gen|chr10|+	chr10:31815599-31818742	-0.36	3.54795e-14
ENST00000601421|gen|chr19|-	chr19:53569867-53571329	-0.38	8.33132e-19
ENST00000536459|gen|chr19|+	chr19:58983521-58984945	0.51	2.40877e-10
ENST00000492354|gen|chr1|+	chr1:16721635-16724637	-0.37	2.27855e-88
ENST00000373043|gen|chr1|+	chr1:38274745-38275124	0.3	3.65647e-40
ENST00000318524|gen|chr9|+	chr9:33347738-33348721	-0.34	3.14488e-18
ENST00000518868|gen|chr14|+	chr14:91691177-91691696	0.48	1.62809e-23
ENST00000591726|gen|chr19|-	chr19:3610642-3610964	-0.39	0.00116936
ENST00000216039|gen|chr22|-	chr22:39081547-39083906	-0.35	7.08584e-37
ENST00000530998|gen|chr11|-	chr11:32409323-32410603	-0.32	3.06252e-08
ENST00000564929|gen|chr15|-	chr15:75648946-75649298	0.31	0.000120906
ENST00000394798|gen|chr7|+	chr7:43992294-43993163	-0.4	6.77905e-16
ENST00000395631|gen|chr14|-	chr14:53323985-53325094	-0.31	3.98803e-20
ENST00000359232|gen|chr14|-	chr14:100757447-100758619	-0.31	1.41036e-06
ENST00000567529|gen|chr15|+	chr15:75311129-75311682	-0.3	0.00173018
ENST00000574867|gen|chr17|-	chr17:5322673-5322982	0.45	8.27079e-20
ENST00000420625|gen|chrX|+	chrX:114883881-114885181	-0.44	1.01596e-47
ENST00000315422|gen|chr11|-	chr11:64570987-64571805	0.31	6.82028e-11
ENST00000370521|gen|chr1|+	chr1:89299131-89301938	-0.4	9.03311e-20
ENST00000458124|gen|chr3|+	chr3:14526374-14530857	-0.35	5.19187e-63
ENST00000460757|gen|chr20|-	chr20:62407030-62407315	-0.36	0.00253336
ENST00000430629|gen|chr1|-	chr1:27730729-27734682	-0.52	8.36506e-124
ENST00000587460|gen|chr19|+	chr19:1376517-1376916	-0.41	1.03446e-26
ENST00000412976|gen|chr10|-	chr10:65928719-65930611	-0.36	8.3331e-06
ENST00000517566|gen|chr8|+	chr8:107763169-107764910	-0.35	1.59581e-85
ENST00000349606|gen|chr6|+	chr6:16146982-16148479	0.43	2.25739e-11
ENST00000350125|gen|chr13|-	chr13:39584002-39585501	0.32	7.19459e-07
ENST00000407763|gen|chr6|-	chr6:149433144-149433808	-0.71	6.44872e-56
ENST00000578434|gen|chr17|-	chr17:26879355-26879643	0.36	4.46607e-09
ENST00000540309|gen|chr2|+	chr2:157439304-157439916	0.3	1.04447e-05
ENST00000370689|gen|chr1|+	chr1:84700988-84704181	-0.32	5.08754e-08
ENST00000525861|gen|chr11|+	chr11:76731317-76732390	0.36	2.0094e-13
ENST00000391702|gen|chr19|+	chr19:58291164-58291982	-0.41	0.000116123
ENST00000339290|gen|chr6|+	chr6:135539001-135540305	-0.36	1.08393e-21
ENST00000397758|gen|chr3|-	chr3:175436018-175436458	-0.41	9.98559e-186
ENST00000444202|gen|chr6|-	chr6:144261438-144262560	-0.43	5.22815e-21
ENST00000498419|gen|chr1|-	chr1:31405690-31406057	0.33	4.41906e-56
ENST00000532463|gen|chr11|+	chr11:57583780-57586650	-0.31	4.97055e-26
ENST00000548270|gen|chr12|-	chr12:94034597-94035362	-0.31	0
ENST00000586637|gen|chr19|-	chr19:44982006-44982308	0.47	1.12382e-05
ENST00000407008|gen|chr17|+	chr17:26521662-26523407	-0.31	1.12952e-21
ENST00000367814|gen|chr6|+	chr6:135539118-135540311	-0.44	8.80796e-26
ENST00000462403|gen|chr9|+	chr9:116359233-116360018	0.44	4.21945e-09
ENST00000535366|gen|chr12|+	chr12:7031963-7032859	-0.53	3.65794e-09
ENST00000423662|gen|chr11|-	chr11:129769611-129772207	-0.3	3.51322e-09
ENST00000299204|gen|chr14|-	chr14:104022880-104026157	-0.38	4.18343e-21
ENST00000389418|gen|chr7|-	chr7:157331759-157333407	-0.43	3.68182e-08
ENST00000542911|gen|chr8|+	chr8:64122264-64125343	-0.47	7.83381e-123
ENST00000382298|gen|chr13|-	chr13:23902964-23904274	-0.38	1.49459e-07
ENST00000283646|gen|chr2|+	chr2:89049595-89050452	-0.3	5.80259e-13
ENST00000360276|gen|chr17|-	chr17:33426815-33427971	0.46	0.000308045
ENST00000395411|gen|chr5|+	chr5:122950090-122952465	-0.33	2.15492e-19
ENST00000598345|gen|chr19|-	chr19:58858718-58859023	0.35	0.00741313
ENST00000451881|gen|chr13|+	chr13:113917896-113919391	-0.3	1.55602e-27
ENST00000592904|gen|chr19|-	chr19:9523276-9523950	0.33	1.14257e-08
ENST00000372979|gen|chr10|-	chr10:74893413-74894340	-0.37	7.53492e-09
ENST00000565111|gen|chr16|-	chr16:2694750-2695215	-0.54	6.7444e-10
ENST00000533808|gen|chr6|+	chr6:135539001-135540305	-0.36	1.08393e-21
ENST00000546019|gen|chr6|-	chr6:150141075-150141684	0.33	2.87508e-12
ENST00000394975|gen|chr16|-	chr16:31102162-31102454	-0.32	6.1522e-40
ENST00000549293|gen|chr14|+	chr14:75302477-75302893	0.34	0.00028088
ENST00000333219|gen|chr13|+	chr13:111372279-111373421	-0.39	4.71785e-06
ENST00000424173|gen|chr5|-	chr5:88014038-88018420	-0.38	2.74682e-78
ENST00000370708|gen|chr6|+	chr6:56966894-56974514	-0.38	1.40579e-06
ENST00000525358|gen|chr10|+	chr10:127451869-127452151	0.34	1.39405e-11
ENST00000300730|gen|chr11|+	chr11:3846688-3847582	0.31	3.2997e-07
ENST00000499879|gen|chr20|+	chr20:43703817-43707692	-0.45	7.16361e-34
ENST00000276816|gen|chr8|-	chr8:146155743-146156123	0.35	0.00324223
ENST00000585517|gen|chr17|-	chr17:40466871-40467818	-0.38	3.4993e-108
ENST00000343632|gen|chr22|+	chr22:38028718-38029571	0.31	1.53018e-09
ENST00000534824|gen|chr11|-	chr11:66101984-66102650	-0.34	0.000223414
ENST00000519312|gen|chr5|-	chr5:133643828-133644150	0.33	0.00188813
ENST00000535335|gen|chr2|+	chr2:10192634-10194963	-0.36	3.84301e-07
ENST00000300605|gen|chr18|-	chr18:44633773-44635052	-0.44	4.41468e-64
ENST00000461709|gen|chr15|+	chr15:57976620-57976989	0.61	6.86073e-08
ENST00000526772|gen|chr11|+	chr11:57583780-57586650	-0.31	4.97055e-26
ENST00000530769|gen|chr11|-	chr11:93465409-93469014	-0.35	2.08623e-11
ENST00000358896|gen|chr16|+	chr16:68112889-68113223	0.38	0.00136574
ENST00000376692|gen|chr1|-	chr1:11734537-11734831	-0.44	3.55414e-11
ENST00000315183|gen|chr16|+	chr16:24835128-24837542	-0.3	1.45363e-05
ENST00000453372|gen|chr19|-	chr19:9762954-9763624	0.31	5.61165e-06
ENST00000503425|gen|chr5|+	chr5:176491600-176491967	-0.47	1.01499e-06
ENST00000412692|gen|chr16|+	chr16:85706145-85709810	0.31	0.0214907
ENST00000263681|gen|chr11|+	chr11:74351811-74354102	-0.53	5.33359e-23
ENST00000221327|gen|chr19|-	chr19:44979853-44980618	-0.36	2.80687e-05
ENST00000394514|gen|chr5|+	chr5:141367355-141368750	-0.34	1.74365e-40
ENST00000396467|gen|chr8|-	chr8:74202518-74203278	0.52	3.69268e-10
ENST00000305570|gen|chr19|-	chr19:21908994-21909484	0.36	1.55453e-08
ENST00000558483|gen|chr14|+	chr14:24707905-24708252	0.33	1.95614e-59
ENST00000261837|gen|chr15|-	chr15:52413116-52414953	-0.31	0.00901318
ENST00000565221|gen|chr16|+	chr16:8941580-8941887	0.43	2.72207e-16
ENST00000460600|gen|chr6|-	chr6:99850415-99852422	-0.33	9.27015e-12
ENST00000372022|gen|chr9|-	chr9:136197551-136198704	0.32	1.03252e-08
ENST00000232458|gen|chr3|+	chr3:172538027-172539264	-0.34	3.8242e-07
ENST00000361936|gen|chr1|-	chr1:150969310-150969762	-0.46	1.00994e-06
ENST00000451472|gen|chr10|+	chr10:115675055-115676949	-0.42	9.36326e-08
ENST00000392937|gen|chr11|-	chr11:117156421-117160281	-0.38	4.1723e-11
ENST00000458497|gen|chr4|+	chr4:113362366-113363762	-0.32	0.000317559
ENST00000344850|gen|chr2|-	chr2:144703582-144704618	-0.38	5.05266e-07
ENST00000286760|gen|chr15|+	chr15:83502288-83503611	-0.31	8.83622e-10
ENST00000457880|gen|chr1|+	chr1:75229797-75232358	-0.44	1.18356e-46
ENST00000422453|gen|chr3|-	chr3:128888326-128889295	-0.36	0
ENST00000453200|gen|chr7|-	chr7:43915513-43916265	-0.31	2.21711e-09
ENST00000264433|gen|chr4|+	chr4:159825696-159829201	-0.35	2.30219e-58
ENST00000441499|gen|chr19|-	chr19:12810007-12812057	-0.39	1.03933e-17
ENST00000257879|gen|chr12|-	chr12:56078351-56078841	0.41	4.14502e-07
ENST00000534579|gen|chr11|+	chr11:57583780-57586650	-0.31	4.97055e-26
ENST00000591806|gen|chr19|+	chr19:1376575-1378429	-0.52	1.05922e-41
ENST00000606299|gen|chr5|-	chr5:148884408-148885004	0.48	1.3757e-05
ENST00000433555|gen|chr3|-	chr3:9883091-9883591	-0.31	2.30517e-10
ENST00000532331|gen|chr6|-	chr6:128290121-128291371	-0.42	1.78455e-43
ENST00000563307|gen|chr16|-	chr16:58193454-58197974	-0.36	8.81722e-21
ENST00000357067|gen|chr4|-	chr4:183811256-183812551	-0.4	1.11152e-111
ENST00000462315|gen|chr3|-	chr3:122250619-122254961	0.47	6.30957e-28
ENST00000591437|gen|chr17|+	chr17:75210105-75210442	-0.3	8.53225e-06
ENST00000391909|gen|chr19|+	chr19:47260195-47261170	-0.45	1.54638e-14
ENST00000414624|gen|chr11|-	chr11:61658640-61658926	0.42	1.58864e-06
ENST00000527087|gen|chr11|-	chr11:74554012-74554459	0.33	0.00960387
ENST00000344018|gen|chr20|+	chr20:57569731-57570186	-0.31	7.27259e-20
ENST00000588921|gen|chr18|+	chr18:77137246-77138142	-0.46	2.78389e-07
ENST00000404909|gen|chr2|-	chr2:55199324-55200291	-0.48	0
ENST00000296859|gen|chr5|-	chr5:130762251-130762958	0.47	1.85105e-07
ENST00000369889|gen|chr10|+	chr10:104573088-104576021	-0.3	7.88975e-39
ENST00000290858|gen|chr16|+	chr16:67132635-67134961	-0.42	5.32046e-155
ENST00000228251|gen|chr12|-	chr12:10851811-10852253	-0.47	5.84597e-133
ENST00000487029|gen|chr2|+	chr2:70132397-70132707	0.36	0.00356858
ENST00000311401|gen|chr19|+	chr19:1376575-1378430	-0.52	1.05922e-41
ENST00000507943|gen|chr4|-	chr4:13571129-13571634	-0.34	3.20132e-11
ENST00000457641|gen|chr7|-	chr7:99752042-99752633	0.56	1.64424e-07
ENST00000359889|gen|chrX|-	chrX:153734489-153735141	0.38	4.67328e-07
ENST00000311117|gen|chr7|+	chr7:104753780-104754532	-0.32	2.41695e-30
ENST00000361582|gen|chr3|+	chr3:108412206-108413693	-0.34	0.000855819
ENST00000519186|gen|chr8|-	chr8:38853731-38854017	0.4	6.3483e-68
ENST00000447221|gen|chr9|-	chr9:139622332-139622636	0.61	5.82354e-16
ENST00000356521|gen|chr9|-	chr9:121040-121466	-0.46	9.00774e-105
ENST00000399534|gen|chr5|+	chr5:43175235-43175821	-0.45	2.75954e-47
ENST00000523771|gen|chr14|+	chr14:91691177-91691699	0.49	6.61121e-24
ENST00000439603|gen|chrX|+	chrX:118151653-118151950	0.46	3.75477e-07
ENST00000551007|gen|chr12|+	chr12:113379731-113380108	0.35	0.00333956
ENST00000228534|gen|chr12|+	chr12:56733888-56734193	-0.41	0.000157969
ENST00000361310|gen|chr10|-	chr10:31133562-31133889	-0.39	5.95828e-07
ENST00000585618|gen|chr17|+	chr17:75210105-75210411	-0.37	6.36814e-09
ENST00000428931|gen|chr1|+	chr1:154242771-154243328	0.33	1.85006e-25
ENST00000242480|gen|chr10|-	chr10:64571755-64572966	-0.35	5.90479e-23
ENST00000367261|gen|chr1|-	chr1:202860227-202861660	-0.32	1.47738e-37
ENST00000407004|gen|chr19|+	chr19:10795141-10796441	-0.34	1.3152e-69
ENST00000281416|gen|chr2|+	chr2:191364944-191367041	-0.47	8.81261e-40
ENST00000542155|gen|chr2|-	chr2:144703582-144704618	-0.38	5.05266e-07
ENST00000557457|gen|chr14|-	chr14:105403589-105404399	-0.49	5.21096e-07
ENST00000533123|gen|chr11|+	chr11:6415427-6416228	-0.4	1.29749e-12
ENST00000592292|gen|chr19|-	chr19:9523303-9523950	0.35	3.31668e-10
ENST00000568295|gen|chr16|+	chr16:89804383-89804979	0.34	8.4616e-07
ENST00000296121|gen|chr3|-	chr3:44790237-44794832	0.46	7.39227e-34
ENST00000529586|gen|chr6|+	chr6:135539001-135540305	-0.36	1.08393e-21
ENST00000335901|gen|chr7|+	chr7:148876893-148880116	-0.36	4.39589e-08
ENST00000428926|gen|chr14|+	chr14:91691177-91691696	0.48	1.62809e-23
ENST00000542103|gen|chr22|-	chr22:19428430-19429166	0.33	6.97831e-05
ENST00000595516|gen|chr19|-	chr19:49954741-49955057	0.32	3.10315e-57
ENST00000267202|gen|chr12|-	chr12:123349881-123351662	-0.3	7.38995e-21
ENST00000297792|gen|chr6|+	chr6:18222223-18224084	-0.38	6.97256e-14
ENST00000535751|gen|chr2|+	chr2:191364944-191365397	0.48	1.58059e-27
ENST00000360415|gen|chr7|+	chr7:65617194-65619555	-0.45	3.64513e-27
ENST00000521729|gen|chr5|+	chr5:154254849-154255147	0.31	7.5263e-50
ENST00000373142|gen|chr9|-	chr9:130647600-130648750	-0.33	1.34949e-08
ENST00000350638|gen|chr11|+	chr11:31805072-31805546	0.36	0.000211095
ENST00000555438|gen|chr5|+	chr5:134690810-134691744	0.32	0.000266639
ENST00000281701|gen|chr1|-	chr1:224415035-224415327	0.49	1.44402e-09
ENST00000370685|gen|chr1|+	chr1:84700988-84704181	-0.32	5.08754e-08
ENST00000318304|gen|chr12|+	chr12:27845815-27848497	-0.47	4.05334e-62
ENST00000496534|gen|chr3|-	chr3:9801355-9802254	-0.58	1.49339e-13
ENST00000398590|gen|chr3|+	chr3:63985235-63989129	-0.34	7.31685e-13
ENST00000429029|gen|chr7|+	chr7:157178340-157179018	-0.33	1.93002e-193
ENST00000402620|gen|chr7|+	chr7:107218005-107218354	-0.46	4.47608e-06
ENST00000434197|gen|chr7|+	chr7:38269523-38269980	0.34	5.243e-77
ENST00000484000|gen|chr1|-	chr1:205779426-205780215	-0.36	0.00123737
ENST00000263955|gen|chr2|-	chr2:196998289-197002170	-0.37	1.03905e-43
ENST00000379419|gen|chr8|-	chr8:66630613-66631524	-0.42	2.022e-27
ENST00000354698|gen|chr3|+	chr3:48310276-48312477	-0.39	5.83306e-11
ENST00000535450|gen|chr4|-	chr4:52888224-52890122	0.34	0.00018385
ENST00000608478|gen|chr4|+	chr4:123813551-123816619	0.33	0.000133913
ENST00000440021|gen|chr14|+	chr14:55819244-55819801	0.42	2.8594e-16
ENST00000523764|gen|chr13|+	chr13:52602521-52603793	0.37	5.03245e-11
ENST00000375630|gen|chr13|+	chr13:113536378-113541482	-0.3	4.31053e-09
ENST00000560031|gen|chr15|+	chr15:49620356-49620715	-0.33	1.22767e-20
ENST00000545746|gen|chr12|-	chr12:4598580-4598972	-0.34	1.7382e-09
ENST00000217971|gen|chrX|+	chrX:118377217-118378429	-0.31	4.32891e-26
ENST00000273375|gen|chr3|-	chr3:120405527-120408669	-0.35	7.98515e-19
ENST00000313005|gen|chr11|-	chr11:117156401-117160281	-0.38	4.1723e-11
ENST00000463282|gen|chr6|+	chr6:135539001-135540305	-0.36	1.08393e-21
ENST00000513154|gen|chr5|-	chr5:114460459-114462199	-0.46	6.00293e-11
ENST00000589217|gen|chr17|-	chr17:76105131-76107880	-0.5	1.88385e-08
ENST00000358694|gen|chr11|+	chr11:57583780-57586650	-0.31	4.97055e-26
ENST00000567160|gen|chr16|-	chr16:28506446-28506866	0.3	1.69482e-17
ENST00000440538|gen|chr1|-	chr1:31405690-31406057	0.33	4.41906e-56
ENST00000458198|gen|chr5|-	chr5:133737777-133738605	-0.38	3.5808e-05
ENST00000375190|gen|chr19|-	chr19:3594503-3595685	0.34	2.25729e-05
ENST00000361318|gen|chr1|+	chr1:107600465-107601905	-0.3	1.50679e-30
ENST00000361070|gen|chr16|-	chr16:74655291-74657825	-0.44	1.67505e-31
ENST00000252713|gen|chr7|+	chr7:99171207-99172029	0.33	4.82202e-07
ENST00000304567|gen|chr2|+	chr2:10269513-10271545	-0.35	1.14824e-05
ENST00000368357|gen|chr6|+	chr6:126249917-126252257	-0.34	5.15692e-133
ENST00000526028|gen|chr11|+	chr11:125770163-125770512	-0.34	0.0185513
ENST00000523308|gen|chr8|+	chr8:142204332-142205901	-0.33	6.27178e-102
ENST00000398158|gen|chr21|-	chr21:44473300-44473989	-0.35	6.49477e-17
ENST00000265720|gen|chr7|+	chr7:107218005-107218906	-0.56	5.37357e-10
ENST00000370243|gen|chr1|-	chr1:94027350-94027797	-0.32	0.0185096
ENST00000415284|gen|chr3|-	chr3:48332282-48332865	-0.33	2.68679e-17
ENST00000422704|gen|chr9|-	chr9:91992305-91993618	-0.34	4.56103e-08
ENST00000340778|gen|chr9|-	chr9:123526452-123526836	0.46	6.4295e-21
ENST00000503078|gen|chr5|-	chr5:176943288-176943836	0.49	7.34579e-09
ENST00000523580|gen|chr8|-	chr8:93897547-93898877	-0.35	5.47491e-26
ENST00000454502|gen|chr3|+	chr3:12574220-12574816	-0.34	0.00031338
ENST00000370542|gen|chr1|+	chr1:87810479-87811091	-0.41	1.6635e-277
ENST00000581637|gen|chr17|-	chr17:46103532-46103841	-0.32	1.05365e-05
ENST00000229277|gen|chr12|+	chr12:7031963-7032859	-0.53	3.65794e-09
ENST00000397677|gen|chr8|+	chr8:23118112-23119505	-0.31	4.19208e-27
ENST00000361546|gen|chr1|+	chr1:154242771-154243329	0.33	1.85006e-25
ENST00000428236|gen|chrX|+	chrX:148628508-148628855	-0.35	4.39966e-13
ENST00000370082|gen|chr20|-	chr20:62203460-62204574	-0.48	1.10773e-13
ENST00000438992|gen|chr3|+	chr3:38565391-38566059	0.42	6.61317e-11
ENST00000538684|gen|chr15|-	chr15:23046993-23048828	0.34	0.000664277
ENST00000369393|gen|chr6|-	chr6:90352217-90353723	-0.32	5.49539e-11
ENST00000534991|gen|chr21|+	chr21:33765717-33766254	-0.31	0.00521688
ENST00000576912|gen|chr17|-	chr17:80560864-80562054	0.37	1.47073e-09
ENST00000505412|gen|chr4|+	chr4:25370652-25371648	-0.32	1.1505e-06
ENST00000495414|gen|chr3|+	chr3:143708683-143709441	-0.58	1.77491e-15
ENST00000301738|gen|chr16|+	chr16:2757328-2759031	-0.3	2.86475e-16
ENST00000371157|gen|chrX|+	chrX:123234447-123236506	-0.31	1.42746e-50
ENST00000394839|gen|chr1|+	chr1:84700988-84704181	-0.32	5.08754e-08
ENST00000370078|gen|chr1|+	chr1:107600465-107601916	-0.3	1.50679e-30
ENST00000358572|gen|chr4|+	chr4:164440666-164441691	-0.36	3.15454e-25
ENST00000406768|gen|chr14|+	chr14:73685997-73687109	-0.32	2.4097e-101
ENST00000564155|gen|chr16|-	chr16:71765785-71766960	-0.32	1.26489e-32
ENST00000282903|gen|chr3|-	chr3:145787226-145788503	-0.49	5.03764e-59
ENST00000397500|gen|chr22|-	chr22:32014599-32015775	-0.31	1.19362e-51
ENST00000510878|gen|chr1|+	chr1:11810343-11810690	0.31	4.19413e-09
ENST00000505127|gen|chr4|+	chr4:113362358-113362820	-0.33	6.10458e-09
ENST00000585393|gen|chr17|-	chr17:66417626-66417957	-0.37	2.09601e-13
ENST00000276201|gen|chrX|-	chrX:118967984-118968840	0.31	3.41167e-05
ENST00000299130|gen|chr10|+	chr10:127529928-127531375	-0.47	1.01936e-11
ENST00000439032|gen|chr10|-	chr10:64571762-64572966	-0.37	4.11235e-25
ENST00000567660|gen|chr16|-	chr16:58162935-58163272	0.32	2.22146e-18
ENST00000488653|gen|chr3|-	chr3:123632299-123633625	-0.34	0.000431349
ENST00000392373|gen|chr12|-	chr12:131275378-131276522	-0.3	0.00330803
ENST00000341217|gen|chr17|-	chr17:27082995-27085287	-0.33	1.06138e-07
ENST00000392491|gen|chr6|+	chr6:123046340-123047035	-0.34	2.00719e-77
ENST00000532245|gen|chr11|+	chr11:57583780-57586650	-0.31	4.97055e-26
ENST00000368836|gen|chr10|-	chr10:126448522-126449071	-0.3	3.63178e-09
ENST00000381124|gen|chr7|-	chr7:44873837-44874155	-0.4	4.17905e-53
ENST00000366835|gen|chr1|-	chr1:226033236-226034633	-0.36	2.11526e-07
ENST00000500869|gen|chr5|-	chr5:89811427-89814628	-0.34	1.58042e-17
[truncated: 15 more rows]

## Sheet: Ra_12hr
Gene	Loci	PDUI_Group_diff	adjusted.P_val
ENST00000340169|gen|chr4|+	chr4:39478697-39479204	0.32	0.0208731
ENST00000478091|gen|chr3|-	chr3:52561632-52561947	-0.38	3.84315e-11
ENST00000358337|gen|chr5|+	chr5:140049239-140051930	-0.3	2.49612e-07
ENST00000315266|gen|chr14|+	chr14:67647654-67648515	-0.35	1.92778e-08
ENST00000367128|gen|chr1|+	chr1:206154051-206155151	-0.35	1.83482e-24
ENST00000438958|gen|chr15|-	chr15:34817482-34819832	0.31	2.62425e-09
ENST00000498406|gen|chr22|-	chr22:21355544-21356031	-0.3	1.85391e-05
ENST00000395834|gen|chr14|-	chr14:50796309-50796791	0.38	2.19498e-05
ENST00000377060|gen|chr2|+	chr2:97498353-97499648	0.4	0.000620452
ENST00000221665|gen|chr19|-	chr19:56102745-56103815	-0.35	0.000881729
ENST00000295851|gen|chr2|+	chr2:204292075-204312446	0.32	5.17573e-06
ENST00000281317|gen|chr4|+	chr4:146576586-146581187	-0.41	0.000157716
ENST00000493916|gen|chr1|-	chr1:38019606-38019891	-0.54	3.0893e-15
ENST00000373233|gen|chr20|-	chr20:40030740-40033232	-0.39	1.28423e-10
ENST00000479408|gen|chr1|-	chr1:144902727-144903029	-0.37	1.13048e-12
ENST00000405640|gen|chr22|-	chr22:19833668-19838689	-0.37	3.07772e-05
ENST00000592949|gen|chr19|+	chr19:56671570-56672262	0.32	1.9806e-07
ENST00000426851|gen|chr7|+	chr7:148876893-148879894	-0.39	1.21578e-09
ENST00000264220|gen|chr4|-	chr4:57259527-57261517	-0.31	5.37113e-09
ENST00000240499|gen|chr4|+	chr4:367651-369047	-0.32	0.000110949
ENST00000279147|gen|chr11|-	chr11:69480330-69482286	-0.43	8.39718e-08
ENST00000392867|gen|chr2|-	chr2:144703580-144704618	-0.38	4.79564e-13
ENST00000422095|gen|chr7|+	chr7:92027525-92028662	-0.32	1.66562e-15
ENST00000370733|gen|chr6|+	chr6:56919661-56920023	0.43	2.98119e-05
ENST00000589425|gen|chr17|+	chr17:76420141-76420635	-0.38	6.59627e-13
ENST00000475381|gen|chr3|-	chr3:172348038-172351264	-0.32	2.61979e-07
ENST00000258530|gen|chr12|-	chr12:105567073-105568091	0.4	0.000118968
ENST00000355228|gen|chr1|+	chr1:120854586-120855607	-0.3	2.40635e-13
ENST00000443233|gen|chr7|+	chr7:107217757-107218295	-0.38	3.69699e-05
ENST00000402077|gen|chr22|+	chr22:37458634-37459430	-0.44	1.50972e-06
ENST00000358200|gen|chr1|+	chr1:90058602-90058936	-0.53	1.20553e-05
ENST00000341166|gen|chr8|-	chr8:99202060-99205278	-0.35	2.71134e-12
ENST00000337908|gen|chr11|+	chr11:60075651-60076445	-0.36	0.00314461
ENST00000394085|gen|chr3|-	chr3:101044383-101044786	0.31	0.00222158
ENST00000333244|gen|chr14|-	chr14:105403653-105404399	-0.43	7.65992e-06
ENST00000437644|gen|chr7|-	chr7:100958075-100958414	-0.4	0.000306819
ENST00000545891|gen|chr12|-	chr12:124420982-124421604	-0.32	0.00012032
ENST00000382112|gen|chr22|+	chr22:32302483-32302991	-0.41	0.0019869
ENST00000322038|gen|chr18|+	chr18:73000596-73001905	-0.4	5.16589e-06
ENST00000556072|gen|chr14|-	chr14:77252427-77253067	-0.39	2.64049e-06
ENST00000344293|gen|chr10|+	chr10:8056714-8058590	-0.49	9.76397e-07
ENST00000397876|gen|chr16|+	chr16:107085-107372	-0.38	1.52504e-10
ENST00000356327|gen|chr3|-	chr3:171318194-171320867	-0.38	2.11608e-05
ENST00000544871|gen|chr12|-	chr12:64586418-64587621	0.32	0.000537483
ENST00000371060|gen|chr1|+	chr1:66098852-66101111	-0.34	2.56308e-08
ENST00000391875|gen|chr1|-	chr1:224415035-224415327	0.53	1.77539e-09
ENST00000572543|gen|chr17|-	chr17:4871291-4872050	0.38	8.95464e-10
ENST00000470110|gen|chr16|-	chr16:30590293-30591168	-0.31	0.000239732
ENST00000338641|gen|chr22|+	chr22:30090791-30094587	-0.32	3.57958e-14
ENST00000315948|gen|chr5|-	chr5:89811442-89814635	-0.3	2.39898e-12
ENST00000267219|gen|chr13|+	chr13:78337355-78338364	-0.49	7.8139e-07
ENST00000480769|gen|chr1|-	chr1:185274667-185275632	-0.44	3.39849e-07
ENST00000357485|gen|chr2|+	chr2:97218050-97218375	-0.31	0.000263367
ENST00000372950|gen|chr10|-	chr10:75002581-75003157	0.34	5.79098e-16
ENST00000440639|gen|chr4|-	chr4:84376421-84376976	-0.61	1.28564e-20
ENST00000259154|gen|chr1|+	chr1:215793960-215795149	0.4	2.00888e-11
ENST00000324198|gen|chr22|+	chr22:26118417-26125261	-0.41	1.62028e-05
ENST00000379504|gen|chr17|-	chr17:17750138-17750948	0.33	0.00164829
ENST00000542442|gen|chr22|-	chr22:50167465-50167880	-0.32	2.59233e-09
ENST00000310447|gen|chr7|+	chr7:143002164-143004789	-0.33	1.65852e-12
ENST00000269466|gen|chr18|+	chr18:48513455-48514491	0.45	0.000223683
ENST00000381311|gen|chr17|-	chr17:4871291-4872050	0.38	8.95464e-10
ENST00000391785|gen|chr19|+	chr19:53086710-53087819	-0.35	1.47306e-06
ENST00000298966|gen|chr11|-	chr11:93211637-93212175	-0.4	6.79817e-06
ENST00000309863|gen|chr2|+	chr2:109124086-109125854	-0.36	1.22231e-27
ENST00000400701|gen|chrX|-	chrX:221416-221740	-0.33	2.49401e-07
ENST00000265741|gen|chr7|+	chr7:90836479-90839904	-0.32	0.000149347
ENST00000409283|gen|chr2|-	chr2:158592960-158594042	-0.31	5.38153e-18
ENST00000555228|gen|chr14|+	chr14:74350880-74352159	0.39	5.50396e-10
ENST00000356896|gen|chr12|-	chr12:6648704-6649648	-0.36	1.16922e-08
ENST00000397638|gen|chr21|+	chr21:48084239-48084863	-0.32	0.000764039
ENST00000599439|gen|chr5|+	chr5:180683218-180684578	-0.4	0.00129062
ENST00000220966|gen|chr8|-	chr8:144686082-144687869	-0.31	1.8578e-05
ENST00000413209|gen|chr22|+	chr22:30090791-30094583	-0.32	3.46429e-14
ENST00000299977|gen|chr17|+	chr17:33592907-33600674	-0.4	8.69508e-26
ENST00000371942|gen|chr9|-	chr9:136271185-136272076	0.3	1.21504e-07
ENST00000261017|gen|chr2|+	chr2:204292075-204296896	-0.36	1.75092e-10
ENST00000409298|gen|chr2|-	chr2:144703582-144704618	-0.38	4.08543e-13
ENST00000489288|gen|chr12|+	chr12:2997625-2998626	0.33	0.00758866
ENST00000366622|gen|chr1|+	chr1:233518457-233520893	-0.32	0.00249392
ENST00000400192|gen|chr14|-	chr14:19893855-19894790	-0.54	4.97114e-08
ENST00000504702|gen|chr12|-	chr12:7247349-7247821	-0.44	0.000563035
ENST00000305510|gen|chr2|+	chr2:97498353-97499648	0.4	0.000620452
ENST00000262319|gen|chr16|+	chr16:1559937-1560458	-0.38	1.35963e-05
ENST00000359481|gen|chr2|+	chr2:88056338-88057152	-0.55	6.38155e-08
ENST00000411539|gen|chr15|+	chr15:90771875-90772908	-0.37	0.00450774
ENST00000344099|gen|chr19|-	chr19:19821279-19822160	0.33	0.00029827
ENST00000356080|gen|chr10|+	chr10:111893376-111893969	-0.4	0.000805975
ENST00000398213|gen|chr12|-	chr12:56295197-56295655	-0.34	3.28288e-19
ENST00000361689|gen|chr1|+	chr1:39951466-39952659	0.3	1.19195e-15
ENST00000356725|gen|chr19|-	chr19:37308329-37309334	-0.37	0.000170816
ENST00000309446|gen|chr2|-	chr2:207938860-207945936	-0.31	0.000941828
ENST00000299293|gen|chr12|+	chr12:69968735-69973559	-0.3	3.24155e-07
ENST00000486462|gen|chr22|-	chr22:17622282-17622733	-0.47	1.12256e-06
ENST00000525834|gen|chr2|-	chr2:86078390-86078713	-0.33	0.00032146
ENST00000348066|gen|chr17|-	chr17:4871292-4872050	0.38	8.95464e-10
ENST00000356406|gen|chr4|-	chr4:8368008-8368687	-0.3	0.00201183
ENST00000545643|gen|chr11|-	chr11:14299471-14300882	-0.31	1.55722e-09
ENST00000361545|gen|chr7|+	chr7:73818178-73820260	-0.3	6.26702e-07
ENST00000518557|gen|chr8|-	chr8:9758064-9758710	0.32	2.85289e-05
ENST00000351298|gen|chr3|-	chr3:171318615-171320867	-0.34	7.53386e-05
ENST00000231498|gen|chr5|-	chr5:37288238-37292001	-0.32	0.00045563
ENST00000480254|gen|chr6|-	chr6:32156499-32156854	-0.48	3.69664e-11
ENST00000578337|gen|chr17|-	chr17:73126662-73126962	0.4	2.49849e-06
ENST00000297183|gen|chr5|+	chr5:139928822-139929163	-0.35	8.76878e-05
ENST00000512668|gen|chr5|-	chr5:32173915-32174423	-0.32	1.06792e-07
ENST00000373624|gen|chr9|-	chr9:126141932-126143710	-0.34	0.0038837
ENST00000245457|gen|chr14|+	chr14:52794172-52795324	-0.39	1.93912e-07
ENST00000608174|gen|chr11|+	chr11:703150-704127	-0.39	7.09565e-07
ENST00000460576|gen|chr3|+	chr3:67058809-67059264	-0.32	5.5616e-11
ENST00000309909|gen|chr12|+	chr12:117465977-117466441	-0.33	0.00200311
ENST00000542557|gen|chr12|+	chr12:15749023-15750333	-0.35	2.56082e-21
ENST00000544721|gen|chr11|-	chr11:72399499-72399933	-0.35	9.77352e-07
ENST00000296555|gen|chr4|-	chr4:153242410-153244032	-0.31	1.63157e-07
ENST00000378313|gen|chr19|-	chr19:41246760-41248337	-0.34	0.00158241
ENST00000240719|gen|chr19|+	chr19:58050295-58052131	-0.32	2.91256e-05
ENST00000530326|gen|chr11|-	chr11:47799788-47800656	-0.32	3.02639e-53
ENST00000227474|gen|chr11|-	chr11:125763380-125763679	0.37	3.13865e-12
ENST00000417763|gen|chr16|+	chr16:3586271-3586581	-0.32	6.01752e-10
ENST00000547100|gen|chr12|-	chr12:56712871-56713273	0.38	0.000130047
ENST00000566849|gen|chr15|-	chr15:43658307-43658895	-0.42	7.2034e-06
ENST00000322686|gen|chr4|+	chr4:152024235-152025069	0.48	1.4967e-09
ENST00000235310|gen|chr1|-	chr1:11734536-11734831	-0.35	1.01028e-05
ENST00000458537|gen|chr3|+	chr3:170110205-170114623	-0.32	2.5974e-42
ENST00000525141|gen|chr11|-	chr11:93211637-93212175	-0.4	6.79817e-06
ENST00000406263|gen|chr7|+	chr7:90836479-90839900	-0.32	0.000149347
ENST00000301093|gen|chr19|+	chr19:53086710-53087689	-0.31	5.72324e-06
ENST00000424332|gen|chr1|-	chr1:226028583-226028888	-0.38	1.62935e-06
ENST00000370900|gen|chrX|-	chrX:130418139-130419090	0.45	6.37327e-07
ENST00000268766|gen|chr17|+	chr17:27069005-27070473	0.37	0.00435523
ENST00000290271|gen|chr8|-	chr8:23699427-23702282	-0.33	2.18713e-05
ENST00000360001|gen|chr1|-	chr1:1152287-1152891	0.51	2.85226e-81
ENST00000292562|gen|chr8|-	chr8:145946513-145947028	-0.33	0.00105266
ENST00000427803|gen|chr21|+	chr21:45560956-45561299	-0.3	0.00294391
ENST00000307712|gen|chr14|-	chr14:39501123-39502442	-0.6	1.19249e-35
ENST00000530811|gen|chr11|-	chr11:125763381-125763679	0.36	2.61473e-12
ENST00000494380|gen|chr7|+	chr7:64291864-64292181	-0.35	0.00602552
ENST00000366624|gen|chr1|+	chr1:233518457-233520894	-0.32	0.00249392
ENST00000374133|gen|chr1|-	chr1:27205866-27206167	-0.33	3.2886e-09
ENST00000371761|gen|chr1|+	chr1:51439942-51440230	-0.32	0.000157201
ENST00000248598|gen|chr7|-	chr7:76822687-76825595	-0.44	2.53543e-10
ENST00000430223|gen|chr8|-	chr8:99202060-99205205	-0.42	8.48743e-15
ENST00000310331|gen|chr5|+	chr5:139928847-139929163	-0.36	3.13041e-05
ENST00000317168|gen|chr10|-	chr10:73856278-73857091	-0.35	5.26308e-15
ENST00000261369|gen|chr5|+	chr5:122343444-122344907	-0.37	4.18791e-07
ENST00000378251|gen|chr1|-	chr1:3696783-3697651	-0.3	8.87501e-28
ENST00000376463|gen|chr9|-	chr9:84248383-84248985	-0.5	5.12867e-07
ENST00000416005|gen|chr2|+	chr2:27844328-27844855	-0.31	6.07497e-27
ENST00000331921|gen|chr7|-	chr7:101996308-101996889	0.33	1.75714e-06
ENST00000427220|gen|chr3|+	chr3:9876364-9877088	0.33	1.74789e-06
ENST00000262520|gen|chr16|+	chr16:30999148-31000467	-0.32	1.86574e-07
ENST00000266091|gen|chr22|+	chr22:32302483-32303000	-0.41	0.0019869
ENST00000278772|gen|chr20|-	chr20:2462462-2463806	-0.42	0.00139141
ENST00000332496|gen|chr15|+	chr15:90771875-90772902	-0.36	0.00488957
ENST00000440411|gen|chr12|-	chr12:56710719-56711392	-0.35	0.000429446
ENST00000314446|gen|chr19|-	chr19:54778205-54778536	-0.38	2.21608e-06
ENST00000456470|gen|chr22|+	chr22:37458564-37459414	-0.44	2.61843e-06
ENST00000537760|gen|chr11|-	chr11:14299471-14300882	-0.31	1.55722e-09
ENST00000264639|gen|chr17|+	chr17:38153834-38154213	0.32	2.16925e-14
ENST00000483854|gen|chrX|-	chrX:3746546-3746900	-0.33	5.69903e-06
ENST00000478943|gen|chr17|-	chr17:17750138-17750948	0.33	0.00164829
ENST00000375252|gen|chr2|+	chr2:172411159-172414156	-0.4	3.50411e-05
ENST00000289893|gen|chr1|+	chr1:39951466-39952659	0.3	1.19195e-15
ENST00000274242|gen|chr5|-	chr5:40825363-40832605	-0.59	5.61975e-22
ENST00000218032|gen|chrX|+	chrX:12940285-12941288	0.3	0.000276996
ENST00000513587|gen|chr5|+	chr5:176491512-176492019	-0.32	0.00418406
ENST00000473661|gen|chr3|+	chr3:9876364-9877088	0.33	1.74789e-06
ENST00000434821|gen|chr2|-	chr2:158592960-158594042	-0.31	5.38153e-18
ENST00000478516|gen|chr3|-	chr3:48562997-48563505	-0.42	5.40186e-05
ENST00000341633|gen|chr16|+	chr16:3586271-3586559	-0.34	5.61934e-11
ENST00000464260|gen|chr3|+	chr3:160786945-160788816	-0.46	2.09581e-06
ENST00000319783|gen|chr19|-	chr19:53207471-53208189	-0.36	0.00300558
ENST00000473924|gen|chr7|-	chr7:44609350-44609727	0.32	0.0002111
ENST00000341209|gen|chr1|+	chr1:206154051-206155074	-0.33	2.2921e-22
ENST00000396930|gen|chr8|-	chr8:41786996-41789722	-0.33	3.95606e-10
ENST00000466855|gen|chr7|-	chr7:150776009-150776466	-0.62	1.2447e-10
ENST00000336687|gen|chr17|+	chr17:26653819-26655251	-0.36	2.05399e-10
ENST00000399464|gen|chr17|-	chr17:7218946-7219441	-0.4	9.8058e-05
ENST00000584350|gen|chr17|+	chr17:66252954-66253294	-0.3	1.40589e-08
ENST00000420840|gen|chr2|-	chr2:88055478-88056910	0.46	6.93024e-07
ENST00000525422|gen|chr11|-	chr11:17809594-17809960	-0.39	8.97585e-06
ENST00000369390|gen|chr1|+	chr1:120854586-120855681	-0.33	2.61135e-20
ENST00000372915|gen|chr1|+	chr1:39951466-39952652	0.3	1.19195e-15
ENST00000409703|gen|chr7|+	chr7:143424760-143427173	-0.36	8.46311e-05
ENST00000376687|gen|chrX|+	chrX:48565961-48567403	-0.46	3.00061e-06
ENST00000376234|gen|chr13|-	chr13:101256180-101257247	-0.36	0.00679819
ENST00000356683|gen|chr17|+	chr17:7162107-7163250	-0.39	5.27539e-13
ENST00000511218|gen|chr5|-	chr5:87491644-87492027	-0.3	3.45073e-09
ENST00000294543|gen|chr1|-	chr1:20008705-20009532	-0.46	1.30729e-06
ENST00000487867|gen|chr15|+	chr15:65249441-65251033	0.37	6.22748e-05
ENST00000415491|gen|chr11|+	chr11:63283865-63284239	0.42	0.00178585
ENST00000413574|gen|chr22|-	chr22:38692210-38692566	-0.36	0.0149388
ENST00000377457|gen|chr9|-	chr9:69204537-69204962	-0.31	2.59078e-23
ENST00000349051|gen|chr10|+	chr10:74890661-74891586	-0.31	0.0370604
ENST00000406787|gen|chr11|+	chr11:28352048-28355054	-0.53	1.73366e-14
ENST00000263981|gen|chr4|-	chr4:153242414-153244032	-0.31	1.63157e-07
ENST00000442114|gen|chr6|+	chr6:43970863-43972887	-0.34	0.000555988
ENST00000407472|gen|chr22|-	chr22:19833660-19838689	-0.37	3.07772e-05
ENST00000443624|gen|chr1|+	chr1:24021287-24021885	-0.32	0.00207592
ENST00000496731|gen|chr7|-	chr7:143947763-143948696	-0.35	2.53496e-06
ENST00000550389|gen|chr12|+	chr12:69968735-69973562	-0.31	3.74338e-07
ENST00000357321|gen|chr10|+	chr10:74890661-74891586	-0.31	0.0370604
ENST00000379310|gen|chr13|-	chr13:42140972-42142332	-0.37	0.000128188
ENST00000371935|gen|chr9|-	chr9:136271187-136272076	0.3	1.21504e-07
ENST00000367095|gen|chr1|+	chr1:207076320-207077484	-0.41	0.00293758
ENST00000584527|gen|chr17|+	chr17:20140172-20140461	-0.35	0.0034792
ENST00000378614|gen|chr10|-	chr10:13360079-13361141	-0.35	6.42936e-10
ENST00000361571|gen|chr17|-	chr17:4871291-4872050	0.38	8.95464e-10
ENST00000269305|gen|chr17|-	chr17:7571719-7572926	0.35	0.000826574
ENST00000430390|gen|chr3|+	chr3:9876777-9877088	0.42	4.00178e-07
ENST00000297029|gen|chr7|+	chr7:12692340-12693228	-0.63	1.51209e-12
ENST00000495109|gen|chr1|-	chr1:113068151-113068733	-0.4	3.88679e-06
ENST00000591985|gen|chr19|+	chr19:994211-994557	0.42	3.61301e-05
ENST00000291900|gen|chr9|-	chr9:131492064-131493615	-0.35	8.23418e-06
ENST00000400248|gen|chr22|+	chr22:32302483-32303012	-0.41	0.0019869
ENST00000373016|gen|chr1|-	chr1:38462441-38463076	-0.33	0.0193598
ENST00000395568|gen|chr12|+	chr12:42840420-42841129	-0.35	9.95073e-05
ENST00000430372|gen|chr7|-	chr7:134850580-134851362	-0.3	7.28586e-20
ENST00000485960|gen|chr12|+	chr12:72316984-72317425	-0.32	1.7561e-15
ENST00000597959|gen|chr19|+	chr19:7747375-7747740	0.35	9.01334e-12
ENST00000342303|gen|chr11|+	chr11:28351942-28355054	-0.47	1.54782e-11
ENST00000422256|gen|chr10|+	chr10:133769198-133770019	-0.3	3.77297e-07
ENST00000469968|gen|chr1|-	chr1:224415035-224415327	0.53	1.77539e-09
ENST00000399949|gen|chr13|+	chr13:24876911-24878042	-0.32	4.574e-05
ENST00000531926|gen|chr11|-	chr11:17809594-17809960	-0.39	8.97585e-06
ENST00000367104|gen|chr6|-	chr6:158530546-158532397	0.48	1.69904e-07
ENST00000517675|gen|chr8|-	chr8:9757573-9760907	-0.3	6.64865e-05
ENST00000312675|gen|chr3|+	chr3:188592267-188608460	0.31	7.07119e-05
ENST00000367511|gen|chr1|-	chr1:184760163-184764110	-0.38	1.05911e-13
ENST00000321143|gen|chrX|+	chrX:11139930-11141198	0.3	4.62725e-17
ENST00000535787|gen|chr2|+	chr2:148684843-148685185	-0.3	1.81302e-26
ENST00000263640|gen|chr2|-	chr2:158592957-158594042	-0.31	5.15969e-18
ENST00000375231|gen|chr9|-	chr9:99518146-99521059	0.39	0.00115241
ENST00000288774|gen|chr1|-	chr1:2336235-2337204	-0.31	9.46028e-17
ENST00000267568|gen|chr14|+	chr14:74350880-74352162	0.39	5.50396e-10
ENST00000419906|gen|chr21|-	chr21:48073469-48073934	-0.53	1.597e-05
ENST00000420008|gen|chr7|+	chr7:148876893-148880116	-0.36	4.13365e-09
ENST00000535108|gen|chr1|-	chr1:26611484-26611831	-0.4	1.84709e-07
ENST00000507760|gen|chr4|+	chr4:25366643-25367737	-0.67	3.35376e-08
ENST00000419781|gen|chr2|+	chr2:135710799-135714413	-0.33	1.6548e-18
ENST00000595164|gen|chr19|-	chr19:39331127-39332389	-0.3	0.00104302
ENST00000451429|gen|chr1|+	chr1:26603784-26604178	-0.31	1.33879e-09
ENST00000408946|gen|chr12|-	chr12:56295196-56295655	-0.35	1.60809e-19
ENST00000538763|gen|chr12|+	chr12:7031963-7032347	0.3	0.000234715
ENST00000337080|gen|chr19|+	chr19:56671570-56672261	0.32	1.9806e-07
ENST00000262764|gen|chr17|+	chr17:76420141-76420635	-0.38	6.59627e-13
ENST00000380038|gen|chr14|+	chr14:104151355-104151653	0.31	0.000855294
ENST00000454652|gen|chr3|+	chr3:183397074-183402265	-0.31	8.29546e-15
ENST00000395016|gen|chr11|+	chr11:60075651-60076441	-0.36	0.00314461
ENST00000358912|gen|chr2|-	chr2:64319785-64321835	-0.31	4.17944e-09
ENST00000417046|gen|chr1|+	chr1:180081571-180082515	-0.3	1.38931e-12
ENST00000267731|gen|chr15|-	chr15:34817482-34819832	0.31	2.62425e-09
ENST00000294984|gen|chr1|+	chr1:207076404-207077210	-0.36	0.00694784
ENST00000303459|gen|chr11|+	chr11:28351942-28355054	-0.47	1.54782e-11
ENST00000440652|gen|chr7|+	chr7:43992248-43993166	-0.32	1.21081e-10
ENST00000456930|gen|chr2|+	chr2:234926026-234926487	-0.36	0.000535785
ENST00000397256|gen|chr3|+	chr3:9876505-9877085	0.4	4.46088e-08
ENST00000537272|gen|chr11|-	chr11:69480416-69481177	0.35	9.53775e-05
ENST00000394618|gen|chr11|+	chr11:63283865-63284181	0.45	9.52248e-05
ENST00000528354|gen|chr10|-	chr10:5994755-5995057	-0.4	3.27434e-06
ENST00000355680|gen|chr21|+	chr21:48084239-48084863	-0.32	0.000764039
ENST00000303071|gen|chr21|-	chr21:34950210-34950612	-0.3	0.00010887
ENST00000336604|gen|chr12|-	chr12:6648693-6649648	-0.35	1.47768e-06
ENST00000479376|gen|chr20|-	chr20:2640908-2641199	-0.41	0.000309156
ENST00000251343|gen|chr14|+	chr14:24906491-24910540	-0.36	8.81714e-20
ENST00000483821|gen|chr6|-	chr6:33162721-33163137	-0.36	0.00189639
ENST00000367093|gen|chr1|+	chr1:207076404-207077484	-0.39	0.00653969
ENST00000414043|gen|chr17|-	chr17:4871291-4872000	0.35	4.53072e-08
ENST00000503288|gen|chr4|+	chr4:47593058-47594908	-0.36	9.31197e-33
ENST00000330149|gen|chr14|-	chr14:39617015-39619553	-0.3	3.84436e-24
ENST00000414034|gen|chr17|-	chr17:40341105-40341939	0.31	4.25353e-08
ENST00000376810|gen|chr1|+	chr1:11346188-11348491	-0.3	2.40806e-07
ENST00000396908|gen|chr19|+	chr19:36259447-36260077	-0.38	6.44822e-07
ENST00000301336|gen|chr17|-	chr17:1549443-1549735	-0.3	0.0255129
ENST00000442046|gen|chr1|+	chr1:39951466-39952659	0.3	1.19195e-15
ENST00000372057|gen|chrX|-	chrX:109439637-109441747	0.32	0.0005856
ENST00000586789|gen|chr19|-	chr19:36605699-36606095	-0.33	6.29717e-07
ENST00000331397|gen|chrY|-	chrY:15360258-15361735	-0.35	3.5062e-05
ENST00000406337|gen|chr8|-	chr8:41786996-41789722	-0.33	3.95606e-10
ENST00000377449|gen|chr9|-	chr9:69204555-69204962	-0.32	1.54666e-23
ENST00000370315|gen|chr6|-	chr6:74133431-74134949	-0.4	4.69628e-11
ENST00000537403|gen|chr14|-	chr14:39501122-39502442	-0.6	1.19249e-35
ENST00000446276|gen|chr1|+	chr1:39951466-39952659	0.3	1.19195e-15
ENST00000398146|gen|chr2|-	chr2:88055473-88056910	0.46	8.0316e-07
ENST00000007414|gen|chr17|-	chr17:45884737-45885656	0.3	0.000246229
ENST00000352251|gen|chr13|-	chr13:39584002-39585501	0.3	2.12164e-06
ENST00000281701|gen|chr1|-	chr1:224415035-224415327	0.53	1.77539e-09
ENST00000445618|gen|chr7|+	chr7:12692340-12693225	-0.63	1.09326e-12
ENST00000397512|gen|chr11|+	chr11:703150-704129	-0.4	3.55454e-07
ENST00000303115|gen|chr5|+	chr5:35876588-35879705	-0.36	3.03876e-13
ENST00000456334|gen|chr11|+	chr11:45832886-45834561	0.41	3.88679e-06
ENST00000588225|gen|chr19|-	chr19:1457894-1458471	-0.4	1.34035e-09
ENST00000507764|gen|chr4|-	chr4:140221755-140222364	-0.3	0.000512825
ENST00000403888|gen|chr22|+	chr22:37458634-37459430	-0.44	1.50972e-06
ENST00000275159|gen|chr6|-	chr6:121401382-121401916	-0.41	9.97566e-05
ENST00000509385|gen|chr17|-	chr17:48943418-48943715	0.3	0.000111835
ENST00000590354|gen|chr19|+	chr19:994211-994556	0.42	1.40616e-05
ENST00000400316|gen|chr18|+	chr18:60646664-60647666	0.38	8.5349e-15
ENST00000409690|gen|chr3|-	chr3:196433147-196434421	-0.31	3.6155e-09
ENST00000281708|gen|chr4|-	chr4:153242409-153244032	-0.31	1.63157e-07
ENST00000497188|gen|chr1|-	chr1:155238083-155239154	-0.3	0.0177915
ENST00000433722|gen|chr12|-	chr12:30862486-30863377	-0.33	5.99019e-13
ENST00000497904|gen|chr20|-	chr20:52491790-52492096	0.49	8.12206e-21
ENST00000356244|gen|chr22|-	chr22:41641614-41642606	0.4	4.82131e-35
ENST00000341757|gen|chr7|+	chr7:12692212-12692729	-0.3	0.00528445
ENST00000399120|gen|chr21|-	chr21:38123492-38126546	-0.38	0.000127349
ENST00000572490|gen|chr17|-	chr17:5346812-5347524	-0.32	1.41704e-08
ENST00000284637|gen|chr4|-	chr4:170015406-170017669	-0.39	1.59964e-19
ENST00000445888|gen|chr17|-	chr17:7571738-7572926	0.36	0.000562308
ENST00000344063|gen|chr19|+	chr19:55899700-55903453	-0.32	0.0113004
ENST00000400907|gen|chr1|-	chr1:8414002-8415146	-0.33	0.000183494
ENST00000380050|gen|chr7|+	chr7:90836479-90839905	-0.32	0.000149347
ENST00000281171|gen|chr12|+	chr12:15749023-15750327	-0.35	5.87583e-21
ENST00000603308|gen|chr22|-	chr22:16179616-16181004	-0.3	3.0114e-09
ENST00000241391|gen|chr2|-	chr2:144703582-144704618	-0.38	4.08543e-13
ENST00000360115|gen|chr1|+	chr1:39951466-39952659	0.3	1.19195e-15
ENST00000216420|gen|chr14|+	chr14:55005101-55005567	-0.36	0.00744648
ENST00000425950|gen|chr11|+	chr11:63283865-63284239	0.42	0.00178585
ENST00000370901|gen|chrX|-	chrX:130418139-130419090	0.45	6.37327e-07
ENST00000367094|gen|chr6|+	chr6:158927632-158929408	-0.48	5.39773e-15
ENST00000395525|gen|chr17|+	chr17:20140194-20140492	-0.33	0.00646488
ENST00000353250|gen|chr16|+	chr16:30999148-31000473	-0.32	1.50372e-07
ENST00000448624|gen|chr1|-	chr1:2482430-2483037	-0.47	6.06136e-07
ENST00000413051|gen|chr22|+	chr22:38153619-38153970	-0.3	0.000123491
ENST00000610086|gen|chr7|-	chr7:86974358-86974779	-0.47	8.34949e-06
ENST00000320153|gen|chr1|+	chr1:15986331-15987552	-0.43	1.74467e-16
ENST00000574993|gen|chr17|+	chr17:7162107-7163259	-0.38	1.07333e-12
ENST00000370682|gen|chr1|+	chr1:84700988-84704172	-0.32	2.36389e-10
ENST00000298746|gen|chr10|+	chr10:116735138-116737430	-0.3	1.58924e-16
ENST00000342624|gen|chr13|-	chr13:101256187-101257247	-0.36	0.00679819
ENST00000529440|gen|chr11|-	chr11:17809598-17809960	-0.38	9.45098e-06
ENST00000548057|gen|chr14|-	chr14:19912014-19913438	-0.37	6.74038e-18
ENST00000358823|gen|chr1|+	chr1:200827187-200829832	-0.36	9.38419e-27
ENST00000414023|gen|chr11|-	chr11:14299509-14300882	-0.32	8.07749e-10
ENST00000336648|gen|chr21|-	chr21:38123188-38126546	-0.34	0.00213113
ENST00000528200|gen|chr11|-	chr11:17809595-17809960	-0.38	9.45098e-06
ENST00000433384|gen|chr8|-	chr8:38132543-38133158	-0.3	5.11641e-09
ENST00000330753|gen|chr14|+	chr14:86089841-86095034	-0.37	9.25203e-05
ENST00000370589|gen|chr1|-	chr1:85483764-85484805	-0.32	0.0160929
ENST00000478722|gen|chr14|+	chr14:67647654-67648520	-0.35	1.75252e-08
ENST00000437495|gen|chr5|+	chr5:139928822-139929154	-0.35	6.87598e-05
ENST00000342989|gen|chr22|-	chr22:50167474-50167880	-0.37	9.29012e-10
ENST00000515633|gen|chr6|-	chr6:8090217-8090506	-0.41	7.23905e-07
ENST00000519209|gen|chr7|+	chr7:12692340-12693227	-0.63	1.51209e-12
ENST00000458220|gen|chr1|-	chr1:173835353-173835705	0.32	0.00711563
ENST00000455915|gen|chr22|-	chr22:41641618-41642606	0.39	1.15793e-34
ENST00000536870|gen|chr11|-	chr11:69480333-69482286	-0.43	8.39718e-08
ENST00000396840|gen|chr12|-	chr12:6648693-6649648	-0.35	1.47768e-06
ENST00000482325|gen|chr2|+	chr2:109124015-109125853	-0.33	1.1664e-23
ENST00000437048|gen|chr17|-	chr17:411907-422367	-0.39	0.000686313
ENST00000433147|gen|chr22|+	chr22:32302483-32302995	-0.41	0.0019869
ENST00000555443|gen|chr14|+	chr14:50249547-50249833	-0.33	5.61003e-05
ENST00000395805|gen|chr12|-	chr12:30862487-30863377	-0.33	1.08128e-12
ENST00000418532|gen|chr13|+	chr13:78337355-78338377	-0.48	7.8139e-07
ENST00000355697|gen|chr10|-	chr10:120900424-120900753	0.31	7.84683e-05
ENST00000305596|gen|chr16|-	chr16:30362086-30364305	-0.34	6.08966e-11
ENST00000379297|gen|chrX|-	chrX:23724744-23725317	-0.47	1.58986e-05
ENST00000415688|gen|chr2|+	chr2:202344898-202345246	0.34	2.06063e-15
ENST00000262719|gen|chr18|+	chr18:60646664-60647666	0.38	8.5349e-15
ENST00000236925|gen|chr1|+	chr1:200827187-200829829	-0.36	9.38419e-27
ENST00000510104|gen|chr5|+	chr5:140075322-140075929	0.38	0.000330152
ENST00000451211|gen|chr21|+	chr21:48084246-48084857	-0.32	0.00048872
ENST00000490324|gen|chr3|-	chr3:101543535-101543842	0.39	5.28308e-05
ENST00000454558|gen|chr2|+	chr2:97218050-97218371	-0.31	0.000210129
ENST00000539165|gen|chr22|+	chr22:32302483-32302784	-0.36	4.01943e-05
ENST00000340246|gen|chr11|+	chr11:63283865-63284246	0.4	0.0020517
ENST00000348962|gen|chr12|+	chr12:15749023-15750327	-0.35	5.87583e-21
ENST00000349129|gen|chr6|+	chr6:83877886-83878438	0.3	5.81568e-10
ENST00000433302|gen|chr17|-	chr17:5346808-5347524	-0.32	1.41704e-08
ENST00000442921|gen|chr12|+	chr12:15749023-15750333	-0.35	2.56082e-21
ENST00000223428|gen|chr9|-	chr9:99518146-99521059	0.39	0.00115241
ENST00000353231|gen|chr12|-	chr12:10269375-10271056	0.48	2.36163e-05
ENST00000255684|gen|chr11|+	chr11:63283865-63284239	0.42	0.00178585
ENST00000315614|gen|chr17|-	chr17:7218946-7219441	-0.4	9.8058e-05
ENST00000557247|gen|chr14|+	chr14:50249547-50249840	-0.33	9.46032e-05
ENST00000583778|gen|chr17|-	chr17:80406729-80407168	-0.72	9.01119e-18
ENST00000367694|gen|chr1|-	chr1:173907548-173907858	-0.47	1.51606e-08
ENST00000370664|gen|chr10|+	chr10:99330280-99330966	-0.32	0.000198209
ENST00000366994|gen|chr1|-	chr1:212113742-212115165	-0.3	0.00318275
ENST00000404989|gen|chr22|+	chr22:44564558-44565064	0.31	0.00173098
ENST00000586796|gen|chr17|-	chr17:40761103-40761402	-0.31	4.52494e-07
ENST00000347691|gen|chr14|-	chr14:39617015-39619553	-0.3	3.84436e-24
ENST00000355131|gen|chr11|+	chr11:60075651-60076441	-0.36	0.00314461
ENST00000394838|gen|chr1|+	chr1:84700988-84704172	-0.32	2.36389e-10
ENST00000400246|gen|chr22|+	chr22:32302391-32303000	-0.31	0.0137697
ENST00000441050|gen|chr11|+	chr11:86519837-86520169	-0.44	9.11612e-14
ENST00000543006|gen|chr3|+	chr3:188592267-188608460	0.31	7.07119e-05
ENST00000430211|gen|chr7|+	chr7:75039888-75040279	0.3	0.000169291
ENST00000241125|gen|chr13|-	chr13:20712393-20716119	-0.3	0.000793331
ENST00000265713|gen|chr8|-	chr8:41786996-41789722	-0.33	3.95606e-10
ENST00000305626|gen|chr4|+	chr4:140394280-140397763	-0.36	0.00896944
ENST00000262971|gen|chr19|+	chr19:4037873-4039384	0.51	2.63691e-13
ENST00000358183|gen|chr17|-	chr17:4871286-4872050	0.39	8.95464e-10
ENST00000493101|gen|chr3|+	chr3:121838381-121839175	0.42	0.000435758
ENST00000544774|gen|chr12|+	chr12:7031963-7032347	0.3	0.000234715
ENST00000328554|gen|chr22|-	chr22:19833668-19838689	-0.37	3.07772e-05
ENST00000446312|gen|chr6|+	chr6:30866932-30867929	0.33	2.8333e-08
ENST00000438992|gen|chr3|+	chr3:38565391-38566059	0.32	1.56876e-08
ENST00000442394|gen|chr7|+	chr7:142966384-142967847	0.3	0.000133087
ENST00000389609|gen|chr4|-	chr4:24809617-24810010	-0.3	0.0196564
ENST00000314134|gen|chr11|+	chr11:45832886-45834566	0.42	4.31579e-06
ENST00000371279|gen|chr1|-	chr1:55222570-55223406	-0.33	0.0004303
ENST00000405486|gen|chr22|-	chr22:41641614-41642606	0.4	4.82131e-35
ENST00000216039|gen|chr22|-	chr22:39081547-39083906	-0.31	1.34915e-28
ENST00000394798|gen|chr7|+	chr7:43992294-43993163	-0.38	3.48363e-11
ENST00000474012|gen|chr3|-	chr3:52109469-52109902	-0.34	8.7808e-08
ENST00000224756|gen|chr10|+	chr10:86273299-86278273	-0.33	0.000210369
ENST00000317402|gen|chr2|+	chr2:17963206-17966076	-0.37	0.000175181
ENST00000489430|gen|chr1|-	chr1:228296137-228296955	-0.3	0.0143438
ENST00000498704|gen|chr7|-	chr7:100958033-100958414	-0.34	0.0049342
ENST00000431839|gen|chr7|+	chr7:107217757-107218354	-0.35	0.000107765
ENST00000350125|gen|chr13|-	chr13:39584002-39585501	0.3	2.12164e-06
ENST00000370689|gen|chr1|+	chr1:84700988-84704181	-0.32	2.0569e-10
ENST00000351546|gen|chr13|+	chr13:78337355-78338377	-0.48	7.8139e-07
ENST00000391702|gen|chr19|+	chr19:58291164-58291982	-0.3	0.007364
ENST00000532219|gen|chr5|+	chr5:139928822-139929154	-0.35	6.87598e-05
ENST00000394919|gen|chr10|-	chr10:73856277-73857091	-0.35	5.26308e-15
ENST00000598345|gen|chr19|-	chr19:58858718-58859023	0.34	0.00955939
ENST00000397997|gen|chr12|+	chr12:69968735-69973559	-0.3	3.24155e-07
ENST00000567114|gen|chr16|-	chr16:835013-835949	-0.31	0.0135682
ENST00000291705|gen|chr21|+	chr21:48084239-48084857	-0.32	0.000839344
ENST00000565111|gen|chr16|-	chr16:2694750-2695215	-0.31	0.00083603
ENST00000589426|gen|chr17|+	chr17:76420141-76420635	-0.38	6.59627e-13
ENST00000375122|gen|chr1|-	chr1:20008753-20009532	-0.32	0.000453404
ENST00000574810|gen|chr17|-	chr17:1549443-1549735	-0.3	0.0255129
ENST00000356091|gen|chr20|+	chr20:57290382-57290900	-0.3	0.0286898
ENST00000376692|gen|chr1|-	chr1:11734537-11734831	-0.36	6.72081e-06
ENST00000263681|gen|chr11|+	chr11:74351811-74354102	-0.33	2.12547e-06
ENST00000344850|gen|chr2|-	chr2:144703582-144704618	-0.38	4.08543e-13
ENST00000288228|gen|chr15|+	chr15:59813577-59815748	-0.35	0.00215253
ENST00000400334|gen|chr18|-	chr18:59711781-59713088	-0.35	1.63284e-06
ENST00000609438|gen|chr4|-	chr4:90157536-90168930	-0.37	1.47637e-06
ENST00000466548|gen|chr13|+	chr13:78337355-78338259	-0.42	4.30354e-06
ENST00000397637|gen|chr21|+	chr21:48084239-48084863	-0.32	0.000764039
ENST00000257931|gen|chr12|-	chr12:56710720-56711392	-0.35	0.000429446
ENST00000543014|gen|chr17|+	chr17:27068976-27069447	0.3	0.0273458
ENST00000542155|gen|chr2|-	chr2:144703582-144704618	-0.38	4.08543e-13
ENST00000381254|gen|chr2|+	chr2:17963206-17966632	-0.37	0.00027686
ENST00000557457|gen|chr14|-	chr14:105403589-105404399	-0.43	6.60231e-05
ENST00000296468|gen|chr4|-	chr4:128838959-128841784	-0.3	6.11207e-06
ENST00000335901|gen|chr7|+	chr7:148876893-148880116	-0.36	4.13365e-09
ENST00000609375|gen|chr20|-	chr20:10394167-10394579	-0.3	1.21812e-06
ENST00000358679|gen|chr13|+	chr13:78337355-78338362	-0.49	7.8139e-07
ENST00000370685|gen|chr1|+	chr1:84700988-84704181	-0.32	2.0569e-10
ENST00000484000|gen|chr1|-	chr1:205779426-205780215	-0.49	4.00652e-09
ENST00000548043|gen|chr12|-	chr12:56710730-56711392	-0.36	0.000222911
ENST00000567468|gen|chr16|-	chr16:23475643-23476671	-0.34	0.000245756
ENST00000503396|gen|chr4|-	chr4:39899633-39899975	0.36	0.000759281
ENST00000265807|gen|chr8|+	chr8:19252153-19253729	-0.32	0.000760359
ENST00000375190|gen|chr19|-	chr19:3594503-3595685	0.31	0.000473115
ENST00000372925|gen|chr1|+	chr1:39951466-39952659	0.3	1.19195e-15
ENST00000524416|gen|chr11|-	chr11:6237799-6238298	0.3	0.0113637
ENST00000400249|gen|chr22|+	chr22:32302483-32303000	-0.41	0.0019869
ENST00000495414|gen|chr3|+	chr3:143708683-143709441	-0.44	2.60342e-10
ENST00000328771|gen|chr19|+	chr19:47885370-47885961	-0.44	8.12491e-06
ENST00000394839|gen|chr1|+	chr1:84700988-84704181	-0.32	2.0569e-10
ENST00000519176|gen|chr8|+	chr8:95756761-95757312	-0.33	0.0113468
ENST00000585393|gen|chr17|-	chr17:66417626-66417957	-0.37	6.08173e-11
ENST00000500869|gen|chr5|-	chr5:89811427-89814628	-0.3	9.46915e-13
ENST00000398055|gen|chr12|-	chr12:64586420-64587621	0.32	0.000537483
ENST00000311127|gen|chr3|-	chr3:124684553-124689495	-0.39	3.61158e-17
ENST00000513541|gen|chr5|-	chr5:132334099-132334536	-0.38	2.97069e-28

## Sheet: Ra_24hr
Gene	Loci	PDUI_Group_diff	adjusted.P_val
ENST00000450734|gen|chr1|-	chr1:228318-228775	-0.39	3.59866e-30
ENST00000220659|gen|chr8|-	chr8:37700785-37702007	-0.38	1.19379e-09
ENST00000496663|gen|chr7|-	chr7:150777523-150777916	0.31	2.92132e-05
ENST00000360272|gen|chr19|-	chr19:53301175-53302940	0.31	1.48975e-12
ENST00000589966|gen|chr19|-	chr19:3594549-3595548	-0.37	6.64799e-08
ENST00000590306|gen|chr19|-	chr19:9523279-9523950	0.39	2.18453e-11
ENST00000358337|gen|chr5|+	chr5:140049239-140051930	-0.31	7.98787e-09
ENST00000399886|gen|chr14|-	chr14:24409571-24410367	-0.33	5.10858e-05
ENST00000367128|gen|chr1|+	chr1:206154051-206155151	-0.42	1.02141e-34
ENST00000399681|gen|chr16|+	chr16:31767040-31767415	-0.41	6.81183e-06
ENST00000438958|gen|chr15|-	chr15:34817482-34819832	0.43	6.79879e-10
ENST00000590016|gen|chr17|-	chr17:33427690-33427971	0.34	0.00034443
ENST00000300658|gen|chr17|-	chr17:37827374-37829055	-0.3	3.41847e-05
ENST00000497509|gen|chr22|-	chr22:46929523-46930097	-0.38	0.000343586
ENST00000520328|gen|chr14|+	chr14:91691177-91691696	0.36	2.36091e-15
ENST00000539199|gen|chr4|-	chr4:114135136-114135578	-0.31	0
ENST00000262457|gen|chr9|+	chr9:103062956-103063282	-0.39	8.87663e-10
ENST00000479408|gen|chr1|-	chr1:144902727-144903029	-0.3	3.12988e-07
ENST00000405640|gen|chr22|-	chr22:19833668-19838689	-0.36	0.000111868
ENST00000484444|gen|chr10|+	chr10:90773875-90774376	-0.42	1.58026e-10
ENST00000426851|gen|chr7|+	chr7:148876893-148879894	-0.32	3.69984e-06
ENST00000443213|gen|chr2|-	chr2:38975720-38976657	-0.34	4.72007e-15
ENST00000373084|gen|chr9|-	chr9:130703159-130705470	0.31	0.00129239
ENST00000369138|gen|chr6|+	chr6:102516221-102517958	-0.45	0.000420784
ENST00000440364|gen|chr5|+	chr5:153835588-153835891	-0.51	1.85088e-05
ENST00000413795|gen|chr6|+	chr6:102516221-102517958	-0.45	0.000420784
ENST00000321385|gen|chr8|+	chr8:144682002-144682485	-0.42	6.53107e-05
ENST00000423698|gen|chr19|-	chr19:45910591-45912932	-0.33	5.56974e-05
ENST00000593925|gen|chr19|+	chr19:58983696-58984781	0.35	1.10863e-05
ENST00000534405|gen|chr11|+	chr11:6415427-6416221	-0.31	3.15901e-07
ENST00000392867|gen|chr2|-	chr2:144703580-144704618	-0.48	8.66961e-14
ENST00000381604|gen|chr10|+	chr10:298410-299169	-0.31	0.000206131
ENST00000395595|gen|chr22|-	chr22:51205933-51207203	-0.3	2.17756e-11
ENST00000354869|gen|chr22|-	chr22:51205931-51207203	-0.3	2.17756e-11
ENST00000545367|gen|chr16|-	chr16:21850570-21851199	0.38	0.00667847
ENST00000378945|gen|chrX|+	chrX:30746859-30747287	-0.31	2.98185e-106
ENST00000402077|gen|chr22|+	chr22:37458634-37459430	-0.36	0.000100867
ENST00000358200|gen|chr1|+	chr1:90058602-90058936	-0.35	0.00850146
ENST00000464171|gen|chr3|+	chr3:158262064-158263519	0.3	2.09184e-16
ENST00000397293|gen|chr22|-	chr22:36536371-36537247	-0.38	1.36889e-08
ENST00000437644|gen|chr7|-	chr7:100958075-100958414	-0.32	0.00115028
ENST00000430643|gen|chr1|-	chr1:46162433-46162747	-0.42	0.00293816
ENST00000545891|gen|chr12|-	chr12:124420982-124421604	-0.32	9.70162e-05
ENST00000546643|gen|chr12|+	chr12:111066571-111067087	0.32	1.37168e-08
ENST00000414640|gen|chr1|-	chr1:230417235-230417639	-0.31	7.08361e-25
ENST00000344293|gen|chr10|+	chr10:8056714-8058590	-0.58	8.4176e-09
ENST00000433020|gen|chr16|-	chr16:18437589-18437869	-0.36	4.80804e-08
ENST00000482467|gen|chr1|-	chr1:91486085-91486758	0.31	3.71974e-06
ENST00000512668|gen|chr5|-	chr5:32173915-32174423	-0.55	2.12579e-24
ENST00000371060|gen|chr1|+	chr1:66098852-66101111	-0.34	1.47469e-10
ENST00000508593|gen|chr4|-	chr4:40817340-40818108	-0.4	0.000480902
ENST00000391875|gen|chr1|-	chr1:224415035-224415327	0.59	1.2113e-10
ENST00000440435|gen|chr14|-	chr14:71051241-71051608	0.31	2.66786e-09
ENST00000572543|gen|chr17|-	chr17:4871291-4872050	0.36	2.43945e-08
ENST00000401850|gen|chr22|-	chr22:43088126-43088895	0.36	0.00224625
ENST00000377400|gen|chr9|-	chr9:121041-121466	-0.48	1.18756e-102
ENST00000394967|gen|chr2|+	chr2:175202268-175203220	-0.3	2.5901e-30
ENST00000472590|gen|chr10|+	chr10:94454525-94454845	0.36	1.31145e-06
ENST00000425232|gen|chr5|-	chr5:37106329-37107703	0.43	0.00155664
ENST00000336249|gen|chrX|+	chrX:118586856-118587183	-0.35	8.94901e-25
ENST00000420808|gen|chr3|+	chr3:52514914-52515930	0.31	2.16167e-10
ENST00000368346|gen|chr1|-	chr1:155305058-155307450	-0.32	1.2636e-08
ENST00000247194|gen|chr14|-	chr14:59939334-59939682	-0.4	0.00637597
ENST00000479901|gen|chr7|+	chr7:150819874-150820723	-0.31	0.00568759
ENST00000267219|gen|chr13|+	chr13:78337355-78338364	-0.39	0.00077917
ENST00000297164|gen|chr5|+	chr5:141020237-141020644	-0.3	0.00065839
ENST00000170168|gen|chr19|-	chr19:1815247-1816064	0.39	0.000465273
ENST00000302472|gen|chr5|+	chr5:40692480-40693837	-0.32	4.70978e-127
ENST00000452938|gen|chr20|+	chr20:6017719-6018037	-0.39	1.55106e-12
ENST00000372950|gen|chr10|-	chr10:75002581-75003157	0.41	9.54791e-22
ENST00000440639|gen|chr4|-	chr4:84376421-84376976	-0.53	4.22015e-13
ENST00000473312|gen|chr7|+	chr7:150819874-150820722	-0.31	0.00568759
ENST00000259154|gen|chr1|+	chr1:215793960-215795149	0.49	6.8267e-18
ENST00000264434|gen|chr2|-	chr2:70377011-70377487	-0.33	2.19503e-08
ENST00000547997|gen|chr12|+	chr12:95693940-95694948	-0.37	5.76659e-23
ENST00000324198|gen|chr22|+	chr22:26118417-26125261	-0.31	0.0041161
ENST00000458276|gen|chr3|+	chr3:43760024-43760541	-0.3	1.52377e-05
ENST00000310447|gen|chr7|+	chr7:143002164-143004789	-0.33	6.19153e-12
ENST00000471142|gen|chr7|-	chr7:45148425-45148886	-0.39	1.09331e-38
ENST00000381311|gen|chr17|-	chr17:4871291-4872050	0.36	2.43945e-08
ENST00000395591|gen|chr22|-	chr22:51205933-51207203	-0.3	2.17756e-11
ENST00000337131|gen|chr11|+	chr11:71712907-71713573	0.34	1.25172e-07
ENST00000222329|gen|chr19|-	chr19:42751723-42752616	-0.33	0.00181853
ENST00000431066|gen|chr2|-	chr2:38975720-38976657	-0.34	4.72007e-15
ENST00000425660|gen|chr7|-	chr7:5567911-5568350	-0.33	0
ENST00000508244|gen|chr5|-	chr5:37106329-37107703	0.43	0.00155664
ENST00000496589|gen|chr3|-	chr3:159975967-159976312	-0.33	4.80011e-09
ENST00000309863|gen|chr2|+	chr2:109124086-109125854	-0.34	4.15806e-23
ENST00000604892|gen|chr1|-	chr1:168215025-168216442	-0.34	5.98205e-05
ENST00000400701|gen|chrX|-	chrX:221416-221740	-0.41	6.15277e-12
ENST00000265741|gen|chr7|+	chr7:90836479-90839904	-0.32	1.6625e-07
ENST00000535977|gen|chr16|+	chr16:677622-679271	-0.3	0.0341649
ENST00000555228|gen|chr14|+	chr14:74350880-74352159	0.42	3.5622e-12
ENST00000401466|gen|chr2|+	chr2:120439365-120439694	-0.5	1.39335e-08
ENST00000234827|gen|chr1|+	chr1:54562146-54565416	-0.37	1.88883e-06
ENST00000422445|gen|chr16|+	chr16:58552627-58553407	-0.35	2.06184e-09
ENST00000523837|gen|chr14|+	chr14:91691027-91691699	0.33	9.4241e-13
ENST00000594156|gen|chr19|-	chr19:48613743-48614070	0.37	3.18943e-08
ENST00000479522|gen|chr10|+	chr10:90773875-90774341	-0.41	4.22569e-15
ENST00000504548|gen|chr8|+	chr8:144682002-144682485	-0.42	6.53107e-05
ENST00000361451|gen|chr19|-	chr19:9523271-9523950	0.38	2.09649e-11
ENST00000361710|gen|chr22|-	chr22:36536377-36537247	-0.38	6.27066e-09
ENST00000546183|gen|chr14|-	chr14:73137560-73137843	0.54	6.14929e-10
ENST00000299977|gen|chr17|+	chr17:33592907-33600674	-0.33	2.98948e-22
ENST00000371120|gen|chr1|+	chr1:63329830-63331184	0.38	2.69393e-06
ENST00000243903|gen|chr20|+	chr20:37400459-37400834	-0.3	0.0303866
ENST00000409298|gen|chr2|-	chr2:144703582-144704618	-0.48	8.66961e-14
ENST00000489288|gen|chr12|+	chr12:2997625-2998626	0.36	0.00120467
ENST00000361131|gen|chr6|+	chr6:150569956-150571493	0.36	4.89635e-05
ENST00000409157|gen|chr2|-	chr2:201353680-201354822	-0.31	4.38218e-09
ENST00000359481|gen|chr2|+	chr2:88056338-88057152	-0.32	0.00117896
ENST00000266077|gen|chr20|+	chr20:62374343-62374858	0.31	0.000104583
ENST00000344099|gen|chr19|-	chr19:19821279-19822160	0.32	0.000195068
ENST00000412028|gen|chr3|-	chr3:23933797-23934585	0.34	1.75841e-11
ENST00000356080|gen|chr10|+	chr10:111893376-111893969	-0.5	4.48789e-07
ENST00000398213|gen|chr12|-	chr12:56295197-56295655	-0.34	1.3687e-21
ENST00000360171|gen|chr9|+	chr9:70914503-70914929	-0.56	3.02551e-98
ENST00000381584|gen|chr10|+	chr10:298410-299196	-0.32	0.000228023
ENST00000361170|gen|chr1|-	chr1:156495196-156496277	0.49	8.52997e-10
ENST00000370253|gen|chr1|+	chr1:94017973-94020218	0.32	4.09996e-05
ENST00000356725|gen|chr19|-	chr19:37308329-37309334	0.35	0.000616453
ENST00000525834|gen|chr2|-	chr2:86078390-86078713	-0.4	5.79718e-06
ENST00000429514|gen|chr1|+	chr1:95710269-95711058	-0.47	9.05651e-05
ENST00000348066|gen|chr17|-	chr17:4871292-4872050	0.35	2.43945e-08
ENST00000525393|gen|chr14|+	chr14:91691177-91691696	0.36	2.36091e-15
ENST00000565611|gen|chr15|-	chr15:42707937-42709501	0.32	7.92084e-15
ENST00000395593|gen|chr22|-	chr22:51205933-51207203	-0.3	2.17756e-11
ENST00000298910|gen|chr12|+	chr12:40761567-40763083	0.37	1.83045e-05
ENST00000518557|gen|chr8|-	chr8:9758064-9758710	0.36	4.67385e-07
ENST00000281038|gen|chr11|-	chr11:78147006-78147715	-0.33	9.15549e-05
ENST00000301335|gen|chr17|-	chr17:1472560-1478897	-0.47	1.43386e-43
ENST00000407793|gen|chr12|+	chr12:31256967-31257725	0.33	0.00174966
ENST00000425380|gen|chr11|+	chr11:125770163-125770543	-0.6	1.16567e-07
ENST00000415901|gen|chr3|-	chr3:23933800-23934585	0.33	1.75841e-11
ENST00000480254|gen|chr6|-	chr6:32156499-32156854	-0.47	9.6576e-10
ENST00000376405|gen|chr6|-	chr6:30667584-30668241	0.3	4.56131e-05
ENST00000297183|gen|chr5|+	chr5:139928822-139929163	-0.58	4.21283e-13
ENST00000263741|gen|chr1|-	chr1:1152310-1153049	0.39	9.94418e-47
ENST00000506352|gen|chr4|-	chr4:40817633-40818108	-0.4	8.29082e-05
ENST00000608174|gen|chr11|+	chr11:703150-704127	-0.39	3.43657e-07
ENST00000466740|gen|chr17|-	chr17:262919-263204	0.31	5.17801e-10
ENST00000558190|gen|chr14|-	chr14:92524895-92525877	0.36	5.09154e-05
ENST00000394479|gen|chr2|+	chr2:61149670-61150119	0.4	1.39279e-08
ENST00000392579|gen|chr3|-	chr3:183701540-183702595	0.3	0.00105319
ENST00000267339|gen|chr13|-	chr13:111530886-111531983	-0.32	1.23794e-13
ENST00000309909|gen|chr12|+	chr12:117465977-117466441	-0.42	2.87924e-06
ENST00000419582|gen|chr9|+	chr9:131909743-131910236	0.3	4.8481e-48
ENST00000480951|gen|chr5|-	chr5:173034935-173035274	-0.35	1.67222e-29
ENST00000272521|gen|chr2|+	chr2:120439365-120439694	-0.5	1.39335e-08
ENST00000417621|gen|chr7|-	chr7:45954068-45954418	-0.39	0.0063246
ENST00000425241|gen|chr3|+	chr3:15084515-15084856	-0.31	8.69342e-09
ENST00000606872|gen|chr19|-	chr19:62114-66499	-0.41	6.91518e-10
ENST00000393707|gen|chr11|+	chr11:71712942-71713573	0.36	1.8576e-08
ENST00000335367|gen|chr7|+	chr7:150819874-150820725	-0.32	0.00626323
ENST00000513611|gen|chr4|-	chr4:40817329-40818108	-0.38	0.000513755
ENST00000393108|gen|chr2|+	chr2:120020914-120023228	0.3	0.000438012
ENST00000444347|gen|chr15|-	chr15:65550433-65551744	-0.58	8.95829e-07
ENST00000547100|gen|chr12|-	chr12:56712871-56713273	0.46	9.08186e-06
ENST00000333213|gen|chr17|+	chr17:73520493-73520820	-0.36	0.000331079
ENST00000566849|gen|chr15|-	chr15:43658307-43658895	-0.42	7.55142e-06
ENST00000322686|gen|chr4|+	chr4:152024235-152025069	0.5	8.92035e-10
ENST00000529771|gen|chr11|-	chr11:78147234-78147715	-0.57	8.599e-17
ENST00000504924|gen|chr5|-	chr5:53180613-53182390	-0.31	7.86454e-07
ENST00000235310|gen|chr1|-	chr1:11734536-11734831	-0.44	1.96079e-09
ENST00000523461|gen|chr14|+	chr14:91691027-91691675	0.35	1.01673e-13
ENST00000261888|gen|chr15|-	chr15:65550431-65551744	-0.58	8.95829e-07
ENST00000366758|gen|chr1|-	chr1:227918889-227920092	0.31	8.40336e-05
ENST00000418930|gen|chr8|+	chr8:86126097-86126753	-0.3	0.000593431
ENST00000394288|gen|chr4|+	chr4:129029057-129030056	-0.44	3.45053e-11
ENST00000432543|gen|chr20|-	chr20:23357497-23358012	0.3	8.95899e-05
ENST00000393106|gen|chr2|+	chr2:120020914-120023228	0.3	0.000438012
ENST00000374171|gen|chr9|-	chr9:116169514-116171090	0.37	2.97606e-53
ENST00000406263|gen|chr7|+	chr7:90836479-90839900	-0.32	1.6625e-07
ENST00000323373|gen|chr3|+	chr3:15084515-15084856	-0.31	8.69342e-09
ENST00000424332|gen|chr1|-	chr1:226028583-226028888	-0.39	1.60438e-07
ENST00000382111|gen|chr22|+	chr22:32302391-32302884	-0.56	1.75525e-07
ENST00000456836|gen|chr10|-	chr10:103338732-103339209	0.32	0.000468729
ENST00000343213|gen|chr7|+	chr7:116146213-116146608	0.49	5.77664e-16
ENST00000370900|gen|chrX|-	chrX:130418139-130419090	0.53	7.05371e-10
ENST00000259053|gen|chr2|-	chr2:160625363-160628361	0.38	1.10529e-12
ENST00000201031|gen|chr20|+	chr20:55213069-55214339	-0.4	9.54455e-06
ENST00000392871|gen|chr2|-	chr2:144703589-144704702	-0.52	1.79824e-17
ENST00000324767|gen|chr15|-	chr15:76640528-76640973	0.34	0.00528405
ENST00000367585|gen|chr6|-	chr6:143832547-143832827	0.45	2.30465e-221
ENST00000523771|gen|chr14|+	chr14:91691177-91691699	0.36	2.79339e-15
ENST00000367874|gen|chr1|-	chr1:166825746-166826803	0.38	8.83678e-06
ENST00000360001|gen|chr1|-	chr1:1152287-1152891	0.54	5.90985e-96
ENST00000307712|gen|chr14|-	chr14:39501123-39502442	-0.47	6.9052e-17
ENST00000494380|gen|chr7|+	chr7:64291864-64292181	-0.56	1.6403e-05
ENST00000548825|gen|chr12|+	chr12:50037975-50038448	-0.3	0.0029588
ENST00000274258|gen|chr5|-	chr5:37106329-37107703	0.43	0.00155664
ENST00000519973|gen|chr8|+	chr8:23429368-23432976	-0.35	0.00142906
ENST00000610164|gen|chr7|-	chr7:112723122-112723663	-0.47	2.30945e-10
ENST00000476556|gen|chr1|-	chr1:8414152-8415146	-0.39	4.46075e-07
ENST00000248598|gen|chr7|-	chr7:76822687-76825595	-0.44	2.26284e-10
ENST00000345865|gen|chrX|-	chrX:118967988-118968840	-0.32	0.000502976
ENST00000310331|gen|chr5|+	chr5:139928847-139929163	-0.52	3.36952e-09
ENST00000261369|gen|chr5|+	chr5:122343444-122344907	-0.32	0.000371601
ENST00000339023|gen|chr17|-	chr17:36337711-36338594	-0.49	1.15256e-14
ENST00000497543|gen|chr3|-	chr3:75483875-75484199	-0.39	7.83986e-05
ENST00000416005|gen|chr2|+	chr2:27844328-27844855	-0.31	9.71216e-23
ENST00000398675|gen|chr12|-	chr12:42475646-42481587	-0.39	1.01294e-05
ENST00000461166|gen|chr3|+	chr3:156422920-156424539	-0.3	7.96361e-28
ENST00000262520|gen|chr16|+	chr16:30999148-31000467	-0.32	4.15768e-07
ENST00000393703|gen|chr11|+	chr11:71712907-71713573	0.34	1.25172e-07
ENST00000543302|gen|chr18|+	chr18:13759978-13760284	-0.38	1.425e-15
ENST00000377199|gen|chr6|-	chr6:28870778-28871846	-0.3	1.45124e-13
ENST00000440411|gen|chr12|-	chr12:56710719-56711392	-0.35	0.000719682
ENST00000456470|gen|chr22|+	chr22:37458564-37459414	-0.38	7.56966e-05
ENST00000425895|gen|chr22|+	chr22:25024659-25024963	-0.34	3.08767e-09
ENST00000483854|gen|chrX|-	chrX:3746546-3746900	-0.32	5.45697e-06
ENST00000525321|gen|chr14|+	chr14:73566494-73567887	-0.56	1.05035e-07
ENST00000375252|gen|chr2|+	chr2:172411159-172414156	-0.39	1.67458e-07
ENST00000274242|gen|chr5|-	chr5:40825363-40832605	-0.61	1.54115e-25
ENST00000535478|gen|chr19|+	chr19:19168437-19168763	0.32	1.4898e-12
ENST00000280734|gen|chr11|+	chr11:18723556-18726332	-0.44	1.91584e-27
ENST00000295924|gen|chr3|+	chr3:156422920-156424559	-0.3	7.34366e-34
ENST00000478516|gen|chr3|-	chr3:48562997-48563505	-0.34	0.00440474
ENST00000356438|gen|chr11|+	chr11:125770163-125770539	-0.6	1.16567e-07
ENST00000414798|gen|chr1|-	chr1:43300351-43300802	-0.42	6.78423e-05
ENST00000400345|gen|chr18|+	chr18:56063501-56063937	-0.39	1.5658e-06
ENST00000473924|gen|chr7|-	chr7:44609350-44609727	0.63	5.63203e-11
ENST00000341209|gen|chr1|+	chr1:206154051-206155074	-0.42	1.05734e-32
ENST00000581185|gen|chr17|+	chr17:25633941-25634815	-0.34	4.88391e-10
ENST00000381278|gen|chr22|-	chr22:43088127-43088895	0.36	0.00224625
ENST00000564258|gen|chr15|+	chr15:41106424-41106763	-0.42	1.03126e-05
ENST00000588933|gen|chr19|-	chr19:9523273-9523950	0.38	2.09649e-11
ENST00000393389|gen|chr11|+	chr11:82923705-82926242	-0.3	0.00152992
ENST00000336687|gen|chr17|+	chr17:26653819-26655251	-0.34	4.40616e-07
ENST00000342314|gen|chr15|-	chr15:34817407-34819832	0.31	5.15677e-05
ENST00000354888|gen|chr2|+	chr2:120020914-120023225	0.3	0.000438012
ENST00000399464|gen|chr17|-	chr17:7218946-7219441	-0.31	0.00404304
ENST00000556878|gen|chr14|-	chr14:64009496-64010091	-0.37	0.00185188
ENST00000357700|gen|chr10|-	chr10:5680830-5682665	-0.3	1.10816e-06
ENST00000525422|gen|chr11|-	chr11:17809594-17809960	-0.4	6.08971e-06
ENST00000421249|gen|chr8|-	chr8:95522960-95523358	-0.45	2.93596e-12
ENST00000369390|gen|chr1|+	chr1:120854586-120855681	-0.33	5.82148e-25
ENST00000409703|gen|chr7|+	chr7:143424760-143427173	0.3	0.000542847
ENST00000421544|gen|chr6|+	chr6:102516386-102517958	-0.43	0.000679291
ENST00000361720|gen|chr1|-	chr1:27216979-27217500	0.32	0.00329638
ENST00000233838|gen|chr2|-	chr2:85771845-85777056	-0.32	0.0049146
ENST00000376687|gen|chrX|+	chrX:48565961-48567403	-0.36	0.00328976
ENST00000356683|gen|chr17|+	chr17:7162107-7163250	-0.39	1.22166e-10
ENST00000425443|gen|chr6|-	chr6:75794041-75794905	-0.43	0.000671996
ENST00000380230|gen|chr15|+	chr15:65249527-65251042	0.31	2.25106e-05
ENST00000427443|gen|chr16|+	chr16:58552627-58553419	-0.36	1.75938e-09
ENST00000487867|gen|chr15|+	chr15:65249441-65251033	0.32	8.29128e-06
ENST00000594773|gen|chr19|-	chr19:19105174-19105801	-0.32	4.23459e-05
ENST00000538941|gen|chr15|-	chr15:76640525-76640973	0.34	0.00528405
ENST00000406277|gen|chrX|-	chrX:152853384-152853822	-0.35	0.000187121
ENST00000378307|gen|chr19|+	chr19:41302474-41302795	-0.3	0.000341361
ENST00000377457|gen|chr9|-	chr9:69204537-69204962	-0.58	6.18372e-86
ENST00000406787|gen|chr11|+	chr11:28352048-28355054	-0.37	1.7828e-06
ENST00000495891|gen|chr3|+	chr3:156422920-156424539	-0.3	7.96361e-28
ENST00000469546|gen|chr10|-	chr10:102265117-102265790	-0.45	9.26764e-07
ENST00000396053|gen|chr11|+	chr11:66433436-66434153	-0.37	5.21931e-05
ENST00000378174|gen|chr17|+	chr17:36294031-36294914	-0.45	6.18326e-13
ENST00000535298|gen|chr19|+	chr19:58983696-58984781	0.35	1.10863e-05
ENST00000378011|gen|chr17|-	chr17:37827375-37829055	-0.3	2.13624e-05
ENST00000407472|gen|chr22|-	chr22:19833660-19838689	-0.36	0.000111868
ENST00000393110|gen|chr2|+	chr2:120020914-120023228	0.3	0.000438012
ENST00000407364|gen|chr11|+	chr11:28352388-28355054	0.35	0.000784858
ENST00000507178|gen|chr8|-	chr8:143738873-143747746	0.33	0.00182567
ENST00000555728|gen|chr12|-	chr12:56078486-56078841	0.6	3.26253e-15
ENST00000600228|gen|chr19|-	chr19:52616343-52618070	-0.54	3.83236e-08
ENST00000379310|gen|chr13|-	chr13:42140972-42142332	-0.39	1.10969e-05
ENST00000249005|gen|chr22|-	chr22:43088126-43088895	0.36	0.00224625
ENST00000361571|gen|chr17|-	chr17:4871291-4872050	0.36	2.43945e-08
ENST00000269305|gen|chr17|-	chr17:7571719-7572926	0.34	0.00112843
ENST00000430390|gen|chr3|+	chr3:9876777-9877088	0.33	1.63711e-05
ENST00000357698|gen|chr15|+	chr15:65249527-65251039	0.31	2.25106e-05
ENST00000523750|gen|chr19|-	chr19:48736666-48737237	-0.32	0.00471145
ENST00000297029|gen|chr7|+	chr7:12692340-12693228	-0.63	9.29352e-12
ENST00000541281|gen|chr1|-	chr1:53371692-53372125	0.34	0.000357109
ENST00000495109|gen|chr1|-	chr1:113068151-113068733	-0.33	0.000989824
ENST00000591985|gen|chr19|+	chr19:994211-994557	0.37	0.000593502
ENST00000541730|gen|chr6|-	chr6:20100934-20102516	0.34	0.000145347
ENST00000291900|gen|chr9|-	chr9:131492064-131493615	-0.35	3.53379e-06
ENST00000279101|gen|chr20|-	chr20:60963687-60966026	-0.3	0.000720011
ENST00000542783|gen|chr3|+	chr3:156422920-156424555	-0.31	5.54698e-33
ENST00000373016|gen|chr1|-	chr1:38462441-38463076	-0.46	0.000354432
ENST00000336455|gen|chr15|+	chr15:41106424-41106767	-0.4	1.00346e-05
ENST00000430372|gen|chr7|-	chr7:134850580-134851362	-0.3	1.82669e-25
ENST00000485960|gen|chr12|+	chr12:72316984-72317425	-0.35	6.11292e-23
ENST00000597959|gen|chr19|+	chr19:7747375-7747740	0.44	9.38101e-19
ENST00000536128|gen|chr12|+	chr12:56554115-56554579	0.3	0.0144236
ENST00000502841|gen|chr4|-	chr4:40817349-40818108	-0.43	0.000625664
ENST00000469968|gen|chr1|-	chr1:224415035-224415327	0.59	1.2113e-10
ENST00000531926|gen|chr11|-	chr11:17809594-17809960	-0.4	6.08971e-06
ENST00000367104|gen|chr6|-	chr6:158530546-158532397	0.35	7.53591e-06
ENST00000517675|gen|chr8|-	chr8:9757573-9760907	-0.31	5.30543e-05
ENST00000494827|gen|chr3|-	chr3:149683643-149683953	0.3	0.0016125
ENST00000462434|gen|chr10|-	chr10:102265117-102265790	-0.45	9.26764e-07
ENST00000539997|gen|chr6|+	chr6:83905991-83906382	-0.3	0.00381734
ENST00000588221|gen|chr19|-	chr19:9523273-9523950	0.38	2.09649e-11
ENST00000567142|gen|chr16|+	chr16:72146523-72146808	0.3	0.00122854
ENST00000523816|gen|chr14|+	chr14:91691177-91691699	0.36	2.79339e-15
ENST00000478182|gen|chr3|-	chr3:119246310-119246617	-0.39	0.00356547
ENST00000267568|gen|chr14|+	chr14:74350880-74352162	0.42	3.29767e-12
ENST00000537751|gen|chrX|-	chrX:85119334-85119634	0.3	1.06613e-13
ENST00000437230|gen|chr3|-	chr3:23933587-23934585	0.36	2.5077e-10
ENST00000535108|gen|chr1|-	chr1:26611484-26611831	-0.4	1.59486e-06
ENST00000595164|gen|chr19|-	chr19:39331127-39332389	-0.3	0.00303145
ENST00000585279|gen|chr18|-	chr18:72260384-72261075	-0.32	1.28778e-06
ENST00000408946|gen|chr12|-	chr12:56295196-56295655	-0.35	3.69843e-21
ENST00000553266|gen|chr14|-	chr14:64009496-64010072	-0.34	0.00318866
ENST00000528099|gen|chr11|+	chr11:93494854-93495469	-0.31	1.9575e-11
ENST00000545380|gen|chr11|-	chr11:115046060-115047193	0.32	5.92818e-06
ENST00000511713|gen|chr5|+	chr5:61922990-61924373	-0.31	9.11947e-07
ENST00000358912|gen|chr2|-	chr2:64319785-64321835	-0.3	1.20809e-09
ENST00000417046|gen|chr1|+	chr1:180081571-180082515	-0.32	6.56871e-18
ENST00000523061|gen|chr8|+	chr8:57129902-57130272	0.33	3.75172e-24
ENST00000267731|gen|chr15|-	chr15:34817482-34819832	0.43	6.79879e-10
ENST00000306243|gen|chr15|+	chr15:40764543-40765353	0.4	1.71802e-10
ENST00000376795|gen|chr13|+	chr13:96443284-96444097	-0.3	9.53017e-22
ENST00000517306|gen|chr14|+	chr14:91691027-91691699	0.33	9.4241e-13
ENST00000311331|gen|chr17|-	chr17:16524050-16525601	0.32	0.0016554
ENST00000416970|gen|chr9|-	chr9:139622332-139622636	0.5	7.15821e-13
ENST00000301785|gen|chr11|-	chr11:62480101-62482770	-0.31	1.04976e-18
ENST00000544547|gen|chr2|+	chr2:109300455-109301046	-0.3	1.36595e-212
ENST00000358576|gen|chr1|-	chr1:168214802-168216581	-0.41	1.4655e-06
ENST00000251343|gen|chr14|+	chr14:24906491-24910540	-0.44	3.72085e-37
ENST00000528850|gen|chr11|-	chr11:78147268-78147715	-0.41	1.2362e-09
ENST00000545135|gen|chr12|-	chr12:124420963-124421604	-0.31	0.000502234
ENST00000315215|gen|chr8|+	chr8:37699873-37702414	0.3	2.34935e-10
ENST00000494410|gen|chr10|+	chr10:90773875-90774341	-0.41	4.22569e-15
ENST00000473704|gen|chr6|-	chr6:134492774-134493272	-0.33	7.02107e-11
ENST00000594092|gen|chr19|-	chr19:50484956-50485423	-0.36	0.000566626
ENST00000414043|gen|chr17|-	chr17:4871291-4872000	0.3	2.71467e-06
ENST00000503288|gen|chr4|+	chr4:47593058-47594908	-0.35	8.88826e-27
ENST00000462089|gen|chr9|-	chr9:131022354-131022793	0.39	0.000209327
ENST00000467460|gen|chr3|-	chr3:179512745-179519615	-0.3	0.00395625
ENST00000369442|gen|chr1|-	chr1:118419843-118420585	-0.31	0.0021884
ENST00000396908|gen|chr19|+	chr19:36259447-36260077	-0.38	2.59531e-08
ENST00000448981|gen|chr11|-	chr11:33768288-33768666	-0.44	3.46213e-06
ENST00000334062|gen|chr13|-	chr13:114747193-114748757	0.33	1.952e-43
ENST00000586789|gen|chr19|-	chr19:36605699-36606095	-0.31	1.48673e-06
ENST00000331397|gen|chrY|-	chrY:15360258-15361735	-0.3	0.000537943
ENST00000377449|gen|chr9|-	chr9:69204555-69204962	-0.59	5.11864e-88
ENST00000537403|gen|chr14|-	chr14:39501122-39502442	-0.48	6.6758e-17
ENST00000433343|gen|chr2|+	chr2:114253320-114253748	-0.36	2.15902e-31
ENST00000329654|gen|chr1|+	chr1:66838361-66839961	0.33	8.62098e-06
ENST00000478244|gen|chr13|-	chr13:114111361-114112343	-0.43	5.95147e-05
ENST00000377344|gen|chr9|+	chr9:70914396-70914885	-0.43	6.35815e-58
ENST00000426216|gen|chr18|+	chr18:77137383-77138283	-0.33	0.00147763
ENST00000470140|gen|chr10|-	chr10:103345618-103345913	0.31	5.26103e-08
ENST00000281701|gen|chr1|-	chr1:224415035-224415327	0.59	1.2113e-10
ENST00000228347|gen|chr12|+	chr12:106903327-106903976	-0.33	0.0180854
ENST00000370256|gen|chr1|+	chr1:94017973-94020216	0.32	4.09996e-05
ENST00000445618|gen|chr7|+	chr7:12692340-12693225	-0.63	9.29352e-12
ENST00000397512|gen|chr11|+	chr11:703150-704129	-0.4	8.0608e-07
ENST00000537918|gen|chr11|-	chr11:64084529-64084813	0.59	4.08011e-15
ENST00000540817|gen|chr2|-	chr2:44588662-44588952	-0.33	7.47553e-05
ENST00000414521|gen|chr2|-	chr2:99235570-99237893	0.39	1.36319e-06
ENST00000403888|gen|chr22|+	chr22:37458634-37459430	-0.36	0.000100867
ENST00000369774|gen|chr10|-	chr10:105353783-105361572	-0.36	0.00447959
ENST00000582782|gen|chr18|-	chr18:47017334-47017815	-0.32	4.58969e-05
ENST00000590354|gen|chr19|+	chr19:994211-994556	0.37	0.000659445
ENST00000400316|gen|chr18|+	chr18:60646664-60647666	0.37	4.22275e-13
ENST00000359878|gen|chr2|-	chr2:201353674-201354822	-0.3	4.42782e-09
ENST00000433722|gen|chr12|-	chr12:30862486-30863377	-0.35	3.21487e-17
ENST00000455332|gen|chr11|-	chr11:119225924-119227544	-0.36	5.27648e-14
ENST00000497904|gen|chr20|-	chr20:52491790-52492096	0.3	2.324e-14
ENST00000259199|gen|chr2|+	chr2:114253320-114253766	-0.35	2.34387e-29
ENST00000579396|gen|chr17|-	chr17:10600551-10600844	0.38	3.27254e-24
ENST00000595461|gen|chr19|-	chr19:21990082-21990408	-0.31	0.000366343
ENST00000377799|gen|chr10|-	chr10:17188735-17191038	-0.38	0.000450059
ENST00000326756|gen|chr4|-	chr4:10441497-10444727	-0.3	4.9821e-07
ENST00000349314|gen|chr22|-	chr22:36536377-36537247	-0.38	6.27066e-09
ENST00000542654|gen|chr7|-	chr7:95750211-95750502	-0.32	2.12873e-12
ENST00000248139|gen|chr16|+	chr16:677622-679272	-0.3	0.0341649
ENST00000445888|gen|chr17|-	chr17:7571738-7572926	0.35	0.000835389
ENST00000400907|gen|chr1|-	chr1:8414002-8415146	-0.42	9.31714e-09
ENST00000380050|gen|chr7|+	chr7:90836479-90839905	-0.32	1.6625e-07
ENST00000374202|gen|chrX|-	chrX:70327253-70327585	-0.43	0.00375982
ENST00000554746|gen|chr14|+	chr14:86089841-86090431	0.34	9.30211e-08
ENST00000241391|gen|chr2|-	chr2:144703582-144704618	-0.48	8.66961e-14
ENST00000370901|gen|chrX|-	chrX:130418139-130419090	0.53	7.05371e-10
ENST00000343053|gen|chr9|+	chr9:140167380-140167998	0.33	7.1543e-07
ENST00000367094|gen|chr6|+	chr6:158927632-158929408	-0.48	3.9742e-20
ENST00000322610|gen|chr16|+	chr16:28885141-28885526	-0.32	0.00276395
ENST00000395525|gen|chr17|+	chr17:20140194-20140492	-0.43	0.000772585
ENST00000353250|gen|chr16|+	chr16:30999148-31000473	-0.33	4.15768e-07
ENST00000610086|gen|chr7|-	chr7:86974358-86974779	-0.3	0.00704139
ENST00000441448|gen|chr6|+	chr6:111346785-111347303	-0.31	2.24214e-10
ENST00000374586|gen|chr9|-	chr9:111777431-111782739	-0.3	6.22023e-17
ENST00000240651|gen|chr12|+	chr12:21621688-21623300	-0.34	3.37418e-55
ENST00000320153|gen|chr1|+	chr1:15986331-15987552	-0.38	4.44829e-20
ENST00000574993|gen|chr17|+	chr17:7162107-7163259	-0.38	1.25569e-10
ENST00000581529|gen|chr17|+	chr17:15619372-15619712	-0.42	4.20615e-08
ENST00000356799|gen|chr6|+	chr6:127607760-127609712	-0.3	5.39445e-47
ENST00000370682|gen|chr1|+	chr1:84700988-84704172	-0.32	4.89107e-12
ENST00000374056|gen|chr10|+	chr10:51769946-51770259	-0.33	0.0101677
ENST00000426077|gen|chr2|-	chr2:120978853-120979499	-0.34	5.96125e-15
ENST00000573745|gen|chr17|-	chr17:7165929-7166523	-0.3	3.55672e-07
ENST00000529440|gen|chr11|-	chr11:17809598-17809960	-0.38	6.28273e-06
ENST00000544490|gen|chr11|+	chr11:72540347-72540678	0.33	0.0012107
ENST00000539066|gen|chr12|+	chr12:106903327-106903974	-0.33	0.0180854
ENST00000358869|gen|chr4|+	chr4:38945178-38947360	-0.3	0.000485747
ENST00000414543|gen|chr6|-	chr6:28870778-28871846	-0.3	1.45124e-13
ENST00000424086|gen|chr2|+	chr2:120439365-120439694	-0.5	1.39335e-08
ENST00000409508|gen|chr7|+	chr7:21940872-21941457	-0.33	0.000147151
ENST00000528200|gen|chr11|-	chr11:17809595-17809960	-0.39	6.08971e-06
ENST00000444782|gen|chr5|+	chr5:141020237-141020630	-0.3	0.000679983
ENST00000559991|gen|chr15|+	chr15:40764543-40765327	0.39	1.34265e-10
ENST00000437495|gen|chr5|+	chr5:139928822-139929154	-0.55	3.06595e-12
ENST00000552753|gen|chr16|-	chr16:18505165-18505708	-0.39	0.00253552
ENST00000569223|gen|chr15|-	chr15:42264456-42264750	0.3	8.39718e-29
ENST00000515633|gen|chr6|-	chr6:8090217-8090506	-0.34	0.000233841
ENST00000461587|gen|chr10|-	chr10:103345618-103345913	0.31	5.26103e-08
ENST00000519209|gen|chr7|+	chr7:12692340-12693227	-0.63	9.29352e-12
ENST00000414282|gen|chr9|-	chr9:139622332-139622636	0.5	7.15821e-13
ENST00000253122|gen|chrX|+	chrX:152960669-152962048	0.33	4.57861e-12
ENST00000492925|gen|chr3|-	chr3:75673836-75674304	-0.33	0.0248695
ENST00000482325|gen|chr2|+	chr2:109124015-109125853	-0.33	5.65109e-26
ENST00000395805|gen|chr12|-	chr12:30862487-30863377	-0.35	2.81011e-17
ENST00000306999|gen|chr7|-	chr7:16639400-16640385	0.33	7.67073e-12
ENST00000416503|gen|chr2|+	chr2:114253320-114253748	-0.36	2.15902e-31
ENST00000332262|gen|chrX|+	chrX:101972314-101972661	-0.43	1.29944e-07
ENST00000377704|gen|chr20|+	chr20:17970829-17971765	0.33	5.98576e-10
ENST00000418532|gen|chr13|+	chr13:78337355-78338377	-0.37	0.00130669
ENST00000548838|gen|chr12|+	chr12:95693940-95694946	-0.38	3.88265e-23
ENST00000355697|gen|chr10|-	chr10:120900424-120900753	0.3	2.48109e-05
ENST00000442786|gen|chr17|+	chr17:36294031-36294915	-0.45	6.18326e-13
ENST00000377766|gen|chr10|-	chr10:17199439-17199757	0.36	3.13872e-06
ENST00000262719|gen|chr18|+	chr18:60646664-60647666	0.37	4.22275e-13
ENST00000361151|gen|chr19|-	chr19:9523271-9523950	0.38	2.09649e-11
ENST00000444186|gen|chr19|-	chr19:8921613-8921956	-0.33	5.92121e-14
ENST00000427501|gen|chr6|-	chr6:86387141-86387711	-0.3	0.000473122
ENST00000375135|gen|chrX|-	chrX:54471886-54472541	-0.37	0.00051291
ENST00000376406|gen|chr6|-	chr6:30667583-30668241	0.3	4.56131e-05
ENST00000522221|gen|chr3|-	chr3:9433110-9433506	-0.36	1.05559e-14
ENST00000539165|gen|chr22|+	chr22:32302483-32302784	-0.34	9.77874e-06
ENST00000566621|gen|chr15|+	chr15:37100654-37102424	-0.38	2.47174e-06
ENST00000579146|gen|chr17|-	chr17:37827374-37829104	-0.3	2.35515e-05
ENST00000448814|gen|chr10|-	chr10:112658487-112660117	-0.3	5.82846e-08
ENST00000484449|gen|chr6|-	chr6:30584254-30584775	-0.37	5.71812e-37
ENST00000532192|gen|chr14|+	chr14:73567026-73567703	-0.47	2.55916e-07
ENST00000349129|gen|chr6|+	chr6:83877886-83878438	0.31	4.83053e-11
ENST00000539230|gen|chr12|-	chr12:55807146-55807857	-0.37	0.00468069
ENST00000306247|gen|chr16|-	chr16:74705752-74706401	0.36	9.95181e-05
ENST00000538492|gen|chr16|+	chr16:677622-679271	-0.3	0.0341649
ENST00000569768|gen|chr16|-	chr16:20752830-20753137	0.33	3.69991e-30
ENST00000521609|gen|chr3|-	chr3:9433110-9433510	-0.36	2.5441e-14
ENST00000519461|gen|chr8|-	chr8:9758198-9760839	-0.42	1.65662e-06
ENST00000424878|gen|chr22|-	chr22:36536371-36537247	-0.38	1.36889e-08
ENST00000271234|gen|chr1|+	chr1:94017973-94020216	0.32	4.09996e-05
ENST00000315614|gen|chr17|-	chr17:7218946-7219441	-0.31	0.00404304
ENST00000435817|gen|chr5|-	chr5:141018868-141021064	-0.3	0.0012751
ENST00000583778|gen|chr17|-	chr17:80406729-80407168	-0.57	1.55017e-11
ENST00000590477|gen|chr18|+	chr18:77137246-77138266	-0.43	5.60218e-06
ENST00000328843|gen|chr7|+	chr7:21940872-21941457	-0.33	0.000147151
ENST00000404989|gen|chr22|+	chr22:44564558-44565064	0.42	2.09874e-05
ENST00000586796|gen|chr17|-	chr17:40761103-40761402	-0.32	5.64557e-08
ENST00000300853|gen|chr19|-	chr19:45910590-45912932	-0.33	5.56974e-05
ENST00000563290|gen|chr15|-	chr15:76640525-76640973	0.34	0.00528405
ENST00000407144|gen|chr17|-	chr17:55940056-55940646	-0.33	0.000893548
ENST00000219139|gen|chr16|+	chr16:67181034-67182442	-0.34	1.15123e-12
ENST00000395626|gen|chr17|+	chr17:19238761-19240028	0.32	0.000101776
ENST00000379483|gen|chr13|-	chr13:41763968-41766338	-0.48	1.25244e-05
ENST00000327367|gen|chr15|+	chr15:67482874-67487533	-0.36	2.9142e-05
ENST00000355341|gen|chr15|+	chr15:41106424-41106767	-0.4	1.00346e-05
ENST00000394838|gen|chr1|+	chr1:84700988-84704172	-0.32	4.89107e-12
ENST00000357895|gen|chr18|+	chr18:56063501-56063937	-0.39	1.5658e-06
ENST00000260257|gen|chr11|-	chr11:111744779-111745645	-0.32	0.000189338
ENST00000430804|gen|chr12|+	chr12:40761445-40763087	0.37	3.63024e-05
ENST00000484801|gen|chr6|-	chr6:74019274-74019866	-0.3	0.00265382
ENST00000441050|gen|chr11|+	chr11:86519837-86520169	-0.41	5.79415e-11
ENST00000502979|gen|chr5|+	chr5:68399872-68400261	0.39	0.000248035
ENST00000514014|gen|chr4|-	chr4:40427428-40427920	-0.34	6.24523e-69
ENST00000597636|gen|chr19|-	chr19:50164706-50165196	-0.33	0.00117457
ENST00000432729|gen|chr3|-	chr3:178741526-178742804	-0.33	5.84502e-05
ENST00000412671|gen|chr14|+	chr14:91691177-91691696	0.36	2.36091e-15
ENST00000241125|gen|chr13|-	chr13:20712393-20716119	-0.33	0.000105982
ENST00000355946|gen|chr10|-	chr10:105353785-105361572	-0.36	0.00447959
ENST00000215781|gen|chr22|-	chr22:30658817-30659871	-0.31	3.81371e-05
ENST00000378538|gen|chr11|-	chr11:47376410-47376777	0.37	3.94633e-11
ENST00000262971|gen|chr19|+	chr19:4037873-4039384	0.49	1.22649e-12
ENST00000358183|gen|chr17|-	chr17:4871286-4872050	0.35	6.37609e-08
ENST00000559248|gen|chr15|-	chr15:23311161-23311537	-0.42	8.37926e-24
ENST00000578419|gen|chr17|+	chr17:77077979-77078631	-0.42	3.96966e-07
ENST00000522322|gen|chr14|+	chr14:91691177-91691699	0.36	2.79339e-15
ENST00000517562|gen|chr8|-	chr8:91970864-91971234	-0.53	7.70937e-07
ENST00000601912|gen|chr19|-	chr19:50484910-50485423	-0.3	0.01049
ENST00000526514|gen|chr11|-	chr11:118778978-118779258	0.34	2.07174e-06
ENST00000567389|gen|chr15|+	chr15:37100654-37102447	-0.37	9.74357e-07
ENST00000328554|gen|chr22|-	chr22:19833668-19838689	-0.36	0.000111868
ENST00000395598|gen|chr22|-	chr22:51205933-51207203	-0.3	2.17756e-11
ENST00000521077|gen|chr14|+	chr14:91691177-91691699	0.36	2.79339e-15
ENST00000446312|gen|chr6|+	chr6:30866932-30867929	0.33	5.59997e-11
ENST00000539661|gen|chr16|+	chr16:677622-679271	-0.3	0.0341649
ENST00000389609|gen|chr4|-	chr4:24809617-24810010	-0.39	0.00147996
ENST00000518868|gen|chr14|+	chr14:91691177-91691696	0.36	2.36091e-15
ENST00000498717|gen|chr3|-	chr3:143566989-143567311	0.3	2.16632e-28
ENST00000474012|gen|chr3|-	chr3:52109469-52109902	-0.34	1.33171e-10
ENST00000317402|gen|chr2|+	chr2:17963206-17966076	-0.42	3.18282e-07
ENST00000489430|gen|chr1|-	chr1:228296137-228296955	-0.33	0.00339801
ENST00000404792|gen|chr11|+	chr11:71712907-71713572	0.34	1.25172e-07
ENST00000498704|gen|chr7|-	chr7:100958033-100958414	-0.38	9.33242e-05
ENST00000460757|gen|chr20|-	chr20:62407030-62407315	-0.31	0.00157359
ENST00000454803|gen|chr3|+	chr3:38566089-38566441	-0.33	2.41125e-05
ENST00000578434|gen|chr17|-	chr17:26879355-26879643	0.31	1.4427e-06
ENST00000370689|gen|chr1|+	chr1:84700988-84704181	-0.32	4.89107e-12
ENST00000359941|gen|chr7|-	chr7:86974358-86974831	-0.4	1.35012e-05
ENST00000351546|gen|chr13|+	chr13:78337355-78338377	-0.37	0.00130669
ENST00000532219|gen|chr5|+	chr5:139928822-139929154	-0.55	3.06595e-12
ENST00000598345|gen|chr19|-	chr19:58858718-58859023	0.35	0.00208476
ENST00000592904|gen|chr19|-	chr19:9523276-9523950	0.38	4.59034e-11
ENST00000565111|gen|chr16|-	chr16:2694750-2695215	-0.3	0.000485032
ENST00000438896|gen|chr1|-	chr1:227918934-227920092	0.32	4.85928e-05
ENST00000236980|gen|chr2|+	chr2:207656526-207657233	-0.3	0.000207582
ENST00000374169|gen|chr9|-	chr9:116169514-116171090	0.37	2.97606e-53
ENST00000602566|gen|chr1|-	chr1:120535403-120539295	-0.32	2.30026e-06
ENST00000379103|gen|chr17|-	chr17:26205339-26206498	0.46	0.000117334
ENST00000376692|gen|chr1|-	chr1:11734537-11734831	-0.45	1.41402e-10
ENST00000263681|gen|chr11|+	chr11:74351811-74354102	-0.47	9.45192e-16
ENST00000354421|gen|chr11|+	chr11:93494854-93495482	-0.36	2.73379e-13
ENST00000426628|gen|chr11|+	chr11:71510693-71511149	-0.3	5.36371e-07
ENST00000523126|gen|chr21|-	chr21:46330198-46330603	0.34	0.00930748
ENST00000338183|gen|chr15|+	chr15:37100654-37102432	-0.37	4.13616e-07
ENST00000397287|gen|chr22|-	chr22:36536377-36537247	-0.38	6.27066e-09
ENST00000565221|gen|chr16|+	chr16:8941580-8941887	0.36	2.61481e-12
ENST00000361936|gen|chr1|-	chr1:150969310-150969762	-0.36	0.000568755
ENST00000344850|gen|chr2|-	chr2:144703582-144704618	-0.48	8.66961e-14
ENST00000400334|gen|chr18|-	chr18:59711781-59713088	-0.35	2.66673e-06
ENST00000588921|gen|chr18|+	chr18:77137246-77138142	-0.47	1.02631e-06
ENST00000228251|gen|chr12|-	chr12:10851811-10852253	-0.31	1.89155e-30
ENST00000466548|gen|chr13|+	chr13:78337355-78338259	-0.45	4.6488e-06
ENST00000317868|gen|chr1|+	chr1:63329830-63331184	0.38	2.69393e-06
ENST00000331373|gen|chr8|+	chr8:42978020-42978577	0.35	0.00050426
ENST00000425223|gen|chr2|+	chr2:120020914-120023225	0.3	0.000438012
ENST00000257931|gen|chr12|-	chr12:56710720-56711392	-0.35	0.000719682
ENST00000447221|gen|chr9|-	chr9:139622332-139622636	0.5	7.15821e-13
ENST00000356521|gen|chr9|-	chr9:121040-121466	-0.49	9.31329e-102
ENST00000308807|gen|chr16|-	chr16:74705758-74706401	0.36	9.95181e-05
ENST00000542155|gen|chr2|-	chr2:144703582-144704618	-0.48	8.66961e-14
ENST00000425478|gen|chr3|-	chr3:23933571-23934585	0.36	4.28205e-09
ENST00000533123|gen|chr11|+	chr11:6415427-6416228	-0.31	3.61115e-07
ENST00000592292|gen|chr19|-	chr19:9523303-9523950	0.39	4.12081e-13
ENST00000568295|gen|chr16|+	chr16:89804383-89804979	0.32	3.53868e-05
ENST00000495270|gen|chr9|-	chr9:130698831-130699802	-0.3	0.00333175
ENST00000609375|gen|chr20|-	chr20:10394167-10394579	-0.35	9.47186e-09
ENST00000428926|gen|chr14|+	chr14:91691177-91691696	0.36	2.36091e-15
ENST00000460703|gen|chr3|-	chr3:49848416-49849225	0.31	3.74914e-07
ENST00000358679|gen|chr13|+	chr13:78337355-78338362	-0.4	0.00077917
ENST00000393705|gen|chr11|+	chr11:71712907-71713573	0.34	1.25172e-07
ENST00000370685|gen|chr1|+	chr1:84700988-84704181	-0.32	4.89107e-12
ENST00000426761|gen|chr5|+	chr5:153835588-153835891	-0.51	1.85088e-05
ENST00000361781|gen|chr10|-	chr10:52065359-52066901	0.31	1.15333e-11
ENST00000484000|gen|chr1|-	chr1:205779426-205780215	-0.49	9.50853e-13
ENST00000260187|gen|chr11|-	chr11:119225925-119227544	-0.36	5.27648e-14
ENST00000548043|gen|chr12|-	chr12:56710730-56711392	-0.35	0.000719682
ENST00000538582|gen|chr12|+	chr12:21621688-21623284	-0.33	1.53657e-52
ENST00000503396|gen|chr4|-	chr4:39899633-39899975	0.38	0.00122611
ENST00000545668|gen|chr12|+	chr12:31256967-31257725	0.33	0.00174966
ENST00000260049|gen|chr11|+	chr11:71712907-71713572	0.34	1.25172e-07
ENST00000526028|gen|chr11|+	chr11:125770163-125770512	-0.49	4.63634e-05
ENST00000435507|gen|chr11|+	chr11:72540347-72540678	0.33	0.0012107
ENST00000607598|gen|chr8|-	chr8:9412655-9414030	0.3	0.00364358
ENST00000248244|gen|chr19|-	chr19:4815943-4816250	-0.33	0.000180475
ENST00000407230|gen|chr2|+	chr2:24991092-24991412	-0.34	0.000124961
ENST00000423485|gen|chr17|-	chr17:38544767-38545770	0.43	1.75917e-08
ENST00000534991|gen|chr21|+	chr21:33765717-33766254	-0.42	2.7546e-05
ENST00000495414|gen|chr3|+	chr3:143708683-143709441	-0.39	9.06631e-10
ENST00000394839|gen|chr1|+	chr1:84700988-84704181	-0.32	4.89107e-12
ENST00000419727|gen|chr14|+	chr14:75936178-75936501	0.39	6.11672e-09
ENST00000585393|gen|chr17|-	chr17:66417626-66417957	-0.38	6.35259e-19
ENST00000276201|gen|chrX|-	chrX:118967984-118968840	-0.33	0.00026675
ENST00000413366|gen|chr17|+	chr17:64800155-64806861	-0.37	7.47149e-09
ENST00000589054|gen|chr18|+	chr18:56063501-56063936	-0.39	1.5658e-06
ENST00000592546|gen|chr19|-	chr19:5994512-5994845	0.33	1.19336e-11
ENST00000299173|gen|chr15|+	chr15:41106424-41106767	-0.4	1.00346e-05

## Sheet: Ra_36hr
Gene	Loci	PDUI_Group_diff	adjusted.P_val
ENST00000329006|gen|chr1|+	chr1:38265875-38266809	0.33	9.57832e-05
ENST00000220659|gen|chr8|-	chr8:37700785-37702007	-0.35	3.11977e-06
ENST00000496663|gen|chr7|-	chr7:150777523-150777916	0.59	9.34513e-10
ENST00000589966|gen|chr19|-	chr19:3594549-3595548	-0.37	3.10263e-05
ENST00000590306|gen|chr19|-	chr19:9523279-9523950	0.47	1.0234e-11
ENST00000358337|gen|chr5|+	chr5:140049239-140051930	-0.32	2.26918e-07
ENST00000233057|gen|chr2|-	chr2:37326352-37334415	-0.3	2.49227e-23
ENST00000509987|gen|chr5|-	chr5:41731471-41731830	-0.42	1.15123e-07
ENST00000399681|gen|chr16|+	chr16:31767040-31767415	-0.41	3.57044e-05
ENST00000438958|gen|chr15|-	chr15:34817482-34819832	0.32	7.46877e-08
ENST00000409776|gen|chr2|+	chr2:87239670-87241099	0.38	0.00291778
ENST00000295851|gen|chr2|+	chr2:204292075-204312446	0.32	6.54001e-06
ENST00000262457|gen|chr9|+	chr9:103062956-103063282	-0.39	6.13149e-09
ENST00000405640|gen|chr22|-	chr22:19833668-19838689	-0.36	0.000534563
ENST00000484444|gen|chr10|+	chr10:90773875-90774376	-0.31	0.000551004
ENST00000592949|gen|chr19|+	chr19:56671570-56672262	0.31	0.000120659
ENST00000426851|gen|chr7|+	chr7:148876893-148879894	-0.38	1.71595e-08
ENST00000545021|gen|chr15|-	chr15:100267613-100269327	0.45	3.18668e-05
ENST00000317178|gen|chr19|+	chr19:58266055-58269527	0.44	6.00374e-09
ENST00000317506|gen|chr16|-	chr16:67757004-67760330	0.4	8.81641e-09
ENST00000370548|gen|chr1|+	chr1:87633859-87634884	-0.38	0.00105112
ENST00000401931|gen|chr4|+	chr4:74607753-74608047	-0.34	2.85081e-12
ENST00000267984|gen|chr15|+	chr15:81295701-81296342	-0.37	1.36587e-07
ENST00000392867|gen|chr2|-	chr2:144703580-144704618	-0.38	4.98583e-09
ENST00000589425|gen|chr17|+	chr17:76420141-76420635	-0.31	1.31153e-05
ENST00000258530|gen|chr12|-	chr12:105567073-105568091	0.32	0.00271417
ENST00000458392|gen|chr17|-	chr17:44639834-44640161	-0.45	1.12499e-06
ENST00000358200|gen|chr1|+	chr1:90058602-90058936	-0.59	1.49107e-07
ENST00000412573|gen|chr7|+	chr7:89793790-89794143	0.34	0.01587
ENST00000464171|gen|chr3|+	chr3:158262064-158263519	0.3	4.28165e-12
ENST00000534686|gen|chr11|-	chr11:14901681-14902277	-0.4	3.06941e-05
ENST00000437644|gen|chr7|-	chr7:100958075-100958414	-0.4	0.000110986
ENST00000301923|gen|chr22|+	chr22:40719245-40731811	-0.34	0.0206129
ENST00000552014|gen|chr12|-	chr12:113736563-113737581	-0.4	6.71959e-08
ENST00000545891|gen|chr12|-	chr12:124420982-124421604	-0.31	0.00230715
ENST00000227163|gen|chr11|-	chr11:47376463-47376777	0.42	2.73992e-10
ENST00000546643|gen|chr12|+	chr12:111066571-111067087	0.39	2.14199e-10
ENST00000604452|gen|chr7|-	chr7:128297038-128298845	-0.31	0.000740202
ENST00000482467|gen|chr1|-	chr1:91486085-91486758	0.43	7.41898e-07
ENST00000544871|gen|chr12|-	chr12:64586418-64587621	0.32	0.00457046
ENST00000426174|gen|chr12|+	chr12:124192260-124192554	0.33	0.00687697
ENST00000381935|gen|chr19|-	chr19:4174106-4174613	0.3	9.02593e-06
ENST00000376215|gen|chr10|+	chr10:27035402-27035727	-0.51	4.83385e-06
ENST00000401850|gen|chr22|-	chr22:43088126-43088895	0.37	0.00682088
ENST00000389744|gen|chr14|+	chr14:104151974-104153254	-0.36	0.000770207
ENST00000315948|gen|chr5|-	chr5:89811442-89814635	-0.32	1.12365e-11
ENST00000405348|gen|chr7|+	chr7:116199341-116201233	0.3	1.51279e-19
ENST00000371199|gen|chrX|+	chrX:123041031-123047829	0.3	9.06961e-15
ENST00000427718|gen|chr12|-	chr12:117581145-117583891	0.31	7.39572e-07
ENST00000367853|gen|chr1|+	chr1:167757081-167757410	-0.3	3.53975e-10
ENST00000452938|gen|chr20|+	chr20:6017719-6018037	-0.44	7.89902e-15
ENST00000372950|gen|chr10|-	chr10:75002581-75003157	0.43	2.25948e-17
ENST00000517427|gen|chr8|-	chr8:80948819-80950350	0.3	5.43668e-08
ENST00000259154|gen|chr1|+	chr1:215793960-215795149	0.39	1.42789e-09
ENST00000261842|gen|chr15|+	chr15:51294859-51298097	0.3	4.67031e-12
ENST00000324198|gen|chr22|+	chr22:26118417-26125261	-0.31	0.0111189
ENST00000216420|gen|chr14|+	chr14:55005101-55005567	-0.33	0.0499036
ENST00000458276|gen|chr3|+	chr3:43760024-43760541	-0.32	2.30038e-05
ENST00000542442|gen|chr22|-	chr22:50167465-50167880	-0.36	4.41643e-09
ENST00000389017|gen|chr17|-	chr17:8091651-8092384	-0.3	0.0192479
ENST00000513437|gen|chr4|+	chr4:156727561-156727976	-0.31	1.31753e-06
ENST00000341049|gen|chr7|+	chr7:116199341-116201230	0.3	1.51279e-19
ENST00000341690|gen|chr16|-	chr16:84211457-84212546	-0.32	6.46444e-06
ENST00000496589|gen|chr3|-	chr3:159975967-159976312	-0.3	6.97054e-06
ENST00000265741|gen|chr7|+	chr7:90836479-90839904	-0.32	0.000345121
ENST00000216658|gen|chr14|+	chr14:73739202-73740073	-0.36	9.71875e-08
ENST00000555228|gen|chr14|+	chr14:74350880-74352159	0.34	2.15961e-06
ENST00000285767|gen|chr16|+	chr16:50138972-50139373	0.3	0.000309554
ENST00000564100|gen|chr16|-	chr16:58700275-58701209	-0.33	2.02884e-08
ENST00000535437|gen|chr9|-	chr9:26841733-26842298	-0.37	3.22263e-09
ENST00000355640|gen|chrX|+	chrX:123041031-123047815	0.3	9.06961e-15
ENST00000479522|gen|chr10|+	chr10:90773875-90774341	-0.35	3.11977e-06
ENST00000361451|gen|chr19|-	chr19:9523271-9523950	0.47	4.2086e-11
ENST00000299977|gen|chr17|+	chr17:33592907-33600674	-0.34	3.74346e-17
ENST00000243903|gen|chr20|+	chr20:37400459-37400834	-0.48	0.000381324
ENST00000371942|gen|chr9|-	chr9:136271185-136272076	0.3	2.05567e-07
ENST00000261017|gen|chr2|+	chr2:204292075-204296896	-0.34	2.51641e-09
ENST00000409298|gen|chr2|-	chr2:144703582-144704618	-0.38	4.98583e-09
ENST00000409157|gen|chr2|-	chr2:201353680-201354822	-0.34	4.5423e-09
ENST00000337673|gen|chr7|-	chr7:99090862-99091151	-0.45	0.000938169
ENST00000395799|gen|chr16|+	chr16:24835128-24837548	-0.43	1.14547e-11
ENST00000359481|gen|chr2|+	chr2:88056338-88057152	-0.58	9.39e-08
ENST00000489884|gen|chr7|-	chr7:150777295-150777881	0.34	0.000535515
ENST00000249299|gen|chr7|+	chr7:117832056-117832878	-0.3	6.67222e-07
ENST00000360731|gen|chr21|+	chr21:36088780-36090525	0.39	0.000116689
ENST00000361170|gen|chr1|-	chr1:156495196-156496277	0.4	7.06869e-06
ENST00000348161|gen|chr17|+	chr17:53038595-53039083	-0.33	0.00354082
ENST00000450006|gen|chr8|+	chr8:21961579-21961893	-0.37	0.000896743
ENST00000337491|gen|chr19|-	chr19:4174105-4174613	0.3	9.02593e-06
ENST00000544152|gen|chr12|+	chr12:102315038-102315592	-0.38	5.22412e-10
ENST00000525834|gen|chr2|-	chr2:86078390-86078713	-0.4	7.99758e-06
ENST00000305232|gen|chr19|-	chr19:4174105-4174613	0.3	9.02593e-06
ENST00000429514|gen|chr1|+	chr1:95710269-95711058	0.37	0.000423452
ENST00000565611|gen|chr15|-	chr15:42707937-42709501	0.33	3.80046e-12
ENST00000301671|gen|chr17|-	chr17:40341105-40341720	0.44	8.14462e-06
ENST00000298910|gen|chr12|+	chr12:40761567-40763083	0.42	6.59923e-05
ENST00000588488|gen|chr17|+	chr17:75210094-75210442	-0.42	5.56274e-17
ENST00000373045|gen|chr1|+	chr1:38265875-38266805	0.36	8.18181e-06
ENST00000312635|gen|chr12|+	chr12:62728971-62730471	-0.34	9.15292e-05
ENST00000301335|gen|chr17|-	chr17:1472560-1478897	-0.54	7.58438e-40
ENST00000480254|gen|chr6|-	chr6:32156499-32156854	-0.5	1.60558e-11
ENST00000512668|gen|chr5|-	chr5:32173915-32174423	-0.37	5.79815e-09
ENST00000349499|gen|chr21|+	chr21:36088780-36090525	0.39	0.000116689
ENST00000263741|gen|chr1|-	chr1:1152310-1153049	0.31	1.02285e-18
ENST00000416152|gen|chr3|-	chr3:195590234-195591051	0.38	2.27823e-08
ENST00000608174|gen|chr11|+	chr11:703150-704127	-0.39	5.00305e-06
ENST00000394479|gen|chr2|+	chr2:61149670-61150119	0.41	1.51627e-06
ENST00000405995|gen|chr9|+	chr9:134371261-134375584	-0.3	2.04113e-09
ENST00000381431|gen|chr4|-	chr4:52886871-52890122	0.4	0.000200572
ENST00000562464|gen|chr16|-	chr16:88877957-88878288	0.35	1.14636e-08
ENST00000422511|gen|chr2|+	chr2:204292075-204293319	-0.39	2.52962e-11
ENST00000444815|gen|chr2|-	chr2:132181373-132182440	-0.3	5.81566e-06
ENST00000542557|gen|chr12|+	chr12:15749023-15750333	-0.32	7.71773e-09
ENST00000587427|gen|chr17|-	chr17:40341106-40341720	0.45	8.14462e-06
ENST00000521508|gen|chr13|+	chr13:52602726-52603800	0.32	5.94765e-12
ENST00000425241|gen|chr3|+	chr3:15084515-15084856	-0.33	4.70038e-09
ENST00000606872|gen|chr19|-	chr19:62114-66499	-0.46	6.14896e-11
ENST00000528220|gen|chr11|-	chr11:65486640-65487253	0.31	1.18799e-06
ENST00000511834|gen|chr5|+	chr5:176491600-176492966	0.37	0.000465868
ENST00000428494|gen|chr17|-	chr17:40341107-40341720	0.45	8.14462e-06
ENST00000333213|gen|chr17|+	chr17:73520493-73520820	-0.31	0.00852858
ENST00000566849|gen|chr15|-	chr15:43658307-43658895	-0.34	0.000759616
ENST00000322686|gen|chr4|+	chr4:152024235-152025069	0.4	1.59082e-05
ENST00000381916|gen|chr3|-	chr3:195590234-195591051	0.38	2.27823e-08
ENST00000366758|gen|chr1|-	chr1:227918889-227920092	0.3	0.00127952
ENST00000372479|gen|chrX|-	chrX:106310367-106310756	-0.5	2.77189e-05
ENST00000406263|gen|chr7|+	chr7:90836479-90839900	-0.32	0.000345121
ENST00000323373|gen|chr3|+	chr3:15084515-15084856	-0.33	4.70038e-09
ENST00000424332|gen|chr1|-	chr1:226028583-226028888	-0.47	5.4334e-08
ENST00000343213|gen|chr7|+	chr7:116146213-116146608	0.4	4.39604e-07
ENST00000449768|gen|chr12|+	chr12:113425184-113426610	-0.31	6.25458e-14
ENST00000272839|gen|chr2|-	chr2:208477446-208477769	-0.35	2.5117e-05
ENST00000284110|gen|chr17|-	chr17:13399005-13399513	-0.31	1.10951e-16
ENST00000392871|gen|chr2|-	chr2:144703589-144704702	-0.44	1.13266e-08
ENST00000521253|gen|chr8|-	chr8:27145217-27145628	-0.36	0.000707633
ENST00000360001|gen|chr1|-	chr1:1152287-1152891	0.54	5.25418e-67
ENST00000307712|gen|chr14|-	chr14:39501123-39502442	-0.39	2.69704e-07
ENST00000455470|gen|chr13|-	chr13:23902968-23903555	0.32	0.000105693
ENST00000392249|gen|chr2|+	chr2:202344751-202345569	0.32	2.32724e-05
ENST00000519973|gen|chr8|+	chr8:23429368-23432976	-0.42	0.000545735
ENST00000601238|gen|chr17|-	chr17:60593732-60594128	0.31	9.26188e-82
ENST00000497543|gen|chr3|-	chr3:75483875-75484199	-0.34	0.000905958
ENST00000435660|gen|chr2|+	chr2:32445782-32446809	0.3	1.22897e-10
ENST00000262520|gen|chr16|+	chr16:30999148-31000467	-0.32	0.000815097
ENST00000577891|gen|chr18|-	chr18:19243638-19244191	-0.3	5.95312e-05
ENST00000456470|gen|chr22|+	chr22:37458564-37459414	-0.33	0.0033619
ENST00000264639|gen|chr17|+	chr17:38153834-38154213	0.3	3.58116e-08
ENST00000525321|gen|chr14|+	chr14:73566494-73567887	-0.6	7.06885e-10
ENST00000274242|gen|chr5|-	chr5:40825363-40832605	-0.61	9.42385e-21
ENST00000542659|gen|chr16|+	chr16:70190782-70192218	-0.3	0.000397534
ENST00000580306|gen|chr17|-	chr17:11880755-11881273	-0.32	0.0536366
ENST00000218032|gen|chrX|+	chrX:12940285-12941288	0.44	5.99224e-06
ENST00000310442|gen|chr11|-	chr11:66306148-66306999	-0.34	0.00566052
ENST00000280734|gen|chr11|+	chr11:18723556-18726332	-0.36	3.1844e-13
ENST00000320547|gen|chr9|+	chr9:134371169-134375584	-0.3	1.94825e-09
ENST00000473924|gen|chr7|-	chr7:44609350-44609727	0.42	0.000224218
ENST00000381278|gen|chr22|-	chr22:43088127-43088895	0.37	0.0122955
ENST00000393960|gen|chr11|-	chr11:66615996-66616369	0.3	0.00311719
ENST00000588933|gen|chr19|-	chr19:9523273-9523950	0.47	4.2086e-11
ENST00000342314|gen|chr15|-	chr15:34817407-34819832	0.34	3.86579e-08
ENST00000454349|gen|chr22|+	chr22:40719245-40731811	-0.34	0.0206129
ENST00000420840|gen|chr2|-	chr2:88055478-88056910	0.6	8.9668e-09
ENST00000421249|gen|chr8|-	chr8:95522960-95523358	-0.5	1.07151e-07
ENST00000578774|gen|chr17|+	chr17:38520178-38520945	-0.3	0.0157316
ENST00000567759|gen|chr16|-	chr16:84211460-84212546	-0.32	6.46444e-06
ENST00000487867|gen|chr15|+	chr15:65249441-65251033	0.43	7.16431e-05
ENST00000478658|gen|chr3|-	chr3:113372085-113373790	0.33	5.30012e-06
ENST00000335727|gen|chr22|+	chr22:40719245-40731812	-0.34	0.0206129
ENST00000541676|gen|chr16|-	chr16:84211463-84212546	-0.32	6.78784e-06
ENST00000379097|gen|chr8|-	chr8:80948825-80950350	0.3	4.76192e-08
ENST00000564237|gen|chr1|-	chr1:149816064-149820591	-0.35	0.00156876
ENST00000396053|gen|chr11|+	chr11:66433436-66434153	-0.3	0.00732986
ENST00000407472|gen|chr22|-	chr22:19833660-19838689	-0.36	0.000279326
ENST00000308418|gen|chr11|-	chr11:65485143-65487253	-0.4	1.74403e-05
ENST00000481232|gen|chr17|+	chr17:72442987-72443568	0.31	0.00201347
ENST00000371935|gen|chr9|-	chr9:136271187-136272076	0.31	2.05567e-07
ENST00000249005|gen|chr22|-	chr22:43088126-43088895	0.37	0.00682088
ENST00000377735|gen|chr19|-	chr19:46286204-46287500	0.35	0.000184257
ENST00000591985|gen|chr19|+	chr19:994211-994557	0.39	0.00399639
ENST00000291900|gen|chr9|-	chr9:131492064-131493615	-0.3	0.00018465
ENST00000238091|gen|chr2|-	chr2:9545812-9546962	-0.32	1.28137e-12
ENST00000378541|gen|chr16|-	chr16:84211463-84212546	-0.32	6.78784e-06
ENST00000485960|gen|chr12|+	chr12:72316984-72317425	-0.4	3.95632e-26
ENST00000203001|gen|chr20|-	chr20:5918478-5919180	-0.3	0.00563113
ENST00000332728|gen|chr15|-	chr15:100267613-100269327	0.45	3.18668e-05
ENST00000367104|gen|chr6|-	chr6:158530546-158532397	0.5	4.07536e-07
ENST00000431332|gen|chr12|-	chr12:44123565-44124178	0.3	0.0118158
ENST00000264607|gen|chr2|+	chr2:239355152-239360891	-0.3	1.01741e-07
ENST00000539997|gen|chr6|+	chr6:83905991-83906382	-0.53	4.78567e-05
ENST00000378735|gen|chr5|-	chr5:132031321-132032325	-0.34	0.000674976
ENST00000588221|gen|chr19|-	chr19:9523273-9523950	0.47	4.2086e-11
ENST00000243776|gen|chr2|-	chr2:220403668-220404104	0.3	0.0530548
ENST00000229268|gen|chr12|+	chr12:6975241-6975793	-0.5	7.0882e-11
ENST00000267568|gen|chr14|+	chr14:74350880-74352162	0.33	2.15961e-06
ENST00000202831|gen|chr12|-	chr12:113736571-113737581	-0.4	5.97397e-09
ENST00000357055|gen|chr2|+	chr2:32445782-32446735	0.32	3.60739e-12
ENST00000420008|gen|chr7|+	chr7:148876893-148880116	-0.33	1.11146e-05
ENST00000535108|gen|chr1|-	chr1:26611484-26611831	-0.38	2.32833e-06
ENST00000337080|gen|chr19|+	chr19:56671570-56672261	0.31	0.000120659
ENST00000550047|gen|chr12|-	chr12:113736585-113737581	-0.39	1.38735e-08
ENST00000262764|gen|chr17|+	chr17:76420141-76420635	-0.31	1.31153e-05
ENST00000493153|gen|chr13|-	chr13:51957464-51957877	-0.31	1.77577e-05
ENST00000267731|gen|chr15|-	chr15:34817482-34819832	0.32	7.46877e-08
ENST00000379343|gen|chr2|+	chr2:32445782-32446593	0.35	1.29399e-11
ENST00000424558|gen|chr2|+	chr2:204292075-204292671	-0.39	5.6714e-09
ENST00000449987|gen|chr13|-	chr13:79885961-79889104	-0.34	1.8045e-05
ENST00000337539|gen|chr22|+	chr22:24837457-24838328	0.3	0.0136845
ENST00000551403|gen|chr12|+	chr12:102314993-102315320	-0.32	3.62344e-07
ENST00000261948|gen|chr5|+	chr5:176491600-176492975	0.37	0.000465868
ENST00000297994|gen|chr9|+	chr9:37777704-37778969	0.32	0.00496251
ENST00000432901|gen|chr20|+	chr20:18123001-18123813	0.31	0.00179847
ENST00000347982|gen|chr5|+	chr5:176722460-176722763	-0.35	1.27553e-07
ENST00000251343|gen|chr14|+	chr14:24906491-24910540	-0.31	4.05499e-13
ENST00000483821|gen|chr6|-	chr6:33162721-33163137	-0.31	0.0258679
ENST00000379540|gen|chr9|+	chr9:33369976-33371155	0.33	1.14037e-12
ENST00000315215|gen|chr8|+	chr8:37699873-37702414	0.47	6.80814e-14
ENST00000494410|gen|chr10|+	chr10:90773875-90774341	-0.35	3.11977e-06
ENST00000344120|gen|chr5|-	chr5:141689991-141693773	0.31	0.00275215
ENST00000396908|gen|chr19|+	chr19:36259447-36260077	-0.38	6.52515e-07
ENST00000448981|gen|chr11|-	chr11:33768288-33768666	-0.47	0.00013647
ENST00000586789|gen|chr19|-	chr19:36605699-36606095	-0.31	1.69166e-05
ENST00000331397|gen|chrY|-	chrY:15360258-15361735	-0.33	0.00168037
ENST00000537403|gen|chr14|-	chr14:39501122-39502442	-0.39	2.05281e-07
ENST00000398146|gen|chr2|-	chr2:88055473-88056910	0.59	8.9668e-09
ENST00000007414|gen|chr17|-	chr17:45884737-45885656	0.46	9.28746e-06
ENST00000352251|gen|chr13|-	chr13:39584002-39585501	0.3	5.97429e-06
ENST00000426216|gen|chr18|+	chr18:77137383-77138283	-0.35	0.00360569
ENST00000341156|gen|chr12|-	chr12:58019677-58020526	0.44	0.00163871
ENST00000265689|gen|chr11|-	chr11:67820325-67821454	0.31	5.10557e-05
ENST00000397512|gen|chr11|+	chr11:703150-704129	-0.4	4.52743e-06
ENST00000358149|gen|chr5|+	chr5:176491600-176492986	0.37	0.000465868
ENST00000530609|gen|chr11|-	chr11:14901681-14902277	-0.4	3.06941e-05
ENST00000409249|gen|chr2|-	chr2:74759730-74760732	-0.34	2.80426e-07
ENST00000588225|gen|chr19|-	chr19:1457894-1458471	-0.36	6.12905e-06
ENST00000261016|gen|chr2|+	chr2:204292075-204292671	-0.39	5.6714e-09
ENST00000361794|gen|chr6|+	chr6:130460898-130462582	0.33	5.05687e-07
ENST00000335901|gen|chr7|+	chr7:148876893-148880116	-0.33	1.11146e-05
ENST00000379033|gen|chr10|+	chr10:12206453-12207403	-0.32	0.000611039
ENST00000369774|gen|chr10|-	chr10:105353783-105361572	-0.38	0.00227625
ENST00000555123|gen|chr14|+	chr14:73739202-73740073	-0.36	9.71875e-08
ENST00000509385|gen|chr17|-	chr17:48943418-48943715	0.31	0.000687219
ENST00000590354|gen|chr19|+	chr19:994211-994556	0.4	0.00328338
ENST00000400316|gen|chr18|+	chr18:60646664-60647666	0.42	4.66407e-14
ENST00000225728|gen|chr17|-	chr17:6546634-6547786	0.32	0.00269273
ENST00000359878|gen|chr2|-	chr2:201353674-201354822	-0.34	4.5423e-09
ENST00000344791|gen|chr15|-	chr15:100267609-100269327	0.44	3.18668e-05
ENST00000605890|gen|chr19|-	chr19:197306-197718	0.35	0.00242591
ENST00000460006|gen|chr20|+	chr20:5170880-5178533	-0.33	0.026278
ENST00000554644|gen|chr14|-	chr14:93760203-93760963	0.32	0.000542789
ENST00000480945|gen|chr1|+	chr1:15986331-15995539	-0.31	1.40534e-05
ENST00000344063|gen|chr19|+	chr19:55899700-55903453	-0.4	0.00870703
ENST00000380050|gen|chr7|+	chr7:90836479-90839905	-0.32	0.000345121
ENST00000281171|gen|chr12|+	chr12:15749023-15750327	-0.32	1.47519e-08
ENST00000241391|gen|chr2|-	chr2:144703582-144704618	-0.38	4.98583e-09
ENST00000524109|gen|chr5|-	chr5:137892462-137893185	-0.3	0.00289901
ENST00000367094|gen|chr6|+	chr6:158927632-158929408	-0.48	2.53799e-15
ENST00000395525|gen|chr17|+	chr17:20140194-20140492	-0.46	0.000343354
ENST00000529410|gen|chr6|+	chr6:130460898-130462594	0.32	5.05687e-07
ENST00000353250|gen|chr16|+	chr16:30999148-31000473	-0.33	0.000420575
ENST00000441448|gen|chr6|+	chr6:111346785-111347303	-0.41	1.13282e-17
ENST00000265245|gen|chr3|-	chr3:194361516-194362796	-0.3	9.22332e-13
ENST00000240651|gen|chr12|+	chr12:21621688-21623300	-0.36	2.5439e-51
ENST00000565380|gen|chr15|-	chr15:42707318-42709501	0.35	2.64867e-10
ENST00000370682|gen|chr1|+	chr1:84700988-84704172	-0.32	1.92929e-09
ENST00000426077|gen|chr2|-	chr2:120978853-120979499	-0.33	1.19781e-10
ENST00000393467|gen|chr7|+	chr7:116199341-116201230	0.3	1.51279e-19
ENST00000355346|gen|chr2|-	chr2:9545812-9546962	-0.32	1.28137e-12
ENST00000457277|gen|chr2|+	chr2:202027803-202028282	0.3	0.00170287
ENST00000016946|gen|chr2|+	chr2:110613473-110615270	0.3	4.01394e-14
ENST00000540375|gen|chr11|-	chr11:129297-131056	0.48	2.61662e-14
ENST00000423156|gen|chr13|-	chr13:23902971-23903555	0.31	0.000101029
ENST00000409508|gen|chr7|+	chr7:21940872-21941457	-0.38	0.000524162
ENST00000330753|gen|chr14|+	chr14:86089841-86095034	-0.31	0.00225008
ENST00000342989|gen|chr22|-	chr22:50167474-50167880	-0.43	3.07342e-11
ENST00000357304|gen|chr9|+	chr9:134371261-134375558	-0.3	1.94825e-09
ENST00000458220|gen|chr1|-	chr1:173835353-173835705	0.39	0.0107943
ENST00000253122|gen|chrX|+	chrX:152960669-152962048	0.43	1.0234e-11
ENST00000482325|gen|chr2|+	chr2:109124015-109125853	-0.3	4.81012e-13
ENST00000392400|gen|chr3|-	chr3:195590235-195591051	0.37	1.97608e-08
ENST00000306999|gen|chr7|-	chr7:16639400-16640385	0.32	2.34837e-09
ENST00000409796|gen|chr15|-	chr15:100267609-100269327	0.44	3.18668e-05
ENST00000305596|gen|chr16|-	chr16:30362086-30364305	-0.35	3.32611e-09
ENST00000377766|gen|chr10|-	chr10:17199439-17199757	0.34	8.10537e-05
ENST00000415688|gen|chr2|+	chr2:202344898-202345246	0.35	2.08219e-13
ENST00000262719|gen|chr18|+	chr18:60646664-60647666	0.42	4.66407e-14
ENST00000568351|gen|chr16|+	chr16:75141760-75142488	-0.31	0.000904205
ENST00000361151|gen|chr19|-	chr19:9523271-9523950	0.47	4.2086e-11
ENST00000519699|gen|chr8|-	chr8:8997072-8998303	-0.32	0.000421973
ENST00000402543|gen|chr3|+	chr3:107524304-107525189	-0.3	8.18587e-05
ENST00000546893|gen|chr12|-	chr12:46582347-46582752	-0.31	2.79207e-16
ENST00000522221|gen|chr3|-	chr3:9433110-9433506	-0.36	8.28722e-15
ENST00000532192|gen|chr14|+	chr14:73567026-73567703	-0.47	5.13403e-10
ENST00000348962|gen|chr12|+	chr12:15749023-15750327	-0.32	1.47519e-08
ENST00000518198|gen|chr8|+	chr8:142151301-142152610	-0.39	1.99963e-15
ENST00000442921|gen|chr12|+	chr12:15749023-15750333	-0.32	7.71773e-09
ENST00000520527|gen|chr8|-	chr8:80948819-80950350	0.3	5.43668e-08
ENST00000521609|gen|chr3|-	chr3:9433110-9433510	-0.36	7.8954e-16
ENST00000435817|gen|chr5|-	chr5:141018868-141021064	-0.41	6.88438e-05
ENST00000583778|gen|chr17|-	chr17:80406729-80407168	-0.45	4.791e-06
ENST00000366994|gen|chr1|-	chr1:212113742-212115165	-0.47	5.36194e-06
ENST00000590477|gen|chr18|+	chr18:77137246-77138266	-0.4	0.000345356
ENST00000360366|gen|chr6|+	chr6:155578255-155578796	-0.3	0.0622508
ENST00000328843|gen|chr7|+	chr7:21940872-21941457	-0.38	0.000524162
ENST00000404989|gen|chr22|+	chr22:44564558-44565064	0.3	0.00898027
ENST00000586796|gen|chr17|-	chr17:40761103-40761402	-0.32	3.2339e-07
ENST00000377754|gen|chr9|+	chr9:37777704-37778678	0.35	0.000399927
ENST00000481456|gen|chr6|-	chr6:31508098-31509778	-0.37	0.000723421
ENST00000327367|gen|chr15|+	chr15:67482874-67487533	-0.33	0.00151666
ENST00000394838|gen|chr1|+	chr1:84700988-84704172	-0.32	1.92929e-09
ENST00000379020|gen|chr10|+	chr10:12206453-12207411	-0.32	0.000611039
ENST00000441050|gen|chr11|+	chr11:86519837-86520169	-0.32	4.78581e-05
ENST00000597636|gen|chr19|-	chr19:50164706-50165196	-0.42	1.06666e-07
ENST00000355946|gen|chr10|-	chr10:105353785-105361572	-0.38	0.00227625
ENST00000542865|gen|chr12|+	chr12:26221751-26222418	0.3	5.63875e-05
ENST00000378538|gen|chr11|-	chr11:47376410-47376777	0.4	7.96733e-10
ENST00000310054|gen|chr19|+	chr19:41712393-41713444	0.34	0.000382293
ENST00000262971|gen|chr19|+	chr19:4037873-4039384	0.43	5.87389e-08
ENST00000333602|gen|chr3|-	chr3:195590234-195591051	0.38	2.27823e-08
ENST00000560508|gen|chr15|+	chr15:51294859-51298091	0.3	1.83924e-11
ENST00000544702|gen|chr12|-	chr12:7248986-7249552	-0.33	0.0199648
ENST00000328554|gen|chr22|-	chr22:19833668-19838689	-0.36	0.000534563
ENST00000564929|gen|chr15|-	chr15:75648946-75649298	0.4	2.59818e-05
ENST00000382004|gen|chr9|-	chr9:3218296-3225041	-0.42	2.72511e-07
ENST00000482596|gen|chr20|-	chr20:40161688-40162209	0.34	3.46401e-05
ENST00000474012|gen|chr3|-	chr3:52109469-52109902	-0.34	7.65718e-08
ENST00000224756|gen|chr10|+	chr10:86273299-86278273	-0.3	0.0015032
ENST00000489430|gen|chr1|-	chr1:228296137-228296955	-0.51	2.20594e-06
ENST00000498704|gen|chr7|-	chr7:100958033-100958414	-0.32	0.00790017
ENST00000460757|gen|chr20|-	chr20:62407030-62407315	-0.55	1.45987e-09
ENST00000393958|gen|chr11|-	chr11:66615995-66616369	0.3	0.00303435
ENST00000350125|gen|chr13|-	chr13:39584002-39585501	0.3	5.97429e-06
ENST00000370689|gen|chr1|+	chr1:84700988-84704181	-0.32	1.92929e-09
ENST00000261018|gen|chr2|+	chr2:204292075-204293365	-0.39	9.2777e-13
ENST00000592904|gen|chr19|-	chr19:9523276-9523950	0.46	1.0234e-11
ENST00000589426|gen|chr17|+	chr17:76420141-76420635	-0.31	1.31153e-05
ENST00000438896|gen|chr1|-	chr1:227918934-227920092	0.31	0.000422511
ENST00000602566|gen|chr1|-	chr1:120535403-120539295	-0.45	4.0906e-08
ENST00000315183|gen|chr16|+	chr16:24835128-24837542	-0.43	6.82162e-12
ENST00000503425|gen|chr5|+	chr5:176491600-176491967	-0.43	0.000118963
ENST00000592896|gen|chr19|+	chr19:9452304-9453141	-0.35	4.23121e-06
ENST00000368136|gen|chr6|+	chr6:130460898-130462584	0.33	5.05687e-07
ENST00000375151|gen|chrX|+	chrX:54470983-54471920	-0.3	5.33744e-05
ENST00000396467|gen|chr8|-	chr8:74202518-74203278	0.49	1.40553e-05
ENST00000344850|gen|chr2|-	chr2:144703582-144704618	-0.38	4.98583e-09
ENST00000467176|gen|chr3|-	chr3:48599019-48599448	-0.3	1.09678e-12
ENST00000591437|gen|chr17|+	chr17:75210105-75210442	-0.42	4.82409e-17
ENST00000428187|gen|chr3|-	chr3:195590235-195591051	0.37	1.97608e-08
ENST00000588921|gen|chr18|+	chr18:77137246-77138142	-0.38	0.00116959
ENST00000295448|gen|chr4|-	chr4:44704155-44705097	-0.32	9.64787e-06
ENST00000585618|gen|chr17|+	chr17:75210105-75210411	-0.4	4.00677e-14
ENST00000542155|gen|chr2|-	chr2:144703582-144704618	-0.38	4.98583e-09
ENST00000592292|gen|chr19|-	chr19:9523303-9523950	0.48	1.20389e-12
ENST00000568295|gen|chr16|+	chr16:89804383-89804979	0.37	6.27241e-05
ENST00000406927|gen|chr2|-	chr2:208477466-208477769	-0.38	2.40785e-08
ENST00000609375|gen|chr20|-	chr20:10394167-10394579	-0.44	1.28358e-10
ENST00000559485|gen|chr2|+	chr2:87239670-87241104	0.37	0.00291778
ENST00000472181|gen|chr2|-	chr2:242434257-242434568	0.37	0.00440429
ENST00000432569|gen|chr3|+	chr3:183854528-183855167	-0.39	0.00172537
ENST00000370685|gen|chr1|+	chr1:84700988-84704181	-0.32	1.92929e-09
ENST00000444929|gen|chr22|+	chr22:31674723-31676057	0.3	0.00461653
ENST00000484000|gen|chr1|-	chr1:205779426-205780215	-0.36	9.15292e-05
ENST00000545616|gen|chr20|-	chr20:3914213-3914709	-0.31	0.000560744
ENST00000538582|gen|chr12|+	chr12:21621688-21623284	-0.35	6.60852e-52
ENST00000329516|gen|chr2|-	chr2:111271397-111273187	0.3	4.01394e-14
ENST00000511459|gen|chr5|-	chr5:139942990-139943500	-0.33	0.000197932
ENST00000565500|gen|chr15|-	chr15:42707320-42709501	0.35	2.64867e-10
ENST00000367005|gen|chr1|+	chr1:211487110-211489727	0.31	3.33999e-06
ENST00000607598|gen|chr8|-	chr8:9412655-9414030	0.32	0.00702738
ENST00000538684|gen|chr15|-	chr15:23046993-23048828	-0.31	0.000563606
ENST00000407230|gen|chr2|+	chr2:24991092-24991412	-0.43	5.10557e-05
ENST00000368139|gen|chr6|+	chr6:130460898-130462585	0.33	5.05687e-07
ENST00000495414|gen|chr3|+	chr3:143708683-143709441	-0.39	1.81501e-08
ENST00000394839|gen|chr1|+	chr1:84700988-84704181	-0.32	1.92929e-09
ENST00000585393|gen|chr17|-	chr17:66417626-66417957	-0.37	4.27775e-15
ENST00000500869|gen|chr5|-	chr5:89811427-89814628	-0.32	2.33409e-11
ENST00000575040|gen|chr16|-	chr16:3022793-3023216	-0.32	0.00573085
ENST00000398055|gen|chr12|-	chr12:64586420-64587621	0.32	0.00457046
ENST00000448733|gen|chr8|-	chr8:80948823-80950350	0.3	4.76192e-08

## Sheet: Ra_48hr
Gene	Loci	PDUI_Group_diff	adjusted.P_val
ENST00000220659|gen|chr8|-	chr8:37700785-37702007	-0.37	2.24113e-06
ENST00000589966|gen|chr19|-	chr19:3594549-3595548	-0.42	2.14473e-06
ENST00000590306|gen|chr19|-	chr19:9523279-9523950	0.34	6.78966e-07
ENST00000325180|gen|chr22|+	chr22:38028718-38029571	0.48	4.48536e-20
ENST00000529691|gen|chr11|-	chr11:123595487-123596704	-0.46	7.02042e-08
ENST00000361352|gen|chr11|+	chr11:123995027-123995548	0.35	0.0121851
ENST00000565457|gen|chr16|+	chr16:50070378-50070991	-0.35	1.31899e-14
ENST00000395947|gen|chr20|-	chr20:44269457-44270009	0.54	7.39745e-18
ENST00000337393|gen|chr1|-	chr1:91380896-91382354	0.3	1.60808e-33
ENST00000428358|gen|chr19|+	chr19:10224530-10225456	-0.3	0.000216553
ENST00000233057|gen|chr2|-	chr2:37326352-37334415	-0.3	5.6559e-19
ENST00000315266|gen|chr14|+	chr14:67647654-67648515	-0.38	4.31215e-07
ENST00000251076|gen|chr15|-	chr15:51739907-51741180	0.3	5.4656e-24
ENST00000399886|gen|chr14|-	chr14:24409571-24410367	-0.34	5.67797e-05
ENST00000371320|gen|chr1|-	chr1:54692304-54692803	0.3	3.62516e-07
ENST00000367128|gen|chr1|+	chr1:206154051-206155151	-0.42	9.47764e-40
ENST00000367300|gen|chr1|+	chr1:201789060-201796102	-0.35	0.00036958
ENST00000438958|gen|chr15|-	chr15:34817482-34819832	0.4	8.45295e-08
ENST00000580035|gen|chr18|+	chr18:22033113-22033493	-0.31	9.2163e-06
ENST00000470236|gen|chr3|-	chr3:136580456-136580896	0.33	2.0875e-10
ENST00000498406|gen|chr22|-	chr22:21355544-21356031	-0.35	1.13947e-07
ENST00000485077|gen|chr6|-	chr6:33264990-33265469	-0.45	1.29879e-13
ENST00000540000|gen|chr5|-	chr5:150070355-150071312	0.41	2.23888e-54
ENST00000338272|gen|chr1|+	chr1:109637121-109639556	-0.32	1.31365e-55
ENST00000429716|gen|chr7|+	chr7:44100375-44100927	0.43	1.61723e-43
ENST00000315436|gen|chr12|-	chr12:118470711-118472000	-0.35	2.25416e-56
ENST00000368058|gen|chr6|-	chr6:131908384-131908818	-0.3	1.27239e-16
ENST00000295851|gen|chr2|+	chr2:204292075-204312446	0.3	8.28456e-06
ENST00000520328|gen|chr14|+	chr14:91691177-91691696	0.36	6.23563e-13
ENST00000437890|gen|chr1|-	chr1:53237865-53238320	-0.74	0
ENST00000598424|gen|chr19|+	chr19:17615421-17615795	-0.46	4.56307e-13
ENST00000510026|gen|chr5|+	chr5:43174548-43175836	-0.43	4.30162e-33
ENST00000509622|gen|chr4|+	chr4:113578402-113578742	-0.33	3.99787e-11
ENST00000373233|gen|chr20|-	chr20:40030740-40033232	-0.31	4.07427e-06
ENST00000479408|gen|chr1|-	chr1:144902727-144903029	-0.42	8.56084e-16
ENST00000414259|gen|chr1|-	chr1:231041989-231042650	0.36	1.23016e-24
ENST00000306467|gen|chr5|-	chr5:122680578-122682212	0.31	0.000680177
ENST00000417664|gen|chr1|-	chr1:54692304-54692803	0.3	3.62516e-07
ENST00000579071|gen|chr18|+	chr18:71825583-71826021	-0.37	5.63993e-17
ENST00000282120|gen|chr2|-	chr2:85545146-85549858	0.37	1.29793e-155
ENST00000369819|gen|chr1|+	chr1:110235917-110236241	0.35	2.35116e-19
ENST00000443213|gen|chr2|-	chr2:38975720-38976657	-0.34	2.94498e-13
ENST00000582780|gen|chr17|-	chr17:15691204-15691519	-0.43	4.75615e-07
ENST00000567461|gen|chr15|+	chr15:45898712-45899179	-0.3	1.18203e-28
ENST00000434095|gen|chr9|+	chr9:131909743-131910274	0.34	1.71182e-40
ENST00000222800|gen|chr7|-	chr7:73150423-73150888	-0.32	0.00202055
ENST00000451302|gen|chr1|-	chr1:93811280-93811582	-0.46	6.02293e-06
ENST00000334352|gen|chr21|+	chr21:30426508-30426809	-0.35	9.62483e-11
ENST00000545021|gen|chr15|-	chr15:100267613-100269327	0.38	0.00160127
ENST00000317178|gen|chr19|+	chr19:58266055-58269527	0.35	7.76119e-07
ENST00000311669|gen|chr15|-	chr15:73043709-73044681	0.3	2.4833e-47
ENST00000309268|gen|chr6|-	chr6:74227237-74227532	-0.41	0
ENST00000341223|gen|chr14|-	chr14:35179592-35182070	-0.34	5.90076e-05
ENST00000469796|gen|chrX|-	chrX:108884565-108887257	0.3	2.46294e-271
ENST00000591088|gen|chr17|+	chr17:75494740-75495106	-0.32	3.14505e-12
ENST00000379661|gen|chr16|+	chr16:57790858-57791162	-0.39	0.00235069
ENST00000348124|gen|chr11|-	chr11:36510722-36511387	-0.34	0.000116148
ENST00000366662|gen|chr1|-	chr1:231041988-231042650	0.36	2.49679e-24
ENST00000353126|gen|chr1|+	chr1:44395893-44396830	0.36	1.65138e-14
ENST00000593925|gen|chr19|+	chr19:58983696-58984781	0.38	0.000150613
ENST00000325680|gen|chr14|+	chr14:75302477-75302893	0.36	0.00184511
ENST00000392867|gen|chr2|-	chr2:144703580-144704618	-0.35	2.06224e-08
ENST00000523344|gen|chrX|+	chrX:47088167-47088650	-0.33	1.06121e-05
ENST00000426016|gen|chr2|-	chr2:39208536-39212964	-0.32	7.55039e-09
ENST00000349995|gen|chr13|+	chr13:46108866-46110765	-0.34	3.51724e-13
ENST00000422673|gen|chr16|+	chr16:16486208-16486537	0.42	2.3194e-11
ENST00000258530|gen|chr12|-	chr12:105567073-105568091	0.45	1.10617e-06
ENST00000395595|gen|chr22|-	chr22:51205933-51207203	-0.3	8.1138e-09
ENST00000358417|gen|chr15|-	chr15:101844133-101845462	-0.45	9.27585e-21
ENST00000354869|gen|chr22|-	chr22:51205931-51207203	-0.3	8.1138e-09
ENST00000378945|gen|chrX|+	chrX:30746859-30747287	-0.34	9.36846e-133
ENST00000420461|gen|chr11|+	chr11:43364005-43364531	-0.33	2.92534e-76
ENST00000261733|gen|chr12|+	chr12:112247379-112247782	-0.39	0.000202878
ENST00000464171|gen|chr3|+	chr3:158262064-158263519	0.39	3.03886e-23
ENST00000432651|gen|chr9|+	chr9:131909743-131910285	0.31	3.88227e-36
ENST00000366557|gen|chr1|+	chr1:241755455-241758944	0.34	5.42932e-07
ENST00000528402|gen|chr6|-	chr6:127610411-127611422	-0.3	3.5638e-79
ENST00000457974|gen|chr19|-	chr19:49496251-49496540	0.56	3.33396e-38
ENST00000520170|gen|chr6|-	chr6:114292020-114292301	0.43	3.03586e-46
ENST00000529177|gen|chr11|+	chr11:59568375-59568958	-0.36	8.62823e-28
ENST00000534686|gen|chr11|-	chr11:14901681-14902277	-0.48	5.4071e-08
ENST00000509634|gen|chr5|+	chr5:43175235-43176349	-0.42	1.67749e-18
ENST00000545336|gen|chr12|+	chr12:28702106-28703099	0.33	2.33328e-18
ENST00000227163|gen|chr11|-	chr11:47376463-47376777	0.69	3.50926e-21
ENST00000494488|gen|chr7|+	chr7:35943863-35944915	0.31	1.1169e-64
ENST00000337679|gen|chr19|-	chr19:38795753-38796128	-0.33	0.00594035
ENST00000376568|gen|chr6|+	chr6:30867073-30867930	0.38	5.50621e-09
ENST00000393065|gen|chr17|-	chr17:57076347-57076737	-0.38	3.46938e-09
ENST00000571822|gen|chr17|+	chr17:7490743-7491108	0.32	2.39952e-40
ENST00000556072|gen|chr14|-	chr14:77252427-77253067	-0.38	6.16649e-06
ENST00000414640|gen|chr1|-	chr1:230417235-230417639	-0.32	1.076e-22
ENST00000404251|gen|chr7|-	chr7:72855894-72856525	0.3	2.46206e-31
ENST00000344293|gen|chr10|+	chr10:8056714-8058590	-0.66	1.70147e-08
ENST00000427314|gen|chr12|-	chr12:50382944-50384050	-0.4	6.72518e-06
ENST00000397876|gen|chr16|+	chr16:107085-107372	-0.4	1.18311e-07
ENST00000358871|gen|chr6|-	chr6:41651715-41652336	0.3	5.42932e-07
ENST00000258428|gen|chr2|-	chr2:100016937-100017703	0.37	4.26699e-06
ENST00000371060|gen|chr1|+	chr1:66098852-66101111	-0.34	5.72118e-10
ENST00000391875|gen|chr1|-	chr1:224415035-224415327	0.54	3.34249e-07
ENST00000381935|gen|chr19|-	chr19:4174106-4174613	0.3	1.28518e-06
ENST00000440435|gen|chr14|-	chr14:71051241-71051608	0.39	2.16305e-11
ENST00000367295|gen|chr1|+	chr1:201789060-201796097	-0.35	0.00036958
ENST00000418791|gen|chr2|-	chr2:210887156-210887672	-0.62	2.76218e-14
ENST00000256433|gen|chr18|-	chr18:44681412-44682547	0.37	1.23737e-68
ENST00000257075|gen|chr1|-	chr1:31404352-31406057	-0.33	2.10959e-43
ENST00000479734|gen|chr22|-	chr22:38901955-38902311	0.47	5.13978e-45
ENST00000371454|gen|chr1|-	chr1:53712224-53712689	-0.31	8.56688e-13
ENST00000401850|gen|chr22|-	chr22:43088126-43088895	0.43	0.00128759
ENST00000377400|gen|chr9|-	chr9:121041-121466	-0.41	3.22877e-58
ENST00000436750|gen|chr8|+	chr8:11643782-11644854	0.33	0.00104593
ENST00000417604|gen|chr16|+	chr16:70405889-70406200	-0.36	1.61061e-12
ENST00000590898|gen|chr18|-	chr18:33569786-33570558	-0.32	3.00146e-12
ENST00000389744|gen|chr14|+	chr14:104151974-104153254	-0.3	0.00502899
ENST00000529237|gen|chr11|-	chr11:14300227-14300882	-0.31	2.41113e-11
ENST00000308020|gen|chr11|+	chr11:490582-491387	0.41	5.46782e-06
ENST00000425170|gen|chr6|-	chr6:86387512-86387977	0.46	7.33135e-10
ENST00000011700|gen|chr1|+	chr1:12569078-12570415	0.34	1.22253e-10
ENST00000357384|gen|chr18|-	chr18:33569848-33570558	-0.37	2.46445e-16
ENST00000429576|gen|chr5|-	chr5:94042283-94043200	0.31	9.14072e-11
ENST00000394967|gen|chr2|+	chr2:175202268-175203220	-0.33	2.54255e-31
ENST00000376575|gen|chr6|+	chr6:30867073-30867929	0.39	2.83931e-09
ENST00000510516|gen|chr5|+	chr5:130535294-130535659	0.3	3.67524e-07
ENST00000392334|gen|chr17|-	chr17:80202237-80202707	-0.36	3.63401e-38
ENST00000311916|gen|chr10|+	chr10:102753267-102754158	0.34	8.3489e-05
ENST00000396013|gen|chr7|+	chr7:38269523-38269982	0.43	1.30182e-82
ENST00000352397|gen|chr22|-	chr22:43014813-43015778	0.39	1.3587e-59
ENST00000343550|gen|chr19|+	chr19:35770159-35770718	0.5	2.34343e-49
ENST00000474250|gen|chr3|-	chr3:136580588-136580891	0.31	8.13806e-10
ENST00000355544|gen|chr16|+	chr16:30215241-30215622	-0.37	9.29059e-06
ENST00000407623|gen|chr22|-	chr22:43014847-43015778	0.33	9.72453e-51
ENST00000372377|gen|chr1|+	chr1:44395803-44396830	0.49	1.26519e-35
ENST00000267219|gen|chr13|+	chr13:78337355-78338364	-0.48	1.04741e-05
ENST00000297164|gen|chr5|+	chr5:141020237-141020644	-0.33	0.00174563
ENST00000480769|gen|chr1|-	chr1:185274667-185275632	-0.43	5.87925e-06
ENST00000406772|gen|chr22|+	chr22:38028718-38029570	0.48	4.48536e-20
ENST00000592447|gen|chr18|-	chr18:11896982-11897276	0.32	9.17527e-21
ENST00000302472|gen|chr5|+	chr5:40692480-40693837	-0.38	8.66054e-149
ENST00000281182|gen|chr11|+	chr11:134134854-134135749	-0.33	7.28563e-12
ENST00000304778|gen|chrX|+	chrX:118151653-118152318	-0.32	1.45555e-06
ENST00000575434|gen|chr17|-	chr17:7293368-7293703	-0.36	3.83979e-07
ENST00000452938|gen|chr20|+	chr20:6017719-6018037	-0.44	6.6706e-16
ENST00000355876|gen|chr10|+	chr10:47948853-47949412	0.37	2.04225e-17
ENST00000372950|gen|chr10|-	chr10:75002581-75003157	0.47	1.93847e-21
ENST00000440639|gen|chr4|-	chr4:84376421-84376976	-0.69	7.72135e-21
ENST00000300035|gen|chr15|-	chr15:64657192-64658228	0.3	1.44478e-05
ENST00000557154|gen|chr14|+	chr14:70238178-70238708	0.41	4.58661e-212
ENST00000259154|gen|chr1|+	chr1:215793960-215795149	0.39	1.51109e-10
ENST00000294661|gen|chr1|-	chr1:85725040-85725355	0.35	2.86665e-10
ENST00000291547|gen|chr21|+	chr21:44450211-44453691	0.39	4.31289e-07
ENST00000523739|gen|chr8|+	chr8:104343737-104344222	-0.41	1.73544e-14
ENST00000512465|gen|chr4|+	chr4:2733501-2734279	0.42	3.97339e-07
ENST00000560861|gen|chr15|+	chr15:64434870-64435507	0.4	5.5542e-07
ENST00000443748|gen|chr10|+	chr10:94818112-94819250	0.4	2.82009e-05
ENST00000391956|gen|chr19|-	chr19:44979853-44980618	0.32	0.000869052
ENST00000406746|gen|chr1|+	chr1:16786271-16786572	-0.5	1.95542e-41
ENST00000305127|gen|chrX|-	chrX:47834258-47835565	0.4	9.95932e-05
ENST00000373747|gen|chr1|-	chr1:31404352-31406057	-0.33	2.10959e-43
ENST00000358441|gen|chr3|+	chr3:137964091-137965729	-0.33	6.84172e-09
ENST00000450941|gen|chr5|-	chr5:55800461-55800899	-0.79	0
ENST00000324198|gen|chr22|+	chr22:26118417-26125261	-0.42	1.64747e-05
ENST00000607933|gen|chr22|-	chr22:16158828-16159470	0.36	1.56632e-07
ENST00000458276|gen|chr3|+	chr3:43760024-43760541	-0.39	1.06522e-07
ENST00000564089|gen|chr16|+	chr16:27460604-27461394	0.31	2.96518e-10
ENST00000399199|gen|chr6|-	chr6:30644165-30645045	0.39	3.41182e-74
ENST00000584977|gen|chr18|-	chr18:46986767-46987084	0.49	2.39537e-08
ENST00000542442|gen|chr22|-	chr22:50167465-50167880	-0.32	5.90644e-07
ENST00000360423|gen|chr16|+	chr16:29475896-29476297	-0.36	1.61659e-05
ENST00000471142|gen|chr7|-	chr7:45148425-45148886	-0.49	2.67971e-57
ENST00000570625|gen|chr17|-	chr17:78109802-78110121	0.51	2.64817e-28
ENST00000402219|gen|chr2|-	chr2:39208693-39212964	-0.32	2.00882e-08
ENST00000510058|gen|chr6|-	chr6:41909189-41909504	0.3	4.1906e-51
ENST00000587717|gen|chr19|-	chr19:3599846-3600131	-0.33	0.0110011
ENST00000488594|gen|chr1|+	chr1:235506087-235506408	-0.35	1.88303e-26
ENST00000595074|gen|chr19|-	chr19:49954741-49955048	0.46	3.55277e-87
ENST00000395591|gen|chr22|-	chr22:51205933-51207203	-0.3	8.1138e-09
ENST00000337131|gen|chr11|+	chr11:71712907-71713573	0.36	9.92267e-06
ENST00000355815|gen|chr17|-	chr17:17715386-17715935	-0.39	0.000493654
ENST00000368240|gen|chr1|-	chr1:156433521-156437436	-0.3	1.85237e-38
ENST00000402722|gen|chr2|-	chr2:27532397-27532849	-0.3	3.78092e-20
ENST00000513437|gen|chr4|+	chr4:156727561-156727976	-0.32	1.53113e-07
ENST00000366661|gen|chr1|-	chr1:231041988-231042650	0.36	2.49679e-24
ENST00000574190|gen|chr17|-	chr17:79780329-79781122	0.32	8.27324e-07
ENST00000431066|gen|chr2|-	chr2:38975720-38976657	-0.34	2.94498e-13
ENST00000545558|gen|chr9|-	chr9:95059771-95060117	-0.42	8.31342e-14
ENST00000297423|gen|chr8|+	chr8:48648012-48648868	0.35	6.6206e-08
ENST00000470977|gen|chr1|-	chr1:28908101-28908384	0.42	5.85173e-07
ENST00000425660|gen|chr7|-	chr7:5567911-5568350	-0.33	0
ENST00000361242|gen|chr2|-	chr2:220084775-220085168	-0.32	2.38172e-12
ENST00000491435|gen|chr4|-	chr4:128733874-128734355	0.54	0
ENST00000557865|gen|chr15|+	chr15:91463017-91463306	0.31	3.96145e-10
ENST00000400701|gen|chrX|-	chrX:221416-221740	-0.44	8.79616e-11
ENST00000265741|gen|chr7|+	chr7:90836479-90839904	-0.32	5.02904e-06
ENST00000369340|gen|chr1|+	chr1:145282031-145285912	-0.3	0.00012274
ENST00000361400|gen|chr1|+	chr1:44395893-44396831	0.36	1.65138e-14
ENST00000590872|gen|chr19|+	chr19:4501922-4502213	-0.5	2.87969e-06
ENST00000306336|gen|chr2|-	chr2:85833776-85836067	-0.31	0.000429191
ENST00000340800|gen|chrX|-	chrX:108884565-108887257	0.3	2.46294e-271
ENST00000555228|gen|chr14|+	chr14:74350880-74352159	0.55	7.92527e-17
ENST00000326586|gen|chr6|-	chr6:42924082-42924503	0.36	0
ENST00000491309|gen|chr9|-	chr9:134399187-134400608	-0.34	2.02091e-05
ENST00000405786|gen|chr8|+	chr8:41367102-41368493	-0.34	6.94726e-84
ENST00000234827|gen|chr1|+	chr1:54562146-54565416	-0.32	0.000560166
ENST00000382882|gen|chr4|-	chr4:1984440-1985045	0.3	0.000298175
ENST00000422445|gen|chr16|+	chr16:58552627-58553407	-0.31	2.30629e-05
ENST00000308893|gen|chr16|+	chr16:29999301-29999719	0.32	0.00239496
ENST00000393505|gen|chr11|-	chr11:74976481-74977206	0.36	2.47687e-15
ENST00000455213|gen|chr8|+	chr8:11643782-11644849	0.32	0.000942314
ENST00000445323|gen|chrX|+	chrX:149931202-149933575	-0.3	0.000369465
ENST00000594156|gen|chr19|-	chr19:48613743-48614070	0.56	1.64397e-15
ENST00000447342|gen|chr7|-	chr7:42948873-42949233	-0.47	1.95515e-12
ENST00000484663|gen|chr16|-	chr16:30125426-30126029	0.32	0.00838681
ENST00000539380|gen|chr12|-	chr12:121711858-121712173	0.31	6.80228e-05
ENST00000473869|gen|chr1|+	chr1:11084120-11085076	0.36	4.12876e-06
ENST00000490734|gen|chr7|+	chr7:44100515-44100836	0.43	2.54401e-56
ENST00000566069|gen|chr16|-	chr16:23614487-23614975	-0.33	0.000534842
ENST00000443119|gen|chr16|+	chr16:70405889-70406232	-0.32	1.31934e-10
ENST00000293272|gen|chr17|-	chr17:34198494-34199380	-0.42	2.13184e-231
ENST00000431489|gen|chr2|+	chr2:63272635-63273622	0.35	1.51058e-08
ENST00000393081|gen|chr10|+	chr10:114187116-114188137	0.36	5.81584e-25
ENST00000336139|gen|chr11|-	chr11:123594884-123596704	-0.3	0.0028133
ENST00000570322|gen|chr17|+	chr17:7162913-7163259	-0.34	1.99695e-07
ENST00000355143|gen|chr22|+	chr22:30824661-30825040	0.31	0.000500542
ENST00000361451|gen|chr19|-	chr19:9523271-9523950	0.33	2.17255e-06
ENST00000529435|gen|chr11|-	chr11:93467790-93468404	-0.32	2.8437e-11
ENST00000448150|gen|chr1|+	chr1:178442374-178448644	-0.32	8.87399e-12
ENST00000436609|gen|chrX|+	chrX:111003227-111003877	0.36	0.00208728
ENST00000371942|gen|chr9|-	chr9:136271185-136272076	0.36	2.55927e-06
ENST00000261017|gen|chr2|+	chr2:204292075-204296896	-0.42	4.77713e-19
ENST00000395138|gen|chr16|+	chr16:30215241-30215631	-0.37	5.0168e-06
ENST00000409298|gen|chr2|-	chr2:144703582-144704618	-0.36	2.06224e-08
ENST00000334808|gen|chr10|-	chr10:126677703-126678086	-0.33	2.98523e-25
ENST00000310137|gen|chr11|+	chr11:66394139-66394818	-0.33	6.60411e-09
ENST00000400192|gen|chr14|-	chr14:19893855-19894790	-0.33	0.000586649
ENST00000421109|gen|chr15|+	chr15:96880851-96881847	-0.36	6.1523e-51
ENST00000409157|gen|chr2|-	chr2:201353680-201354822	-0.31	8.90357e-09
ENST00000337673|gen|chr7|-	chr7:99090862-99091151	-0.38	0.00057634
ENST00000303305|gen|chr12|+	chr12:56506672-56507645	-0.31	9.37952e-31
ENST00000542531|gen|chr11|-	chr11:71820634-71820926	-0.31	0.00197386
ENST00000361371|gen|chr21|-	chr21:30300465-30302769	0.34	7.7885e-15
ENST00000360506|gen|chr1|-	chr1:213165523-213168382	-0.36	0.00167095
ENST00000230323|gen|chr6|-	chr6:41651715-41652336	0.3	5.42932e-07
ENST00000318080|gen|chr9|-	chr9:131857088-131857675	0.44	7.45259e-06
ENST00000509705|gen|chr19|+	chr19:39398038-39399533	0.35	0.000415937
ENST00000487465|gen|chr3|-	chr3:10028190-10028522	0.38	4.9537e-175
ENST00000344099|gen|chr19|-	chr19:19821279-19822160	0.32	0.000621855
ENST00000332830|gen|chr17|-	chr17:27232267-27233200	-0.31	1.16177e-05
ENST00000348245|gen|chr15|+	chr15:74922047-74922457	-0.39	1.91246e-10
ENST00000444090|gen|chr1|+	chr1:160722954-160723442	-0.36	5.87541e-42
ENST00000273590|gen|chr3|+	chr3:49452295-49453908	0.3	9.21807e-12
ENST00000592643|gen|chr17|-	chr17:73774330-73774671	-0.31	0
ENST00000587994|gen|chr18|-	chr18:47309874-47310216	-0.57	4.36998e-27
ENST00000398213|gen|chr12|-	chr12:56295197-56295655	-0.33	1.51482e-10
ENST00000515166|gen|chr5|+	chr5:50137799-50138127	-0.39	5.68671e-07
ENST00000396965|gen|chrX|-	chrX:47834250-47835565	0.4	9.95932e-05
ENST00000360731|gen|chr21|+	chr21:36088780-36090525	0.3	0.00111916
ENST00000360171|gen|chr9|+	chr9:70914503-70914929	-0.45	6.71714e-46
ENST00000222214|gen|chr19|+	chr19:13010355-13010783	-0.39	9.27337e-06
ENST00000361689|gen|chr1|+	chr1:39951466-39952659	0.31	6.22492e-17
ENST00000543587|gen|chr11|-	chr11:71820628-71820926	-0.3	0.0036077
ENST00000361170|gen|chr1|-	chr1:156495196-156496277	0.57	2.83479e-10
ENST00000361577|gen|chr14|+	chr14:45542764-45543634	0.35	7.49599e-07
ENST00000348161|gen|chr17|+	chr17:53038595-53039083	-0.43	8.06602e-06
ENST00000395556|gen|chr7|-	chr7:50511830-50512960	0.33	0.000171476
ENST00000426713|gen|chr2|-	chr2:110969791-110970127	0.66	3.28586e-38
ENST00000337491|gen|chr19|-	chr19:4174105-4174613	0.3	1.28518e-06
ENST00000486462|gen|chr22|-	chr22:17622282-17622733	-0.33	0.00834764
ENST00000323347|gen|chr17|-	chr17:61909861-61910297	0.35	3.65009e-27
ENST00000372829|gen|chrX|+	chrX:100809275-100809683	-0.37	3.48142e-09
ENST00000305232|gen|chr19|-	chr19:4174105-4174613	0.3	1.28518e-06
ENST00000429514|gen|chr1|+	chr1:95710269-95711058	-0.63	1.13947e-07
ENST00000396401|gen|chr8|-	chr8:54879111-54880663	0.31	3.04427e-105
ENST00000525393|gen|chr14|+	chr14:91691177-91691696	0.36	6.23563e-13
ENST00000521789|gen|chr17|-	chr17:39981451-39981774	-0.35	1.19008e-06
ENST00000395593|gen|chr22|-	chr22:51205933-51207203	-0.3	8.1138e-09
ENST00000298910|gen|chr12|+	chr12:40761567-40763083	0.34	0.000686849
ENST00000373045|gen|chr1|+	chr1:38265875-38266805	0.33	7.76377e-05
ENST00000543795|gen|chr19|+	chr19:17535855-17536141	-0.3	0.0147721
ENST00000442431|gen|chrX|+	chrX:77381327-77381761	-0.37	0
ENST00000352689|gen|chr7|+	chr7:131172487-131181395	-0.3	4.1576e-06
ENST00000518557|gen|chr8|-	chr8:9758064-9758710	0.41	4.13092e-07
ENST00000399975|gen|chr21|+	chr21:30426508-30426809	-0.35	9.62483e-11
ENST00000351298|gen|chr3|-	chr3:171318615-171320867	-0.34	0.00014191
ENST00000403422|gen|chr8|+	chr8:11643782-11644854	0.33	0.00104593
ENST00000559412|gen|chr15|-	chr15:59428564-59428883	-0.31	9.28552e-141
ENST00000262294|gen|chr17|-	chr17:57075562-57076737	-0.36	3.26026e-09
ENST00000415073|gen|chr11|+	chr11:65119230-65120659	0.32	1.93795e-17
ENST00000545680|gen|chr11|-	chr11:71820632-71820926	-0.3	0.00209723
ENST00000301335|gen|chr17|-	chr17:1472560-1478897	-0.71	1.17787e-67
ENST00000407793|gen|chr12|+	chr12:31256967-31257725	0.43	4.50674e-06
ENST00000222305|gen|chr19|+	chr19:35770159-35770715	0.5	5.7376e-49
ENST00000435882|gen|chr3|+	chr3:23960992-23961282	0.31	1.05304e-291
ENST00000425103|gen|chr4|+	chr4:6882693-6885897	-0.61	3.32782e-51
ENST00000309050|gen|chr12|-	chr12:110478964-110480155	0.51	1.14398e-13
ENST00000520817|gen|chr8|+	chr8:41367102-41368499	-0.33	4.32076e-83
ENST00000334736|gen|chr11|+	chr11:76261190-76262586	-0.3	0.000117509
ENST00000471453|gen|chr3|+	chr3:137964091-137965699	-0.33	1.3285e-09
ENST00000427538|gen|chrX|-	chrX:65241579-65241926	-0.37	0.00596428
ENST00000297183|gen|chr5|+	chr5:139928822-139929163	-0.42	4.70817e-05
ENST00000591639|gen|chr19|-	chr19:19904642-19905360	-0.39	1.18897e-06
ENST00000512668|gen|chr5|-	chr5:32173915-32174423	-0.77	1.75046e-43
ENST00000349499|gen|chr21|+	chr21:36088780-36090525	0.3	0.00111916
ENST00000492956|gen|chr1|-	chr1:43232177-43232688	-0.59	4.73438e-234
ENST00000263741|gen|chr1|-	chr1:1152310-1153049	0.54	8.24596e-81
ENST00000581170|gen|chr18|-	chr18:5238245-5238525	0.58	2.20878e-28
ENST00000380788|gen|chr12|-	chr12:42554067-42554390	0.31	4.32591e-08
ENST00000447601|gen|chrX|-	chrX:153734501-153735141	0.32	0.000380298
ENST00000248054|gen|chr19|+	chr19:16989538-16991161	0.35	9.35339e-05
ENST00000416152|gen|chr3|-	chr3:195590234-195591051	0.56	4.71632e-14
ENST00000332645|gen|chr11|-	chr11:63391559-63396790	-0.35	4.23548e-15
ENST00000542552|gen|chr1|-	chr1:53379091-53379767	0.33	0.00605363
ENST00000466740|gen|chr17|-	chr17:262919-263204	0.3	6.6832e-07
ENST00000528443|gen|chr1|+	chr1:179887374-179888843	0.3	5.80874e-29
ENST00000371944|gen|chr1|-	chr1:47023090-47024246	0.35	9.71702e-22
ENST00000394479|gen|chr2|+	chr2:61149670-61150119	0.55	1.53624e-10
ENST00000405995|gen|chr9|+	chr9:134371261-134375584	-0.34	3.54486e-12
ENST00000543988|gen|chr11|+	chr11:63765018-63765322	0.35	1.92976e-06
ENST00000354723|gen|chr16|+	chr16:30215241-30215627	-0.37	5.0168e-06
ENST00000267339|gen|chr13|-	chr13:111530886-111531983	-0.42	3.08448e-18
ENST00000515803|gen|chr5|-	chr5:16666488-16666800	0.3	1.72388e-48
ENST00000553635|gen|chr14|+	chr14:70238178-70238666	0.61	4.08609e-221
ENST00000489144|gen|chr7|-	chr7:102207443-102208294	0.55	6.42358e-09
ENST00000361392|gen|chr1|+	chr1:44395893-44396831	0.36	1.65138e-14
ENST00000194530|gen|chr2|+	chr2:202344898-202345569	0.31	7.0055e-06
ENST00000419582|gen|chr9|+	chr9:131909743-131910236	0.46	1.17115e-55
ENST00000542557|gen|chr12|+	chr12:15749023-15750333	-0.31	4.73687e-08
ENST00000273258|gen|chr3|+	chr3:69153787-69155217	-0.3	2.06033e-119
ENST00000525925|gen|chr11|-	chr11:66313193-66313477	0.59	1.91235e-08
ENST00000553731|gen|chr14|-	chr14:51101545-51102085	-0.31	9.03155e-17
ENST00000450676|gen|chr13|-	chr13:23270161-23270713	0.56	0
ENST00000296555|gen|chr4|-	chr4:153242410-153244032	-0.3	4.16675e-05
ENST00000393707|gen|chr11|+	chr11:71712942-71713573	0.36	1.09888e-05
ENST00000543356|gen|chr9|-	chr9:36216939-36217361	-0.36	1.20212e-07
ENST00000511834|gen|chr5|+	chr5:176491600-176492966	0.31	0.00115015
ENST00000337190|gen|chr4|-	chr4:2249158-2252270	-0.34	0.000605807
ENST00000366197|gen|chr19|+	chr19:57911257-57912786	0.31	0.000485091
ENST00000366962|gen|chr1|-	chr1:213165523-213168382	-0.36	0.00167095
ENST00000566051|gen|chr16|-	chr16:69390236-69390879	-0.33	8.93153e-11
ENST00000537636|gen|chr11|+	chr11:111933259-111933585	-0.32	1.35921e-32
ENST00000356889|gen|chr7|-	chr7:50511830-50512960	0.33	0.000171476
ENST00000505747|gen|chr2|-	chr2:39963444-39963874	0.4	8.47759e-07
ENST00000589432|gen|chr18|-	chr18:47309872-47310216	-0.55	2.47229e-25
ENST00000358204|gen|chr7|+	chr7:115897536-115898837	0.35	1.42498e-09
ENST00000547100|gen|chr12|-	chr12:56712871-56713273	0.46	1.72771e-05
ENST00000314940|gen|chr5|-	chr5:137087074-137088837	-0.36	8.41095e-35
ENST00000322686|gen|chr4|+	chr4:152024235-152025069	0.57	8.12803e-10
ENST00000529771|gen|chr11|-	chr11:78147234-78147715	-0.33	0.000406589
ENST00000504924|gen|chr5|-	chr5:53180613-53182390	-0.4	1.31944e-10
ENST00000437989|gen|chr15|+	chr15:37101104-37102445	-0.3	0.0024538
ENST00000235310|gen|chr1|-	chr1:11734536-11734831	-0.32	0.00109536
ENST00000318663|gen|chr16|+	chr16:30965165-30966259	0.3	1.10298e-06
ENST00000392730|gen|chr17|-	chr17:17286690-17287326	0.49	5.60139e-255
ENST00000521604|gen|chr8|-	chr8:54879115-54880663	0.3	1.21781e-104
ENST00000381916|gen|chr3|-	chr3:195590234-195591051	0.56	4.71632e-14
ENST00000366758|gen|chr1|-	chr1:227918889-227920092	0.41	3.09573e-06
ENST00000394288|gen|chr4|+	chr4:129029057-129030056	-0.36	9.51995e-06
ENST00000411732|gen|chr10|-	chr10:64571762-64572966	-0.37	1.54624e-20
ENST00000528352|gen|chr1|+	chr1:67242933-67243384	-0.57	9.4639e-80
ENST00000521560|gen|chr8|-	chr8:99114691-99115069	0.3	6.63523e-34
ENST00000476071|gen|chr20|-	chr20:1422806-1424393	-0.32	0.00234317
ENST00000402284|gen|chr22|-	chr22:30972651-30973032	-0.34	4.18049e-09
ENST00000531805|gen|chr19|-	chr19:37675721-37676128	-0.32	8.24674e-05
ENST00000381256|gen|chr12|+	chr12:28702106-28703098	0.33	2.33328e-18
ENST00000527478|gen|chr11|-	chr11:130102586-130103885	-0.31	4.0589e-14
ENST00000285667|gen|chr21|-	chr21:15743435-15745937	-0.36	8.32222e-46
ENST00000372479|gen|chrX|-	chrX:106310367-106310756	-0.34	0.00598296
ENST00000367034|gen|chr6|+	chr6:160219155-160219468	-0.3	4.45831e-35
ENST00000573320|gen|chr17|+	chr17:79668648-79669004	0.33	5.29475e-46
ENST00000348159|gen|chr1|-	chr1:156433518-156437436	-0.3	2.86303e-38
ENST00000396596|gen|chr8|+	chr8:67771816-67774246	0.3	9.63068e-21
ENST00000382772|gen|chrY|+	chrY:22754232-22754516	-0.39	7.85204e-21
ENST00000406263|gen|chr7|+	chr7:90836479-90839900	-0.32	5.02904e-06
ENST00000497345|gen|chr3|+	chr3:99897152-99897443	-0.33	1.26909e-07
ENST00000420312|gen|chr6|-	chr6:41651716-41652336	0.3	5.42932e-07
ENST00000348549|gen|chr1|-	chr1:15818764-15819437	0.38	1.73014e-10
ENST00000496905|gen|chr1|-	chr1:1310084-1310539	0.33	0.00244484
ENST00000424332|gen|chr1|-	chr1:226028583-226028888	-0.52	2.70159e-14
ENST00000401642|gen|chr4|-	chr4:53739148-53740135	0.3	0.00892508
ENST00000357898|gen|chr1|+	chr1:9427634-9427922	0.31	4.90834e-10
ENST00000305586|gen|chr3|+	chr3:180694080-180694943	0.31	9.2762e-27
ENST00000370900|gen|chrX|-	chrX:130418139-130419090	0.59	1.54389e-10
ENST00000259053|gen|chr2|-	chr2:160625363-160628361	0.39	4.09706e-11
ENST00000572224|gen|chr17|-	chr17:7530870-7531153	0.3	1.41258e-07
ENST00000540420|gen|chr1|-	chr1:25228268-25228612	0.3	8.38357e-54
ENST00000392871|gen|chr2|-	chr2:144703589-144704702	-0.3	4.32144e-08
ENST00000268638|gen|chr16|+	chr16:85954888-85956215	0.38	2.01228e-62
ENST00000238156|gen|chr12|-	chr12:124420955-124421604	-0.48	6.92149e-09
ENST00000367585|gen|chr6|-	chr6:143832547-143832827	0.72	0
ENST00000426513|gen|chr2|-	chr2:27532407-27532849	-0.33	3.98377e-25
ENST00000367874|gen|chr1|-	chr1:166825746-166826803	0.33	0.000374448
ENST00000576930|gen|chr17|+	chr17:7215140-7215774	0.42	9.93809e-104
ENST00000296328|gen|chr3|-	chr3:196074532-196083555	-0.35	2.3383e-17
ENST00000360001|gen|chr1|-	chr1:1152287-1152891	0.58	3.90528e-84
ENST00000586178|gen|chr17|-	chr17:49254785-49257936	0.34	2.06285e-08
ENST00000449321|gen|chr11|+	chr11:123995027-123995548	0.35	0.0121851
ENST00000526731|gen|chr11|+	chr11:82924127-82926242	-0.49	4.72579e-09
ENST00000392502|gen|chr7|-	chr7:23544768-23545177	0.34	2.87013e-43
ENST00000443905|gen|chr19|-	chr19:19904642-19905360	-0.39	1.18897e-06
ENST00000307712|gen|chr14|-	chr14:39501123-39502442	-0.53	9.9754e-19
ENST00000552421|gen|chr14|+	chr14:75302477-75302893	0.36	0.00184511
ENST00000277458|gen|chr9|-	chr9:132399170-132400068	-0.32	0.000152804
ENST00000322238|gen|chr10|-	chr10:111624523-111624941	-0.33	6.08628e-21
ENST00000306481|gen|chr5|-	chr5:122680579-122682212	0.31	0.000680177
ENST00000455470|gen|chr13|-	chr13:23902968-23903555	0.39	1.80667e-07
ENST00000479304|gen|chr10|-	chr10:51225966-51226465	-0.4	5.39146e-10
ENST00000380310|gen|chr16|+	chr16:30958551-30960104	-0.46	4.54078e-18
ENST00000480209|gen|chr7|-	chr7:44524566-44524873	0.51	2.39169e-27
ENST00000392249|gen|chr2|+	chr2:202344751-202345569	0.31	1.16799e-05
ENST00000519973|gen|chr8|+	chr8:23429368-23432976	-0.45	2.69394e-05
ENST00000602307|gen|chr3|+	chr3:47454195-47454925	-0.31	0.00220624
ENST00000424009|gen|chr17|+	chr17:47904864-47906458	0.34	1.83822e-34
ENST00000595068|gen|chr19|+	chr19:35770159-35770717	0.5	5.7376e-49
ENST00000268482|gen|chr16|+	chr16:72146396-72146811	-0.32	5.11629e-07
ENST00000218340|gen|chrX|+	chrX:46739204-46741793	0.31	1.06076e-18
ENST00000371761|gen|chr1|+	chr1:51439942-51440230	-0.41	3.128e-11
ENST00000345714|gen|chr8|+	chr8:67771816-67774257	0.32	2.70824e-22
ENST00000476556|gen|chr1|-	chr1:8414152-8415146	-0.55	4.9491e-13
ENST00000248598|gen|chr7|-	chr7:76822687-76825595	-0.44	6.66477e-11
ENST00000278070|gen|chr10|+	chr10:103909786-103910082	-0.47	3.90254e-06
ENST00000310331|gen|chr5|+	chr5:139928847-139929163	-0.35	0.00154931
ENST00000602033|gen|chr4|-	chr4:128733872-128734355	0.54	0
ENST00000261369|gen|chr5|+	chr5:122343444-122344907	-0.35	4.20298e-05
ENST00000339023|gen|chr17|-	chr17:36337711-36338594	-0.49	1.60375e-14
ENST00000424881|gen|chr7|+	chr7:99171207-99174072	0.33	1.98758e-11
ENST00000416005|gen|chr2|+	chr2:27844328-27844855	-0.3	1.22003e-19
ENST00000398675|gen|chr12|-	chr12:42475646-42481587	-0.44	2.00383e-06
ENST00000263663|gen|chr2|+	chr2:10074113-10074545	0.38	3.05375e-06
ENST00000225388|gen|chr17|-	chr17:27582853-27591556	-0.33	1.55871e-31
ENST00000503501|gen|chr6|+	chr6:76425100-76425593	-0.36	2.31202e-08
ENST00000393703|gen|chr11|+	chr11:71712907-71713573	0.36	9.92267e-06
ENST00000599612|gen|chr19|+	chr19:18306865-18307552	0.34	0.000719097
ENST00000559098|gen|chr14|+	chr14:102807659-102808704	0.3	5.44254e-05
ENST00000600428|gen|chr19|+	chr19:6751222-6751511	-0.37	0.00222114
ENST00000360635|gen|chr2|-	chr2:9543603-9546962	-0.32	8.09788e-27
ENST00000328236|gen|chr5|-	chr5:122680579-122682212	0.31	0.000680177
ENST00000561573|gen|chr15|+	chr15:90814419-90815440	0.38	1.52299e-93
ENST00000374199|gen|chr9|+	chr9:116053940-116055185	0.32	1.7103e-17
ENST00000377199|gen|chr6|-	chr6:28870778-28871846	-0.33	3.84414e-12
ENST00000366113|gen|chr17|-	chr17:34198494-34199380	-0.42	2.13184e-231
ENST00000606400|gen|chr19|+	chr19:541813-542097	-0.45	7.61604e-09
ENST00000523483|gen|chr8|+	chr8:59494299-59495417	0.3	0
ENST00000577891|gen|chr18|-	chr18:19243638-19244191	-0.36	1.69662e-06
ENST00000373477|gen|chr1|-	chr1:33240839-33241581	0.3	2.42478e-15
ENST00000395757|gen|chr17|-	chr17:17715386-17715935	-0.39	0.000493654
ENST00000578430|gen|chr17|-	chr17:56084304-56084707	0.37	3.51418e-43
ENST00000417496|gen|chr7|+	chr7:18706150-18706546	-0.36	1.77364e-50
ENST00000539354|gen|chr12|+	chr12:133635518-133636192	0.39	2.74834e-12
ENST00000541442|gen|chr16|-	chr16:31519394-31519705	0.62	3.84536e-45
ENST00000513012|gen|chr5|-	chr5:130497983-130498317	-0.31	4.60042e-05
ENST00000304521|gen|chr11|-	chr11:129733670-129734619	0.32	1.11871e-11
ENST00000264639|gen|chr17|+	chr17:38153834-38154213	0.37	3.45925e-09
ENST00000425895|gen|chr22|+	chr22:25024659-25024963	-0.45	2.28068e-16
ENST00000375252|gen|chr2|+	chr2:172411159-172414156	-0.36	4.15205e-06
ENST00000289893|gen|chr1|+	chr1:39951466-39952659	0.31	6.22492e-17
ENST00000376236|gen|chr10|+	chr10:26856417-26856732	-0.3	3.21746e-13
ENST00000218032|gen|chrX|+	chrX:12940285-12941288	0.39	5.59147e-07
ENST00000409798|gen|chr2|+	chr2:184025859-184026166	-0.37	6.35585e-11
ENST00000409588|gen|chr2|+	chr2:201768264-201768648	-0.42	6.30146e-11
ENST00000406870|gen|chr3|-	chr3:187439164-187440245	-0.57	1.85277e-138
ENST00000280734|gen|chr11|+	chr11:18723556-18726332	-0.48	2.22056e-30
ENST00000476121|gen|chr1|+	chr1:235506087-235506380	-0.34	1.10106e-27
ENST00000447182|gen|chr8|+	chr8:59494299-59495405	0.34	0
ENST00000320547|gen|chr9|+	chr9:134371169-134375584	-0.34	3.54486e-12
ENST00000437222|gen|chr20|-	chr20:52185358-52185654	0.57	1.54909e-64
ENST00000448521|gen|chr7|+	chr7:44100515-44100932	0.3	5.3678e-21
ENST00000473924|gen|chr7|-	chr7:44609350-44609727	0.63	1.82792e-08
ENST00000356674|gen|chr7|-	chr7:26231463-26231958	-0.39	0
ENST00000468715|gen|chr1|-	chr1:97144429-97145176	-0.33	0
ENST00000341209|gen|chr1|+	chr1:206154051-206155074	-0.37	7.45979e-21
ENST00000471231|gen|chr16|+	chr16:30958551-30960097	-0.42	4.50309e-17
ENST00000457839|gen|chr18|-	chr18:47797419-47797870	-0.32	6.21506e-08
ENST00000598088|gen|chr19|+	chr19:49133030-49133662	-0.46	5.36225e-05
ENST00000379803|gen|chr19|+	chr19:16989538-16991164	0.34	0.000101574
ENST00000335757|gen|chr19|+	chr19:10754061-10755235	0.3	2.43893e-08
ENST00000381278|gen|chr22|-	chr22:43088127-43088895	0.43	0.00128759
ENST00000306938|gen|chr5|+	chr5:43175235-43175821	-0.45	1.33235e-33
ENST00000371945|gen|chr1|-	chr1:47023090-47024246	0.35	9.71702e-22
ENST00000376570|gen|chr6|+	chr6:30867073-30867929	0.39	2.83931e-09
ENST00000564258|gen|chr15|+	chr15:41106424-41106763	-0.49	2.57143e-05
ENST00000595091|gen|chr19|+	chr19:53856841-53857799	0.37	1.03233e-10
ENST00000530726|gen|chr11|+	chr11:838444-838831	-0.52	2.31249e-38
ENST00000374397|gen|chr2|+	chr2:208461782-208462675	-0.32	2.66182e-19
ENST00000318010|gen|chr15|+	chr15:42644337-42645864	-0.31	0.00717185
ENST00000359943|gen|chr7|-	chr7:120988904-120990514	-0.48	1.32028e-156
ENST00000535045|gen|chr2|-	chr2:74689999-74690385	-0.41	4.62032e-09
ENST00000589998|gen|chr19|+	chr19:10795141-10795437	-0.42	1.39993e-49
ENST00000588933|gen|chr19|-	chr19:9523273-9523950	0.33	2.17255e-06
ENST00000393389|gen|chr11|+	chr11:82923705-82926242	-0.42	1.04695e-07
ENST00000331222|gen|chr8|+	chr8:1728733-1734738	-0.3	0.00208728
ENST00000324771|gen|chr6|+	chr6:30867073-30867931	0.38	5.50621e-09
ENST00000442034|gen|chr2|+	chr2:135926351-135927559	-0.44	1.38034e-28
ENST00000306172|gen|chr12|+	chr12:28702106-28703098	0.33	2.33328e-18
ENST00000236342|gen|chr1|+	chr1:26795622-26795930	0.34	1.59828e-11
ENST00000556170|gen|chr14|-	chr14:75593405-75593748	0.34	1.67459e-09
ENST00000342314|gen|chr15|-	chr15:34817407-34819832	0.35	2.10723e-05
ENST00000433418|gen|chr10|+	chr10:114187116-114188137	0.36	5.81584e-25
ENST00000369390|gen|chr1|+	chr1:120854586-120855681	-0.33	8.43495e-28
ENST00000372915|gen|chr1|+	chr1:39951466-39952652	0.31	3.90998e-16
ENST00000586810|gen|chr18|+	chr18:12324807-12325762	-0.43	1.63183e-46
ENST00000453144|gen|chr7|-	chr7:108112070-108112844	-0.31	1.09466e-10
ENST00000361127|gen|chr1|+	chr1:113666723-113674882	-0.34	0.000362276
ENST00000538393|gen|chr11|-	chr11:71820635-71820926	-0.32	0.00179749
ENST00000437765|gen|chr2|+	chr2:32530557-32530935	-0.31	5.11418e-67
ENST00000233838|gen|chr2|-	chr2:85771845-85777056	-0.41	0.000433761
ENST00000558008|gen|chr15|-	chr15:64657932-64658274	0.33	0.000348229
ENST00000523407|gen|chr9|-	chr9:96213369-96213806	-0.33	8.01523e-14
ENST00000376687|gen|chrX|+	chrX:48565961-48567403	-0.34	0.0103103
ENST00000447669|gen|chr17|-	chr17:33338632-33338986	0.33	5.35328e-05
ENST00000357743|gen|chr8|+	chr8:41367102-41368499	-0.33	4.32076e-83
ENST00000344620|gen|chr16|+	chr16:29475896-29476300	-0.35	1.79825e-05
ENST00000356683|gen|chr17|+	chr17:7162107-7163250	-0.39	5.77685e-06
ENST00000511218|gen|chr5|-	chr5:87491644-87492027	-0.36	9.99805e-16
ENST00000423431|gen|chr3|+	chr3:52741828-52742173	-0.38	3.67314e-141
ENST00000340309|gen|chr20|-	chr20:48697660-48699304	0.37	2.6818e-82
ENST00000554892|gen|chr14|-	chr14:24029146-24029520	0.31	0.0131388
ENST00000353795|gen|chr1|-	chr1:156433521-156437436	-0.3	1.85237e-38
ENST00000371552|gen|chr10|+	chr10:94818112-94819250	0.4	2.82009e-05
ENST00000300976|gen|chr19|+	chr19:18780055-18781309	0.35	5.64501e-07
ENST00000427443|gen|chr16|+	chr16:58552627-58553419	-0.31	2.23078e-05
ENST00000420027|gen|chr20|-	chr20:48697660-48699304	0.37	2.6818e-82
ENST00000380283|gen|chr6|-	chr6:3722853-3723852	0.36	4.04785e-10
ENST00000594773|gen|chr19|-	chr19:19105174-19105801	-0.3	0.000587766
ENST00000219782|gen|chr16|+	chr16:29821397-29822485	0.3	3.01614e-22
ENST00000406277|gen|chrX|-	chrX:152853384-152853822	-0.47	5.55857e-06
ENST00000575878|gen|chr16|+	chr16:70405889-70406232	-0.32	1.31934e-10
ENST00000521233|gen|chr6|-	chr6:114292020-114292300	0.43	5.31913e-46
ENST00000505606|gen|chr5|+	chr5:43175235-43176426	-0.4	1.5772e-16
ENST00000369680|gen|chr10|-	chr10:111624523-111624941	-0.33	6.08628e-21
ENST00000441673|gen|chr2|+	chr2:74687347-74687973	0.32	1.11086e-10
ENST00000599471|gen|chr19|+	chr19:35770159-35770570	0.54	2.24335e-52
ENST00000377457|gen|chr9|-	chr9:69204537-69204962	-0.44	3.51007e-39
ENST00000337435|gen|chr15|-	chr15:23043276-23048828	-0.31	0.000902324
ENST00000489418|gen|chr4|-	chr4:1694526-1695323	-0.31	3.52144e-42
ENST00000406787|gen|chr11|+	chr11:28352048-28355054	0.33	0.00222302
ENST00000399976|gen|chr21|+	chr21:30426508-30426809	-0.35	9.62483e-11
ENST00000263981|gen|chr4|-	chr4:153242414-153244032	-0.3	3.90345e-05
ENST00000495874|gen|chr1|-	chr1:43232177-43232693	-0.6	1.14337e-236
ENST00000481673|gen|chr22|-	chr22:51020986-51021274	0.37	1.59249e-12
ENST00000504778|gen|chr5|-	chr5:54603214-54603522	0.35	4.80464e-08
ENST00000418331|gen|chr11|+	chr11:48188914-48189670	-0.3	7.70984e-57
ENST00000427219|gen|chr13|-	chr13:101192154-101192502	0.72	0
ENST00000392634|gen|chr14|+	chr14:105185131-105185940	0.36	2.18568e-15
ENST00000378174|gen|chr17|+	chr17:36294031-36294914	-0.45	9.54062e-13
ENST00000535298|gen|chr19|+	chr19:58983696-58984781	0.38	0.000150613
ENST00000308110|gen|chr11|+	chr11:65633523-65633910	0.44	1.16626e-06
ENST00000258538|gen|chr12|-	chr12:105196330-105198929	-0.32	0.000954985
ENST00000537754|gen|chr12|-	chr12:48543212-48543781	0.31	8.43928e-07
ENST00000356554|gen|chr1|+	chr1:118065579-118071494	-0.3	6.03189e-07
ENST00000407364|gen|chr11|+	chr11:28352388-28355054	0.45	3.16028e-05
ENST00000274853|gen|chr6|-	chr6:30644165-30645045	0.39	3.41182e-74
ENST00000481232|gen|chr17|+	chr17:72442987-72443568	0.34	0.0019379
ENST00000480254|gen|chr6|-	chr6:32156499-32156854	-0.49	8.31721e-09
ENST00000330634|gen|chr14|+	chr14:105185160-105185942	0.32	4.9138e-10
ENST00000272444|gen|chr2|-	chr2:73989310-73989787	-0.33	6.26501e-10
ENST00000530393|gen|chr11|-	chr11:123595487-123596704	-0.46	7.02042e-08
ENST00000428308|gen|chr5|+	chr5:78981096-78981403	-0.33	2.17823e-47
ENST00000600228|gen|chr19|-	chr19:52616343-52618070	-0.6	2.34321e-10
ENST00000398185|gen|chr15|-	chr15:101844133-101845462	-0.45	9.27585e-21
ENST00000284274|gen|chr5|+	chr5:14693157-14699820	-0.36	9.33968e-37
ENST00000370228|gen|chr10|+	chr10:102752946-102754158	0.34	1.81595e-06
ENST00000407756|gen|chr1|-	chr1:55532040-55534717	-0.3	4.52305e-07
ENST00000395726|gen|chr17|+	chr17:18010507-18011273	-0.37	0.000739403
ENST00000555462|gen|chr14|-	chr14:91924482-91925102	0.32	1.55757e-40
ENST00000539177|gen|chr17|-	chr17:20771217-20771538	0.58	2.09194e-16
ENST00000371935|gen|chr9|-	chr9:136271187-136272076	0.37	2.26223e-06
ENST00000376567|gen|chr6|+	chr6:30867073-30867933	0.38	7.311e-09
ENST00000556683|gen|chr14|+	chr14:51721058-51722372	-0.42	1.96329e-127
ENST00000249005|gen|chr22|-	chr22:43088126-43088895	0.43	0.00128759
ENST00000564628|gen|chr16|-	chr16:1820320-1820759	-0.31	2.69866e-07
ENST00000232165|gen|chr15|-	chr15:25582380-25584283	-0.39	7.75073e-29
ENST00000443233|gen|chr7|+	chr7:107217757-107218295	-0.5	3.98312e-06
ENST00000406462|gen|chr1|+	chr1:109472562-109477167	-0.37	0.00158527
ENST00000378614|gen|chr10|-	chr10:13360079-13361141	-0.31	3.38516e-08
ENST00000494950|gen|chr3|-	chr3:145787967-145788503	-0.45	7.05223e-91
ENST00000244709|gen|chr6|-	chr6:41242941-41243862	-0.33	1.54825e-31
ENST00000376569|gen|chr6|+	chr6:30867073-30867933	0.38	7.311e-09
ENST00000540690|gen|chr1|+	chr1:27107247-27107650	-0.31	8.00163e-24
ENST00000391457|gen|chr15|+	chr15:35271977-35272268	-0.35	1.11758e-39
ENST00000587995|gen|chr12|-	chr12:1902334-1902820	0.32	0.000154606
ENST00000430390|gen|chr3|+	chr3:9876777-9877088	0.45	1.15373e-06
ENST00000586252|gen|chr16|+	chr16:4745180-4745562	0.37	2.6734e-14
ENST00000438097|gen|chr15|-	chr15:25582395-25584283	-0.4	8.5234e-30
ENST00000427128|gen|chr16|+	chr16:30958551-30960104	-0.46	4.54078e-18
ENST00000596387|gen|chr19|-	chr19:16662803-16663139	-0.31	2.36499e-40
ENST00000541730|gen|chr6|-	chr6:20100934-20102516	0.38	0.000120265
ENST00000238091|gen|chr2|-	chr2:9545812-9546962	-0.33	7.55409e-14
ENST00000527004|gen|chr11|+	chr11:126147329-126147964	0.32	6.0838e-06
ENST00000336455|gen|chr15|+	chr15:41106424-41106767	-0.49	3.76419e-05
ENST00000298159|gen|chr14|-	chr14:35179592-35182070	-0.34	5.90076e-05
ENST00000348811|gen|chr17|+	chr17:25639395-25639913	0.32	5.77517e-45
ENST00000345117|gen|chr8|-	chr8:42691818-42693388	-0.33	3.73287e-13
ENST00000599509|gen|chr5|-	chr5:14652046-14653435	-0.53	0
ENST00000430372|gen|chr7|-	chr7:134850580-134851362	-0.3	2.62489e-20
ENST00000262056|gen|chr12|+	chr12:53434007-53435993	0.34	1.60982e-123
ENST00000437519|gen|chr12|+	chr12:123892039-123893054	0.37	1.66906e-07
ENST00000485960|gen|chr12|+	chr12:72316984-72317425	-0.4	7.43792e-28
ENST00000393784|gen|chr5|+	chr5:172377819-172379688	0.38	1.04251e-77
ENST00000372435|gen|chrX|+	chrX:106893262-106894256	0.41	3.10293e-28
ENST00000419711|gen|chr17|+	chr17:7215140-7215774	0.42	9.93809e-104
ENST00000597959|gen|chr19|+	chr19:7747375-7747740	0.53	2.1372e-20
ENST00000342303|gen|chr11|+	chr11:28351942-28355054	0.33	0.00184329
ENST00000509877|gen|chr5|-	chr5:40832204-40832589	0.54	3.08448e-18
ENST00000413936|gen|chr7|+	chr7:76134918-76135311	-0.44	5.05933e-05
ENST00000371946|gen|chr1|-	chr1:47023089-47024246	0.35	9.71702e-22
ENST00000393445|gen|chr2|-	chr2:100016937-100017703	0.37	4.26699e-06
ENST00000452441|gen|chr6|+	chr6:30867073-30867929	0.39	2.83931e-09
ENST00000343878|gen|chr11|+	chr11:76261190-76262586	-0.3	0.000117509
ENST00000332728|gen|chr15|-	chr15:100267613-100269327	0.38	0.00160127
ENST00000562622|gen|chr16|-	chr16:58162935-58163275	0.3	1.27395e-15
ENST00000483463|gen|chr1|-	chr1:154935994-154936329	0.33	3.43096e-40
ENST00000469968|gen|chr1|-	chr1:224415035-224415327	0.54	3.34249e-07
ENST00000471173|gen|chr1|-	chr1:153949645-153950102	-0.31	9.96083e-143
ENST00000465675|gen|chr1|-	chr1:53712239-53712689	-0.31	7.7209e-13
ENST00000498165|gen|chr3|+	chr3:160786945-160796695	-0.31	0.000127395
ENST00000464029|gen|chr7|-	chr7:105731852-105732385	-0.31	2.01295e-53
ENST00000336452|gen|chr17|+	chr17:7215140-7215774	0.42	9.93809e-104
ENST00000367104|gen|chr6|-	chr6:158530546-158532397	0.42	5.73424e-06
ENST00000577850|gen|chr17|-	chr17:26689585-26689881	0.31	0.000225014
ENST00000524823|gen|chr16|+	chr16:16442844-16443173	0.46	2.89216e-14
ENST00000309784|gen|chr3|-	chr3:160153290-160155759	0.5	1.52142e-11
ENST00000513626|gen|chr5|-	chr5:90609896-90610219	0.49	9.66532e-52
ENST00000572370|gen|chr17|-	chr17:6482708-6483066	0.37	1.79064e-07
ENST00000473428|gen|chr2|+	chr2:46808066-46808457	-0.53	8.63182e-136
ENST00000535273|gen|chr1|-	chr1:212537823-212538556	0.41	5.04812e-17
ENST00000541864|gen|chr16|-	chr16:67978384-67978742	-0.33	0.00279591
ENST00000264607|gen|chr2|+	chr2:239355152-239360891	-0.41	3.99888e-14
ENST00000377386|gen|chr2|-	chr2:85545146-85549858	0.37	1.29793e-155
ENST00000321143|gen|chrX|+	chrX:11139930-11141198	0.42	1.27369e-19
ENST00000502424|gen|chr5|-	chr5:14797233-14798509	-0.37	2.46956e-28
ENST00000539997|gen|chr6|+	chr6:83905991-83906382	-0.33	0.00649288
ENST00000378735|gen|chr5|-	chr5:132031321-132032325	-0.35	0.000152373
ENST00000358527|gen|chr1|+	chr1:40981338-40981708	-0.43	2.57711e-73
ENST00000336458|gen|chr17|+	chr17:7215140-7215774	0.42	9.93809e-104
ENST00000403298|gen|chr6|-	chr6:41651716-41652336	0.3	5.42932e-07
ENST00000588221|gen|chr19|-	chr19:9523273-9523950	0.33	2.17255e-06
ENST00000535787|gen|chr2|+	chr2:148684843-148685185	-0.3	1.87282e-10
ENST00000496296|gen|chr8|-	chr8:38325498-38326153	-0.32	1.60734e-11
ENST00000599063|gen|chr19|-	chr19:48613743-48614024	0.3	4.17025e-05
ENST00000544431|gen|chr19|+	chr19:32873989-32876671	-0.33	7.27334e-05
ENST00000591471|gen|chr19|+	chr19:37854677-37855347	0.3	0.00743232
ENST00000402744|gen|chr4|+	chr4:166418762-166419472	0.36	5.53667e-33
ENST00000243776|gen|chr2|-	chr2:220403668-220404104	0.34	0.0118368
ENST00000523816|gen|chr14|+	chr14:91691177-91691699	0.37	3.78304e-13
ENST00000263025|gen|chr16|-	chr16:30125425-30126029	0.32	0.00838681
ENST00000495531|gen|chr10|-	chr10:122114212-122114695	0.31	0
ENST00000380729|gen|chr5|+	chr5:68888025-68888352	-0.37	1.26931e-30
ENST00000569748|gen|chr16|-	chr16:71765785-71766960	-0.32	8.33574e-30
ENST00000267568|gen|chr14|+	chr14:74350880-74352162	0.55	7.92527e-17
ENST00000455725|gen|chr11|+	chr11:43364060-43364530	-0.31	8.47089e-46
ENST00000531306|gen|chr11|+	chr11:111933259-111933585	-0.32	1.35921e-32
ENST00000313244|gen|chr19|+	chr19:6751222-6751534	-0.34	0.00203043
ENST00000537751|gen|chrX|-	chrX:85119334-85119634	0.55	4.3802e-30
ENST00000455521|gen|chr19|-	chr19:40578899-40580422	-0.31	0.00178254
ENST00000413219|gen|chr8|+	chr8:59494299-59495389	0.35	0
ENST00000486040|gen|chr7|-	chr7:2279052-2279342	0.44	1.87595e-23
ENST00000528416|gen|chr11|+	chr11:65119230-65120720	0.3	2.48548e-12
ENST00000452555|gen|chrX|-	chrX:48761716-48762003	0.37	1.67964e-16
ENST00000535108|gen|chr1|-	chr1:26611484-26611831	-0.4	6.78076e-07
ENST00000426947|gen|chr21|+	chr21:34444357-34444719	-0.3	1.77796e-05
ENST00000433542|gen|chr3|-	chr3:123633165-123633625	-0.31	5.79877e-05
ENST00000451429|gen|chr1|+	chr1:26603784-26604178	-0.33	3.6313e-06
ENST00000530522|gen|chr2|-	chr2:39996897-39997226	0.4	8.3537e-15
ENST00000429429|gen|chr4|-	chr4:1694526-1695323	-0.31	3.52144e-42
ENST00000408946|gen|chr12|-	chr12:56295196-56295655	-0.34	1.51482e-10
ENST00000085079|gen|chr19|+	chr19:56206722-56207132	-0.47	8.73753e-08
ENST00000337059|gen|chr18|-	chr18:33569848-33570558	-0.37	2.46445e-16
ENST00000333868|gen|chr1|-	chr1:15818764-15819437	0.38	1.73014e-10
ENST00000437161|gen|chr10|+	chr10:14885580-14886736	0.33	8.5738e-08
ENST00000252840|gen|chr19|+	chr19:7083755-7084229	0.34	0.000576092
ENST00000366559|gen|chr1|+	chr1:241755455-241758944	0.34	5.42932e-07
ENST00000603700|gen|chr7|-	chr7:43906156-43906581	0.34	1.93264e-18
ENST00000593473|gen|chr19|-	chr19:12792373-12792667	0.34	7.85852e-22
ENST00000489715|gen|chr3|-	chr3:81539083-81539557	-0.36	4.13415e-190
ENST00000523061|gen|chr8|+	chr8:57129902-57130272	0.42	2.99631e-28
ENST00000539056|gen|chr4|-	chr4:17847119-17847510	-0.35	7.43718e-06
ENST00000245222|gen|chr19|+	chr19:49133030-49133662	-0.46	5.36225e-05
ENST00000416916|gen|chr5|+	chr5:148730618-148731217	0.33	6.34843e-07
ENST00000380742|gen|chr5|+	chr5:69372845-69373419	-0.42	1.16197e-54
ENST00000282549|gen|chr2|+	chr2:63283451-63284971	0.31	1.45385e-05
ENST00000267731|gen|chr15|-	chr15:34817482-34819832	0.4	8.45295e-08
ENST00000343968|gen|chr11|+	chr11:60075579-60076441	-0.31	0.00529057
ENST00000424558|gen|chr2|+	chr2:204292075-204292671	-0.36	2.3803e-08
ENST00000306243|gen|chr15|+	chr15:40764543-40765353	0.34	1.92481e-05
ENST00000546165|gen|chr9|+	chr9:133579161-133579446	0.38	2.00167e-14
ENST00000376795|gen|chr13|+	chr13:96443284-96444097	-0.52	1.03887e-63
ENST00000307569|gen|chr7|+	chr7:76134918-76135305	-0.46	9.66919e-06
ENST00000543758|gen|chr12|+	chr12:133635518-133636192	0.39	2.74834e-12
ENST00000468695|gen|chr1|-	chr1:33086420-33087462	0.36	3.01104e-06
ENST00000423100|gen|chr9|+	chr9:131909743-131910277	0.33	1.99147e-39
ENST00000537638|gen|chr12|+	chr12:57911065-57911352	-0.43	1.66273e-12
ENST00000303459|gen|chr11|+	chr11:28351942-28355054	0.33	0.00184329
ENST00000537272|gen|chr11|-	chr11:69480416-69481177	0.33	0.00334502
ENST00000517710|gen|chr8|-	chr8:87480485-87480904	-0.41	2.03399e-05
ENST00000442713|gen|chr18|-	chr18:46570038-46570424	-0.31	3.28943e-06
ENST00000380741|gen|chr5|+	chr5:69372860-69373421	-0.38	2.91741e-48
ENST00000261948|gen|chr5|+	chr5:176491600-176492975	0.32	0.00115015
ENST00000416970|gen|chr9|-	chr9:139622332-139622636	0.5	9.74076e-10
ENST00000432901|gen|chr20|+	chr20:18123001-18123813	0.33	0.000456937
ENST00000301785|gen|chr11|-	chr11:62480101-62482770	-0.31	6.09327e-15
ENST00000407332|gen|chr22|-	chr22:43014858-43015778	0.32	3.36421e-49
ENST00000544547|gen|chr2|+	chr2:109300455-109301046	-0.34	7.17121e-228
ENST00000358576|gen|chr1|-	chr1:168214802-168216581	-0.32	0.00244262
ENST00000407780|gen|chr21|-	chr21:45642873-45648916	-0.31	2.08588e-10
ENST00000376149|gen|chr17|-	chr17:57075568-57076737	-0.36	3.26026e-09
ENST00000347982|gen|chr5|+	chr5:176722460-176722763	-0.37	7.81214e-08
ENST00000426837|gen|chr3|-	chr3:47892583-47894521	-0.37	8.67708e-20
ENST00000569885|gen|chr16|-	chr16:81116113-81116559	0.46	2.65104e-14
ENST00000507623|gen|chr4|-	chr4:91759965-91760263	0.81	0
ENST00000340353|gen|chr11|+	chr11:87032375-87034800	0.39	8.25532e-05
ENST00000251343|gen|chr14|+	chr14:24906491-24910540	-0.41	5.27099e-24
ENST00000528850|gen|chr11|-	chr11:78147268-78147715	-0.38	1.59236e-05
ENST00000545135|gen|chr12|-	chr12:124420963-124421604	-0.49	1.61252e-09
ENST00000456174|gen|chr7|+	chr7:18706150-18706523	-0.38	7.63656e-50
ENST00000454612|gen|chr6|+	chr6:30867073-30867933	0.38	7.311e-09
ENST00000315215|gen|chr8|+	chr8:37699873-37702414	0.58	1.43193e-19
ENST00000240139|gen|chr8|+	chr8:22398315-22398638	-0.34	1.60008e-05
ENST00000473704|gen|chr6|-	chr6:134492774-134493272	-0.34	4.8042e-08
ENST00000483209|gen|chr3|-	chr3:118930578-118931395	0.49	1.60181e-16
ENST00000446600|gen|chr7|+	chr7:76134918-76135305	-0.46	9.66919e-06
ENST00000322266|gen|chr16|-	chr16:30125426-30126029	0.32	0.00838681
ENST00000368171|gen|chr1|+	chr1:158153940-158154686	-0.33	5.06166e-07
ENST00000557021|gen|chr20|-	chr20:48697662-48699304	0.37	2.6818e-82
ENST00000503288|gen|chr4|+	chr4:47593058-47594908	-0.34	5.3272e-21
ENST00000324666|gen|chr4|+	chr4:2733595-2734292	0.39	1.63239e-06
ENST00000371145|gen|chrX|+	chrX:123234447-123234752	-0.34	5.72396e-31
ENST00000259021|gen|chr17|+	chr17:47904864-47906458	0.34	1.83822e-34
ENST00000462775|gen|chr1|+	chr1:178442374-178447985	-0.32	2.39481e-10
ENST00000414034|gen|chr17|-	chr17:40341105-40341939	0.4	6.53221e-08
ENST00000575779|gen|chr17|-	chr17:5083372-5085127	-0.34	0.00711106
ENST00000456778|gen|chr3|+	chr3:40529732-40530069	0.33	0.000814693
ENST00000442046|gen|chr1|+	chr1:39951466-39952659	0.31	6.22492e-17
ENST00000511918|gen|chr5|-	chr5:90609896-90610200	0.51	4.84909e-54
ENST00000448981|gen|chr11|-	chr11:33768288-33768666	-0.61	7.23466e-11
ENST00000354655|gen|chr10|+	chr10:114187116-114188134	0.37	7.08758e-26
ENST00000426105|gen|chr1|-	chr1:31405672-31406057	0.33	6.31734e-22
ENST00000437912|gen|chr15|-	chr15:23043278-23048828	-0.31	0.000902324
ENST00000353088|gen|chr20|-	chr20:1422806-1424393	-0.32	0.00234317
ENST00000437775|gen|chr7|-	chr7:73150423-73150888	-0.32	0.00202055
ENST00000331397|gen|chrY|-	chrY:15360258-15361735	-0.61	1.96945e-12
ENST00000590661|gen|chr19|-	chr19:1876977-1877359	-0.39	3.64249e-38
ENST00000335643|gen|chr6|-	chr6:149916008-149916356	-0.3	9.59798e-10
ENST00000338446|gen|chr3|+	chr3:138351921-138352218	-0.3	0.00020368
ENST00000274203|gen|chr5|-	chr5:16666488-16666800	0.3	1.72388e-48
ENST00000424085|gen|chr1|-	chr1:31404352-31406057	-0.33	2.10959e-43
ENST00000377449|gen|chr9|-	chr9:69204555-69204962	-0.42	2.79891e-34
ENST00000370315|gen|chr6|-	chr6:74133431-74134949	-0.38	1.17511e-06
ENST00000341698|gen|chr20|-	chr20:48697660-48699304	0.37	2.6818e-82
ENST00000503935|gen|chr17|+	chr17:47904864-47906456	0.34	1.83822e-34
ENST00000537403|gen|chr14|-	chr14:39501122-39502442	-0.53	2.7322e-18
ENST00000591040|gen|chr18|-	chr18:48703190-48703946	-0.36	1.61604e-16
ENST00000433343|gen|chr2|+	chr2:114253320-114253748	-0.48	3.25743e-47
ENST00000521022|gen|chr8|-	chr8:28625177-28625662	-0.3	0.000717894
ENST00000376630|gen|chr6|+	chr6:30460525-30461982	-0.4	0
ENST00000361136|gen|chr3|+	chr3:150176423-150177613	-0.32	2.97081e-14
ENST00000007414|gen|chr17|-	chr17:45884737-45885656	0.52	1.87994e-07
ENST00000370236|gen|chr10|-	chr10:102746030-102746329	-0.42	1.85006e-15
ENST00000377344|gen|chr9|+	chr9:70914396-70914885	-0.42	2.8825e-44
ENST00000470140|gen|chr10|-	chr10:103345618-103345913	0.45	1.24319e-11
ENST00000281701|gen|chr1|-	chr1:224415035-224415327	0.54	3.34249e-07
ENST00000422947|gen|chr19|+	chr19:13010355-13010783	-0.39	9.27337e-06
ENST00000382500|gen|chr9|-	chr9:116236-116799	0.56	1.32071e-08
ENST00000435742|gen|chr17|+	chr17:47904864-47906458	0.34	1.83822e-34
ENST00000394780|gen|chrX|+	chrX:111003227-111003872	0.37	0.00122362
ENST00000578584|gen|chr17|-	chr17:29632230-29632648	-0.31	0
ENST00000265689|gen|chr11|-	chr11:67820325-67821454	0.32	0.000102905
ENST00000371712|gen|chr9|-	chr9:139323070-139324126	-0.3	0.00625908
ENST00000436411|gen|chr7|+	chr7:107217757-107218750	-0.45	6.06642e-05
ENST00000358149|gen|chr5|+	chr5:176491600-176492986	0.32	0.00115015
ENST00000530609|gen|chr11|-	chr11:14901681-14902277	-0.48	5.4071e-08
ENST00000448841|gen|chr10|+	chr10:104573088-104575997	-0.3	8.93144e-31
ENST00000537918|gen|chr11|-	chr11:64084529-64084813	0.53	2.78945e-07
ENST00000456334|gen|chr11|+	chr11:45832886-45834561	0.45	2.85562e-06
ENST00000409249|gen|chr2|-	chr2:74759730-74760732	-0.34	1.05692e-06
ENST00000261016|gen|chr2|+	chr2:204292075-204292671	-0.36	2.3803e-08
ENST00000515812|gen|chr4|-	chr4:152592000-152592325	-0.3	0.00705102
ENST00000434422|gen|chr12|-	chr12:50382944-50384050	-0.4	6.72518e-06
ENST00000454659|gen|chr1|+	chr1:156770252-156770563	-0.34	3.84215e-23
ENST00000529525|gen|chr11|-	chr11:61658640-61658979	0.51	7.6862e-10
ENST00000431652|gen|chr15|+	chr15:91463017-91463316	0.31	4.45576e-10
ENST00000380743|gen|chr5|+	chr5:69372845-69373419	-0.42	1.16197e-54
ENST00000354487|gen|chr2|+	chr2:63272635-63273619	0.35	1.51058e-08
ENST00000372375|gen|chr1|+	chr1:44395893-44396830	0.36	1.65138e-14
ENST00000393765|gen|chr3|-	chr3:118930588-118931395	0.49	1.75132e-16
ENST00000337995|gen|chr19|+	chr19:37619960-37621213	-0.37	0.00792662
ENST00000507146|gen|chr4|+	chr4:156727561-156727985	-0.38	2.35827e-08
ENST00000275159|gen|chr6|-	chr6:121401382-121401916	-0.32	0.0100682
ENST00000277459|gen|chr9|-	chr9:132399170-132400631	-0.35	0.000142891
ENST00000509385|gen|chr17|-	chr17:48943418-48943715	0.57	5.26412e-12
ENST00000400316|gen|chr18|+	chr18:60646664-60647666	0.42	3.02507e-12
ENST00000454520|gen|chr12|-	chr12:50382946-50384050	-0.4	6.72518e-06
ENST00000498077|gen|chr3|-	chr3:142028233-142030352	0.31	7.12752e-12
ENST00000281708|gen|chr4|-	chr4:153242409-153244032	-0.3	4.16675e-05
ENST00000305494|gen|chr11|+	chr11:87032375-87033392	0.49	3.25223e-08
ENST00000359878|gen|chr2|-	chr2:201353674-201354822	-0.31	1.53072e-08
ENST00000360004|gen|chr6|-	chr6:32546545-32546867	-0.39	3.97825e-224
ENST00000572019|gen|chr17|-	chr17:5322673-5322996	0.57	1.9071e-26
ENST00000422290|gen|chr7|+	chr7:107217757-107218460	-0.39	0.000591441
ENST00000344791|gen|chr15|-	chr15:100267609-100269327	0.38	0.00160127
ENST00000455332|gen|chr11|-	chr11:119225924-119227544	-0.39	2.76886e-16
ENST00000599748|gen|chr19|+	chr19:49133030-49133662	-0.46	5.36225e-05
ENST00000566423|gen|chr15|-	chr15:52839241-52844130	0.3	8.35598e-40
ENST00000391980|gen|chr2|-	chr2:242034980-242035412	-0.3	1.59574e-05
ENST00000259199|gen|chr2|+	chr2:114253320-114253766	-0.48	3.77989e-46
ENST00000579396|gen|chr17|-	chr17:10600551-10600844	0.67	2.11651e-45
ENST00000551330|gen|chr12|-	chr12:48437347-48439104	0.5	3.12653e-07
ENST00000233025|gen|chr3|+	chr3:52741828-52742182	-0.33	7.47391e-107
ENST00000530115|gen|chr11|-	chr11:27910384-27912580	-0.38	0
ENST00000415183|gen|chr19|+	chr19:1376517-1376916	-0.35	3.72243e-21
ENST00000460006|gen|chr20|+	chr20:5170880-5178533	-0.4	0.00216606
ENST00000307659|gen|chr4|+	chr4:6882693-6885891	-0.61	4.25739e-52
ENST00000518856|gen|chr5|+	chr5:141020237-141020620	-0.31	0.00122362
ENST00000326756|gen|chr4|-	chr4:10441497-10444727	-0.3	4.26401e-06
ENST00000466112|gen|chr3|-	chr3:52561309-52561784	0.51	2.81272e-08
ENST00000319332|gen|chr3|-	chr3:189674516-189675700	0.33	1.33417e-24
ENST00000480945|gen|chr1|+	chr1:15986331-15995539	-0.43	4.83351e-11
ENST00000542654|gen|chr7|-	chr7:95750211-95750502	-0.34	5.50638e-10
ENST00000331523|gen|chr6|-	chr6:74227243-74227532	-0.38	0
ENST00000394206|gen|chr3|+	chr3:97516893-97517369	0.34	0.00123151
ENST00000250894|gen|chr16|+	chr16:1818825-1820318	-0.37	2.05483e-05
ENST00000592310|gen|chr17|-	chr17:40269052-40269507	0.31	0.024737
ENST00000480824|gen|chr6|+	chr6:36891217-36896740	-0.3	4.35544e-26
ENST00000400907|gen|chr1|-	chr1:8414002-8415146	-0.51	1.35591e-12
ENST00000380050|gen|chr7|+	chr7:90836479-90839905	-0.32	5.02904e-06
ENST00000281171|gen|chr12|+	chr12:15749023-15750327	-0.32	4.70532e-08
ENST00000541192|gen|chr6|+	chr6:76425100-76425595	-0.36	4.24409e-08
ENST00000603308|gen|chr22|-	chr22:16179616-16181004	-0.31	5.60721e-08
ENST00000241391|gen|chr2|-	chr2:144703582-144704618	-0.36	2.06224e-08
ENST00000360115|gen|chr1|+	chr1:39951466-39952659	0.31	6.22492e-17
ENST00000294383|gen|chr1|-	chr1:55532031-55534717	-0.3	7.31414e-07
ENST00000372703|gen|chr1|+	chr1:40981338-40981709	-0.43	1.58472e-72
ENST00000370901|gen|chrX|-	chrX:130418139-130419090	0.59	1.54389e-10
ENST00000463745|gen|chr3|+	chr3:97516893-97517373	0.35	0.00123151
ENST00000343053|gen|chr9|+	chr9:140167380-140167998	0.35	5.5755e-06
ENST00000367094|gen|chr6|+	chr6:158927632-158929408	-0.41	4.9854e-13
ENST00000514023|gen|chr3|-	chr3:125786789-125787089	0.39	6.10682e-13
ENST00000540287|gen|chr8|+	chr8:104343737-104344120	-0.49	2.50178e-30
ENST00000509162|gen|chr3|-	chr3:133368226-133368786	0.39	5.59949e-11
ENST00000591198|gen|chr17|+	chr17:75494740-75495111	-0.31	2.06274e-11
ENST00000413051|gen|chr22|+	chr22:38153619-38153970	-0.32	2.05656e-06
ENST00000358075|gen|chrX|-	chrX:77081860-77084716	0.34	3.99839e-33
ENST00000416441|gen|chr16|+	chr16:29999301-29999719	0.32	0.00239496
ENST00000415868|gen|chr17|-	chr17:49254787-49257936	0.34	2.06285e-08
ENST00000371319|gen|chr1|-	chr1:54692311-54692803	0.32	4.79354e-08
ENST00000441448|gen|chr6|+	chr6:111346785-111347303	-0.45	2.41204e-21
ENST00000578426|gen|chr17|+	chr17:21094260-21094579	0.31	7.93768e-07
ENST00000285093|gen|chr18|-	chr18:47309868-47310216	-0.54	6.58757e-23
ENST00000393481|gen|chr7|+	chr7:115897536-115898837	0.35	1.42498e-09
ENST00000252268|gen|chr11|+	chr11:65119230-65120454	0.36	2.13728e-24
ENST00000374586|gen|chr9|-	chr9:111777431-111782739	-0.3	1.65253e-15
ENST00000263991|gen|chr2|+	chr2:63272635-63273622	0.35	1.51058e-08
ENST00000265245|gen|chr3|-	chr3:194361516-194362796	-0.41	3.62085e-22
ENST00000240651|gen|chr12|+	chr12:21621688-21623300	-0.36	6.26349e-65
ENST00000373061|gen|chrX|+	chrX:96854316-96855597	-0.44	3.07259e-12
ENST00000351035|gen|chr1|+	chr1:44395893-44396830	0.36	1.65138e-14
ENST00000476753|gen|chr3|+	chr3:97516868-97517379	0.38	0.000643746
ENST00000574993|gen|chr17|+	chr17:7162107-7163259	-0.38	1.20548e-05
ENST00000225729|gen|chr17|+	chr17:18010554-18011285	-0.3	0.0143078
ENST00000488067|gen|chr1|-	chr1:58521804-58522152	0.8	0
ENST00000379568|gen|chr6|+	chr6:10709685-10710015	-0.4	2.11496e-06
ENST00000430446|gen|chr7|+	chr7:73112161-73112486	-0.39	4.02925e-11
ENST00000588213|gen|chr19|-	chr19:12841455-12841882	-0.32	3.35932e-21
ENST00000370682|gen|chr1|+	chr1:84700988-84704172	-0.32	6.51481e-10
ENST00000266563|gen|chr12|+	chr12:7362819-7364079	0.42	1.69949e-16
ENST00000358679|gen|chr13|+	chr13:78337355-78338362	-0.48	1.04741e-05
ENST00000426077|gen|chr2|-	chr2:120978853-120979499	-0.3	5.00225e-09
ENST00000535326|gen|chr11|-	chr11:60658218-60658637	0.3	6.73295e-07
ENST00000262915|gen|chr1|+	chr1:44395893-44396830	0.36	1.65138e-14
ENST00000436654|gen|chr3|+	chr3:38023382-38023875	-0.3	0.00380035
ENST00000481229|gen|chr6|-	chr6:99847850-99848187	-0.33	2.92325e-25
ENST00000575245|gen|chr17|+	chr17:79089569-79090025	0.36	2.18119e-05
ENST00000573745|gen|chr17|-	chr17:7165929-7166523	-0.3	4.88856e-06
ENST00000355346|gen|chr2|-	chr2:9545812-9546962	-0.33	7.55409e-14
ENST00000487693|gen|chr17|-	chr17:18149057-18149376	0.35	1.52156e-08
ENST00000593900|gen|chr19|-	chr19:49954741-49955074	0.46	7.75954e-81
ENST00000591470|gen|chr19|+	chr19:13010355-13010760	-0.43	3.57052e-07
ENST00000312377|gen|chr12|-	chr12:50382944-50384050	-0.4	6.72518e-06
ENST00000270066|gen|chr19|-	chr19:44235300-44235747	-0.36	0.00230438
ENST00000264052|gen|chr2|+	chr2:231380355-231381242	0.34	0.000122052
ENST00000354273|gen|chr10|+	chr10:114187116-114188138	0.36	6.06771e-25
ENST00000382839|gen|chr4|+	chr4:2733595-2734279	0.4	1.63239e-06
ENST00000540375|gen|chr11|-	chr11:129297-131056	0.3	1.16158e-07
ENST00000361427|gen|chr1|+	chr1:26801639-26802463	0.33	0
ENST00000423156|gen|chr13|-	chr13:23902971-23903555	0.39	3.56102e-07
ENST00000414543|gen|chr6|-	chr6:28870778-28871846	-0.33	3.84414e-12
ENST00000356116|gen|chr10|+	chr10:114187116-114188137	0.36	5.81584e-25
ENST00000295624|gen|chr1|+	chr1:201789060-201796102	-0.35	0.00036958
ENST00000535234|gen|chr11|-	chr11:71820634-71820926	-0.31	0.00197386
ENST00000367006|gen|chr1|+	chr1:211487001-211487933	0.33	4.80262e-08
ENST00000338343|gen|chr16|+	chr16:30958551-30960104	-0.46	4.54078e-18
ENST00000560561|gen|chr18|+	chr18:77893494-77893893	0.46	3.50276e-18
ENST00000348070|gen|chr15|-	chr15:101844133-101845462	-0.45	9.27585e-21
ENST00000444782|gen|chr5|+	chr5:141020237-141020630	-0.32	0.000952313
ENST00000003302|gen|chr11|-	chr11:113668595-113669961	0.3	0.00582902
ENST00000506750|gen|chr5|+	chr5:54720547-54720934	-0.34	6.27599e-07
ENST00000597365|gen|chr19|-	chr19:39881457-39881757	0.44	4.54355e-13
ENST00000478722|gen|chr14|+	chr14:67647654-67648520	-0.38	4.31215e-07
ENST00000559991|gen|chr15|+	chr15:40764543-40765327	0.36	2.45179e-06
ENST00000437495|gen|chr5|+	chr5:139928822-139929154	-0.43	3.97075e-05
ENST00000342989|gen|chr22|-	chr22:50167474-50167880	-0.36	1.14602e-06
ENST00000357304|gen|chr9|+	chr9:134371261-134375558	-0.35	3.54486e-12
ENST00000433195|gen|chr16|-	chr16:71765785-71766960	-0.32	8.33574e-30
ENST00000569223|gen|chr15|-	chr15:42264456-42264750	0.52	3.5512e-44
ENST00000539484|gen|chr17|-	chr17:20771213-20771521	0.62	4.86921e-18
ENST00000461587|gen|chr10|-	chr10:103345618-103345913	0.45	1.24319e-11
ENST00000405359|gen|chr2|-	chr2:177065635-177065980	-0.33	0
ENST00000416984|gen|chr8|-	chr8:28625177-28625662	-0.3	0.000717894
ENST00000366535|gen|chr1|-	chr1:244571795-244572887	0.35	4.37812e-42
ENST00000545944|gen|chr11|-	chr11:71820635-71820926	-0.32	0.00179749
ENST00000442067|gen|chr1|-	chr1:173833768-173834685	0.34	1.32759e-09
ENST00000414282|gen|chr9|-	chr9:139622332-139622636	0.5	9.74076e-10
ENST00000492974|gen|chr6|-	chr6:153603421-153603868	-0.53	0
ENST00000373741|gen|chr1|-	chr1:31405696-31406057	0.33	1.2516e-48
ENST00000253122|gen|chrX|+	chrX:152960669-152962048	0.3	1.10364e-08
ENST00000505490|gen|chr17|-	chr17:79845719-79846006	-0.43	1.61601e-07
ENST00000342702|gen|chr14|+	chr14:102676217-102676867	-0.3	2.58956e-05
ENST00000373042|gen|chr1|+	chr1:38274745-38275126	0.33	1.86666e-21
ENST00000360570|gen|chr3|+	chr3:138351921-138352218	-0.3	0.00020368
ENST00000525319|gen|chr11|-	chr11:216205-216697	0.36	7.40084e-05
ENST00000392400|gen|chr3|-	chr3:195590235-195591051	0.56	1.24963e-13
ENST00000335979|gen|chr3|+	chr3:97516893-97517369	0.34	0.00123151
ENST00000432191|gen|chr12|+	chr12:42840420-42842420	-0.34	6.7933e-06
ENST00000227524|gen|chr11|-	chr11:60658201-60658637	0.36	2.41867e-11
ENST00000529710|gen|chr11|+	chr11:68382145-68382720	0.34	1.2221e-06
ENST00000331204|gen|chr17|-	chr17:79845712-79846006	-0.41	8.33108e-07
ENST00000503537|gen|chr5|-	chr5:14652049-14653438	-0.55	0
ENST00000199814|gen|chr5|-	chr5:150070355-150071312	0.41	2.23888e-54
ENST00000306999|gen|chr7|-	chr7:16639400-16640385	0.51	7.38746e-17
ENST00000435222|gen|chr22|-	chr22:22239620-22240012	-0.55	1.17101e-47
ENST00000416503|gen|chr2|+	chr2:114253320-114253748	-0.48	3.25743e-47
ENST00000394366|gen|chr14|+	chr14:70238178-70238690	0.61	0
ENST00000243457|gen|chr17|+	chr17:68172464-68176189	-0.32	1.21185e-18
ENST00000380909|gen|chr22|+	chr22:50636948-50637993	0.34	0.00021469
ENST00000260762|gen|chr10|+	chr10:94818112-94819247	0.4	2.82009e-05
ENST00000426049|gen|chr10|-	chr10:32800263-32800665	-0.52	5.88058e-207
ENST00000418532|gen|chr13|+	chr13:78337355-78338377	-0.49	8.19538e-06
ENST00000409796|gen|chr15|-	chr15:100267609-100269327	0.38	0.00160127
ENST00000442786|gen|chr17|+	chr17:36294031-36294915	-0.45	9.54062e-13
ENST00000270460|gen|chr19|+	chr19:56206722-56207132	-0.47	8.73753e-08
ENST00000262719|gen|chr18|+	chr18:60646664-60647666	0.42	3.02507e-12
ENST00000313285|gen|chr19|+	chr19:6751222-6751537	-0.32	0.00378307
ENST00000335430|gen|chr1|+	chr1:44395803-44396830	0.49	1.26519e-35
ENST00000369683|gen|chr10|-	chr10:111624523-111624941	-0.33	6.08628e-21
ENST00000317897|gen|chr3|-	chr3:184428155-184428685	-0.38	8.4453e-18
ENST00000275820|gen|chr7|+	chr7:156762397-156765876	-0.4	6.7184e-07
ENST00000361151|gen|chr19|-	chr19:9523271-9523950	0.33	2.17255e-06
ENST00000422087|gen|chr7|-	chr7:108112070-108112844	-0.31	1.09466e-10
ENST00000519699|gen|chr8|-	chr8:8997072-8998303	-0.34	0.000137606
ENST00000368315|gen|chr1|-	chr1:155916629-155917732	0.32	5.74776e-88
ENST00000402543|gen|chr3|+	chr3:107524304-107525189	-0.35	6.11306e-07
ENST00000546893|gen|chr12|-	chr12:46582347-46582752	-0.31	1.02526e-17
ENST00000372996|gen|chr6|+	chr6:41900098-41900734	0.37	1.28978e-17
ENST00000495072|gen|chr1|-	chr1:46165416-46165862	-0.36	2.91672e-06
ENST00000490743|gen|chr1|+	chr1:155583849-155584742	0.34	2.44562e-18
ENST00000544443|gen|chr1|-	chr1:108115469-108115952	0.43	1.36358e-110
ENST00000460031|gen|chr1|-	chr1:43232177-43232660	-0.57	2.35878e-229
ENST00000446276|gen|chr1|+	chr1:39951466-39952659	0.31	6.22492e-17
ENST00000448814|gen|chr10|-	chr10:112658487-112660117	-0.48	1.49191e-16
ENST00000361462|gen|chr14|+	chr14:45542764-45543634	0.35	7.49599e-07
ENST00000484449|gen|chr6|-	chr6:30584254-30584775	-0.38	2.50828e-16
ENST00000533035|gen|chr11|+	chr11:65633523-65633911	0.44	1.16626e-06
ENST00000559291|gen|chr15|-	chr15:40845635-40846169	-0.44	3.1032e-42
ENST00000549069|gen|chr12|-	chr12:113737136-113737581	0.32	1.26877e-08
ENST00000340875|gen|chr1|-	chr1:156433521-156437436	-0.3	1.85237e-38
ENST00000532192|gen|chr14|+	chr14:73567026-73567703	-0.6	9.98186e-11
ENST00000381259|gen|chr12|+	chr12:28702106-28703098	0.33	2.33328e-18
ENST00000359213|gen|chr3|-	chr3:118930588-118931395	0.49	1.75132e-16
ENST00000348962|gen|chr12|+	chr12:15749023-15750327	-0.32	4.70532e-08
ENST00000306247|gen|chr16|-	chr16:74705752-74706401	0.34	0.00113727
ENST00000416501|gen|chr7|+	chr7:135612562-135613214	0.36	6.81407e-128
ENST00000442921|gen|chr12|+	chr12:15749023-15750333	-0.31	4.73687e-08
ENST00000256196|gen|chr11|-	chr11:14300295-14300882	-0.31	7.29887e-07
ENST00000569768|gen|chr16|-	chr16:20752830-20753137	0.75	9.76988e-61
ENST00000519461|gen|chr8|-	chr8:9758198-9760839	-0.31	0.00190111
ENST00000395453|gen|chr12|-	chr12:46354237-46355090	-0.34	5.64973e-05
ENST00000370659|gen|chr6|+	chr6:63921788-63922929	-0.4	7.38208e-08
ENST00000435817|gen|chr5|-	chr5:141018868-141021064	-0.36	0.000784571
ENST00000337437|gen|chr22|+	chr22:38028718-38029570	0.48	4.48536e-20
ENST00000371677|gen|chr20|-	chr20:48697660-48699304	0.37	2.6818e-82
ENST00000289407|gen|chr7|+	chr7:128807715-128808637	0.3	0.000479596
ENST00000583778|gen|chr17|-	chr17:80406729-80407168	-0.37	0.000110334
ENST00000216879|gen|chr20|-	chr20:1422806-1424393	-0.32	0.00234317
ENST00000579933|gen|chr18|-	chr18:5238245-5238525	0.58	2.20878e-28
ENST00000404989|gen|chr22|+	chr22:44564558-44565064	0.49	1.88841e-06
ENST00000415136|gen|chr1|-	chr1:20978546-20978871	0.3	5.16642e-199
ENST00000406563|gen|chr6|-	chr6:41651715-41652336	0.3	5.42932e-07
ENST00000334482|gen|chr19|-	chr19:12907633-12907949	-0.32	2.0263e-11
ENST00000381658|gen|chr20|-	chr20:1422810-1424393	-0.32	0.00234317
ENST00000505078|gen|chr5|-	chr5:94042295-94043200	0.32	4.07079e-10
ENST00000407144|gen|chr17|-	chr17:55940056-55940646	-0.32	0.00640202
ENST00000456085|gen|chr19|-	chr19:19105406-19105801	-0.33	9.93142e-05
ENST00000261646|gen|chr17|-	chr17:17715386-17715935	-0.39	0.000493654
ENST00000395626|gen|chr17|+	chr17:19238761-19240028	0.47	5.36432e-06
ENST00000355341|gen|chr15|+	chr15:41106424-41106767	-0.49	3.76419e-05
ENST00000394838|gen|chr1|+	chr1:84700988-84704172	-0.32	6.51481e-10
ENST00000367030|gen|chr1|-	chr1:209788321-209788615	0.31	3.28243e-05
ENST00000234310|gen|chr2|-	chr2:68405988-68408094	-0.42	7.32186e-71
ENST00000313871|gen|chrX|+	chrX:1720487-1721407	0.35	1.04231e-23
ENST00000480585|gen|chr6|-	chr6:41034677-41035158	0.3	6.34298e-14
ENST00000430804|gen|chr12|+	chr12:40761445-40763087	0.31	0.00253377
ENST00000319363|gen|chr22|+	chr22:17590710-17596583	-0.3	3.60227e-16
ENST00000398868|gen|chr11|-	chr11:63391558-63396790	-0.35	4.23548e-15
ENST00000441050|gen|chr11|+	chr11:86519837-86520169	-0.5	6.56251e-18
ENST00000430490|gen|chr7|+	chr7:76134918-76135308	-0.45	5.05933e-05
ENST00000442099|gen|chr7|+	chr7:73112176-73112482	-0.38	3.59968e-10
ENST00000506734|gen|chr5|+	chr5:69372845-69373423	-0.4	3.49944e-52
ENST00000558398|gen|chr15|-	chr15:23285219-23285752	-0.34	2.12753e-05
ENST00000367297|gen|chr1|+	chr1:201789060-201796102	-0.35	0.00036958
ENST00000537718|gen|chr16|-	chr16:88762909-88763975	0.37	1.35801e-15
ENST00000555997|gen|chr14|-	chr14:69254376-69257204	-0.5	6.06201e-230
ENST00000596924|gen|chr19|-	chr19:58858718-58859000	0.53	3.40395e-07
ENST00000514014|gen|chr4|-	chr4:40427428-40427920	-0.34	1.37284e-48
ENST00000251943|gen|chrX|+	chrX:111003227-111003873	0.37	0.00208728
ENST00000597636|gen|chr19|-	chr19:50164706-50165196	-0.42	3.69128e-05
ENST00000563934|gen|chr16|-	chr16:20870317-20871207	0.33	0.00276884
ENST00000412671|gen|chr14|+	chr14:91691177-91691696	0.36	6.23563e-13
ENST00000477891|gen|chr10|-	chr10:15902204-15902497	0.37	4.69477e-11
ENST00000412128|gen|chr2|+	chr2:232577561-232577978	-0.33	0
ENST00000289963|gen|chr8|+	chr8:22398315-22398652	-0.32	0.000136129
ENST00000393792|gen|chr5|-	chr5:171636643-171638833	-0.3	2.64748e-34
ENST00000378538|gen|chr11|-	chr11:47376410-47376777	0.71	5.60595e-22
ENST00000552387|gen|chr12|-	chr12:54793647-54794642	-0.34	1.68743e-05
ENST00000310054|gen|chr19|+	chr19:41712393-41713444	0.45	2.70717e-06
ENST00000502554|gen|chr4|-	chr4:144832666-144833206	-0.3	0.0242197
ENST00000427436|gen|chr3|+	chr3:14519973-14520409	0.3	0.0103161
ENST00000262971|gen|chr19|+	chr19:4037873-4039384	0.49	7.28016e-10
ENST00000343317|gen|chr6|-	chr6:41651715-41652336	0.3	5.42932e-07
ENST00000415933|gen|chr7|+	chr7:44840885-44841223	-0.32	0
ENST00000529444|gen|chr11|-	chr11:47261043-47261666	0.33	5.70266e-45
ENST00000578419|gen|chr17|+	chr17:77077979-77078631	-0.63	1.34415e-20
ENST00000522322|gen|chr14|+	chr14:91691177-91691699	0.37	3.78304e-13
ENST00000333602|gen|chr3|-	chr3:195590234-195591051	0.56	4.71632e-14
ENST00000543766|gen|chr1|+	chr1:12569078-12570415	0.34	1.22253e-10
ENST00000526514|gen|chr11|-	chr11:118778978-118779258	0.44	1.13906e-07
ENST00000371144|gen|chrX|+	chrX:123234447-123234752	-0.34	5.72396e-31
ENST00000376943|gen|chrX|-	chrX:47834249-47835565	0.4	9.95932e-05
ENST00000409939|gen|chr16|-	chr16:30368422-30369264	0.33	1.11814e-10
ENST00000544203|gen|chr7|+	chr7:38269523-38270235	0.31	7.45389e-35
ENST00000395598|gen|chr22|-	chr22:51205933-51207203	-0.3	8.1138e-09
ENST00000592529|gen|chr19|-	chr19:44979860-44980618	0.32	0.000869052
ENST00000533099|gen|chr1|+	chr1:104095895-104097734	-0.36	1.08988e-12
ENST00000377242|gen|chr10|+	chr10:20568748-20569286	-0.36	5.24278e-85
ENST00000521077|gen|chr14|+	chr14:91691177-91691699	0.37	3.78304e-13
ENST00000446312|gen|chr6|+	chr6:30866932-30867929	0.47	1.35062e-13
ENST00000361226|gen|chr9|+	chr9:35561379-35561889	0.32	1.21318e-18
ENST00000416016|gen|chr17|+	chr17:7215140-7215774	0.42	9.93809e-104
ENST00000560189|gen|chr15|-	chr15:81271106-81271481	-0.32	1.68448e-51
ENST00000314134|gen|chr11|+	chr11:45832886-45834566	0.45	2.85562e-06
ENST00000373043|gen|chr1|+	chr1:38274745-38275124	0.33	3.07289e-21
ENST00000518868|gen|chr14|+	chr14:91691177-91691696	0.36	6.23563e-13
ENST00000404590|gen|chr2|+	chr2:148684843-148685498	-0.31	6.61171e-07
ENST00000556394|gen|chr14|-	chr14:77743333-77743718	-0.35	0.000584075
ENST00000564929|gen|chr15|-	chr15:75648946-75649298	0.49	3.497e-06
ENST00000382004|gen|chr9|-	chr9:3218296-3225041	-0.36	7.76377e-05
ENST00000389194|gen|chr21|-	chr21:30300465-30302769	0.34	7.7885e-15
ENST00000224756|gen|chr10|+	chr10:86273299-86278273	-0.35	5.84938e-05
ENST00000317402|gen|chr2|+	chr2:17963206-17966076	-0.41	4.92038e-06
ENST00000489430|gen|chr1|-	chr1:228296137-228296955	-0.35	0.00404165
ENST00000574867|gen|chr17|-	chr17:5322673-5322982	0.58	5.53953e-25
ENST00000404792|gen|chr11|+	chr11:71712907-71713572	0.36	9.92267e-06
ENST00000464356|gen|chr1|-	chr1:156433518-156437436	-0.3	2.86303e-38
ENST00000431839|gen|chr7|+	chr7:107217757-107218354	-0.51	5.35414e-06
ENST00000531989|gen|chr11|+	chr11:65119230-65120452	0.36	2.13728e-24
ENST00000540286|gen|chr7|+	chr7:56130778-56131094	-0.34	2.24929e-102
ENST00000502935|gen|chr10|-	chr10:111624523-111624941	-0.33	6.08628e-21
ENST00000358855|gen|chr9|-	chr9:95059767-95060117	-0.41	6.30411e-13
ENST00000587460|gen|chr19|+	chr19:1376517-1376916	-0.35	3.72243e-21
ENST00000549137|gen|chr12|-	chr12:50045715-50046025	0.3	1.15366e-18
ENST00000412976|gen|chr10|-	chr10:65928719-65930611	-0.31	0.000413634
ENST00000601630|gen|chr19|+	chr19:18679441-18680120	0.35	9.97058e-22
ENST00000366503|gen|chr1|-	chr1:247200085-247200750	0.37	0.00161563
ENST00000407763|gen|chr6|-	chr6:149433144-149433808	-0.6	1.44625e-16
ENST00000415862|gen|chr20|-	chr20:48697660-48699304	0.37	2.6818e-82
ENST00000578434|gen|chr17|-	chr17:26879355-26879643	0.45	2.06788e-12
ENST00000370689|gen|chr1|+	chr1:84700988-84704181	-0.32	6.51481e-10
ENST00000543710|gen|chr1|+	chr1:12569078-12569753	-0.34	6.46562e-12
ENST00000539107|gen|chr12|+	chr12:28702106-28703099	0.33	2.33328e-18
ENST00000351546|gen|chr13|+	chr13:78337355-78338377	-0.49	8.19538e-06
ENST00000532219|gen|chr5|+	chr5:139928822-139929154	-0.43	3.97075e-05
ENST00000359210|gen|chr16|+	chr16:22345021-22345346	-0.36	1.0119e-09
ENST00000397758|gen|chr3|-	chr3:175436018-175436458	-0.38	1.10578e-125
ENST00000461864|gen|chr3|-	chr3:136580588-136580879	0.33	1.93623e-11
ENST00000498419|gen|chr1|-	chr1:31405690-31406057	0.38	1.91964e-55
ENST00000599006|gen|chr19|+	chr19:18780084-18780608	0.35	1.62305e-06
ENST00000553461|gen|chr14|+	chr14:97000945-97001226	-0.36	2.75176e-05
ENST00000592904|gen|chr19|-	chr19:9523276-9523950	0.34	2.17255e-06
ENST00000371657|gen|chr20|-	chr20:48697660-48699304	0.37	2.6818e-82
ENST00000236826|gen|chr11|-	chr11:102582525-102584078	0.4	2.5388e-23
ENST00000396056|gen|chr3|+	chr3:44701439-44702281	0.34	6.10487e-05
ENST00000565111|gen|chr16|-	chr16:2694750-2695215	-0.39	0.000234593
ENST00000549293|gen|chr14|+	chr14:75302477-75302893	0.36	0.00184511
ENST00000592939|gen|chr17|-	chr17:76103478-76106416	0.3	0.0120059
ENST00000369563|gen|chr1|+	chr1:114454813-114456708	0.32	2.38151e-05
ENST00000380277|gen|chr6|-	chr6:3722853-3723852	0.36	4.04785e-10
ENST00000298818|gen|chr14|+	chr14:74961564-74962069	-0.3	1.60753e-09
ENST00000348502|gen|chrX|-	chrX:108884565-108887257	0.3	2.46294e-271
ENST00000343632|gen|chr22|+	chr22:38028718-38029571	0.48	4.48536e-20
ENST00000438896|gen|chr1|-	chr1:227918934-227920092	0.42	7.48675e-07
ENST00000602566|gen|chr1|-	chr1:120535403-120539295	-0.45	4.21686e-12
ENST00000436062|gen|chr7|-	chr7:108112104-108112844	-0.32	2.0273e-11
ENST00000252527|gen|chr14|+	chr14:105185131-105185942	0.36	2.18568e-15
ENST00000379103|gen|chr17|-	chr17:26205339-26206498	0.37	0.00769667
ENST00000376692|gen|chr1|-	chr1:11734537-11734831	-0.32	0.00109536
ENST00000266564|gen|chr12|+	chr12:7362819-7364076	0.43	6.40601e-17
ENST00000216019|gen|chr22|-	chr22:38901955-38902299	0.43	4.09916e-41
ENST00000503425|gen|chr5|+	chr5:176491600-176491967	-0.31	0.0308257
ENST00000553238|gen|chr12|-	chr12:113772247-113772638	0.34	2.58716e-17
ENST00000263681|gen|chr11|+	chr11:74351811-74354102	-0.33	1.44049e-05
ENST00000221327|gen|chr19|-	chr19:44979853-44980618	0.32	0.000869052
ENST00000289989|gen|chr8|+	chr8:22460819-22461663	0.4	2.05541e-07
ENST00000592896|gen|chr19|+	chr19:9452304-9453141	-0.41	9.49282e-11
ENST00000373033|gen|chr6|-	chr6:41651717-41652336	0.3	5.08174e-07
ENST00000484462|gen|chr16|-	chr16:9250258-9250738	0.39	0
ENST00000602728|gen|chr3|+	chr3:52741828-52742182	-0.33	7.47391e-107
ENST00000517962|gen|chr8|+	chr8:22432499-22432824	0.3	0.000287243
ENST00000344850|gen|chr2|-	chr2:144703582-144704618	-0.36	2.06224e-08
ENST00000286760|gen|chr15|+	chr15:83502288-83503611	-0.31	1.88303e-06
ENST00000288228|gen|chr15|+	chr15:59813577-59815748	-0.3	0.00948003
ENST00000368291|gen|chr6|-	chr6:127610778-127611422	-0.35	9.23691e-146
ENST00000392604|gen|chr2|-	chr2:172180442-172180872	-0.31	0.000869756
ENST00000472550|gen|chr1|-	chr1:155224443-155224755	0.39	1.33274e-09
ENST00000563307|gen|chr16|-	chr16:58193454-58197974	-0.35	1.24831e-13
ENST00000284503|gen|chr8|+	chr8:11643782-11644855	0.33	0.00104593
ENST00000414624|gen|chr11|-	chr11:61658640-61658926	0.39	8.85716e-05
ENST00000575214|gen|chr16|-	chr16:3073233-3074262	-0.41	7.8297e-09
ENST00000428187|gen|chr3|-	chr3:195590235-195591051	0.56	1.24963e-13
ENST00000588921|gen|chr18|+	chr18:77137246-77138142	-0.38	0.000931524
ENST00000427762|gen|chr1|-	chr1:59096512-59097202	-0.43	8.21132e-120
ENST00000369889|gen|chr10|+	chr10:104573088-104576021	-0.3	1.05199e-30
ENST00000228251|gen|chr12|-	chr12:10851811-10852253	-0.34	6.74818e-28
ENST00000466548|gen|chr13|+	chr13:78337355-78338259	-0.41	0.000181763
ENST00000590794|gen|chr19|+	chr19:45911572-45911859	0.39	3.02238e-08
ENST00000295448|gen|chr4|-	chr4:44704155-44705097	-0.32	2.14156e-06
ENST00000359889|gen|chrX|-	chrX:153734489-153735141	0.33	0.000292689
ENST00000519186|gen|chr8|-	chr8:38853731-38854017	0.31	1.34265e-27
ENST00000312838|gen|chr16|-	chr16:88762902-88763975	0.39	2.79257e-16
ENST00000447221|gen|chr9|-	chr9:139622332-139622636	0.5	9.74076e-10
ENST00000521524|gen|chr8|+	chr8:57129889-57130248	0.37	4.60294e-26
ENST00000356521|gen|chr9|-	chr9:121040-121466	-0.42	2.98862e-58
ENST00000528853|gen|chr11|+	chr11:70229286-70229735	0.3	4.55666e-18
ENST00000446688|gen|chr2|-	chr2:218667511-218669181	0.31	6.09402e-06
ENST00000399534|gen|chr5|+	chr5:43175235-43175821	-0.45	1.33235e-33
ENST00000523771|gen|chr14|+	chr14:91691177-91691699	0.37	3.78304e-13
ENST00000308807|gen|chr16|-	chr16:74705758-74706401	0.34	0.00113727
ENST00000425198|gen|chr7|+	chr7:35943863-35944915	0.31	1.1169e-64
ENST00000242480|gen|chr10|-	chr10:64571755-64572966	-0.34	4.38284e-18
ENST00000542155|gen|chr2|-	chr2:144703582-144704618	-0.36	2.06224e-08
ENST00000373548|gen|chr1|+	chr1:32798645-32799236	-0.4	1.91933e-40
ENST00000381254|gen|chr2|+	chr2:17963206-17966632	-0.44	1.85805e-06
ENST00000592292|gen|chr19|-	chr19:9523303-9523950	0.36	1.11457e-07
ENST00000220562|gen|chr8|+	chr8:28608383-28611204	0.3	7.47627e-09
ENST00000568295|gen|chr16|+	chr16:89804383-89804979	0.3	0.000532513
ENST00000354412|gen|chr1|-	chr1:53712239-53712689	-0.31	7.7209e-13
ENST00000296468|gen|chr4|-	chr4:128838959-128841784	-0.32	6.16823e-05
ENST00000409586|gen|chr8|+	chr8:22460819-22461646	0.41	4.36687e-08
ENST00000609375|gen|chr20|-	chr20:10394167-10394579	-0.38	2.33841e-08
ENST00000428926|gen|chr14|+	chr14:91691177-91691696	0.36	6.23563e-13
ENST00000595516|gen|chr19|-	chr19:49954741-49955057	0.45	3.42854e-85
ENST00000404583|gen|chr22|-	chr22:46639907-46640988	0.3	0.00177811
ENST00000434457|gen|chr9|+	chr9:19372171-19372596	0.34	9.08169e-15
ENST00000366671|gen|chr2|+	chr2:63283451-63284971	0.31	1.45385e-05
ENST00000312908|gen|chr19|-	chr19:37675723-37676128	-0.32	8.24674e-05
ENST00000324432|gen|chr7|+	chr7:76134918-76135308	-0.45	5.05933e-05
ENST00000393705|gen|chr11|+	chr11:71712907-71713573	0.36	9.92267e-06
ENST00000370685|gen|chr1|+	chr1:84700988-84704181	-0.32	6.51481e-10
ENST00000493217|gen|chr7|-	chr7:100076416-100076792	-0.3	5.34889e-13
ENST00000333209|gen|chr4|-	chr4:90166085-90168930	0.39	2.73011e-05
ENST00000394163|gen|chr7|+	chr7:99171207-99174076	0.33	1.98758e-11
ENST00000435091|gen|chr17|+	chr17:79089569-79090024	0.36	2.18119e-05
ENST00000450997|gen|chr11|-	chr11:61067247-61067607	-0.37	1.93387e-63
ENST00000447138|gen|chr20|-	chr20:24943580-24944636	0.33	8.24276e-37
ENST00000434197|gen|chr7|+	chr7:38269523-38269980	0.43	6.93516e-82
ENST00000484000|gen|chr1|-	chr1:205779426-205780215	-0.47	9.22314e-10
ENST00000260187|gen|chr11|-	chr11:119225925-119227544	-0.39	2.76886e-16
ENST00000393035|gen|chr3|+	chr3:138351921-138352218	-0.3	0.00020368
ENST00000354698|gen|chr3|+	chr3:48310276-48312477	-0.58	5.15498e-20
ENST00000327877|gen|chrX|-	chrX:40488284-40489414	-0.32	1.77381e-12
ENST00000545616|gen|chr20|-	chr20:3914213-3914709	-0.38	7.28794e-08
ENST00000482525|gen|chr3|+	chr3:128532265-128533196	-0.4	0
ENST00000203556|gen|chr19|-	chr19:19740284-19740771	0.35	1.23898e-26
ENST00000356909|gen|chr22|+	chr22:44602196-44602515	-0.38	1.5133e-07
ENST00000262435|gen|chr17|-	chr17:62541482-62541965	-0.34	2.39866e-16
ENST00000538582|gen|chr12|+	chr12:21621688-21623284	-0.36	1.86334e-63
ENST00000227618|gen|chr11|-	chr11:71820632-71820926	-0.3	0.00209723
ENST00000424963|gen|chr14|+	chr14:102676217-102676863	-0.3	4.04371e-05
ENST00000545668|gen|chr12|+	chr12:31256967-31257725	0.43	4.50674e-06
ENST00000511459|gen|chr5|-	chr5:139942990-139943500	-0.34	0.00112809
ENST00000553352|gen|chr14|+	chr14:39819468-39819849	-0.46	1.08261e-23
ENST00000584460|gen|chr17|+	chr17:80014928-80015339	0.33	5.11629e-07
ENST00000440538|gen|chr1|-	chr1:31405690-31406057	0.38	1.91964e-55
ENST00000371674|gen|chr20|-	chr20:48697660-48699304	0.37	2.6818e-82
ENST00000265807|gen|chr8|+	chr8:19252153-19253729	0.38	0.00282177
ENST00000375190|gen|chr19|-	chr19:3594503-3595685	-0.43	2.14473e-06
ENST00000260049|gen|chr11|+	chr11:71712907-71713572	0.36	9.92267e-06
ENST00000372925|gen|chr1|+	chr1:39951466-39952659	0.31	6.22492e-17
ENST00000524416|gen|chr11|-	chr11:6237799-6238298	0.32	0.0054541
ENST00000536867|gen|chr16|+	chr16:72146396-72146802	-0.32	4.99286e-07
ENST00000367296|gen|chr1|+	chr1:201789060-201796097	-0.35	0.00036958
ENST00000571955|gen|chr17|+	chr17:7215140-7215774	0.42	9.93809e-104
ENST00000491062|gen|chr3|+	chr3:180693926-180694206	0.32	3.31724e-96
ENST00000343225|gen|chr5|+	chr5:127522323-127524134	-0.34	0.00337626
ENST00000357272|gen|chr3|+	chr3:58156301-58157982	0.34	1.92363e-05
ENST00000369393|gen|chr6|-	chr6:90352217-90353723	-0.36	8.31266e-10
ENST00000423485|gen|chr17|-	chr17:38544767-38545770	0.38	5.4542e-06
ENST00000323061|gen|chr4|-	chr4:89617065-89618356	0.36	1.2957e-14
ENST00000495414|gen|chr3|+	chr3:143708683-143709441	-0.46	4.36842e-14
ENST00000394839|gen|chr1|+	chr1:84700988-84704181	-0.32	6.51481e-10
ENST00000419727|gen|chr14|+	chr14:75936178-75936501	0.32	1.16961e-05
ENST00000378557|gen|chr9|-	chr9:35104138-35105217	0.32	2.20361e-21
ENST00000564155|gen|chr16|-	chr16:71765785-71766960	-0.32	8.33574e-30
ENST00000398263|gen|chr2|-	chr2:85545149-85549858	0.37	3.09617e-156
ENST00000392403|gen|chr1|-	chr1:155305845-155307450	-0.33	5.59299e-10
ENST00000510878|gen|chr1|+	chr1:11810343-11810690	0.33	5.13723e-07
ENST00000372374|gen|chr1|+	chr1:44395893-44396830	0.36	1.65138e-14
ENST00000585393|gen|chr17|-	chr17:66417626-66417957	-0.38	2.60829e-15
ENST00000409683|gen|chr2|+	chr2:232577561-232577999	-0.3	0
ENST00000439032|gen|chr10|-	chr10:64571762-64572966	-0.37	1.54624e-20
ENST00000413366|gen|chr17|+	chr17:64800155-64806861	-0.47	8.64347e-15
ENST00000502653|gen|chr4|+	chr4:71672376-71672819	0.37	4.95632e-05
ENST00000374976|gen|chr17|-	chr17:76103479-76106416	0.3	0.0120059
ENST00000366835|gen|chr1|-	chr1:226033236-226034633	-0.3	0.000110512
ENST00000398495|gen|chr18|-	chr18:47797411-47797870	-0.31	1.61576e-07
ENST00000575040|gen|chr16|-	chr16:3022793-3023216	-0.36	0.000898058
ENST00000380638|gen|chr4|-	chr4:91759965-91760263	0.81	0
ENST00000316448|gen|chr19|+	chr19:13054727-13055303	0.36	0
ENST00000464525|gen|chr7|-	chr7:102207443-102208294	0.55	6.42358e-09
ENST00000451500|gen|chr2|+	chr2:192550324-192550883	-0.38	9.73692e-33
ENST00000299173|gen|chr15|+	chr15:41106424-41106767	-0.49	3.76419e-05
ENST00000468084|gen|chr1|+	chr1:38274745-38275121	0.33	7.68262e-21
ENST00000369643|gen|chrX|-	chrX:153734501-153735141	0.32	0.000380298

## Sheet: Rv_0hr
Gene	Loci	PDUI_Group_diff	adjusted.P_val
ENST00000450734|gen|chr1|-	chr1:228318-228775	-0.41	3.0512e-33
ENST00000590306|gen|chr19|-	chr19:9523279-9523950	0.32	4.31455e-07
ENST00000325180|gen|chr22|+	chr22:38028718-38029571	0.4	6.56569e-10
ENST00000428358|gen|chr19|+	chr19:10224530-10225456	-0.3	1.23608e-06
ENST00000399886|gen|chr14|-	chr14:24409571-24410367	-0.34	0.000499444
ENST00000226319|gen|chr4|+	chr4:129793417-129796379	0.3	1.45371e-05
ENST00000438958|gen|chr15|-	chr15:34817482-34819832	0.38	2.33942e-07
ENST00000470236|gen|chr3|-	chr3:136580456-136580896	0.33	1.90767e-19
ENST00000609853|gen|chr10|-	chr10:11606125-11607563	-0.34	3.21766e-06
ENST00000498406|gen|chr22|-	chr22:21355544-21356031	-0.35	5.5431e-08
ENST00000502412|gen|chr5|-	chr5:180275137-180275791	-0.41	7.29056e-07
ENST00000342648|gen|chr17|+	chr17:72443167-72443568	-0.3	0.00494018
ENST00000520328|gen|chr14|+	chr14:91691177-91691696	0.37	6.80536e-15
ENST00000370247|gen|chr1|-	chr1:94027346-94027797	-0.4	0.00198383
ENST00000539199|gen|chr4|-	chr4:114135136-114135578	-0.5	0
ENST00000262457|gen|chr9|+	chr9:103062956-103063282	-0.32	0.000762988
ENST00000509622|gen|chr4|+	chr4:113578402-113578742	-0.33	8.35888e-15
ENST00000392908|gen|chr14|-	chr14:100757454-100759049	0.37	8.83048e-06
ENST00000479408|gen|chr1|-	chr1:144902727-144903029	-0.32	5.88297e-07
ENST00000414259|gen|chr1|-	chr1:231041989-231042650	0.4	5.66958e-35
ENST00000484444|gen|chr10|+	chr10:90773875-90774376	-0.43	2.80493e-08
ENST00000483080|gen|chr10|-	chr10:81585953-81586240	0.37	4.43818e-08
ENST00000426851|gen|chr7|+	chr7:148876893-148879894	-0.34	1.04381e-06
ENST00000443213|gen|chr2|-	chr2:38975720-38976657	-0.34	6.93128e-18
ENST00000567461|gen|chr15|+	chr15:45898712-45899179	-0.31	2.57109e-30
ENST00000369138|gen|chr6|+	chr6:102516221-102517958	-0.35	0.00390667
ENST00000277540|gen|chr9|-	chr9:140449360-140449690	0.3	0.000147143
ENST00000439741|gen|chr1|-	chr1:149900545-149901020	-0.3	6.5681e-16
ENST00000306058|gen|chr20|+	chr20:31025141-31027121	0.32	1.88853e-10
ENST00000316950|gen|chr19|-	chr19:37902056-37903498	-0.34	0.00984645
ENST00000371852|gen|chr10|-	chr10:90965693-90966230	-0.46	6.00616e-07
ENST00000366662|gen|chr1|-	chr1:231041988-231042650	0.4	5.66958e-35
ENST00000413795|gen|chr6|+	chr6:102516221-102517958	-0.35	0.00390667
ENST00000321385|gen|chr8|+	chr8:144682002-144682485	-0.37	0.000997854
ENST00000265631|gen|chr7|-	chr7:95749531-95750502	-0.33	2.63916e-06
ENST00000417860|gen|chr10|-	chr10:89079612-89079956	-0.52	1.88076e-07
ENST00000409739|gen|chr2|+	chr2:239237566-239237983	-0.33	3.38629e-07
ENST00000392867|gen|chr2|-	chr2:144703580-144704618	-0.38	4.25392e-12
ENST00000422673|gen|chr16|+	chr16:16486208-16486537	0.31	5.55668e-07
ENST00000475381|gen|chr3|-	chr3:172348038-172351264	-0.31	2.81611e-07
ENST00000395595|gen|chr22|-	chr22:51205933-51207203	-0.3	5.72374e-16
ENST00000355228|gen|chr1|+	chr1:120854586-120855607	-0.32	2.23872e-30
ENST00000358417|gen|chr15|-	chr15:101844133-101845462	-0.33	5.03892e-17
ENST00000354869|gen|chr22|-	chr22:51205931-51207203	-0.3	5.72374e-16
ENST00000443233|gen|chr7|+	chr7:107217757-107218295	-0.34	0.000219567
ENST00000378945|gen|chrX|+	chrX:30746859-30747287	-0.34	6.5451e-116
ENST00000432496|gen|chr4|-	chr4:106967232-106967726	-0.31	0.000182767
ENST00000392149|gen|chr19|-	chr19:37902056-37903498	-0.34	0.00984645
ENST00000402077|gen|chr22|+	chr22:37458634-37459430	-0.3	0.00647446
ENST00000464171|gen|chr3|+	chr3:158262064-158263519	0.3	2.77394e-17
ENST00000337623|gen|chr10|+	chr10:127452041-127452708	-0.3	1.53736e-06
ENST00000457974|gen|chr19|-	chr19:49496251-49496540	0.33	7.60954e-16
ENST00000301215|gen|chr19|+	chr19:42730568-42732353	-0.31	0.00571648
ENST00000542865|gen|chr12|+	chr12:26221751-26222418	0.33	1.77494e-09
ENST00000534686|gen|chr11|-	chr11:14901681-14902277	-0.33	0.000478719
ENST00000430643|gen|chr1|-	chr1:46162433-46162747	-0.4	0.00158191
ENST00000545891|gen|chr12|-	chr12:124420982-124421604	-0.3	0.000393989
ENST00000227163|gen|chr11|-	chr11:47376463-47376777	0.44	2.12185e-15
ENST00000328306|gen|chrX|-	chrX:46464752-46466386	-0.34	0.00013788
ENST00000376568|gen|chr6|+	chr6:30867073-30867930	0.35	4.80949e-09
ENST00000556072|gen|chr14|-	chr14:77252427-77253067	-0.39	6.76104e-06
ENST00000414640|gen|chr1|-	chr1:230417235-230417639	-0.32	2.14746e-18
ENST00000344293|gen|chr10|+	chr10:8056714-8058590	-0.47	5.72018e-06
ENST00000427314|gen|chr12|-	chr12:50382944-50384050	-0.47	1.93815e-05
ENST00000397876|gen|chr16|+	chr16:107085-107372	-0.33	6.75316e-06
ENST00000359139|gen|chr22|+	chr22:50882662-50883514	0.42	2.47145e-05
ENST00000391875|gen|chr1|-	chr1:224415035-224415327	0.49	6.30265e-09
ENST00000440435|gen|chr14|-	chr14:71051241-71051608	0.3	6.0493e-10
ENST00000257075|gen|chr1|-	chr1:31404352-31406057	-0.32	8.80941e-46
ENST00000560211|gen|chr15|-	chr15:51750905-51751387	-0.36	4.05324e-05
ENST00000429818|gen|chr9|-	chr9:46687798-46688081	0.36	0.000571157
ENST00000377400|gen|chr9|-	chr9:121041-121466	-0.43	5.43736e-91
ENST00000417604|gen|chr16|+	chr16:70405889-70406200	-0.32	3.31899e-14
ENST00000529237|gen|chr11|-	chr11:14300227-14300882	-0.31	3.78503e-11
ENST00000357384|gen|chr18|-	chr18:33569848-33570558	-0.33	4.77979e-13
ENST00000369847|gen|chr10|-	chr10:105062552-105063661	-0.31	2.68226e-09
ENST00000394967|gen|chr2|+	chr2:175202268-175203220	-0.32	2.68748e-25
ENST00000376575|gen|chr6|+	chr6:30867073-30867929	0.35	4.80949e-09
ENST00000592614|gen|chr17|-	chr17:34797171-34798054	-0.34	0.000312236
ENST00000355544|gen|chr16|+	chr16:30215241-30215622	-0.34	6.63761e-06
ENST00000336249|gen|chrX|+	chrX:118586856-118587183	-0.34	2.10648e-17
ENST00000368346|gen|chr1|-	chr1:155305058-155307450	-0.45	3.35153e-16
ENST00000583359|gen|chr17|-	chr17:80407306-80407832	0.33	3.18566e-05
ENST00000267219|gen|chr13|+	chr13:78337355-78338364	-0.33	0.0130091
ENST00000480769|gen|chr1|-	chr1:185274667-185275632	-0.34	0.000172004
ENST00000406772|gen|chr22|+	chr22:38028718-38029570	0.4	6.56569e-10
ENST00000487220|gen|chr15|+	chr15:41247972-41248365	-0.3	7.48362e-19
ENST00000348831|gen|chr21|+	chr21:46642112-46646475	0.35	7.92439e-07
ENST00000302472|gen|chr5|+	chr5:40692480-40693837	-0.35	6.52181e-183
ENST00000539424|gen|chr17|+	chr17:36294600-36294914	-0.35	0.00442648
ENST00000357485|gen|chr2|+	chr2:97218050-97218375	-0.36	1.16728e-05
ENST00000452938|gen|chr20|+	chr20:6017719-6018037	-0.42	3.77205e-16
ENST00000372950|gen|chr10|-	chr10:75002581-75003157	0.36	6.21319e-17
ENST00000440639|gen|chr4|-	chr4:84376421-84376976	-0.37	6.47881e-07
ENST00000591365|gen|chr17|-	chr17:43297634-43299589	0.45	2.7681e-17
ENST00000259154|gen|chr1|+	chr1:215793960-215795149	0.53	1.39534e-17
ENST00000291547|gen|chr21|+	chr21:44450211-44453691	0.39	6.35508e-08
ENST00000512465|gen|chr4|+	chr4:2733501-2734279	0.34	0.000130588
ENST00000560861|gen|chr15|+	chr15:64434870-64435507	0.35	1.69268e-05
ENST00000486995|gen|chr5|+	chr5:71654029-71655055	-0.31	2.27581e-10
ENST00000487773|gen|chr2|-	chr2:38975720-38976054	-0.3	2.34016e-07
ENST00000373747|gen|chr1|-	chr1:31404352-31406057	-0.32	8.80941e-46
ENST00000404767|gen|chr7|-	chr7:1509912-1510212	0.41	0.00101132
ENST00000458276|gen|chr3|+	chr3:43760024-43760541	-0.5	3.18199e-18
ENST00000360423|gen|chr16|+	chr16:29475896-29476297	-0.35	3.47616e-06
ENST00000310447|gen|chr7|+	chr7:143002164-143004789	-0.33	8.22513e-10
ENST00000562695|gen|chr16|+	chr16:22087028-22087377	-0.44	6.75713e-05
ENST00000471142|gen|chr7|-	chr7:45148425-45148886	-0.47	1.54189e-63
ENST00000510708|gen|chr5|-	chr5:118175235-118176611	0.31	0.0018427
ENST00000587717|gen|chr19|-	chr19:3599846-3600131	-0.32	0.0185993
ENST00000595074|gen|chr19|-	chr19:49954741-49955048	0.3	5.80111e-51
ENST00000395591|gen|chr22|-	chr22:51205933-51207203	-0.3	5.72374e-16
ENST00000366661|gen|chr1|-	chr1:231041988-231042650	0.4	5.66958e-35
ENST00000431066|gen|chr2|-	chr2:38975720-38976657	-0.34	6.93128e-18
ENST00000269383|gen|chr17|-	chr17:73885040-73886859	-0.33	1.36868e-05
ENST00000425660|gen|chr7|-	chr7:5567911-5568350	-0.33	0
ENST00000361242|gen|chr2|-	chr2:220084775-220085168	-0.3	9.00111e-10
ENST00000309863|gen|chr2|+	chr2:109124086-109125854	-0.36	6.37474e-25
ENST00000400701|gen|chrX|-	chrX:221416-221740	-0.42	1.64299e-16
ENST00000556707|gen|chr14|-	chr14:24911303-24911659	-0.31	0.0155109
ENST00000590872|gen|chr19|+	chr19:4501922-4502213	-0.32	0.00543569
ENST00000264720|gen|chr2|-	chr2:27548722-27549541	-0.33	2.82197e-18
ENST00000555228|gen|chr14|+	chr14:74350880-74352159	0.53	1.92919e-15
ENST00000537411|gen|chr5|+	chr5:6668314-6668962	0.32	5.41895e-23
ENST00000401466|gen|chr2|+	chr2:120439365-120439694	-0.5	2.71818e-08
ENST00000405786|gen|chr8|+	chr8:41367102-41368493	-0.34	1.69594e-92
ENST00000422445|gen|chr16|+	chr16:58552627-58553407	-0.3	3.25887e-07
ENST00000574992|gen|chr17|-	chr17:79873315-79874328	-0.44	5.33269e-05
ENST00000535437|gen|chr9|-	chr9:26841733-26842298	-0.31	5.34242e-10
ENST00000594156|gen|chr19|-	chr19:48613743-48614070	0.45	3.36454e-12
ENST00000566069|gen|chr16|-	chr16:23614487-23614975	-0.35	3.66096e-06
ENST00000479522|gen|chr10|+	chr10:90773875-90774341	-0.41	3.03863e-09
ENST00000394153|gen|chrX|+	chrX:135292184-135293518	0.32	0.000135185
ENST00000504548|gen|chr8|+	chr8:144682002-144682485	-0.37	0.000997854
ENST00000361451|gen|chr19|-	chr19:9523271-9523950	0.31	1.26838e-06
ENST00000529435|gen|chr11|-	chr11:93467790-93468404	-0.33	2.27828e-16
ENST00000436609|gen|chrX|+	chrX:111003227-111003877	0.34	0.000484774
ENST00000261017|gen|chr2|+	chr2:204292075-204296896	-0.42	2.41004e-14
ENST00000395138|gen|chr16|+	chr16:30215241-30215631	-0.35	6.01153e-06
ENST00000409298|gen|chr2|-	chr2:144703582-144704618	-0.38	4.25392e-12
ENST00000394970|gen|chr3|-	chr3:52109301-52109902	-0.33	0.00165145
ENST00000542531|gen|chr11|-	chr11:71820634-71820926	-0.34	3.42932e-05
ENST00000395799|gen|chr16|+	chr16:24835128-24837548	-0.41	2.49686e-13
ENST00000359481|gen|chr2|+	chr2:88056338-88057152	-0.36	0.000153945
ENST00000344099|gen|chr19|-	chr19:19821279-19822160	0.33	0.000292468
ENST00000371848|gen|chrX|+	chrX:117582874-117583299	-0.3	3.42063e-05
ENST00000356080|gen|chr10|+	chr10:111893376-111893969	-0.51	2.61561e-06
ENST00000587994|gen|chr18|-	chr18:47309874-47310216	-0.37	1.6745e-10
ENST00000398213|gen|chr12|-	chr12:56295197-56295655	-0.34	3.32351e-20
ENST00000558555|gen|chr19|-	chr19:47906428-47906810	0.3	0.0251956
ENST00000360171|gen|chr9|+	chr9:70914503-70914929	-0.47	2.039e-68
ENST00000560804|gen|chr19|-	chr19:42595229-42595641	-0.34	3.39373e-20
ENST00000543587|gen|chr11|-	chr11:71820628-71820926	-0.33	0.000164984
ENST00000348161|gen|chr17|+	chr17:53038595-53039083	-0.43	1.61875e-05
ENST00000450006|gen|chr8|+	chr8:21961579-21961893	-0.4	4.88401e-05
ENST00000525834|gen|chr2|-	chr2:86078390-86078713	-0.4	4.31938e-08
ENST00000429514|gen|chr1|+	chr1:95710269-95711058	-0.55	2.70374e-07
ENST00000550285|gen|chr12|+	chr12:54971643-54972044	-0.3	2.80948e-06
ENST00000545763|gen|chr15|+	chr15:42059478-42062137	-0.32	1.40778e-19
ENST00000539173|gen|chr21|+	chr21:46642112-46646478	0.35	7.92439e-07
ENST00000525393|gen|chr14|+	chr14:91691177-91691696	0.37	6.80536e-15
ENST00000545272|gen|chr11|+	chr11:74717537-74717879	0.3	1.27822e-06
ENST00000543669|gen|chrX|+	chrX:135292184-135293518	0.32	0.000135185
ENST00000395593|gen|chr22|-	chr22:51205933-51207203	-0.3	5.72374e-16
ENST00000442431|gen|chrX|+	chrX:77381327-77381761	-0.35	0
ENST00000352689|gen|chr7|+	chr7:131172487-131181395	-0.36	2.32109e-09
ENST00000518557|gen|chr8|-	chr8:9758064-9758710	0.35	1.56815e-05
ENST00000351298|gen|chr3|-	chr3:171318615-171320867	-0.34	3.44611e-05
ENST00000545680|gen|chr11|-	chr11:71820632-71820926	-0.34	7.34187e-05
ENST00000425380|gen|chr11|+	chr11:125770163-125770543	-0.3	0.0332688
ENST00000425103|gen|chr4|+	chr4:6882693-6885897	-0.34	1.56366e-21
ENST00000480254|gen|chr6|-	chr6:32156499-32156854	-0.46	1.39259e-09
ENST00000508535|gen|chr4|-	chr4:38806732-38807154	0.51	8.14727e-08
ENST00000520817|gen|chr8|+	chr8:41367102-41368499	-0.33	1.18209e-91
ENST00000578337|gen|chr17|-	chr17:73126662-73126962	0.3	0.000117281
ENST00000297183|gen|chr5|+	chr5:139928822-139929163	-0.43	2.56834e-06
ENST00000512668|gen|chr5|-	chr5:32173915-32174423	-0.77	9.93453e-49
ENST00000492956|gen|chr1|-	chr1:43232177-43232688	-0.33	1.29179e-97
ENST00000263741|gen|chr1|-	chr1:1152310-1153049	0.46	1.25132e-56
ENST00000361687|gen|chr4|-	chr4:106967236-106967726	-0.31	0.000182767
ENST00000219069|gen|chr16|+	chr16:3340558-3341460	0.36	2.39759e-13
ENST00000456145|gen|chr11|-	chr11:2318402-2319151	0.35	0.00628023
ENST00000375687|gen|chr20|+	chr20:31025141-31027122	0.32	1.88853e-10
ENST00000558190|gen|chr14|-	chr14:92524895-92525877	0.45	8.52673e-06
ENST00000394479|gen|chr2|+	chr2:61149670-61150119	0.44	9.71743e-09
ENST00000447291|gen|chr10|-	chr10:5994783-5995222	-0.4	4.59675e-09
ENST00000354723|gen|chr16|+	chr16:30215241-30215627	-0.35	6.01153e-06
ENST00000267339|gen|chr13|-	chr13:111530886-111531983	-0.3	1.35529e-09
ENST00000309909|gen|chr12|+	chr12:117465977-117466441	-0.31	0.0041483
ENST00000553635|gen|chr14|+	chr14:70238178-70238666	0.32	1.83616e-100
ENST00000422511|gen|chr2|+	chr2:204292075-204293319	-0.46	6.0089e-16
ENST00000272521|gen|chr2|+	chr2:120439365-120439694	-0.5	2.71818e-08
ENST00000553731|gen|chr14|-	chr14:51101545-51102085	-0.31	1.39924e-18
ENST00000497377|gen|chr6|-	chr6:31322409-31322853	-0.47	1.22243e-05
ENST00000606872|gen|chr19|-	chr19:62114-66499	-0.51	9.30535e-17
ENST00000450676|gen|chr13|-	chr13:23270161-23270713	0.33	0
ENST00000296555|gen|chr4|-	chr4:153242410-153244032	-0.31	1.32076e-06
ENST00000543356|gen|chr9|-	chr9:36216939-36217361	-0.32	8.82942e-08
ENST00000544411|gen|chr15|+	chr15:72432603-72433311	0.49	3.63961e-07
ENST00000511834|gen|chr5|+	chr5:176491600-176492966	0.38	4.47724e-05
ENST00000366197|gen|chr19|+	chr19:57911257-57912786	0.33	3.44611e-05
ENST00000530326|gen|chr11|-	chr11:47799788-47800656	-0.31	4.88839e-43
ENST00000262662|gen|chr1|+	chr1:51439942-51440305	-0.3	1.02216e-05
ENST00000589432|gen|chr18|-	chr18:47309872-47310216	-0.37	3.68648e-10
ENST00000547100|gen|chr12|-	chr12:56712871-56713273	0.3	0.00362927
ENST00000322686|gen|chr4|+	chr4:152024235-152025069	0.49	1.25408e-08
ENST00000361603|gen|chrX|+	chrX:107939608-107940775	-0.3	0.00511318
ENST00000437989|gen|chr15|+	chr15:37101104-37102445	-0.38	2.85552e-06
ENST00000235310|gen|chr1|-	chr1:11734536-11734831	-0.4	2.63437e-06
ENST00000434352|gen|chr7|-	chr7:99040512-99041119	-0.39	1.34025e-13
ENST00000354402|gen|chr5|-	chr5:139937856-139938169	0.39	1.19915e-07
ENST00000529067|gen|chr19|-	chr19:42595237-42595743	-0.34	1.61497e-31
ENST00000374171|gen|chr9|-	chr9:116169514-116171090	0.38	1.44606e-58
ENST00000570738|gen|chr17|+	chr17:54940152-54940650	-0.43	0.00131514
ENST00000492763|gen|chrX|-	chrX:153744083-153744489	-0.34	0.00466186
ENST00000219481|gen|chr16|+	chr16:461889-462487	-0.42	0.000186488
ENST00000424332|gen|chr1|-	chr1:226028583-226028888	-0.49	6.12869e-11
ENST00000505415|gen|chr17|+	chr17:36294600-36294912	-0.34	0.00836435
ENST00000456836|gen|chr10|-	chr10:103338732-103339209	0.36	4.94841e-05
ENST00000343213|gen|chr7|+	chr7:116146213-116146608	0.34	2.32998e-08
ENST00000370900|gen|chrX|-	chrX:130418139-130419090	0.36	3.4117e-05
ENST00000201031|gen|chr20|+	chr20:55213069-55214339	-0.44	1.2994e-09
ENST00000324767|gen|chr15|-	chr15:76640528-76640973	0.31	0.0319714
ENST00000367585|gen|chr6|-	chr6:143832547-143832827	0.54	1.75109e-271
ENST00000523771|gen|chr14|+	chr14:91691177-91691699	0.37	8.04291e-15
ENST00000367874|gen|chr1|-	chr1:166825746-166826803	0.32	0.000146802
ENST00000576930|gen|chr17|+	chr17:7215140-7215774	0.33	1.26761e-94
ENST00000536419|gen|chr14|+	chr14:57114215-57114570	0.32	1.40413e-10
ENST00000360001|gen|chr1|-	chr1:1152287-1152891	0.59	9.33212e-102
ENST00000320717|gen|chr2|+	chr2:191827712-191830278	0.36	1.32233e-06
ENST00000427803|gen|chr21|+	chr21:45560956-45561299	-0.41	8.78429e-07
ENST00000307712|gen|chr14|-	chr14:39501123-39502442	-0.46	5.17144e-12
ENST00000494380|gen|chr7|+	chr7:64291864-64292181	-0.62	8.12718e-08
ENST00000455470|gen|chr13|-	chr13:23902968-23903555	0.35	3.80125e-07
ENST00000479304|gen|chr10|-	chr10:51225966-51226465	-0.42	2.2725e-11
ENST00000494149|gen|chr1|-	chr1:135140-135895	0.33	3.47228e-06
ENST00000582475|gen|chr18|+	chr18:19209099-19209440	-0.3	8.14049e-33
ENST00000371761|gen|chr1|+	chr1:51439942-51440230	-0.3	2.0904e-05
ENST00000476556|gen|chr1|-	chr1:8414152-8415146	-0.44	4.03553e-06
ENST00000248598|gen|chr7|-	chr7:76822687-76825595	-0.44	1.94227e-08
ENST00000336075|gen|chr1|+	chr1:110203876-110204235	0.3	0.0117471
ENST00000310331|gen|chr5|+	chr5:139928847-139929163	-0.37	6.93712e-05
ENST00000353788|gen|chr8|-	chr8:82711815-82713731	-0.35	0.000752737
ENST00000339023|gen|chr17|-	chr17:36337711-36338594	-0.44	1.48092e-09
ENST00000416005|gen|chr2|+	chr2:27844328-27844855	-0.31	6.66275e-21
ENST00000398675|gen|chr12|-	chr12:42475646-42481587	-0.3	0.00105196
ENST00000394627|gen|chr17|+	chr17:32598715-32599097	-0.33	6.21413e-51
ENST00000262520|gen|chr16|+	chr16:30999148-31000467	-0.31	6.67215e-06
ENST00000278772|gen|chr20|-	chr20:2462462-2463806	-0.38	0.00408115
ENST00000219905|gen|chr15|+	chr15:42059478-42062141	-0.32	1.40778e-19
ENST00000423421|gen|chrX|+	chrX:148628508-148628855	-0.3	2.00504e-07
ENST00000314446|gen|chr19|-	chr19:54778205-54778536	-0.38	6.89523e-11
ENST00000456470|gen|chr22|+	chr22:37458564-37459414	-0.33	0.00400003
ENST00000407559|gen|chr7|+	chr7:158738470-158738880	-0.35	0.00667559
ENST00000417496|gen|chr7|+	chr7:18706150-18706546	-0.3	1.31908e-35
ENST00000330501|gen|chr18|+	chr18:32826274-32827153	0.32	3.86608e-06
ENST00000541442|gen|chr16|-	chr16:31519394-31519705	0.42	7.80548e-30
ENST00000541477|gen|chr12|+	chr12:7031963-7032859	-0.39	0.000471052
ENST00000264639|gen|chr17|+	chr17:38153834-38154213	0.3	1.45571e-11
ENST00000425895|gen|chr22|+	chr22:25024659-25024963	-0.5	8.16531e-16
ENST00000412568|gen|chr1|+	chr1:44087674-44087954	-0.31	8.99665e-09
ENST00000525321|gen|chr14|+	chr14:73566494-73567887	-0.39	0.00116293
ENST00000339241|gen|chr4|+	chr4:124323706-124324907	-0.3	0.000997389
ENST00000218032|gen|chrX|+	chrX:12940285-12941288	0.32	1.19656e-05
ENST00000403050|gen|chr7|+	chr7:11142125-11143282	-0.51	5.26122e-05
ENST00000409588|gen|chr2|+	chr2:201768264-201768648	-0.3	5.58617e-07
ENST00000396148|gen|chr1|+	chr1:51439942-51440305	-0.3	1.02216e-05
ENST00000310442|gen|chr11|-	chr11:66306148-66306999	-0.31	0.00225725
ENST00000406870|gen|chr3|-	chr3:187439164-187440245	-0.35	1.78165e-48
ENST00000260188|gen|chr11|-	chr11:113668597-113669961	0.33	0.00154836
ENST00000475317|gen|chrX|-	chrX:3746546-3746991	0.31	2.44349e-08
ENST00000319783|gen|chr19|-	chr19:53207471-53208189	-0.33	0.00092072
ENST00000437222|gen|chr20|-	chr20:52185358-52185654	0.35	4.32625e-24
ENST00000356438|gen|chr11|+	chr11:125770163-125770539	-0.3	0.0332688
ENST00000473924|gen|chr7|-	chr7:44609350-44609727	0.55	5.12384e-10
ENST00000341209|gen|chr1|+	chr1:206154051-206155074	-0.41	6.96166e-43
ENST00000357271|gen|chr7|-	chr7:50660276-50660648	-0.32	0.00054612
ENST00000376570|gen|chr6|+	chr6:30867073-30867929	0.35	4.80949e-09
ENST00000436832|gen|chr1|-	chr1:146214664-146215318	-0.3	3.24466e-15
ENST00000527636|gen|chr11|+	chr11:12958769-12959581	-0.3	1.76237e-11
ENST00000521657|gen|chr5|+	chr5:67593429-67594581	-0.3	5.65369e-15
ENST00000432678|gen|chr3|-	chr3:48730885-48731673	-0.35	1.45048e-05
ENST00000359943|gen|chr7|-	chr7:120988904-120990514	-0.3	3.34628e-61
ENST00000588933|gen|chr19|-	chr19:9523273-9523950	0.31	1.26838e-06
ENST00000497506|gen|chrX|-	chrX:153744083-153744482	-0.34	0.00466186
ENST00000401949|gen|chr7|-	chr7:50660276-50660648	-0.32	0.00054612
ENST00000324771|gen|chr6|+	chr6:30867073-30867931	0.35	4.80949e-09
ENST00000607379|gen|chr1|+	chr1:206139460-206140049	-0.33	0.00189457
ENST00000342314|gen|chr15|-	chr15:34817407-34819832	0.32	6.88958e-05
ENST00000556878|gen|chr14|-	chr14:64009496-64010091	-0.52	1.87529e-06
ENST00000394339|gen|chr4|+	chr4:124323706-124324910	-0.3	0.000997389
ENST00000354396|gen|chr1|-	chr1:150783334-150784496	-0.3	1.65404e-25
ENST00000421249|gen|chr8|-	chr8:95522960-95523358	-0.42	2.60883e-14
ENST00000333762|gen|chr3|-	chr3:129033614-129034103	-0.3	4.0868e-06
ENST00000421544|gen|chr6|+	chr6:102516386-102517958	-0.33	0.00416991
ENST00000327628|gen|chr3|+	chr3:42265229-42267260	0.32	7.36151e-10
ENST00000538393|gen|chr11|-	chr11:71820635-71820926	-0.35	3.42932e-05
ENST00000376234|gen|chr13|-	chr13:101256180-101257247	-0.3	0.0471897
ENST00000357743|gen|chr8|+	chr8:41367102-41368499	-0.33	1.18209e-91
ENST00000344620|gen|chr16|+	chr16:29475896-29476300	-0.35	5.66627e-06
ENST00000356683|gen|chr17|+	chr17:7162107-7163250	-0.37	7.69893e-11
ENST00000537098|gen|chr16|+	chr16:81743404-81745367	0.38	2.74119e-20
ENST00000427443|gen|chr16|+	chr16:58552627-58553419	-0.3	1.1654e-06
ENST00000391735|gen|chr19|-	chr19:54744706-54744993	-0.37	0.000540628
ENST00000538941|gen|chr15|-	chr15:76640525-76640973	0.31	0.0319714
ENST00000359541|gen|chr2|-	chr2:27548715-27549541	-0.3	1.40935e-13
ENST00000297679|gen|chr16|+	chr16:30999504-31000473	-0.37	2.66572e-06
ENST00000406277|gen|chrX|-	chrX:152853384-152853822	-0.34	0.00170186
ENST00000294811|gen|chr1|-	chr1:209955660-209956169	-0.31	1.60027e-05
ENST00000377457|gen|chr9|-	chr9:69204537-69204962	-0.5	2.1225e-67
ENST00000406787|gen|chr11|+	chr11:28352048-28355054	-0.54	7.38498e-14
ENST00000263981|gen|chr4|-	chr4:153242414-153244032	-0.31	1.32076e-06
ENST00000495874|gen|chr1|-	chr1:43232177-43232693	-0.33	5.74829e-98
ENST00000540302|gen|chr5|-	chr5:69404134-69405354	-0.41	5.55884e-09
ENST00000333314|gen|chr5|-	chr5:114914347-114917011	-0.35	3.46049e-13
ENST00000396053|gen|chr11|+	chr11:66433436-66434153	-0.37	0.000104546
ENST00000392634|gen|chr14|+	chr14:105185131-105185940	0.38	2.03708e-12
ENST00000378174|gen|chr17|+	chr17:36294031-36294914	-0.44	6.18372e-12
ENST00000341164|gen|chr19|-	chr19:58488420-58489668	0.34	0.00369671
ENST00000552876|gen|chr12|-	chr12:53714348-53715041	-0.34	5.82942e-06
ENST00000407364|gen|chr11|+	chr11:28352388-28355054	0.34	0.00123376
ENST00000510531|gen|chr5|+	chr5:6668314-6668962	0.32	5.41895e-23
ENST00000438547|gen|chr9|-	chr9:91992149-91993618	-0.34	6.72339e-05
ENST00000398185|gen|chr15|-	chr15:101844133-101845462	-0.33	5.03892e-17
ENST00000328300|gen|chrX|+	chrX:107939608-107940771	-0.31	0.00511318
ENST00000389936|gen|chr15|+	chr15:42059478-42062137	-0.32	1.40778e-19
ENST00000376567|gen|chr6|+	chr6:30867073-30867933	0.35	4.36474e-09
ENST00000380639|gen|chr5|+	chr5:71654254-71655122	-0.32	2.35887e-11
ENST00000556683|gen|chr14|+	chr14:51721058-51722372	-0.34	6.41826e-93
ENST00000584527|gen|chr17|+	chr17:20140172-20140461	-0.39	0.000679046
ENST00000378614|gen|chr10|-	chr10:13360079-13361141	-0.36	1.97141e-15
ENST00000494950|gen|chr3|-	chr3:145787967-145788503	-0.36	2.50154e-35
ENST00000244709|gen|chr6|-	chr6:41242941-41243862	-0.32	1.68573e-17
ENST00000376569|gen|chr6|+	chr6:30867073-30867933	0.35	4.36474e-09
ENST00000391457|gen|chr15|+	chr15:35271977-35272268	-0.35	2.27332e-35
ENST00000338565|gen|chrX|+	chrX:24229493-24230103	-0.36	1.15695e-08
ENST00000297029|gen|chr7|+	chr7:12692340-12693228	-0.63	2.70251e-09
ENST00000541281|gen|chr1|-	chr1:53371692-53372125	0.36	0.000422259
ENST00000495109|gen|chr1|-	chr1:113068151-113068733	-0.39	2.99115e-05
ENST00000541730|gen|chr6|-	chr6:20100934-20102516	0.44	1.12855e-06
ENST00000540887|gen|chr11|+	chr11:63971152-63971615	-0.37	0.00225938
ENST00000394706|gen|chr4|-	chr4:106967247-106967726	-0.32	6.14918e-05
ENST00000340912|gen|chr15|+	chr15:72432603-72433304	0.48	3.63961e-07
ENST00000414522|gen|chr3|-	chr3:43408047-43408466	0.3	3.36116e-05
ENST00000359293|gen|chrX|+	chrX:148628508-148628852	-0.3	1.25091e-07
ENST00000599509|gen|chr5|-	chr5:14652046-14653435	-0.39	0
ENST00000576202|gen|chr17|-	chr17:2239330-2239737	0.58	4.80979e-06
ENST00000437519|gen|chr12|+	chr12:123892039-123893054	0.31	2.8492e-06
ENST00000485960|gen|chr12|+	chr12:72316984-72317425	-0.4	3.02116e-30
ENST00000419711|gen|chr17|+	chr17:7215140-7215774	0.33	1.26761e-94
ENST00000597959|gen|chr19|+	chr19:7747375-7747740	0.46	6.78286e-19
ENST00000342303|gen|chr11|+	chr11:28351942-28355054	-0.47	3.87344e-11
ENST00000389470|gen|chr7|-	chr7:1509912-1510212	0.41	0.00101132
ENST00000452441|gen|chr6|+	chr6:30867073-30867929	0.35	4.80949e-09
ENST00000562622|gen|chr16|-	chr16:58162935-58163275	0.44	1.65631e-28
ENST00000469968|gen|chr1|-	chr1:224415035-224415327	0.49	6.30265e-09
ENST00000471173|gen|chr1|-	chr1:153949645-153950102	-0.31	9.2185e-176
ENST00000399949|gen|chr13|+	chr13:24876911-24878042	-0.35	2.62002e-06
ENST00000336452|gen|chr17|+	chr17:7215140-7215774	0.33	1.26761e-94
ENST00000367104|gen|chr6|-	chr6:158530546-158532397	0.45	1.28519e-07
ENST00000431332|gen|chr12|-	chr12:44123565-44124178	0.3	0.00186662
ENST00000524823|gen|chr16|+	chr16:16442844-16443173	0.3	7.09522e-09
ENST00000572370|gen|chr17|-	chr17:6482708-6483066	0.33	7.95174e-09
ENST00000539242|gen|chr1|-	chr1:94027350-94027797	-0.41	0.00213828
ENST00000603557|gen|chr17|+	chr17:62463734-62464051	0.66	2.37154e-10
ENST00000544171|gen|chr15|+	chr15:72432603-72433311	0.49	3.63961e-07
ENST00000321143|gen|chrX|+	chrX:11139930-11141198	0.39	2.95888e-23
ENST00000336458|gen|chr17|+	chr17:7215140-7215774	0.33	1.26761e-94
ENST00000588221|gen|chr19|-	chr19:9523273-9523950	0.31	1.26838e-06
ENST00000240328|gen|chr17|+	chr17:59485867-59486786	-0.32	0.017009
ENST00000523816|gen|chr14|+	chr14:91691177-91691699	0.37	8.04291e-15
ENST00000430421|gen|chr19|-	chr19:54744706-54744993	-0.37	0.000540628
ENST00000307896|gen|chr1|+	chr1:6693137-6693428	0.33	5.40253e-05
ENST00000256190|gen|chr11|-	chr11:9800213-9801964	-0.35	4.39619e-11
ENST00000267568|gen|chr14|+	chr14:74350880-74352162	0.52	1.92919e-15
ENST00000537751|gen|chrX|-	chrX:85119334-85119634	0.42	9.78967e-23
ENST00000420008|gen|chr7|+	chr7:148876893-148880116	-0.32	4.79789e-06
ENST00000535108|gen|chr1|-	chr1:26611484-26611831	-0.4	2.80692e-05
ENST00000567004|gen|chr16|+	chr16:22087028-22087699	-0.46	3.8655e-05
ENST00000504131|gen|chr4|+	chr4:170641148-170641514	-0.36	1.1507e-44
ENST00000370690|gen|chrX|+	chrX:135292184-135293518	0.32	0.000135185
ENST00000334398|gen|chrX|-	chrX:154719775-154721195	0.3	0.00111092
ENST00000408946|gen|chr12|-	chr12:56295196-56295655	-0.35	3.00464e-20
ENST00000396330|gen|chr8|-	chr8:82711821-82713731	-0.35	0.000752737
ENST00000553266|gen|chr14|-	chr14:64009496-64010072	-0.53	9.8175e-07
ENST00000356444|gen|chr9|-	chr9:91992151-91993618	-0.33	6.72339e-05
ENST00000462297|gen|chr2|-	chr2:74754374-74754741	-0.47	3.81238e-19
ENST00000337059|gen|chr18|-	chr18:33569848-33570558	-0.33	4.77979e-13
ENST00000539097|gen|chr14|+	chr14:62213803-62214489	-0.32	1.64309e-166
ENST00000523061|gen|chr8|+	chr8:57129902-57130272	0.36	2.82815e-33
ENST00000296484|gen|chr3|-	chr3:52109268-52109902	-0.4	8.14937e-05
ENST00000267731|gen|chr15|-	chr15:34817482-34819832	0.38	2.33942e-07
ENST00000424558|gen|chr2|+	chr2:204292075-204292671	-0.56	6.23714e-21
ENST00000376795|gen|chr13|+	chr13:96443284-96444097	-0.41	1.74995e-37
ENST00000430793|gen|chr3|+	chr3:9876609-9877042	-0.32	5.07858e-06
ENST00000408937|gen|chr7|+	chr7:114329981-114333827	-0.34	0.00024998
ENST00000303459|gen|chr11|+	chr11:28351942-28355054	-0.47	3.87344e-11
ENST00000535737|gen|chrX|+	chrX:135292184-135293518	0.32	0.000135185
ENST00000537272|gen|chr11|-	chr11:69480416-69481177	0.45	2.01245e-07
ENST00000517710|gen|chr8|-	chr8:87480485-87480904	-0.37	1.17885e-07
ENST00000261948|gen|chr5|+	chr5:176491600-176492975	0.38	4.47724e-05
ENST00000416970|gen|chr9|-	chr9:139622332-139622636	0.54	3.13632e-13
ENST00000300619|gen|chr19|-	chr19:23540497-23542204	-0.37	2.12868e-05
ENST00000301785|gen|chr11|-	chr11:62480101-62482770	-0.31	7.01137e-16
ENST00000544547|gen|chr2|+	chr2:109300455-109301046	-0.39	0
ENST00000479376|gen|chr20|-	chr20:2640908-2641199	-0.3	0.0253683
ENST00000528850|gen|chr11|-	chr11:78147268-78147715	-0.32	0.000194679
ENST00000456174|gen|chr7|+	chr7:18706150-18706523	-0.32	9.1043e-37
ENST00000454612|gen|chr6|+	chr6:30867073-30867933	0.35	4.36474e-09
ENST00000494410|gen|chr10|+	chr10:90773875-90774341	-0.41	3.03863e-09
ENST00000594092|gen|chr19|-	chr19:50484956-50485423	-0.32	0.00463872
ENST00000368171|gen|chr1|+	chr1:158153940-158154686	-0.31	2.31027e-05
ENST00000503288|gen|chr4|+	chr4:47593058-47594908	-0.31	4.36496e-18
ENST00000324666|gen|chr4|+	chr4:2733595-2734292	0.39	3.79697e-07
ENST00000526816|gen|chr19|-	chr19:42595231-42595703	-0.4	1.1205e-39
ENST00000356738|gen|chr5|-	chr5:139937856-139938169	0.39	1.19915e-07
ENST00000545045|gen|chr12|+	chr12:7031963-7032861	-0.38	0.000471052
ENST00000334062|gen|chr13|-	chr13:114747193-114748757	0.34	1.34025e-41
[truncated: 261 more rows]

## Sheet: Rv_6hr
Gene	Loci	PDUI_Group_diff	adjusted.P_val
[truncated: 791 more rows]

[truncated: 4 more sheets: Rv_12hr, Rv_24hr, Rv_36hr, Rv_48hr]
