# Supplementary material for: Alternate splicing of transcripts shape macrophage response to Mycobacterium tuberculosis infection
Source: PLoS Pathog. 2017 Mar 3;13(3):e1006236. doi: 10.1371/journal.ppat.1006236 (PMC5352146; doi:10.1371/journal.ppat.1006236)
Supplement: S8 Table — (XLSX) [file ppat.1006236.s015.xlsx]

## Sheet: Ra_0 Hr
GO Term	Description	P-value	FDR q-value	Enrichment	N	B	n	b	Genes
GO:0070507	regulation of microtubule cytoskeleton organization	3.34e-05	0.134	14.27	428	4	30	4	[RNF4 - ring finger protein 4, FKBP4 - fk506 binding protein 4, 59kda, BRCA1 - breast cancer 1, early onset, SPAST - spastin]
GO:0051493	regulation of cytoskeleton organization	0.000333	0.668	7.13	428	12	30	6	[SCIN - scinderin, STAP1 - signal transducing adaptor family member 1, FKBP4 - fk506 binding protein 4, 59kda, RNF4 - ring finger protein 4, SPAST - spastin, BRCA1 - breast cancer 1, early onset]
GO:0008104	protein localization	0.000441	0.59	1.53	428	45	230	37	[WIPI1 - wd repeat domain, phosphoinositide interacting 1, SEC31B - sec31 homolog b (s. cerevisiae), STRADB - ste20-related kinase adaptor beta, BET1 - bet1 golgi vesicular membrane trafficking protein, GCC2 - grip and coiled-coil domain containing 2, INPP5K - inositol polyphosphate-5-phosphatase k, SYNRG - synergin, gamma, IFT46 - intraflagellar transport 46 homolog (chlamydomonas), WLS - wntles…
GO:0033036	macromolecule localization	0.000441	0.443	1.53	428	45	230	37	[WIPI1 - wd repeat domain, phosphoinositide interacting 1, SEC31B - sec31 homolog b (s. cerevisiae), STRADB - ste20-related kinase adaptor beta, BET1 - bet1 golgi vesicular membrane trafficking protein, GCC2 - grip and coiled-coil domain containing 2, SYNRG - synergin, gamma, INPP5K - inositol polyphosphate-5-phosphatase k, WLS - wntless homolog (drosophila), IFT46 - intraflagellar transport 46 h…
GO:0043244	regulation of protein complex disassembly	0.000497	0.399	14.27	428	3	30	3	[SCIN - scinderin, RNF4 - ring finger protein 4, SPAST - spastin]
GO:0030518	intracellular steroid hormone receptor signaling pathway	0.000497	0.332	14.27	428	3	30	3	[RNF4 - ring finger protein 4, FKBP4 - fk506 binding protein 4, 59kda, BRCA1 - breast cancer 1, early onset]
GO:0030521	androgen receptor signaling pathway	0.000497	0.285	14.27	428	3	30	3	[FKBP4 - fk506 binding protein 4, 59kda, RNF4 - ring finger protein 4, BRCA1 - breast cancer 1, early onset]
GO:0031110	regulation of microtubule polymerization or depolymerization	0.000497	0.249	14.27	428	3	30	3	[FKBP4 - fk506 binding protein 4, 59kda, RNF4 - ring finger protein 4, SPAST - spastin]
GO:1901879	regulation of protein depolymerization	0.000497	0.222	14.27	428	3	30	3	[SCIN - scinderin, RNF4 - ring finger protein 4, SPAST - spastin]
GO:0051494	negative regulation of cytoskeleton organization	0.000632	0.253	17.83	428	4	18	3	[SCIN - scinderin, FKBP4 - fk506 binding protein 4, 59kda, BRCA1 - breast cancer 1, early onset]
GO:0019538	protein metabolic process	0.000694	0.253	1.24	428	103	284	85	[ZC3HC1 - zinc finger, c3hc-type containing 1, WIPI1 - wd repeat domain, phosphoinositide interacting 1, PRKACB - protein kinase, camp-dependent, catalytic, beta, BET1 - bet1 golgi vesicular membrane trafficking protein, DAPK2 - death-associated protein kinase 2, BRCA1 - breast cancer 1, early onset, PTPRS - protein tyrosine phosphatase, receptor type, s, CDK14 - cyclin-dependent kinase 14, PTPRJ…
GO:0051179	localization	0.000939	0.314	1.32	428	94	242	70	[WIPI1 - wd repeat domain, phosphoinositide interacting 1, PRKACB - protein kinase, camp-dependent, catalytic, beta, SEC31B - sec31 homolog b (s. cerevisiae), BET1 - bet1 golgi vesicular membrane trafficking protein, COX4I1 - cytochrome c oxidase subunit iv isoform 1, INPP5K - inositol polyphosphate-5-phosphatase k, SYNRG - synergin, gamma, WLS - wntless homolog (drosophila), IFT46 - intraflagell…
GO:0006950	response to stress	0.000942	0.291	1.77	428	74	108	33	[WIPI1 - wd repeat domain, phosphoinositide interacting 1, DHX58 - dexh (asp-glu-x-his) box polypeptide 58, PALB2 - partner and localizer of brca2, STRADB - ste20-related kinase adaptor beta, BRCA1 - breast cancer 1, early onset, TNRC6A - trinucleotide repeat containing 6a, NRP1 - neuropilin 1, CGRRF1 - cell growth regulator with ring finger domain 1, BCCIP - brca2 and cdkn1a interacting protein,…

## Sheet: Ra_6 Hr
GO Term	Description	P-value	FDR q-value	Enrichment	N	B	n	b	Genes
GO:0044699	single-organism process	0.000227	1	1.05	1089	691	857	573	[VEZT - vezatin, adherens junctions transmembrane protein, TBRG1 - transforming growth factor beta regulator 1, MAP3K8 - mitogen-activated protein kinase kinase kinase 8, ATAD1 - atpase family, aaa domain containing 1, WLS - wntless homolog (drosophila), ABL1 - c-abl oncogene 1, non-receptor tyrosine kinase, RABGAP1 - rab gtpase activating protein 1, PMAIP1 - phorbol-12-myristate-13-acetate-induc…
GO:0001889	liver development	0.00025	0.76	13.96	1089	6	52	4	[PKD1 - polycystic kidney disease 1 (autosomal dominant), AK2 - adenylate kinase 2, PTCD2 - pentatricopeptide repeat domain 2, FAS - fas cell surface death receptor]
GO:0031648	protein destabilization	0.000459	0.932	64.06	1089	2	17	2	[MYLIP - myosin regulatory light chain interacting protein, FBXL3 - f-box and leucine-rich repeat protein 3]
GO:0006366	transcription from RNA polymerase II promoter	0.0006	0.914	1.76	1089	51	400	33	[ZNF516 - zinc finger protein 516, CCNT2 - cyclin t2, ZBTB1 - zinc finger and btb domain containing 1, USF2 - upstream transcription factor 2, c-fos interacting, ELF4 - e74-like factor 4 (ets domain transcription factor), TAF2 - taf2 rna polymerase ii, tata box binding protein (tbp)-associated factor, 150kda, ETV7 - ets variant 7, MZF1 - myeloid zinc finger 1, PLAGL1 - pleiomorphic adenoma gene-l…
GO:0006091	generation of precursor metabolites and energy	0.000757	0.922	30.25	1089	18	6	3	[AK2 - adenylate kinase 2, SLC25A13 - solute carrier family 25 (aspartate/glutamate carrier), member 13, NDUFAF7 - nadh dehydrogenase (ubiquinone) complex i, assembly factor 7]
GO:2000535	regulation of entry of bacterium into host cell	0.000918	0.932	1089	1089	1	1	1	[FUCA2 - fucosidase, alpha-l- 2, plasma]
GO:0006004	fucose metabolic process	0.000918	0.799	1089	1089	1	1	1	[FUCA2 - fucosidase, alpha-l- 2, plasma]
GO:0016139	glycoside catabolic process	0.000918	0.699	1089	1089	1	1	1	[FUCA2 - fucosidase, alpha-l- 2, plasma]
GO:0016137	glycoside metabolic process	0.000918	0.621	1089	1089	1	1	1	[FUCA2 - fucosidase, alpha-l- 2, plasma]

## Sheet: Ra_24 Hr
GO Term	Description	P-value	FDR q-value	Enrichment	N	B	n	b	Genes
GO:0019318	hexose metabolic process	6.26e-05	0.216	34.7	347	5	6	3	[NISCH - nischarin, SLC25A13 - solute carrier family 25 (aspartate/glutamate carrier), member 13, FUCA2 - fucosidase, alpha-l- 2, plasma]
GO:0005996	monosaccharide metabolic process	6.26e-05	0.108	34.7	347	5	6	3	[NISCH - nischarin, SLC25A13 - solute carrier family 25 (aspartate/glutamate carrier), member 13, FUCA2 - fucosidase, alpha-l- 2, plasma]
GO:1901657	glycosyl compound metabolic process	0.00028	0.322	86.75	347	4	2	2	[SLC25A13 - solute carrier family 25 (aspartate/glutamate carrier), member 13, FUCA2 - fucosidase, alpha-l- 2, plasma]
GO:0007584	response to nutrient	0.000466	0.402	43.38	347	2	8	2	[TBXA2R - thromboxane a2 receptor, ERCC1 - excision repair cross-complementing rodent repair deficiency, complementation group 1 (includes overlapping antisense sequence)]
GO:0008584	male gonad development	0.000507	0.349	7.89	347	4	44	4	[TFAP2C - transcription factor ap-2 gamma (activating enhancer binding protein 2 gamma), YBX3 - y box binding protein 3, ERCC1 - excision repair cross-complementing rodent repair deficiency, complementation group 1 (includes overlapping antisense sequence), NCOA1 - nuclear receptor coactivator 1]

## Sheet: Ra_36 Hr
GO Term	Description	P-value	FDR q-value	Enrichment	N	B	n	b	Genes
GO:0097305	response to alcohol	5.46e-06	0.0159	8.17	237	6	29	6	[SDF4 - stromal cell derived factor 4, SPI1 - spleen focus forming virus (sffv) proviral integration oncogene, FAS - fas cell surface death receptor, OXCT1 - 3-oxoacid coa transferase 1, OSBPL7 - oxysterol binding protein-like 7, NCOA1 - nuclear receptor coactivator 1]
GO:0050896	response to stimulus	5.99e-06	0.00873	1.89	237	56	76	34	[WIPI1 - wd repeat domain, phosphoinositide interacting 1, XIAP - x-linked inhibitor of apoptosis, TRIM35 - tripartite motif containing 35, STRADB - ste20-related kinase adaptor beta, TNRC6A - trinucleotide repeat containing 6a, NCOA1 - nuclear receptor coactivator 1, SDF4 - stromal cell derived factor 4, CGRRF1 - cell growth regulator with ring finger domain 1, SPI1 - spleen focus forming virus …
GO:0044767	single-organism developmental process	1.14e-05	0.011	2.96	237	47	29	17	[GPR124 - g protein-coupled receptor 124, STRADB - ste20-related kinase adaptor beta, TPD52 - tumor protein d52, CFLAR - casp8 and fadd-like apoptosis regulator, TNK2 - tyrosine kinase, non-receptor, 2, NCOA1 - nuclear receptor coactivator 1, RFX3 - regulatory factor x, 3 (influences hla class ii expression), SDF4 - stromal cell derived factor 4, ASB1 - ankyrin repeat and socs box containing 1, I…
GO:0032502	developmental process	2.43e-05	0.0177	2.84	237	49	29	17	[GPR124 - g protein-coupled receptor 124, STRADB - ste20-related kinase adaptor beta, TPD52 - tumor protein d52, CFLAR - casp8 and fadd-like apoptosis regulator, TNK2 - tyrosine kinase, non-receptor, 2, NCOA1 - nuclear receptor coactivator 1, RFX3 - regulatory factor x, 3 (influences hla class ii expression), ASB1 - ankyrin repeat and socs box containing 1, SDF4 - stromal cell derived factor 4, I…
GO:1901700	response to oxygen-containing compound	8.04e-05	0.0469	4.6	237	16	29	9	[TBXA2R - thromboxane a2 receptor, SDF4 - stromal cell derived factor 4, GUCY1B3 - guanylate cyclase 1, soluble, beta 3, SPI1 - spleen focus forming virus (sffv) proviral integration oncogene, EIF2AK2 - eukaryotic translation initiation factor 2-alpha kinase 2, FAS - fas cell surface death receptor, OXCT1 - 3-oxoacid coa transferase 1, OSBPL7 - oxysterol binding protein-like 7, NCOA1 - nuclear re…
GO:0006950	response to stress	0.000121	0.059	2.11	237	41	63	23	[TBXA2R - thromboxane a2 receptor, NFX1 - nuclear transcription factor, x-box binding 1, WIPI1 - wd repeat domain, phosphoinositide interacting 1, PIAS4 - protein inhibitor of activated stat, 4, XIAP - x-linked inhibitor of apoptosis, GUCY1B3 - guanylate cyclase 1, soluble, beta 3, POLR2I - polymerase (rna) ii (dna directed) polypeptide i, 14.5kda, STRADB - ste20-related kinase adaptor beta, TRIM…
GO:0033993	response to lipid	0.000178	0.074	13.54	237	7	10	4	[TBXA2R - thromboxane a2 receptor, FAS - fas cell surface death receptor, EIF2AK2 - eukaryotic translation initiation factor 2-alpha kinase 2, OSBPL7 - oxysterol binding protein-like 7]
GO:0032496	response to lipopolysaccharide	0.000408	0.149	17.78	237	4	10	3	[TBXA2R - thromboxane a2 receptor, EIF2AK2 - eukaryotic translation initiation factor 2-alpha kinase 2, FAS - fas cell surface death receptor]
GO:0002237	response to molecule of bacterial origin	0.000408	0.132	17.78	237	4	10	3	[TBXA2R - thromboxane a2 receptor, FAS - fas cell surface death receptor, EIF2AK2 - eukaryotic translation initiation factor 2-alpha kinase 2]
GO:0044699	single-organism process	0.000811	0.236	1.28	237	146	84	66	[GPR124 - g protein-coupled receptor 124, DENND3 - denn/madd domain containing 3, WIPI1 - wd repeat domain, phosphoinositide interacting 1, XIAP - x-linked inhibitor of apoptosis, TRIM35 - tripartite motif containing 35, TNRC6A - trinucleotide repeat containing 6a, CRLS1 - cardiolipin synthase 1, CDK14 - cyclin-dependent kinase 14, AP4E1 - adaptor-related protein complex 4, epsilon 1 subunit, ADR…
GO:0022603	regulation of anatomical structure morphogenesis	0.000822	0.218	11.29	237	12	7	4	[TBXA2R - thromboxane a2 receptor, GPR124 - g protein-coupled receptor 124, BTBD7 - btb (poz) domain containing 7, CFLAR - casp8 and fadd-like apoptosis regulator]

## Sheet: Ra_48 Hr
GO Term	Description	P-value	FDR q-value	Enrichment	N	B	n	b	Genes
GO:0044267	cellular protein metabolic process	0.000334	1	1.62	716	179	131	53	[WIPI1 - wd repeat domain, phosphoinositide interacting 1, CDK14 - cyclin-dependent kinase 14, ADRBK2 - adrenergic, beta, receptor kinase 2, RASAL2 - ras protein activator like 2, PTPN23 - protein tyrosine phosphatase, non-receptor type 23, SPI1 - spleen focus forming virus (sffv) proviral integration oncogene, SEPHS1 - selenophosphate synthetase 1, SIRT6 - sirtuin 6, SUV39H1 - suppressor of vari…
GO:0051179	localization	0.000389	0.956	1.23	716	178	422	129	[TOB1 - transducer of erbb2, 1, SLC27A1 - solute carrier family 27 (fatty acid transporter), member 1, MSTO1 - misato 1, mitochondrial distribution and morphology regulator, ERGIC1 - endoplasmic reticulum-golgi intermediate compartment (ergic) 1, SDCBP - syndecan binding protein (syntenin), SLC41A1 - solute carrier family 41 (magnesium transporter), member 1, PTPN23 - protein tyrosine phosphatase…
GO:0044763	single-organism cellular process	0.000483	0.791	1.09	716	390	503	300	[TADA1 - transcriptional adaptor 1, TAF1D - tata box binding protein (tbp)-associated factor, rna polymerase i, d, 41kda, RFX3 - regulatory factor x, 3 (influences hla class ii expression), RACGAP1 - rac gtpase activating protein 1, ABI2 - abl-interactor 2, GCSH - glycine cleavage system protein h (aminomethyl carrier), KATNB1 - katanin p80 (wd repeat containing) subunit b 1, SPI1 - spleen focus …
GO:0009894	regulation of catabolic process	0.000643	0.791	2.18	716	28	223	19	[ANAPC15 - anaphase promoting complex subunit 15, RAB7A - rab7a, member ras oncogene family, MAPK3 - mitogen-activated protein kinase 3, FBXW7 - f-box and wd repeat domain containing 7, e3 ubiquitin protein ligase, TFEB - transcription factor eb, OSBPL7 - oxysterol binding protein-like 7, GGA1 - golgi-associated, gamma adaptin ear containing, arf binding protein 1, SENP1 - sumo1/sentrin specific …
GO:0051234	establishment of localization	0.000871	0.857	1.19	716	156	489	127	[TOB1 - transducer of erbb2, 1, SLC27A1 - solute carrier family 27 (fatty acid transporter), member 1, TGOLN2 - trans-golgi network protein 2, ERGIC1 - endoplasmic reticulum-golgi intermediate compartment (ergic) 1, SDCBP - syndecan binding protein (syntenin), RACGAP1 - rac gtpase activating protein 1, SLC41A1 - solute carrier family 41 (magnesium transporter), member 1, PTPN23 - protein tyrosine…
GO:0006333	chromatin assembly or disassembly	0.000993	0.814	47.73	716	3	10	2	[PAF1 - paf1, rna polymerase ii associated factor, homolog (s. cerevisiae), BAZ1B - bromodomain adjacent to zinc finger domain, 1b]

## Sheet: Rv_0 Hr
GO Term	Description	P-value	FDR q-value	Enrichment	N	B	n	b	Genes
GO:0043067	regulation of programmed cell death	0.000609	1	2.07	390	29	130	20	[MEIS3 - meis homeobox 3, PALB2 - partner and localizer of brca2, PIAS4 - protein inhibitor of activated stat, 4, STRADB - ste20-related kinase adaptor beta, ZNF346 - zinc finger protein 346, PIH1D1 - pih1 domain containing 1, RBM25 - rna binding motif protein 25, FBXW7 - f-box and wd repeat domain containing 7, e3 ubiquitin protein ligase, BCL6 - b-cell cll/lymphoma 6, IP6K2 - inositol hexakisph…
GO:0042981	regulation of apoptotic process	0.000609	1	2.07	390	29	130	20	[MEIS3 - meis homeobox 3, PALB2 - partner and localizer of brca2, PIAS4 - protein inhibitor of activated stat, 4, STRADB - ste20-related kinase adaptor beta, ZNF346 - zinc finger protein 346, PIH1D1 - pih1 domain containing 1, RBM25 - rna binding motif protein 25, FBXW7 - f-box and wd repeat domain containing 7, e3 ubiquitin protein ligase, BCL6 - b-cell cll/lymphoma 6, IP6K2 - inositol hexakisph…
GO:0051716	cellular response to stimulus	0.000813	1	1.23	390	53	312	52	[LILRB2 - leukocyte immunoglobulin-like receptor, subfamily b (with tm and itim domains), member 2, WIPI1 - wd repeat domain, phosphoinositide interacting 1, IL18 - interleukin 18 (interferon-gamma-inducing factor), PRKACB - protein kinase, camp-dependent, catalytic, beta, ACAA2 - acetyl-coa acyltransferase 2, ZBTB1 - zinc finger and btb domain containing 1, ZEB1 - zinc finger e-box binding homeo…
GO:0019318	hexose metabolic process	0.000832	0.8	65	390	6	2	2	[SLC25A13 - solute carrier family 25 (aspartate/glutamate carrier), member 13, FUCA2 - fucosidase, alpha-l- 2, plasma]
GO:1901657	glycosyl compound metabolic process	0.000832	0.64	65	390	6	2	2	[SLC25A13 - solute carrier family 25 (aspartate/glutamate carrier), member 13, FUCA2 - fucosidase, alpha-l- 2, plasma]
GO:0005996	monosaccharide metabolic process	0.000832	0.533	65	390	6	2	2	[SLC25A13 - solute carrier family 25 (aspartate/glutamate carrier), member 13, FUCA2 - fucosidase, alpha-l- 2, plasma]
GO:0044699	single-organism process	0.00091	0.5	1.14	390	226	234	155	[TOB1 - transducer of erbb2, 1, LILRB2 - leukocyte immunoglobulin-like receptor, subfamily b (with tm and itim domains), member 2, IL18 - interleukin 18 (interferon-gamma-inducing factor), MRPL35 - mitochondrial ribosomal protein l35, TADA1 - transcriptional adaptor 1, IL15RA - interleukin 15 receptor, alpha, ZEB1 - zinc finger e-box binding homeobox 1, GXYLT1 - glucoside xylosyltransferase 1, TN…

## Sheet: Rv_6 Hr
GO Term	Description	P-value	FDR q-value	Enrichment	N	B	n	b	Genes
GO:0006996	organelle organization	5.14e-05	0.204	2.19	465	69	86	28	[PKD1 - polycystic kidney disease 1 (autosomal dominant), PALB2 - partner and localizer of brca2, DAAM1 - dishevelled associated activator of morphogenesis 1, NCOA1 - nuclear receptor coactivator 1, KDM2B - lysine (k)-specific demethylase 2b, SPAG5 - sperm associated antigen 5, MKS1 - meckel syndrome, type 1, MEF2A - myocyte enhancer factor 2a, IFT80 - intraflagellar transport 80 homolog (chlamyd…
GO:0005996	monosaccharide metabolic process	0.000562	1	77.5	465	6	2	2	[SLC25A13 - solute carrier family 25 (aspartate/glutamate carrier), member 13, GCLC - glutamate-cysteine ligase, catalytic subunit]
GO:0032845	negative regulation of homeostatic process	0.000573	0.758	5.41	465	5	86	5	[ITPR3 - inositol 1,4,5-trisphosphate receptor, type 3, HNRNPC - heterogeneous nuclear ribonucleoprotein c (c1/c2), TINF2 - terf1 (trf1)-interacting nuclear factor 2, ACD - adrenocortical dysplasia homolog (mouse), NBN - nibrin]
GO:0009987	cellular process	0.000697	0.691	1.03	465	350	432	336	[LILRB2 - leukocyte immunoglobulin-like receptor, subfamily b (with tm and itim domains), member 2, BNIP3 - bcl2/adenovirus e1b 19kda interacting protein 3, ANP32E - acidic (leucine-rich) nuclear phosphoprotein 32 family, member e, DHX58 - dexh (asp-glu-x-his) box polypeptide 58, AKT1S1 - akt1 substrate 1 (proline-rich), RNPC3 - rna-binding region (rnp1, rrm) containing 3, PHLDA3 - pleckstrin hom…
GO:0061136	regulation of proteasomal protein catabolic process	0.00077	0.611	21.14	465	6	11	3	[PKD1 - polycystic kidney disease 1 (autosomal dominant), GCLC - glutamate-cysteine ligase, catalytic subunit, OSBPL7 - oxysterol binding protein-like 7]
GO:1903050	regulation of proteolysis involved in cellular protein catabolic process	0.00077	0.509	21.14	465	6	11	3	[PKD1 - polycystic kidney disease 1 (autosomal dominant), GCLC - glutamate-cysteine ligase, catalytic subunit, OSBPL7 - oxysterol binding protein-like 7]
GO:0008152	metabolic process	0.000789	0.447	1.04	465	282	431	273	[BNIP3 - bcl2/adenovirus e1b 19kda interacting protein 3, DHX58 - dexh (asp-glu-x-his) box polypeptide 58, RNPC3 - rna-binding region (rnp1, rrm) containing 3, DPY19L3 - dpy-19-like 3 (c. elegans), SUGP2 - surp and g patch domain containing 2, ABI2 - abl-interactor 2, ORMDL2 - orm1-like 2 (s. cerevisiae), DPH7 - diphthamide biosynthesis 7, FIZ1 - flt3-interacting zinc finger 1, ISCA1 - iron-sulfu…
GO:1900542	regulation of purine nucleotide metabolic process	0.000815	0.404	12.57	465	3	37	3	[MLXIPL - mlx interacting protein-like, ADRB1 - adrenoceptor beta 1, SIRT6 - sirtuin 6]
GO:0006140	regulation of nucleotide metabolic process	0.000815	0.359	12.57	465	3	37	3	[MLXIPL - mlx interacting protein-like, SIRT6 - sirtuin 6, ADRB1 - adrenoceptor beta 1]
GO:0018205	peptidyl-lysine modification	0.000918	0.364	2.07	465	17	198	15	[HNRNPC - heterogeneous nuclear ribonucleoprotein c (c1/c2), EGR2 - early growth response 2, TRPM4 - transient receptor potential cation channel, subfamily m, member 4, NCOA1 - nuclear receptor coactivator 1, AAAS - achalasia, adrenocortical insufficiency, alacrimia, UBE2I - ubiquitin-conjugating enzyme e2i, PHF17 - phd finger protein 17, TOP2A - topoisomerase (dna) ii alpha 170kda, BRD1 - bromod…
GO:0071840	cellular component organization or biogenesis	0.000936	0.337	1.24	465	140	267	100	[ANP32E - acidic (leucine-rich) nuclear phosphoprotein 32 family, member e, RABL5 - rab, member ras oncogene family-like 5, FAM73B - family with sequence similarity 73, member b, SPAG5 - sperm associated antigen 5, ABI2 - abl-interactor 2, MKS1 - meckel syndrome, type 1, ISCA1 - iron-sulfur cluster assembly 1, RDX - radixin, CEP350 - centrosomal protein 350kda, NBN - nibrin, ORAOV1 - oral cancer …

## Sheet: Rv_12 Hr
GO Term	Description	P-value	FDR q-value	Enrichment	N	B	n	b	Genes
GO:0044699	single-organism process	3.45e-07	0.00163	1.08	685	389	575	354	[RFNG - rfng o-fucosylpeptide 3-beta-n-acetylglucosaminyltransferase, DST - dystonin, PQLC2 - pq loop repeat containing 2, CTTN - cortactin, TAF1D - tata box binding protein (tbp)-associated factor, rna polymerase i, d, 41kda, MSRB2 - methionine sulfoxide reductase b2, BCKDK - branched chain ketoacid dehydrogenase kinase, PATZ1 - poz (btb) and at hook containing zinc finger 1, IFT46 - intraflagel…
GO:0050789	regulation of biological process	1.51e-05	0.0357	1.04	685	397	642	388	[MED29 - mediator complex subunit 29, ZMYND8 - zinc finger, mynd-type containing 8, PATZ1 - poz (btb) and at hook containing zinc finger 1, ZNF280C - zinc finger protein 280c, SSBP2 - single-stranded dna binding protein 2, PNOC - prepronociceptin, ZNF566 - zinc finger protein 566, SPI1 - spleen focus forming virus (sffv) proviral integration oncogene, TLR8 - toll-like receptor 8, SUPT20H - suppre…
GO:0044763	single-organism cellular process	2.06e-05	0.0325	1.09	685	341	556	302	[RFNG - rfng o-fucosylpeptide 3-beta-n-acetylglucosaminyltransferase, DST - dystonin, PQLC2 - pq loop repeat containing 2, CTTN - cortactin, TAF1D - tata box binding protein (tbp)-associated factor, rna polymerase i, d, 41kda, BCKDK - branched chain ketoacid dehydrogenase kinase, PATZ1 - poz (btb) and at hook containing zinc finger 1, IFT46 - intraflagellar transport 46 homolog (chlamydomonas), C…
GO:0008217	regulation of blood pressure	2.56e-05	0.0303	45.67	685	3	15	3	[TBXA2R - thromboxane a2 receptor, NISCH - nischarin, ACSM3 - acyl-coa synthetase medium-chain family member 3]
GO:0050794	regulation of cellular process	2.87e-05	0.0272	1.04	685	373	642	365	[MED29 - mediator complex subunit 29, TRIM65 - tripartite motif containing 65, ZMYND8 - zinc finger, mynd-type containing 8, RFNG - rfng o-fucosylpeptide 3-beta-n-acetylglucosaminyltransferase, ZNF420 - zinc finger protein 420, DST - dystonin, YAF2 - yy1 associated factor 2, CTTN - cortactin, MSRB2 - methionine sulfoxide reductase b2, TAF1D - tata box binding protein (tbp)-associated factor, rna …
GO:0065007	biological regulation	6.66e-05	0.0525	1.04	685	414	642	403	[ZMYND8 - zinc finger, mynd-type containing 8, MED29 - mediator complex subunit 29, PATZ1 - poz (btb) and at hook containing zinc finger 1, ZNF280C - zinc finger protein 280c, SSBP2 - single-stranded dna binding protein 2, PNOC - prepronociceptin, SPI1 - spleen focus forming virus (sffv) proviral integration oncogene, ZNF566 - zinc finger protein 566, SLC25A37 - solute carrier family 25 (mitochon…
GO:0048519	negative regulation of biological process	0.000172	0.116	1.21	685	170	454	136	[ZMYND8 - zinc finger, mynd-type containing 8, CEP85 - centrosomal protein 85kda, SLC27A1 - solute carrier family 27 (fatty acid transporter), member 1, DST - dystonin, YAF2 - yy1 associated factor 2, CTTN - cortactin, RWDD3 - rwd domain containing 3, TAF1D - tata box binding protein (tbp)-associated factor, rna polymerase i, d, 41kda, ZEB1 - zinc finger e-box binding homeobox 1, RFX5 - regulator…
GO:0015807	L-amino acid transport	0.000176	0.104	20.15	685	3	34	3	[PQLC2 - pq loop repeat containing 2, SLC25A13 - solute carrier family 25 (aspartate/glutamate carrier), member 13, CTNS - cystinosin, lysosomal cystine transporter]
GO:0009987	cellular process	0.000192	0.101	1.03	685	516	642	497	[RSRC1 - arginine/serine-rich coiled-coil 1, MED29 - mediator complex subunit 29, USP54 - ubiquitin specific peptidase 54, PATZ1 - poz (btb) and at hook containing zinc finger 1, ZNF280C - zinc finger protein 280c, SPG7 - spastic paraplegia 7 (pure and complicated autosomal recessive), GCSH - glycine cleavage system protein h (aminomethyl carrier), PNOC - prepronociceptin, FOXRED1 - fad-dependent…
GO:0051179	localization	0.000224	0.106	1.27	685	151	398	111	[SLC27A1 - solute carrier family 27 (fatty acid transporter), member 1, PQLC2 - pq loop repeat containing 2, SEC31B - sec31 homolog b (s. cerevisiae), CTTN - cortactin, INPP5K - inositol polyphosphate-5-phosphatase k, IFT46 - intraflagellar transport 46 homolog (chlamydomonas), RANGRF - ran guanine nucleotide release factor, SLC41A1 - solute carrier family 41 (magnesium transporter), member 1, FL…
GO:0008152	metabolic process	0.000227	0.0975	1.04	685	411	639	398	[RSRC1 - arginine/serine-rich coiled-coil 1, MED29 - mediator complex subunit 29, USP54 - ubiquitin specific peptidase 54, PATZ1 - poz (btb) and at hook containing zinc finger 1, ZNF280C - zinc finger protein 280c, SPG7 - spastic paraplegia 7 (pure and complicated autosomal recessive), GCSH - glycine cleavage system protein h (aminomethyl carrier), FOXRED1 - fad-dependent oxidoreductase domain co…
GO:2001236	regulation of extrinsic apoptotic signaling pathway	0.000377	0.149	7.32	685	6	78	5	[CTTN - cortactin, STRADB - ste20-related kinase adaptor beta, FGFR1 - fibroblast growth factor receptor 1, CFLAR - casp8 and fadd-like apoptosis regulator, FAS - fas cell surface death receptor]
GO:0010939	regulation of necrotic cell death	0.000381	0.139	16.31	685	3	42	3	[YBX3 - y box binding protein 3, CFLAR - casp8 and fadd-like apoptosis regulator, FAS - fas cell surface death receptor]
GO:0007165	signal transduction	0.000413	0.14	1.23	685	128	462	106	[DST - dystonin, SLC27A1 - solute carrier family 27 (fatty acid transporter), member 1, LPHN2 - latrophilin 2, CTTN - cortactin, INPP5K - inositol polyphosphate-5-phosphatase k, IFT46 - intraflagellar transport 46 homolog (chlamydomonas), CHAC1 - chac, cation transport regulator homolog 1 (e. coli), ERLIN1 - er lipid raft associated 1, PPM1L - protein phosphatase, mg2+/mn2+ dependent, 1l, ABI2 - …
GO:0043085	positive regulation of catalytic activity	0.000435	0.137	1.46	685	56	386	46	[CARD8 - caspase recruitment domain family, member 8, RALB - v-ral simian leukemia viral oncogene homolog b, PSMD11 - proteasome (prosome, macropain) 26s subunit, non-atpase, 11, SLC27A1 - solute carrier family 27 (fatty acid transporter), member 1, CCNT2 - cyclin t2, RANBP1 - ran binding protein 1, PRKACB - protein kinase, camp-dependent, catalytic, beta, DLG4 - discs, large homolog 4 (drosophil…
GO:0048641	regulation of skeletal muscle tissue development	0.000446	0.132	15.22	685	3	45	3	[USP2 - ubiquitin specific peptidase 2, GPC1 - glypican 1, YBX3 - y box binding protein 3]
GO:0048518	positive regulation of biological process	0.000455	0.127	1.06	685	197	638	195	[TRIM65 - tripartite motif containing 65, RFNG - rfng o-fucosylpeptide 3-beta-n-acetylglucosaminyltransferase, ZMYND8 - zinc finger, mynd-type containing 8, YAF2 - yy1 associated factor 2, CTTN - cortactin, TAF1D - tata box binding protein (tbp)-associated factor, rna polymerase i, d, 41kda, PATZ1 - poz (btb) and at hook containing zinc finger 1, ABI2 - abl-interactor 2, RANGRF - ran guanine nucl…
GO:0042592	homeostatic process	0.000501	0.132	1.61	685	33	374	29	[TEP1 - telomerase-associated protein 1, PRKACB - protein kinase, camp-dependent, catalytic, beta, PQLC2 - pq loop repeat containing 2, DLG4 - discs, large homolog 4 (drosophila), POC1B - poc1 centriolar protein b, ATP2A3 - atpase, ca++ transporting, ubiquitous, MRAP2 - melanocortin 2 receptor accessory protein 2, INPP5K - inositol polyphosphate-5-phosphatase k, TERF2 - telomeric repeat binding f…
GO:1903146	regulation of mitophagy	0.000615	0.153	3.55	685	7	193	7	[HTRA2 - htra serine peptidase 2, CSNK2A2 - casein kinase 2, alpha prime polypeptide, CTTN - cortactin, SLC17A9 - solute carrier family 17 (vesicular nucleotide transporter), member 9, HIF1A - hypoxia inducible factor 1, alpha subunit (basic helix-loop-helix transcription factor), HDAC6 - histone deacetylase 6, RPL28 - ribosomal protein l28]
GO:0048522	positive regulation of cellular process	0.000654	0.155	1.07	685	166	638	165	[TRIM65 - tripartite motif containing 65, ZMYND8 - zinc finger, mynd-type containing 8, RFNG - rfng o-fucosylpeptide 3-beta-n-acetylglucosaminyltransferase, SLC27A1 - solute carrier family 27 (fatty acid transporter), member 1, YAF2 - yy1 associated factor 2, CTTN - cortactin, RWDD3 - rwd domain containing 3, MITF - microphthalmia-associated transcription factor, ZEB1 - zinc finger e-box binding …
GO:0071704	organic substance metabolic process	0.000782	0.176	1.04	685	382	639	370	[RSRC1 - arginine/serine-rich coiled-coil 1, MED29 - mediator complex subunit 29, ZNF420 - zinc finger protein 420, YAF2 - yy1 associated factor 2, MSRB2 - methionine sulfoxide reductase b2, TAF1D - tata box binding protein (tbp)-associated factor, rna polymerase i, d, 41kda, USP54 - ubiquitin specific peptidase 54, RFX5 - regulatory factor x, 5 (influences hla class ii expression), BCKDK - branc…
GO:0097485	neuron projection guidance	0.000872	0.188	3	685	16	157	11	[SEMA3C - sema domain, immunoglobulin domain (ig), short basic domain, secreted, (semaphorin) 3c, MMP2 - matrix metallopeptidase 2 (gelatinase a, 72kda gelatinase, 72kda type iv collagenase), ACTB - actin, beta, PSMD11 - proteasome (prosome, macropain) 26s subunit, non-atpase, 11, GPC1 - glypican 1, CSNK2A2 - casein kinase 2, alpha prime polypeptide, MYL6 - myosin, light chain 6, alkali, smooth m…
GO:0007411	axon guidance	0.000872	0.179	3	685	16	157	11	[SEMA3C - sema domain, immunoglobulin domain (ig), short basic domain, secreted, (semaphorin) 3c, MMP2 - matrix metallopeptidase 2 (gelatinase a, 72kda gelatinase, 72kda type iv collagenase), ACTB - actin, beta, PSMD11 - proteasome (prosome, macropain) 26s subunit, non-atpase, 11, GPC1 - glypican 1, CSNK2A2 - casein kinase 2, alpha prime polypeptide, MYL6 - myosin, light chain 6, alkali, smooth m…
GO:0048232	male gamete generation	0.000893	0.176	6.23	685	12	55	6	[SPAG9 - sperm associated antigen 9, YBX3 - y box binding protein 3, ERCC1 - excision repair cross-complementing rodent repair deficiency, complementation group 1 (includes overlapping antisense sequence), TESK2 - testis-specific kinase 2, FAS - fas cell surface death receptor, NDC1 - ndc1 transmembrane nucleoporin]
GO:0007283	spermatogenesis	0.000893	0.169	6.23	685	12	55	6	[SPAG9 - sperm associated antigen 9, YBX3 - y box binding protein 3, ERCC1 - excision repair cross-complementing rodent repair deficiency, complementation group 1 (includes overlapping antisense sequence), FAS - fas cell surface death receptor, TESK2 - testis-specific kinase 2, NDC1 - ndc1 transmembrane nucleoporin]
GO:0051234	establishment of localization	0.00093	0.169	1.26	685	135	398	99	[SLC27A1 - solute carrier family 27 (fatty acid transporter), member 1, PQLC2 - pq loop repeat containing 2, SEC31B - sec31 homolog b (s. cerevisiae), CTTN - cortactin, INPP5K - inositol polyphosphate-5-phosphatase k, IFT46 - intraflagellar transport 46 homolog (chlamydomonas), RANGRF - ran guanine nucleotide release factor, SLC41A1 - solute carrier family 41 (magnesium transporter), member 1, AT…
GO:0044238	primary metabolic process	0.000986	0.173	1.04	685	379	639	367	[RSRC1 - arginine/serine-rich coiled-coil 1, MED29 - mediator complex subunit 29, ZNF420 - zinc finger protein 420, YAF2 - yy1 associated factor 2, MSRB2 - methionine sulfoxide reductase b2, TAF1D - tata box binding protein (tbp)-associated factor, rna polymerase i, d, 41kda, USP54 - ubiquitin specific peptidase 54, BCKDK - branched chain ketoacid dehydrogenase kinase, RFX5 - regulatory factor x,…

## Sheet: Rv_24 Hr
GO Term	Description	P-value	FDR q-value	Enrichment	N	B	n	b	Genes
GO:0010939	regulation of necrotic cell death	0.000137	0.689	22.65	770	3	34	3	[BIRC3 - baculoviral iap repeat containing 3, CFLAR - casp8 and fadd-like apoptosis regulator, FAS - fas cell surface death receptor]
GO:0000245	spliceosomal complex assembly	0.000152	0.381	77	770	2	10	2	[RBM5 - rna binding motif protein 5, GCFC2 - gc-rich sequence dna-binding factor 2]
GO:0043543	protein acylation	0.000248	0.415	2.8	770	12	252	11	[NAT9 - n-acetyltransferase 9 (gcn5-related, putative), PHF17 - phd finger protein 17, SPI1 - spleen focus forming virus (sffv) proviral integration oncogene, ATF2 - activating transcription factor 2, PPM1A - protein phosphatase, mg2+/mn2+ dependent, 1a, PORCN - porcupine homolog (drosophila), OAS2 - 2'-5'-oligoadenylate synthetase 2, 69/71kda, TAF12 - taf12 rna polymerase ii, tata box binding pr…
GO:0044267	cellular protein metabolic process	0.000255	0.319	1.51	770	153	223	67	[DENND3 - denn/madd domain containing 3, ATE1 - arginyltransferase 1, BIRC3 - baculoviral iap repeat containing 3, NUP133 - nucleoporin 133kda, FLT1 - fms-related tyrosine kinase 1, PTPRS - protein tyrosine phosphatase, receptor type, s, ADRBK2 - adrenergic, beta, receptor kinase 2, C1GALT1 - core 1 synthase, glycoprotein-n-acetylgalactosamine 3-beta-galactosyltransferase, 1, RASAL2 - ras protein…
GO:0006464	cellular protein modification process	0.000618	0.62	1.53	770	133	223	59	[ATE1 - arginyltransferase 1, BIRC3 - baculoviral iap repeat containing 3, NUP133 - nucleoporin 133kda, FLT1 - fms-related tyrosine kinase 1, PTPRS - protein tyrosine phosphatase, receptor type, s, ADRBK2 - adrenergic, beta, receptor kinase 2, C1GALT1 - core 1 synthase, glycoprotein-n-acetylgalactosamine 3-beta-galactosyltransferase, 1, RASAL2 - ras protein activator like 2, MAP2K4 - mitogen-acti…
GO:0036211	protein modification process	0.000618	0.517	1.53	770	133	223	59	[ATE1 - arginyltransferase 1, BIRC3 - baculoviral iap repeat containing 3, NUP133 - nucleoporin 133kda, FLT1 - fms-related tyrosine kinase 1, PTPRS - protein tyrosine phosphatase, receptor type, s, ADRBK2 - adrenergic, beta, receptor kinase 2, C1GALT1 - core 1 synthase, glycoprotein-n-acetylgalactosamine 3-beta-galactosyltransferase, 1, RASAL2 - ras protein activator like 2, MAP2K4 - mitogen-acti…
GO:0008584	male gonad development	0.000633	0.454	7.94	770	4	97	4	[TFAP2C - transcription factor ap-2 gamma (activating enhancer binding protein 2 gamma), MAMLD1 - mastermind-like domain containing 1, ERCC1 - excision repair cross-complementing rodent repair deficiency, complementation group 1 (includes overlapping antisense sequence), KDM5A - lysine (k)-specific demethylase 5a]
GO:0008406	gonad development	0.000633	0.397	7.94	770	4	97	4	[TFAP2C - transcription factor ap-2 gamma (activating enhancer binding protein 2 gamma), MAMLD1 - mastermind-like domain containing 1, ERCC1 - excision repair cross-complementing rodent repair deficiency, complementation group 1 (includes overlapping antisense sequence), KDM5A - lysine (k)-specific demethylase 5a]
GO:0010466	negative regulation of peptidase activity	0.000832	0.464	16.99	770	4	34	3	[BIRC3 - baculoviral iap repeat containing 3, CFLAR - casp8 and fadd-like apoptosis regulator, FAS - fas cell surface death receptor]
GO:0010951	negative regulation of endopeptidase activity	0.000832	0.418	16.99	770	4	34	3	[BIRC3 - baculoviral iap repeat containing 3, CFLAR - casp8 and fadd-like apoptosis regulator, FAS - fas cell surface death receptor]
GO:0043154	negative regulation of cysteine-type endopeptidase activity involved in apoptotic process	0.000832	0.38	16.99	770	4	34	3	[BIRC3 - baculoviral iap repeat containing 3, CFLAR - casp8 and fadd-like apoptosis regulator, FAS - fas cell surface death receptor]
GO:0070266	necroptotic process	0.000832	0.348	16.99	770	4	34	3	[BIRC3 - baculoviral iap repeat containing 3, CFLAR - casp8 and fadd-like apoptosis regulator, FAS - fas cell surface death receptor]
GO:2000117	negative regulation of cysteine-type endopeptidase activity	0.000832	0.321	16.99	770	4	34	3	[BIRC3 - baculoviral iap repeat containing 3, CFLAR - casp8 and fadd-like apoptosis regulator, FAS - fas cell surface death receptor]

## Sheet: Rv_36 Hr
GO Term	Description	P-value	FDR q-value	Enrichment	N	B	n	b	Genes
GO:0071260	cellular response to mechanical stimulus	4.73e-05	0.359	4.21	2093	10	447	9	[MAP2K4 - mitogen-activated protein kinase kinase 4, CASP8 - caspase 8, apoptosis-related cysteine peptidase, MAPK3 - mitogen-activated protein kinase 3, CNN2 - calponin 2, SLC9A1 - solute carrier family 9, subfamily a (nhe1, cation proton antiporter 1), member 1, TLR8 - toll-like receptor 8, BAD - bcl2-associated agonist of cell death, CAV1 - caveolin 1, caveolae protein, 22kda, CYBA - cytochrom…
GO:0051153	regulation of striated muscle cell differentiation	6.92e-05	0.263	4.92	2093	7	425	7	[MEF2C - myocyte enhancer factor 2c, DMPK - dystrophia myotonica-protein kinase, EDN1 - endothelin 1, TGFB1 - transforming growth factor, beta 1, CTDP1 - ctd (carboxy-terminal domain, rna polymerase ii, polypeptide a) phosphatase, subunit 1, CFLAR - casp8 and fadd-like apoptosis regulator, HDAC9 - histone deacetylase 9]
GO:0044711	single-organism biosynthetic process	7.21e-05	0.182	1.35	2093	202	922	120	[SLC27A1 - solute carrier family 27 (fatty acid transporter), member 1, GSTM1 - glutathione s-transferase mu 1, RFC5 - replication factor c (activator 1) 5, 36.5kda, ACOT13 - acyl-coa thioesterase 13, MRPL35 - mitochondrial ribosomal protein l35, RFC1 - replication factor c (activator 1) 1, 145kda, GSTM3 - glutathione s-transferase mu 3 (brain), INPP5K - inositol polyphosphate-5-phosphatase k, CH…
GO:0065008	regulation of biological quality	0.000151	0.286	1.27	2093	339	804	166	[TBC1D20 - tbc1 domain family, member 20, RFC5 - replication factor c (activator 1) 5, 36.5kda, XIAP - x-linked inhibitor of apoptosis, FN1 - fibronectin 1, RFC1 - replication factor c (activator 1) 1, 145kda, SLC29A1 - solute carrier family 29 (equilibrative nucleoside transporter), member 1, XRN1 - 5'-3' exoribonuclease 1, OSM - oncostatin m, LIN7A - lin-7 homolog a (c. elegans), TMEM97 - trans…
GO:0048878	chemical homeostasis	0.000179	0.272	1.8	2093	86	568	42	[MICU1 - mitochondrial calcium uptake 1, XIAP - x-linked inhibitor of apoptosis, SLC9A1 - solute carrier family 9, subfamily a (nhe1, cation proton antiporter 1), member 1, USF2 - upstream transcription factor 2, c-fos interacting, BAD - bcl2-associated agonist of cell death, PIK3R2 - phosphoinositide-3-kinase, regulatory subunit 2 (beta), SLC39A14 - solute carrier family 39 (zinc transporter), m…
GO:1901564	organonitrogen compound metabolic process	0.000212	0.268	1.32	2093	219	923	127	[GSTM1 - glutathione s-transferase mu 1, SLC27A1 - solute carrier family 27 (fatty acid transporter), member 1, MRPL35 - mitochondrial ribosomal protein l35, GSTM3 - glutathione s-transferase mu 3 (brain), BCKDK - branched chain ketoacid dehydrogenase kinase, CHAC1 - chac, cation transport regulator homolog 1 (e. coli), CERK - ceramide kinase, NAGLU - n-acetylglucosaminidase, alpha, COX15 - cytoc…
GO:0044281	small molecule metabolic process	0.000215	0.233	1.25	2093	300	923	166	[GSTM1 - glutathione s-transferase mu 1, SLC27A1 - solute carrier family 27 (fatty acid transporter), member 1, ACOT13 - acyl-coa thioesterase 13, GSTM3 - glutathione s-transferase mu 3 (brain), COX4I1 - cytochrome c oxidase subunit iv isoform 1, BCKDK - branched chain ketoacid dehydrogenase kinase, SDHA - succinate dehydrogenase complex, subunit a, flavoprotein (fp), INPP5K - inositol polyphosph…
GO:0097191	extrinsic apoptotic signaling pathway	0.000296	0.281	43.6	2093	18	8	3	[CASP10 - caspase 10, apoptosis-related cysteine peptidase, CFLAR - casp8 and fadd-like apoptosis regulator, BAD - bcl2-associated agonist of cell death]
GO:0051049	regulation of transport	0.000326	0.275	1.56	2093	179	510	68	[CARD8 - caspase recruitment domain family, member 8, RAB11FIP3 - rab11 family interacting protein 3 (class ii), RUFY3 - run and fyve domain containing 3, SLC9A1 - solute carrier family 9, subfamily a (nhe1, cation proton antiporter 1), member 1, XPO1 - exportin 1 (crm1 homolog, yeast), ARFGAP1 - adp-ribosylation factor gtpase activating protein 1, OSM - oncostatin m, PTPN23 - protein tyrosine ph…
GO:0046034	ATP metabolic process	0.000334	0.254	40.25	2093	12	13	3	[AK2 - adenylate kinase 2, SLC25A13 - solute carrier family 25 (aspartate/glutamate carrier), member 13, BAD - bcl2-associated agonist of cell death]
GO:0044765	single-organism transport	0.000349	0.24	1.33	2093	330	610	128	[FN1 - fibronectin 1, BET1 - bet1 golgi vesicular membrane trafficking protein, ERGIC1 - endoplasmic reticulum-golgi intermediate compartment (ergic) 1, SLC29A1 - solute carrier family 29 (equilibrative nucleoside transporter), member 1, PEX3 - peroxisomal biogenesis factor 3, LIN7A - lin-7 homolog a (c. elegans), ATP11A - atpase, class vi, type 11a, COX15 - cytochrome c oxidase assembly homolog …
GO:1901566	organonitrogen compound biosynthetic process	0.00041	0.259	1.39	2093	137	922	84	[UCK1 - uridine-cytidine kinase 1, GSTM1 - glutathione s-transferase mu 1, SLC27A1 - solute carrier family 27 (fatty acid transporter), member 1, GSTM3 - glutathione s-transferase mu 3 (brain), MRPL35 - mitochondrial ribosomal protein l35, CHAC1 - chac, cation transport regulator homolog 1 (e. coli), NME3 - nme/nm23 nucleoside diphosphate kinase 3, ADSS - adenylosuccinate synthase, NME4 - nme/nm2…
GO:0006396	RNA processing	0.000426	0.248	1.36	2093	141	981	90	[DHX8 - deah (asp-glu-ala-his) box polypeptide 8, INTS9 - integrator complex subunit 9, PTCD2 - pentatricopeptide repeat domain 2, SRSF11 - serine/arginine-rich splicing factor 11, ZNF638 - zinc finger protein 638, DHX33 - deah (asp-glu-ala-his) box polypeptide 33, PAPD5 - pap associated domain containing 5, SUGP2 - surp and g patch domain containing 2, SF3A1 - splicing factor 3a, subunit 1, 120k…
GO:0046822	regulation of nucleocytoplasmic transport	0.000474	0.257	2.49	2093	28	510	17	[TGFBR1 - transforming growth factor, beta receptor 1, ZNF259 - zinc finger protein 259, RANGAP1 - ran gtpase activating protein 1, TGFB1 - transforming growth factor, beta 1, SLC9A1 - solute carrier family 9, subfamily a (nhe1, cation proton antiporter 1), member 1, PPP1R12A - protein phosphatase 1, regulatory subunit 12a, XPO1 - exportin 1 (crm1 homolog, yeast), PIK3R2 - phosphoinositide-3-kina…
GO:0016139	glycoside catabolic process	0.000478	0.242	2093	2093	1	1	1	[FUCA2 - fucosidase, alpha-l- 2, plasma]
GO:0016137	glycoside metabolic process	0.000478	0.226	2093	2093	1	1	1	[FUCA2 - fucosidase, alpha-l- 2, plasma]
GO:1902305	regulation of sodium ion transmembrane transport	0.000536	0.239	5.86	2093	8	268	6	[NEDD4 - neural precursor cell expressed, developmentally down-regulated 4, e3 ubiquitin protein ligase, NEDD4L - neural precursor cell expressed, developmentally down-regulated 4-like, e3 ubiquitin protein ligase, DLG1 - discs, large homolog 1 (drosophila), DNM2 - dynamin 2, ATP2B4 - atpase, ca++ transporting, plasma membrane 4, SLC9A1 - solute carrier family 9, subfamily a (nhe1, cation proton …
GO:2001233	regulation of apoptotic signaling pathway	0.000599	0.252	2.08	2093	54	485	26	[TAF9 - taf9 rna polymerase ii, tata box binding protein (tbp)-associated factor, 32kda, MEIS3 - meis homeobox 3, STRADB - ste20-related kinase adaptor beta, DAPK2 - death-associated protein kinase 2, RRM2B - ribonucleotide reductase m2 b (tp53 inducible), NCK2 - nck adaptor protein 2, BAD - bcl2-associated agonist of cell death, ZMYND11 - zinc finger, mynd-type containing 11, BCLAF1 - bcl2-assoc…
GO:0019725	cellular homeostasis	0.000619	0.247	1.82	2093	64	610	34	[TXN2 - thioredoxin 2, RFC5 - replication factor c (activator 1) 5, 36.5kda, MICU1 - mitochondrial calcium uptake 1, FN1 - fibronectin 1, RFC1 - replication factor c (activator 1) 1, 145kda, SLC9A1 - solute carrier family 9, subfamily a (nhe1, cation proton antiporter 1), member 1, PIK3R2 - phosphoinositide-3-kinase, regulatory subunit 2 (beta), SLC39A14 - solute carrier family 39 (zinc transport…
GO:1902578	single-organism localization	0.00064	0.243	1.3	2093	358	610	136	[FN1 - fibronectin 1, BET1 - bet1 golgi vesicular membrane trafficking protein, ERGIC1 - endoplasmic reticulum-golgi intermediate compartment (ergic) 1, SLC29A1 - solute carrier family 29 (equilibrative nucleoside transporter), member 1, PEX3 - peroxisomal biogenesis factor 3, LIN7A - lin-7 homolog a (c. elegans), ATP11A - atpase, class vi, type 11a, COX15 - cytochrome c oxidase assembly homolog …
GO:0043403	skeletal muscle tissue regeneration	0.000669	0.242	14.14	2093	3	148	3	[IFRD1 - interferon-related developmental regulator 1, CFLAR - casp8 and fadd-like apoptosis regulator, PKM - pyruvate kinase, muscle]
GO:0042246	tissue regeneration	0.000669	0.231	14.14	2093	3	148	3	[IFRD1 - interferon-related developmental regulator 1, CFLAR - casp8 and fadd-like apoptosis regulator, PKM - pyruvate kinase, muscle]
GO:0008152	metabolic process	0.000737	0.243	1.1	2093	1345	575	408	[MED29 - mediator complex subunit 29, ELL - elongation factor rna polymerase ii, DAPK2 - death-associated protein kinase 2, RNF14 - ring finger protein 14, FOXRED1 - fad-dependent oxidoreductase domain containing 1, COX15 - cytochrome c oxidase assembly homolog 15 (yeast), SPI1 - spleen focus forming virus (sffv) proviral integration oncogene, PMM1 - phosphomannomutase 1, ACAA1 - acetyl-coa acylt…
GO:0009988	cell-cell recognition	0.000754	0.238	7.69	2093	4	272	4	[DLG1 - discs, large homolog 1 (drosophila), B4GALT1 - udp-gal:betaglcnac beta 1,4- galactosyltransferase, polypeptide 1, CD209 - cd209 molecule, NCK2 - nck adaptor protein 2]
GO:0008037	cell recognition	0.000845	0.256	6.41	2093	6	272	5	[DLG1 - discs, large homolog 1 (drosophila), SCARB1 - scavenger receptor class b, member 1, B4GALT1 - udp-gal:betaglcnac beta 1,4- galactosyltransferase, polypeptide 1, CD209 - cd209 molecule, NCK2 - nck adaptor protein 2]
GO:0044710	single-organism metabolic process	0.000867	0.253	1.15	2093	630	894	310	[RFC5 - replication factor c (activator 1) 5, 36.5kda, MRPL35 - mitochondrial ribosomal protein l35, BET1 - bet1 golgi vesicular membrane trafficking protein, RFC1 - replication factor c (activator 1) 1, 145kda, COX4I1 - cytochrome c oxidase subunit iv isoform 1, BCKDK - branched chain ketoacid dehydrogenase kinase, CHAC1 - chac, cation transport regulator homolog 1 (e. coli), NAGLU - n-acetylglu…
GO:0008625	extrinsic apoptotic signaling pathway via death domain receptors	0.000969	0.272	85.43	2093	7	7	2	[CASP10 - caspase 10, apoptosis-related cysteine peptidase, BAD - bcl2-associated agonist of cell death]

[truncated: 1 more sheets: Rv_48 Hr]
