# Supplementary material for: Alternate splicing of transcripts shape macrophage response to Mycobacterium tuberculosis infection
Source: PLoS Pathog. 2017 Mar 3;13(3):e1006236. doi: 10.1371/journal.ppat.1006236 (PMC5352146; doi:10.1371/journal.ppat.1006236)
Supplement: S9 Table — (XLSX) [file ppat.1006236.s016.xlsx]

## Sheet: Sheet1
Transcript_ID	Gene_symbol	Ra_0hr	Ra_6hr	Ra_12hr	Ra_24hr	Ra_36hr	Ra_48hr	Rv_0hr	Rv_6hr	Rv_12hr	Rv_24hr	Rv_36hr	Rv_48hr
ENST00000156471	AQR	0.249447	-0.2921	-0.160205	-0.0296147	0.159705	-0.0464621	0.468628	0.392098	0.0484351	-0.0747378	0.0917553	-0.0886873
ENST00000543879	AQR	0.173475	0	-0.143884	-0.387158	0.815917	-0.678575	0.0577524	-0.164634	0.308715	-1.17403	-2.51198	-0.674366
ENST00000559090	AQR	-0.146199	-0.35903	-0.282468	-0.567137	-0.263596	-0.671285	0.0196897	-0.262616	-0.828714	-2.4406	-0.360059	-1.24914
ENST00000369541	BCAS2	0.00352994	0.102743	-0.0641987	-0.158861	-0.442342	-0.462427	0.100703	-0.320726	-0.260056	-0.269106	-0.439303	-0.737497
ENST00000485021	BCAS2	0.306419	1.10278	0.880867	0.571497	0.122396	0.374714	0.257604	-0.008548	0.267046	-0.491903	0.610705	0.550681
ENST00000260210	BUD13	-0.0194475	0.176375	-0.0485689	-0.0606436	-0.188888	-0.209955	-0.0407302	-0.0411168	-0.26282	-0.10806	-0.606062	-0.30916
ENST00000403633	BUD31	0.00805297	0.111123	-0.139212	-0.58832	-0.685017	-1.26812	-0.153554	-0.511204	-0.412319	-0.318746	-0.694445	-0.965674
ENST00000222969	BUD31	-0.128657	0.580458	0.408591	-0.0756685	-0.142557	-0.321594	-0.27782	0.0784529	0.0639722	0.385316	0.009347	-0.278111
ENST00000427499	BUD31	-0.00614933	0.0463867	-1.19949	-0.679041	-1.24514	-1.21479	-0.964038	0.688263	-2.15746	-0.110568	-2.00603	-0.517715
ENST00000496696	BUD31	0.22213	0.964198	0.199497	0.135145	-0.372085	-1.61089	0.532791	0.235738	-0.994585	-0.823179	-1.82389	-0.928026
ENST00000461762	C9orf78	-2.63073	-1.0264	0.208629	-0.113299	0.617083	-0.922692	-0.753012	0.239346	1.69419	-2.14862	0	0
ENST00000480023	C9orf78	-0.992694	-2.45242	-1.07652	-0.536447	-0.362392	-1.53394	-1.08873	-0.980587	-0.106698	0.535847	0	0.300001
ENST00000372447	C9orf78	-0.0113392	0.287282	0.193686	-0.255486	-0.0176224	-0.316264	-0.205009	0.0809449	-0.101094	-0.217149	-0.31333	-0.556222
ENST00000461349	C9orf78	0.0461921	4.5814	2.88691	3.12172	0	0.874244	0.0849471	0.715673	0	0	0	1.95385
ENST00000461539	C9orf78	0	2.41259	0	1.02566	0.560583	3.03934	2.02253	-1.54791	2.15536	0	1.82448	0.57912
ENST00000492991	C9orf78	-0.397716	-0.406069	0.664063	1.574	0.513458	-0.922332	0.786712	-1.02354	0.843205	-0.353021	-2.34688	-0.731089
ENST00000429344	CACTIN	0.491679	0.737541	-0.158377	-0.303974	-0.424636	-0.433263	0.187197	0.405526	0.114212	-0.119083	0.126353	-0.623793
ENST00000221899	CACTIN	0	0	0	0	-0.432983	0	-1.60131	0	0	0	0	0
ENST00000248420	CACTIN	-2.17053	0	1.09387	0.922424	1.61891	1.90095	1.34709	0.791548	1.5636	2.10657	0	1.42351
ENST00000591978	CACTIN	0.151375	0.0838952	0.159397	0.506432	0.388379	-0.109987	-0.0354694	0.383375	1.23028	0.210185	-0.29513	0.0389261
ENST00000587175	CACTIN	-1.32012	0	-0.719996	-2.76933	-1.15437	-2.0488	-12.4237	-0.440706	-1.90128	-0.0889057	0	-0.693217
ENST00000589321	CACTIN	-1.81017	1.16414	0.300907	0.101536	0.586927	-0.487093	0.292679	-0.0808704	0	1.4668	-11.1115	0
ENST00000592721	CACTIN	-1.6548	0.66873	0	0	0	0	0	0	0	0	1.40719	0
ENST00000591726	CACTIN	0	2.04676	0.959498	-1.09215	-0.262517	0.0821725	-0.183384	0	0	0	0	0
ENST00000265872	CCAR1	0.577165	0.512429	0.0426855	-0.425744	-0.477356	-0.27689	0.414382	0.190458	0.0769357	-0.120738	-0.0573107	-1.0239
ENST00000535016	CCAR1	0.0859698	0.285652	0.193641	-0.193792	-0.401295	-0.393086	0.433141	-0.427599	-0.212257	-0.914483	-1.07119	-1.19753
ENST00000543719	CCAR1	-0.32301	0.145813	-0.307044	-0.532397	0.328917	0.0115448	0.987162	1.46609	1.30371	1.39594	1.8476	0.273953
ENST00000540210	CCAR1	-0.186984	0.130677	0.139977	0.901234	0.52688	0.545505	0.899572	0.682195	0.673835	-0.0998746	-0.278231	0.193615
ENST00000543229	CCAR1	2.17917	0.942011	0.960931	1.42856	1.03885	1.33833	1.03832	0.801584	-2.13869	0	0	1.4754
ENST00000536012	CCAR1	-0.37796	-1.40553	0	0	0	-0.926921	-0.981815	1.49795	0	-2.4765	0	0.62452
ENST00000543225	CCAR1	0	0	-0.167002	-1.276	0	-0.437289	1.53647	0.846598	1.97373	2.00691	0	0
ENST00000543706	CCAR1	-0.0845672	-0.0979765	1.01144	-2.13044	-0.603483	-2.22541	-0.323418	0.669705	-3.25797	0	0	0.633731
ENST00000538031	CCAR1	-0.223895	-1.09428	-0.697939	-0.75334	-0.214906	-1.01658	0.49951	0.70225	0.652293	0.743627	0.736275	0.285094
ENST00000539250	CCAR1	-1.09707	-1.12189	0.629707	-0.0681341	0.589736	-0.0367085	0.363645	0.869818	-0.29074	-1.15848	-1.54275	0.795059
ENST00000494903	CCAR1	-0.84702	0	-0.153559	0	0	0	0.0284336	-0.459389	0	0	0	-2.32654
ENST00000480627	CCAR1	0	0.625255	2.04342	-1.49693	-0.780298	0	-1.32651	0	0.786505	0.640236	0	0
ENST00000536391	CCAR1	0	0	-0.994658	-1.74043	-0.279742	-0.636267	-0.214424	0.560826	0	0	3.85287	0
ENST00000483264	CCAR1	0.232792	0	-0.882511	-0.939007	-1.01403	-2.40174	0.329314	-0.450401	0.81644	0	0	-0.9945
ENST00000604367	CCDC12	-0.570934	1.09187	0.0248007	-1.48085	-0.970452	-1.84328	-1.20738	-0.029969	0.387162	0.431618	-0.838541	-3.29195
ENST00000425441	CCDC12	-0.0517354	0.293451	0.0116037	0.714121	-0.0566532	0.0981855	0.316222	-0.786313	-0.135831	-0.601298	-0.191087	-0.119115
ENST00000488069	CCDC12	0	0	0.731417	-0.738382	1.05044	0	-0.816397	1.02132	0	0	0	0.138057
ENST00000546280	CCDC12	-0.0980765	0.607806	-0.299023	-0.765053	-1.01902	-0.818745	-0.328023	0.0151744	-0.472788	-0.513322	-0.610992	-0.863484
ENST00000492819	CCDC12	0	0.94894	-0.881137	-0.943601	0	-1.17312	-2.59982	0.198614	-0.983641	1.40458	0.457668	-1.60846
ENST00000494655	CCDC12	-0.0775303	0.866517	-0.566933	-0.664458	-1.07093	0	-0.249745	-0.519435	0.76718	0	-2.90199	-2.40921
ENST00000460035	CCDC12	0	2.77146	0	0	0	0	0	0	0.0767011	0	0	2.50148
ENST00000604181	CCDC12	0	0	-2.8164	-2.6689	0	-1.9466	0	-0.173529	-0.627538	0	0	-0.133056
ENST00000446836	CCDC12	0	0	-1.77478	0	-1.53292	-0.30942	0	1.17939	0	0.721483	0	-1.85174
ENST00000605358	CCDC12	-0.226882	-0.181454	-1.48626	-1.12515	-0.323837	-0.38129	-1.69431	-2.40121	-0.299922	-2.39911	0.957782	0.287371
ENST00000605875	CCDC12	0	2.13157	-2.01639	-2.67813	0	-2.94322	-3.23025	-2.00001	-1.14345	0	0	0
ENST00000305596	CD2BP2	0.136821	0.745314	0.666571	0.252532	0.439782	0.173777	-0.123868	0.555766	0.854974	0.537521	0.671234	0.464446
ENST00000569466	CD2BP2	0.33759	0.465121	-0.721699	-0.677824	-1.79431	-1.44199	-0.0931909	-0.277072	-1.22815	-1.37617	-2.312	-2.07609
ENST00000564525	CD2BP2	-1.99616	0	-2.39389	-2.64454	-1.06422	-1.41506	-1.02064	2.31492	-2.18746	0	-5.25515	0.619649
ENST00000368932	CDC40	-0.150306	-0.857088	0.30904	0.175516	0.26725	0.218269	-0.989858	0.117251	0.0745174	0.219413	-0.965971	1.01312
ENST00000307731	CDC40	0.151175	0.235767	0.237738	0.609265	0.277346	0.382025	0.629142	0.109679	0.41507	0.406189	0.587097	-1.36985
ENST00000368933	CDC40	3.07699	0	5.19596	0	0	0	0	0.997874	0	-0.0490784	0	0.240084
ENST00000368930	CDC40	-5.22297	0	0	0	-3.55061	0	0	-4.46231	-5.41096	-0.752821	0	1.57827
ENST00000371477	CDC5L	0.0107182	-0.0905492	0.0172363	0.0300527	-0.0768322	-0.354397	0.124003	0.137431	-0.0046448	-0.12088	-0.311263	-0.244376
ENST00000331006	CDK10	0.722242	-0.197189	0.192446	0.686605	1.22769	0.480769	-1.7127	-0.870633	0.141491	-2.74266	0	1.01213
ENST00000472018	CDK10	-0.15743	0.0105214	0.557319	-0.863073	0.827867	-0.133529	-0.543658	-0.264196	0.868917	-0.171487	0.985237	-0.33349
ENST00000353379	CDK10	0.155519	-0.21779	-0.546226	-0.217809	-0.899115	-1.10619	-0.505433	-0.977819	-0.685467	-0.146526	-3.06412	-0.637358
ENST00000505733	CDK10	0.9105	0.0487216	-0.968156	-0.4895	-0.572038	-0.444543	0.0423495	0.637376	-0.834631	-0.373172	0	-1.34555
ENST00000505473	CDK10	-1.13149	-1.48696	-1.26596	-1.64216	-1.24849	-0.765165	-0.81824	-0.735054	-1.49437	0.376787	-0.0117045	0.106079
ENST00000510811	CDK10	-1.53453	-0.426505	-1.15661	-0.00822721	-0.898279	0.158704	-0.238006	-1.25602	-0.448014	-1.16818	0.772822	-1.33007
ENST00000568456	CDK10	-0.733048	-0.793913	-0.491031	-1.04649	0.0194405	-0.118679	-0.952168	-0.0193449	0.544141	-0.178925	0.479508	0.163196
ENST00000507205	CDK10	0.131684	-0.0795219	-1.57187	0.645316	0.338863	-0.436341	-0.166315	0.257417	-2.36785	-3.79274	-0.700446	-0.581312
ENST00000504473	CDK10	-1.64856	-1.54743	-3.50979	-2.11051	-0.483634	-1.80049	-1.85686	0	-2.43811	0.540204	-0.282464	-3.35364
ENST00000564192	CDK10	1.76227	1.92113	0.901349	2.45432	1.87987	2.44104	1.39818	0.227299	2.2268	0.806223	0	2.22115
ENST00000565470	CDK10	-1.44308	0.590805	0.572324	-0.97751	1.00381	-0.131433	0.451429	0.713501	0	0	0	-2.31681
ENST00000511415	CDK10	0.441234	-1.10753	-0.95568	0.265992	0.844937	0.268128	-0.21565	-2.40302	2.05055	-1.22507	-0.85176	-0.0881779
ENST00000512912	CDK10	-1.19972	0	1.36383	1.04985	2.47163	0.392887	-0.339415	1.47957	1.65678	0	0.563451	1.02656
ENST00000378277	CDK10	1.89783	-1.00147	0	0	0	0	0	0	0	3.36787	0	1.54426
ENST00000508723	CDK10	-0.96282	-2.05414	-0.190948	-1.97718	0.243196	-0.161222	-1.90863	-1.66184	1.06367	0.447846	3.21516	0.520989
ENST00000561477	CDK10	0.222908	0.418488	0.0433933	0.334504	0.156249	0.809921	0.574207	0.621629	0.748951	0.529993	0.990324	1.29611
ENST00000503560	CDK10	1.31601	0	1.48605	1.90989	1.88815	2.43185	1.70601	1.66917	1.40787	2.87359	3.59758	1.43882
ENST00000546361	CHERP	-0.115382	0.0439855	-0.278863	-0.487306	-0.435682	-0.568935	-0.11409	-0.0469013	-0.158186	-0.409154	0.196605	-0.598253
ENST00000198939	CHERP	1.60303	1.48452	1.35609	1.36312	0.956081	1.1365	1.12921	1.91852	1.27475	1.24424	0	0.990187
ENST00000544299	CHERP	0.260643	0.017417	0.770216	-0.307447	0	-1.278	-2.02216	-0.514926	1.44099	-0.750097	1.70424	1.39921
ENST00000546538	CHERP	-2.79273	-0.851626	-2.61537	-1.18906	-0.669379	-2.50756	-0.961276	-1.25371	-0.247198	-0.744174	0	-0.908041
ENST00000597261	CHERP	-2.06569	1.09528	-0.625725	0	-0.465742	-2.43866	-0.712649	-2.17999	0	0	0	0
ENST00000600432	CHERP	-0.783088	-0.393897	-0.41594	-0.717759	-0.739037	-0.609236	-1.6247	0.289676	-0.21717	0	0	-3.11762
ENST00000377340	CRNKL1	0.364865	1.67539	0.242201	0.455249	0.28567	0	0.723291	0.0524	-0.387033	0	0	0
ENST00000377327	CRNKL1	0.787565	1.87672	1.08106	-0.375911	0.605032	0	-0.0896431	-0.336346	-1.91219	0	0	-10.005
ENST00000536226	CRNKL1	-0.0660319	-0.203041	-0.209106	0.038261	-0.239918	-0.196791	0.0935001	-0.0609928	-0.214341	-0.11894	-0.231478	-0.325271
ENST00000521379	CRNKL1	1.86402	1.21051	-2.11882	-0.574869	-0.131575	-0.0606038	0.878552	-1.43101	1.85488	0	0	0
ENST00000473857	CTNNBL1	-0.998312	1.19223	-1.14061	-1.61174	-1.39549	-2.75917	-0.989734	-0.870047	1.05933	0	0	-1.31501
ENST00000361383	CTNNBL1	-0.0555865	0.328891	0.136698	0.115782	-0.0422162	-0.187331	-0.121354	-0.00319265	0.0157261	0.199885	-0.042935	-0.109766
ENST00000447935	CTNNBL1	-0.316459	-0.178195	-0.242791	0.157763	-0.155354	0.305012	-0.463931	-0.707913	-0.316531	0.322912	0.144859	-0.269151
ENST00000410053	CWC22	0.110971	0.90308	0.369081	0.126738	-0.322348	-0.0512712	0.381658	0.00553211	0.334717	-0.207419	-0.0522698	-0.934489
ENST00000295749	CWC22	-0.269212	-1.11591	-0.640227	-0.711469	-0.683068	-1.1831	-0.221481	-0.526489	-0.742047	-0.426628	-1.26909	-0.374035
ENST00000404136	CWC22	1.14426	0	-1.17328	1.71227	1.53596	1.90567	1.69902	2.0753	-1.3962	0.580914	0.889243	1.94768
ENST00000225428	CWC25	0.00575934	0.0223982	-0.240757	-0.364379	-0.41173	-0.610663	0.0667046	-0.164161	-0.264972	-0.328655	-0.334063	-0.631142
ENST00000578906	CWC25	-1.51795	-1.19336	-0.991857	-1.23074	-0.692751	-0.290015	-0.504232	-1.96632	-0.798713	-0.614881	-0.810267	-0.282201
ENST00000582713	CWC25	0	7.08829	0	0	0	4.67865	0	7.14449	5.73665	0	0	0
ENST00000583435	CWC25	-0.804125	0	-1.36287	-0.420673	0.39907	0.10963	0.371338	-0.237291	0	0	0	0.814927
ENST00000584007	CWC25	-0.0951932	0	0	-2.40866	0	-1.51727	0.162534	-1.83597	0.069854	0	0	-0.0648272
ENST00000581092	CWC25	0.891921	-0.351214	-0.175391	0.281377	0.214203	-0.911732	0.123723	-0.146028	-0.9183	-0.935858	0.831549	0.317572
ENST00000508024	CWC27	0.0122136	-0.560819	-0.676727	-0.0264562	-0.746675	-1.26149	0.0617849	-0.480138	0.106687	-0.11188	0	-0.694875
ENST00000381070	CWC27	0.0969041	0.607434	0.475887	0.579678	0.353153	0.356535	0.358773	0.137324	0.277519	0.316955	0.25077	0.182739
ENST00000545000	CWC27	-1.18467	1.7268	0.587454	0	-0.517997	-0.152662	0	0	0.137862	0	0	0
ENST00000506168	CWC27	0	0	0	-0.353115	0	0	0	0	0	0	0	0
ENST00000320339	CXorf56	0.145799	1.43832	0.355202	0.27007	-0.885448	0.053946	0.83284	-0.835946	0.136863	-1.1302	0.107395	-0.398686
ENST00000371594	CXorf56	-0.170012	0.363634	-0.302667	-0.555201	-0.522246	-0.712229	-0.0432818	-0.138464	-0.394115	-0.110843	-0.587464	-1.0383
ENST00000486230	CXorf56	1.81964	0	-0.153858	0	0.196839	0	0	-0.226761	0	0	0	0
ENST00000476164	CXorf56	0.0580832	-1.65859	-0.293538	-0.402869	-0.844453	-0.916435	-0.0283577	0.191044	-0.513247	-1.45154	-0.528741	-0.428831
ENST00000469448	CXorf56	0	0	0	-0.0455117	0.657612	0.916114	-0.919735	0	0	0	0	0
ENST00000308025	DDX23	-0.12094	0.145829	0.0492548	-0.350134	-0.134496	-0.336475	-0.109716	0.169492	0.0589715	-0.413535	-0.018909	-0.213632
ENST00000547135	DDX23	0.525382	0	0.180711	-0.147942	0.0720075	-0.832711	1.11457	0.374166	0	0	0	0.0832715
ENST00000551098	DDX23	-0.741365	-1.47272	-0.690301	-0.562259	-0.208916	-1.96354	0.136938	0.0761014	0.676274	-0.256729	0	-0.158418
ENST00000547165	DDX23	-0.401494	0	1.5798	0.517943	-1.47197	0	0	1.13805	0	-1.91747	0	0
ENST00000552802	DDX23	-0.928772	0	-1.09005	-1.18109	-1.64923	-0.401852	-0.493731	-0.695262	1.43556	0	0	-0.487689
ENST00000550834	DDX23	-0.136617	0.336974	-0.148396	-0.993048	-0.226557	0.0370851	-0.279273	0.589859	-0.415746	-0.384101	0.610117	0.235581
ENST00000553182	DDX23	-2.42308	-6.60339	-4.25352	-2.19287	-1.12442	-1.55015	-3.5754	0.0244521	-3.96053	-3.20586	0	0.854796
ENST00000547290	DDX23	0	2.64118	2.01492	0	-0.770215	-0.696408	-1.13813	0.777683	0	0	0	1.05113
ENST00000552369	DDX23	0.286128	0	-0.062639	-0.366944	-0.384003	-6.84032	-0.635471	0.18989	0.782058	1.83215	0	-0.561875
ENST00000552069	DDX23	2.51474	0	1.29625	0.724375	1.27898	0.529855	1.52343	1.65646	0	3.56043	0	1.07901
ENST00000552555	DDX23	-0.0418959	-2.22241	0	0	0	0	0	0	0	0	0	1.60254
ENST00000505081	DDX41	0.245905	0.473425	0.13271	-1.05378	0.110775	-0.490417	0.284017	0.162965	0.177293	-0.633651	-0.227402	-0.633332
ENST00000507955	DDX41	-0.333104	-0.0161529	-0.275335	-0.225705	0.049047	0.709965	-0.613083	-0.44355	0.42953	0.444001	0.552709	-0.111149
ENST00000503078	DDX41	0.199006	-0.469513	0.575253	1.30127	1.33401	1.86969	0.620705	0.284839	0.212548	1.84956	1.66534	1.6031
ENST00000330503	DDX41	0.49727	0.880599	0.703526	0.694923	0.453509	-1.08647	0.356173	0.784766	-0.155943	0.0144542	-0.0545101	0.784307
ENST00000507900	DDX41	0	2.70154	1.67688	-1.1637	0.252517	-1.41939	0	0	2.1911	0	0	0
ENST00000509576	DDX41	-0.162085	-2.10523	-1.35815	0.764086	-0.0307373	0.703271	-0.469843	-0.789754	-0.578097	-9.64236	2.62708	2.98072
ENST00000504807	DDX41	0	-2.63913	-2.05915	-3.54307	0	-2.22649	-2.35814	-1.63971	0	-2.99564	0	-1.00626
ENST00000512334	DDX41	0	0	-0.761981	-1.13429	-1.95018	-1.05021	-1.13054	-2.82542	0	0	0	-2.40946
ENST00000504781	DDX41	0	0	-3.014	-1.99054	-1.54195	0	0	-1.30142	0	0	0	-1.40137
ENST00000510171	DDX41	-2.31515	-0.316769	-1.8094	-1.18399	-1.71553	-0.377126	-0.406747	-0.892634	-1.8984	0	0	-2.4206
ENST00000506965	DDX41	1.22522	-0.705654	0.858276	1.12989	0.953288	-1.4654	-0.766868	0.159107	-0.0642546	1.51723	0	-1.07491
ENST00000452510	DDX46	0.20734	0.619809	0.219624	-0.191898	-0.0513117	-0.641242	0.233742	0.387273	0.33973	-0.377901	-1.07528	-0.700886
ENST00000503946	DDX46	-1.23303	-1.38088	-1.26908	-0.121589	-1.7349	-1.08148	-0.11986	-1.32847	-0.734462	-0.3586	-0.876751	-0.512164
ENST00000354283	DDX46	-0.16119	0.529849	0.424483	0.0250306	0.088052	-0.0284612	0.473307	0.469428	0.378288	-0.16796	0.422306	-0.571773
ENST00000507392	DDX46	0.320262	-2.82885	-0.294264	-0.436541	0.293864	-0.642126	-0.554763	0.101522	-0.427562	-0.921338	-0.760238	0.443275
ENST00000506332	DDX46	0	0.452163	-1.24361	0.169411	-0.775114	-0.646802	0	0.42341	0	0	0	0
ENST00000513592	DDX46	0	1.14296	0	0.927954	0.759104	0	0	2.33231	0	0	0	0
ENST00000252137	DGCR14	-0.58928	0.744	1.20039	1.35824	1.51862	0.381052	0.480283	0.351382	1.22169	0.534959	1.28021	0.334242
ENST00000472073	DGCR14	0.183884	0.97344	0.272817	0.24741	-0.267489	-0.285584	-0.0765671	0.351905	0.0719483	0.147482	-0.0420952	-0.531651
ENST00000434568	DGCR14	0.125112	0.0626069	-0.388497	-0.504115	-0.257087	-0.161688	-0.306912	-0.224689	0.094835	0.289102	0.328084	-0.392412
ENST00000469466	DGCR14	0.969847	0	0.334204	0.94569	0.172034	1.59379	2.03349	-0.100609	-1.94463	0	3.60017	-0.0606074
ENST00000508032	DHX15	0.00143404	-0.30079	-0.225659	-0.300985	-0.100251	-0.210796	0.273919	-0.0999109	-0.265319	-0.581658	0.094519	-0.765598
ENST00000336812	DHX15	0.160029	0.0151589	0.206145	-0.055653	-0.00669036	-0.385205	0.204799	0.353537	0.0952392	-0.0965326	-0.28633	-0.27935
ENST00000512903	DHX15	-0.216399	0.244178	0.881078	-0.199267	0.304787	-1.52419	0.0757184	0.738732	0.108123	0.538723	-0.286417	-0.329548
ENST00000513036	DHX15	0.547988	1.28163	-0.369837	0.602033	1.29805	1.73272	1.87873	1.17419	-0.606255	0.356309	-3.09418	1.2041
ENST00000504279	DHX15	0.137729	-1.46523	-2.26541	0	-1.36556	0	0	0	-1.30855	0	0	0
ENST00000503562	DHX15	-0.307226	-0.725873	-1.08572	-1.04097	-0.834632	-1.1318	-0.0734695	-0.596889	-0.883319	0.0928447	-0.995329	-1.67976
ENST00000513092	DHX15	0.739521	0	0.760009	1.57541	0.731166	-1.00849	1.74423	1.24865	1.66312	0	0.623031	0.282635
ENST00000376442	DHX16	0.053966	0.0376337	-0.234957	-0.29171	-0.491338	-0.60173	-0.0709612	0.0761379	-0.0638351	-0.0185719	-0.3637	-0.689127
ENST00000376437	DHX16	-2.72461	0.352293	-0.836893	0	-2.4579	0	-2.61403	-1.63231	-0.771517	0	0	-1.94833
ENST00000415603	DHX16	0.74563	0.375514	-0.157319	0.47156	-0.385063	0.158239	0.469683	0.348974	-0.437266	-0.710983	0	1.39248
ENST00000252011	DHX35	-0.0919123	-0.445847	-0.30089	-0.474301	-0.502792	-0.737402	-0.0677363	-0.035595	0.0313106	-0.355856	-0.448306	-0.761874
ENST00000484417	DHX35	-0.323613	-1.10683	-2.34174	-0.896449	-0.742744	-3.25098	0.397838	-0.0439597	-0.634947	-0.59545	0	-0.365992
ENST00000373325	DHX35	-0.233579	-1.09633	-0.562799	-2.18661	-0.700452	-2.19493	0.550348	-1.82465	0	-1.73333	0	-1.04742
ENST00000373323	DHX35	1.33767	0.966127	0.483031	0	-0.750296	1.44987	0.612316	1.13152	0	0.121092	-9.749	-0.337079
ENST00000493450	DHX35	0.833516	3.33984	1.7019	0.587002	-1.3617	-0.643309	1.68377	1.27608	2.03211	0	3.44718	-1.19314
ENST00000441485	DHX35	-4.14223	0	-2.72119	0.146072	-8.13827	-0.666798	0.0082744	-1.94363	0.0641846	-1.31182	0	0
ENST00000262415	DHX8	-0.0901767	-0.080209	0.0207749	-0.100109	0.00591994	-0.184684	-0.169431	-0.0301576	0.0908774	-0.0307758	0.271401	-0.152835
ENST00000540306	DHX8	0.128774	-1.65507	-2.23035	0.0476738	-0.0622802	-0.0980956	0.635973	-0.01384	-0.576539	0.21878	-0.348202	-0.110197
ENST00000589898	DHX8	0.0949222	0.84705	0.568909	-0.00227338	-0.0532439	-0.667224	-0.120444	0.2168	0.0864943	-0.164784	0.320193	0.661015
ENST00000592258	DHX8	-0.367173	-1.48241	-0.415417	-0.198909	-0.0118918	-0.324664	-0.26184	0.0649673	-0.363609	0.635825	0.0996042	1.12652
ENST00000587574	DHX8	-0.0609084	0.858856	0.5018	0.0752765	0.21139	-0.357748	-0.00888115	0.634989	0.82347	0.481655	-2.21072	-0.475663
ENST00000426333	EFTUD2	0.220153	0.297164	0.0162579	-0.664998	-0.32112	-0.81836	-0.300098	-0.0463966	0.21562	-0.587469	-0.885504	-1.23308
ENST00000586276	EFTUD2	0.123976	-2.19744	0.449666	0.028993	0.0871386	-0.599413	0.66782	0.503715	0.306485	1.1369	1.13774	0.616501
ENST00000591382	EFTUD2	-0.805856	0	0	-1.87495	-2.81507	0	-3.08983	-2.24399	0	0	0	-4.53448
ENST00000590367	EFTUD2	-0.635934	0.984517	0.297128	-0.427305	0.439773	-0.481333	-0.47367	0.661319	-0.240202	-0.814664	0	-0.93118
ENST00000592576	EFTUD2	-0.236042	0.309585	0.228432	-0.350587	-0.326461	-0.332047	-0.0530032	0.30168	0.293253	-0.169887	0.0206899	-0.462258
ENST00000402521	EFTUD2	0.35771	0.297697	0.0754966	-0.022247	0.115636	-0.161813	0.42118	0.449045	0.268931	-0.209472	0.364048	-0.18756
ENST00000590977	EFTUD2	-1.02377	1.0351	0.201093	-0.530245	-0.0509173	-0.97455	-2.85801	-0.804191	-0.234898	-0.674196	0	-0.325415
ENST00000589769	EFTUD2	0.434261	0.413674	0.494655	-0.985124	-1.80701	-2.06203	0.304977	0.786934	-0.516054	-2.95605	-0.610548	-0.879765
ENST00000589825	EFTUD2	0.0456372	-1.58129	-0.346938	-0.111925	0.122744	-0.180643	0.332304	0.484992	-0.0642942	-0.47357	-0.687082	0.292698
ENST00000589211	EFTUD2	-2.33451	0	0	0	0	0	0	-1.67141	0	0	0	0
ENST00000592701	EFTUD2	1.04138	0.032852	-1.52191	0.357049	-0.233267	-1.80191	-0.139433	-0.0576016	0.345565	0.977022	1.43265	0
ENST00000592408	EFTUD2	0	0	0	0	0.606991	0	0	-0.246908	0	0	0	0
ENST00000588374	EFTUD2	1.14196	0	0.0783155	0.831806	0.609547	0.905272	1.11745	-2.6111	1.43643	0.786706	0	-0.640476
ENST00000587957	EFTUD2	0	0	-1.52353	-2.59454	0.566919	0.885996	-0.0399186	-0.155599	1.00396	0	0	-0.435065
ENST00000575978	EIF4A3	-0.474774	-2.57267	-0.68887	-0.946547	-0.186426	-0.9819	-0.214037	-0.957949	-1.16143	-2.62039	-1.6191	-1.16976
ENST00000269349	EIF4A3	0.0279189	0.426206	-0.0467577	-0.325265	-0.394416	-0.378446	-0.0312937	-0.193315	-0.184747	-0.291589	-0.331318	-0.838739
ENST00000575668	EIF4A3	1.6846	0	-0.116752	0.893059	1.42969	0	1.6643	1.39925	0	0	0	0
ENST00000570837	EIF4A3	0	0	1.70885	1.16738	0	0	-0.136675	-0.495803	0	0	0	0
ENST00000263384	FAM32A	-0.0832363	0.325695	-0.192171	-0.187696	-0.400825	-0.383728	-0.119704	0.0397344	-0.121221	0.0137451	-0.0670373	-0.378627
ENST00000589852	FAM32A	0.254862	0.869785	0.459528	0.0251879	0.00874587	-0.0222664	0.345039	0.334072	0.526666	-0.036199	0.0407078	-0.299314
ENST00000585831	FAM32A	1.04602	-0.994175	1.51696	-1.20313	1.06651	0.499483	0.996028	0	0.0775747	0.221724	0	1.07413
ENST00000588367	FAM32A	-0.262309	-0.507257	-0.503446	-0.624237	-1.01381	-1.31197	-0.793709	-1.56743	-0.384135	-0.031582	-0.755914	-1.02297
ENST00000587351	FAM32A	0	0	0	0	0	0	0	0	0.352052	-0.270823	0	0
ENST00000464419	FAM50A	0.664326	0.914593	0.937818	-0.546666	0.578489	0.545632	0.0816033	0.75629	1.07145	-3.7591	1.68716	0.624421
ENST00000393600	FAM50A	-0.134254	0.763529	0.106849	-0.123953	-0.334847	-0.290794	-0.158587	-0.0248014	0.0712649	-0.147657	-0.260164	-0.663324
ENST00000158526	FAM50A	1.14848	1.85701	1.66617	0.882778	1.56685	1.68422	0.461545	1.64705	2.62695	2.04564	1.04666	0.484128
ENST00000481619	FAM50A	0	-3.09696	-9.54135	-1.00805	-0.628067	-1.57006	-1.66848	-1.43532	-1.85816	-0.963403	1.12647	-1.106
ENST00000478509	FAM50A	3.85581	3.52926	3.45111	1.55515	2.19925	1.67182	2.66549	3.31486	4.87301	2.93935	0.619809	0.923821
ENST00000490480	FAM50A	1.46579	0	-1.53609	-2.38665	-2.05801	0	0.699815	0.128237	1.72253	-1.09906	0.22652	0.358924
ENST00000494278	FAM50A	0.297373	0	0.911873	0	0	0	2.03003	-0.0266877	0	0	0	0
ENST00000460752	FRA10AC1	-0.0283187	-0.300809	0.305237	0.880792	1.19313	1.59728	0.668339	0.163546	0.807236	0.202248	0.872221	1.28927
ENST00000359204	FRA10AC1	-0.00465566	-0.251258	-0.0233281	-0.035896	-0.297422	-0.489953	-0.295959	-0.406012	-0.090834	-0.574369	-0.0840946	-0.924864
ENST00000536233	FRA10AC1	1.16903	1.21447	0.784468	1.24636	0.547513	1.11282	0.777227	-2.43557	1.53572	0.403945	-12.2757	0.228016
ENST00000371430	FRA10AC1	0	-1.50849	-0.868191	-0.613469	-0.0871517	-0.417257	-0.539271	-1.40214	-0.810724	0	0.147357	-1.26642
ENST00000394100	FRA10AC1	2.97241	2.80754	3.07538	2.55634	1.07629	0.699918	2.33661	3.0297	-8.09999	3.75534	0	3.01326
ENST00000462771	FRA10AC1	0	1.66645	-1.31812	-6.68171	-0.518171	-6.83004	-0.938162	-1.1149	-5.13563	0	0	-0.377724
ENST00000482719	FRA10AC1	0.330345	-0.473594	0.324609	-0.0794503	0.742107	0.889006	0.600788	0.0352594	0.738466	0	-3.18094	-0.683101
ENST00000170564	GPATCH1	0.125526	-0.15239	-0.0597393	-0.199042	-0.160678	-0.390345	0.165689	-0.0390522	-0.0227176	-0.257455	-0.35439	-0.465924
ENST00000592262	GPATCH1	0	0	2.66701	2.20703	2.00515	1.382	2.07173	1.703	-1.18742	2.11062	0.677808	2.24868
ENST00000156109	GPKOW	0.0362657	0.520958	0.179952	-0.0883242	-0.206307	-0.352176	-0.276491	0.079345	0.331263	-0.0283012	-0.137768	-0.299988
ENST00000546500	HNRNPA1	-0.130376	0.198482	0.121181	-0.126066	0.00724255	-0.118876	-0.0145916	-0.487968	0.36314	-0.249416	-0.00550559	-0.836715
ENST00000340913	HNRNPA1	0.022543	-0.162792	0.549253	-0.0234621	0.326539	-0.434039	-0.683016	1.00048	-0.0982953	0.282266	-0.75183	0.604743
ENST00000547276	HNRNPA1	-0.664267	-1.30843	0.212918	-0.881004	-0.398311	-1.54196	-0.667577	1.12237	-1.14416	-0.494679	-1.93521	-0.377344
ENST00000330752	HNRNPA1	-0.176564	-0.0182993	0.390533	-0.790668	-0.230848	-1.57171	-0.345495	1.70043	-1.77647	-1.03182	-3.29105	0.99856
ENST00000547566	HNRNPA1	0.0796171	0.379394	0.185043	0.135272	-0.115644	0.260551	0.062549	-0.534114	0.199747	0.124635	0.331946	-0.228221
ENST00000547870	HNRNPA1	0.177383	-1.07337	-0.345165	-1.20166	-0.314855	0.257737	1.24269	-0.297127	-0.664194	-1.31041	-0.994054	-0.186874
ENST00000550482	HNRNPA1	0.0523602	0.275869	1.07833	0.0910595	1.25384	-0.820334	-0.0860209	2.07282	0.529595	-0.599716	0.430288	0.766986
ENST00000550994	HNRNPA1	0.677162	0	-2.97932	0	0	0	-2.62627	0	0.0222698	-0.0468955	0	-3.03583
ENST00000547708	HNRNPA1	-0.341119	0.678004	-0.0579033	-0.21874	-0.726429	0.826079	-0.159667	-0.791716	0.76534	-0.234686	1.19329	0.255528
ENST00000551702	HNRNPA1	0	2.30778	0	-1.03304	0	1.3362	0	0.509617	-1.20643	0	0	1.53924
ENST00000551679	HNRNPA1	1.27168	0	-1.28069	-0.519001	-1.67584	0.0014426	1.19664	-0.287463	1.47667	0	0	1.10832
ENST00000358344	HNRNPAB	0.233687	0.421778	0.359595	-0.0288301	0.146342	0.261833	0.108214	0.048164	0.0936471	0.0285031	0.482379	-0.277215
ENST00000504898	HNRNPAB	0	7.7747	0.511022	4.39871	9.51583	0	10.1375	11.135	0.12462	4.0504	0	9.32154
ENST00000506339	HNRNPAB	-2.75357	0	-2.31557	0	-0.135137	0	0	-11.4169	0	0	0	-2.39719
ENST00000355836	HNRNPAB	0.109674	0.00259422	-0.755387	-0.5623	-0.615967	-0.989132	0.158268	-0.274229	-0.541492	-1.81949	-3.8563	-0.898253
ENST00000515193	HNRNPAB	-0.074745	-6.51188	0	-0.248633	-6.82668	0	0	0	0	0	0	-10.112
ENST00000514633	HNRNPAB	0.357607	-2.03099	0.744933	-0.606028	0.332732	-3.11423	-11.5531	-2.1009	-2.40233	1.4424	-1.91316	-0.318486
ENST00000504796	HNRNPAB	-1.46214	0.851897	1.07023	-0.444723	0.32122	-0.269114	0.0755743	0.448049	-0.151121	-0.0184435	0.67218	0.514918
ENST00000430246	HNRNPC	-0.141003	-0.529047	-0.663969	-0.390984	-1.01017	-1.28314	-0.187512	-0.0152455	0	-0.381435	-1.25445	-1.60161
ENST00000336053	HNRNPC	-10.6827	0	0	-4.09124	0	0	0.451704	0	0	-4.15473	0	0
ENST00000320084	HNRNPC	-1.42973	0.0289091	-1.67181	0	0.268562	0	0.313318	-0.352181	0	0	0	0
ENST00000449098	HNRNPC	0.0433088	0.509934	0.0540344	0.0404063	-0.00362426	0.511967	0.019063	0.148463	0	0.101642	0.444729	-0.337169
ENST00000554969	HNRNPC	-0.246441	1.82151	0.862562	0.877299	0.949149	1.39406	1.13025	2.68139	0	-1.03634	-0.987997	-0.0282564
ENST00000553753	HNRNPC	-0.0358467	0.188104	0.222619	-0.403348	-0.26177	-0.413014	-0.162845	0.0706503	0	-0.578915	-1.02788	-0.754083
ENST00000554455	HNRNPC	-0.054791	-0.0930383	0.193801	0.216326	-0.099303	-0.407167	0.103365	-1.15584	0	-0.00731408	-0.32353	-1.57281
ENST00000555309	HNRNPC	0	-4.73493	0	0	0	-2.05875	-8.49878	0	0	0	0	0
ENST00000555914	HNRNPC	0.736249	0.557468	1.11232	0.627609	0.793785	1.19932	0.532635	1.49086	0	1.04309	1.36907	0.955317
ENST00000556142	HNRNPC	-1.10897	-4.27063	-0.960231	-1.81301	-0.22061	-1.67662	-1.00665	-0.873942	0	-0.699291	-6.41224	1.2115
ENST00000420743	HNRNPC	-2.89719	-2.04479	-3.67861	-2.57511	-1.47079	-1.93288	-2.84547	0	0	0	0	0
ENST00000553300	HNRNPC	-0.356138	-0.762249	-0.0790658	0.21022	0.13549	-0.0996666	-0.335734	-0.819931	0	0.231229	-0.13458	0.0763603
ENST00000557201	HNRNPC	0.80773	0.396947	-2.15865	0	0	-0.12677	0	2.63208	0	0	0.265933	1.23577
ENST00000557442	HNRNPC	-1.06467	-0.637457	-0.411569	-1.40198	-0.147418	-0.637204	-1.35019	0.14854	0	-0.382969	-4.42245	-0.314653
ENST00000555883	HNRNPC	-0.598539	-0.0376233	0.0130302	0.910597	-0.447056	2.00197	1.00214	0.0196474	0	-0.202398	2.19865	-0.497192
ENST00000556628	HNRNPC	-3.20507	-1.82721	-1.78065	-2.73387	0	-2.30196	-0.473813	-2.13023	0	-1.59006	0	-1.42855
ENST00000554383	HNRNPC	0.398425	-0.196455	0.0307258	-0.0276105	-0.275268	1.87299	0.178505	0.382479	0	0.228608	1.58974	0.0282077
ENST00000555127	HNRNPC	0.698382	0.186929	1.40196	1.58721	-0.555503	-0.201249	1.26144	2.96384	0	0.409259	1.46331	0.826307
ENST00000555137	HNRNPC	0	0	-1.2218	0	0	-0.157263	-1.68179	0.738862	0	0	0	0.366271
ENST00000557033	HNRNPC	0.143876	-1.14822	-0.711337	-0.0773836	-0.716036	-1.97131	0.44719	-0.777258	0	0.124279	-1.91116	-1.04275
ENST00000554539	HNRNPC	0	-1.22206	1.38252	1.71655	0.201798	0.962075	-1.15062	-1.84977	0	0.208253	0.417319	0.0961753
ENST00000554417	HNRNPC	3.39212	1.7261	1.74692	1.24523	1.9583	1.97125	2.26471	1.0367	0	2.81651	0	0
ENST00000556226	HNRNPC	0.722232	-0.648441	0.389752	0.54537	-0.125369	-0.737641	-0.046425	-0.90192	0	0.270991	0	0
ENST00000553614	HNRNPC	0.116398	0	-1.64991	-0.217721	0.219189	-1.90075	-2.59314	0	0	1.17823	-1.11646	1.80016
ENST00000557768	HNRNPC	0.587846	0.266744	-1.29	-0.612131	-1.90251	-1.10999	0.601616	0.0505326	0	-0.0110876	0	-2.70455
ENST00000557336	HNRNPC	0	-0.732037	0	0	0	0.0417536	0	0	0	-1.60135	0	0
ENST00000534624	HSPA8	-0.420067	0	-1.50079	-1.93119	-0.597857	-0.431317	-0.966371	1.27481	-0.896289	-1.11088	0.261703	-1.51564
ENST00000532091	HSPA8	-1.57316	0	-0.171885	-1.84056	-0.41008	-3.62446	-0.588047	-0.222565	-0.225704	-1.55847	-2.73288	-2.56781
ENST00000227378	HSPA8	0.246849	0	0.477706	-0.941523	-0.170547	-1.32673	0.411417	-0.383821	0.466891	-1.33701	-0.679898	-2.08102
ENST00000453788	HSPA8	0.118158	0	-0.172928	-1.11871	-0.252625	-0.671128	0.1837	1.17591	0.40043	-1.45083	-0.409427	-1.39373
ENST00000526110	HSPA8	-0.260727	0	-0.647422	-1.81437	-0.764042	-1.72511	-0.653859	-0.890295	-0.717042	-2.06885	-1.04164	-0.668693
ENST00000534319	HSPA8	0.102395	0	0.761867	-1.66856	-0.99348	-1.63673	-0.107297	0.0484967	0.114041	-1.67764	-1.33196	-2.21683
ENST00000533540	HSPA8	0.548399	0	1.24198	-1.12456	-0.360809	-1.03124	-0.446388	1.85452	0.375445	-1.16064	0.345496	1.1862
ENST00000527983	HSPA8	-1.20369	0	-1.33579	-1.67216	-0.920882	-4.44271	0.0297926	1.18668	-0.046637	-1.42554	-4.98011	4.00807
ENST00000532780	HSPA8	-0.437622	0	-0.977224	-0.999152	-0.51051	-1.51375	-0.976442	-0.917196	-0.523086	-0.863971	-0.819375	-0.680273
ENST00000528292	HSPA8	0.869641	0	-1.57194	-1.63418	-0.659383	0.546742	0.059495	1.29011	-0.249217	-0.734305	0.35665	0.226492
ENST00000525624	HSPA8	-0.389843	0	-1.38285	-1.12341	0.277762	-1.42939	-0.812387	-0.270986	0.541347	0	1.67433	-1.6091
ENST00000524552	HSPA8	-1.04728	0	1.11638	-1.64944	-0.0712255	-2.29867	-0.192799	-0.0740472	0.182556	-1.26618	-0.23079	-1.68891
ENST00000526686	HSPA8	-0.235781	0	1.47934	-0.0574229	-1.18564	-1.39621	0.611409	0.989402	2.4695	-3.22212	0.620502	0
ENST00000532182	HSPA8	2.25352	0	1.27509	0	0.196728	0	1.60104	1.91048	0.915811	0	0	1.04969
ENST00000534567	HSPA8	0	0	-3.07776	0	0	0	0	0	0	0	-1.8116	0
ENST00000525463	HSPA8	0.151907	0	0.140444	-2.71922	0.0930226	0.211821	-1.22876	5.49412	-1.83254	-2.67464	1.8508	3.62443
ENST00000531063	HSPA8	1.88053	0	1.73994	-0.495049	1.32927	0	1.16776	3.08623	-0.539201	0	0	0.871639
ENST00000532167	HSPA8	0.0460788	0	-1.35699	-1.40132	-0.896453	-3.58735	0.324797	3.61491	0	-1.25352	0	2.73004
ENST00000526862	HSPA8	0.382527	0	0.67637	-1.00849	0.0111265	-1.31191	0.755965	1.4835	0.486153	-0.689915	-0.0984006	-0.209403
ENST00000533238	HSPA8	0.536998	0	-0.307032	-0.70715	-0.375747	1.05217	1.15602	-0.0974686	0.944171	-1.24123	1.10325	0.242988
ENST00000535601	HTATSF1	1.40412	0.77208	0.936256	0.585161	0.238157	0.821522	1.09129	1.15047	0.634495	0.376241	-3.34625	0
ENST00000218364	HTATSF1	0.0350159	0.412566	0.193265	0.100743	0.199335	0.237367	0.31688	0.0115669	0.0816015	0.0567663	0.154755	-0.167637
ENST00000425695	HTATSF1	0.876503	0	-1.08645	-0.814936	-0.240077	0.319983	1.22384	1.66496	-0.15858	0	0	1.32095
ENST00000515592	IK	-0.92469	0.786371	1.1292	0.748588	1.74232	0.748208	0.5292	0.510626	1.28218	0.69543	1.71818	0.0482185
ENST00000417647	IK	-0.128653	0.0446675	0.0620141	-0.151455	-0.187246	-0.446024	-0.212582	-0.0978293	-0.0434283	-0.0623428	-0.0877645	-0.330947
ENST00000518969	IK	0.504032	-1.01534	0	0.0883675	-0.908326	-0.51331	0.504513	-1.15866	-0.0221782	-1.96158	1.31809	-1.3794
ENST00000508301	IK	0.390411	-2.0926	-3.43384	0.213334	-0.198199	1.24535	0.768756	0.828385	0.765441	-0.537596	1.46252	1.79704
ENST00000502899	IK	-0.0760635	0.961822	-1.12686	-1.22331	0.322126	0	0.031397	1.29649	3.80409	0	0	1.43975
ENST00000513256	IK	1.60352	1.80789	0	-1.03142	0	0.635046	-1.21313	0.330058	0	3.84568	0.100704	-1.5447
ENST00000503332	IK	0	-1.41686	0.148067	0.156476	-0.292244	0	-1.67036	-0.437975	0	2.156	2.28253	0.96182
ENST00000507593	IK	-1.88621	0.116552	-2.13935	-0.425936	-2.64446	-1.56301	-1.14739	-2.06772	0	0	0	0
ENST00000393295	ISY1	0.0410969	0.125267	-0.154402	-0.579195	-0.522554	-0.685842	-0.320402	0.111958	-0.269072	-0.283873	-0.0906955	-0.294754
ENST00000273541	ISY1	-0.333176	0.607905	-0.010702	0.021956	-0.466111	-0.0504207	-0.0373466	0.0141967	-0.0994576	-0.686993	-0.51243	-0.824851
ENST00000471497	ISY1	-0.0735944	0.587727	-0.169164	-0.707102	-0.90052	-1.23019	-0.834623	-0.152476	-1.74818	-2.31463	0	-2.17396
ENST00000393292	ISY1	0.174178	0.70458	0.492795	0.323936	-0.383969	0.607563	0.756583	-0.335388	0.65062	-0.814852	-0.031078	-0.916819
ENST00000485703	ISY1	0.701372	0.635794	2.43374	0.932156	2.08016	1.68858	1.64522	3.0979	0.0263762	2.66038	0	2.0871
ENST00000496163	ISY1	-0.0608024	-2.49708	-0.517719	-1.51784	-3.10565	-2.33862	-0.535181	0.457166	-1.61299	-1.99173	-2.55281	-3.80129
ENST00000471306	ISY1	0.294196	2.59871	-0.409815	0.0022081	1.33512	-1.53921	0.453462	-1.858	1.29814	0	-2.71699	0.440747
ENST00000222224	LENG1	-0.0716182	0.100771	-0.764032	-0.948751	-0.891234	-1.73071	-0.555618	-0.319735	-1.02565	-0.869059	-0.756566	-1.36505
ENST00000375661	LSM2	-0.0422721	0.660226	0.224927	-0.136542	-0.157969	-0.0215424	-0.148343	0.0189461	0.306072	-0.209505	-0.333262	-0.0862687
ENST00000491421	LSM2	2.45811	1.76757	2.4038	1.25445	1.21555	2.55446	3.43694	3.42661	0	0	0	1.74874
ENST00000470086	LSM2	-0.0453757	-0.191745	0.734026	-0.328489	-0.116942	-2.78138	-0.577194	-1.31791	0.371445	0.182972	-1.80776	-1.95233
ENST00000470083	LSM2	-0.761159	1.58975	0.72387	0.240103	0.327317	-0.572811	0.142887	1.01288	0.63009	0	0	-0.725708
ENST00000306024	LSM3	0.0906134	0.684227	0.44497	0.129809	-0.00779086	0.23121	0.0243832	0.52994	-0.0360198	-0.196676	0.111905	0.180339
ENST00000593829	LSM4	0.0595022	0.294824	-0.0257887	-0.354615	-0.106437	-0.0819996	-0.464849	-0.179469	-0.0121165	0.0094439	-0.379574	-0.452413
ENST00000252816	LSM4	-0.119593	0.852337	0.436931	0.0353564	-0.120187	-0.250914	-0.105328	0.0687653	-0.210527	-0.351202	0.552806	-0.718547
ENST00000593564	LSM4	0.0550416	0.120559	3.16737	3.03016	2.73437	2.56287	2.50386	1.99163	2.90098	1.81906	0	0.530282
ENST00000600289	LSM4	1.07631	2.17218	0.392505	0.474943	-0.737658	2.16817	0.250194	-1.71148	0	1.92452	0	0.802416
ENST00000594828	LSM4	-0.289522	-2.09467	0.68933	-0.823265	-0.0217408	-1.86661	-1.61479	0.562147	-1.26533	-1.94407	-2.51015	1.25818
ENST00000450169	LSM5	-0.0780033	-0.188235	0.218614	-0.40977	-0.276951	-0.40425	0.107324	0.274107	-0.299126	-1.15916	-0.553	-0.0632159
ENST00000480956	LSM5	0.245569	1.06389	1.2823	-0.18253	1.47277	0.0364019	0.932082	0.925757	2.10398	-2.44983	0	0.0190974
ENST00000223084	LSM5	-1.62632	-0.216192	1.62661	1.2009	0.771506	0.607314	0.365453	0.360609	-0.123723	0.689103	1.37939	0.235735
ENST00000409909	LSM5	0.172855	1.28004	0.436088	0.476673	0.292276	0.26172	0.599542	-0.851458	0.497871	0.423042	-0.394766	-0.727225
ENST00000410044	LSM5	-1.44807	1.89303	0.996537	-1.96862	-0.438655	0.451709	0.732006	-0.208513	0.0850843	0	2.23476	-0.467835
ENST00000468872	LSM5	-2.93719	1.19304	-0.285988	-1.40764	0.141269	-0.82115	-0.0161137	-0.482989	-0.295966	0.100652	2.75196	-0.110847
ENST00000409987	LSM5	0.175774	0.219732	0.244108	0.200955	-0.117241	0.049586	0.512338	-1.7066	0.000412864	0.178394	-1.58343	-0.763745
ENST00000502781	LSM6	0.200741	1.06709	0.729452	0.0838113	0.10982	-0.00785758	0.220177	-0.00687802	0.606916	-0.229263	0.856438	0.0297429
ENST00000296581	LSM6	0.0364263	0.556035	0.419718	-0.0027748	-0.272708	-0.262775	0.172492	0.0206453	0.241455	-0.261023	-0.665599	-0.140597
ENST00000510331	LSM6	-0.00278786	1.74079	2.46761	1.26787	2.34355	1.55893	1.51556	1.36207	2.95739	0	0	0
ENST00000504181	LSM6	0.918452	-0.668783	2.22372	3.21886	1.64898	2.03306	2.9782	1.74905	2.94815	0	0	1.11353
ENST00000515311	LSM6	0.166149	1.25549	0.998869	0.614866	-0.643046	1.47346	0.769287	0.499031	1.28866	0.428167	2.03828	-1.4178
ENST00000591515	LSM7	-0.712084	0.747137	1.2334	-0.16574	1.03793	-0.330561	-0.437767	0.402885	1.29556	-2.34433	0.557442	0.288844
ENST00000585395	LSM7	0.480121	1.40876	0.749409	-0.584702	1.05515	1.239	1.2244	-0.649017	2.19359	0	-1.47213	-0.499407
ENST00000587502	LSM7	-0.406617	0.657873	-1.35384	-1.70691	-3.42689	-1.24016	-1.48905	-0.83454	-2.4447	0	0	-2.19907
ENST00000591745	LSM7	-0.128841	-3.42353	-0.09849	-0.576792	1.10775	-0.211861	0.0384337	0.167774	-0.268537	-1.40355	0	-0.209944
ENST00000589532	LSM7	0.129843	0.99674	0.107045	-0.787549	-1.88629	-1.71267	-0.0909259	0.08	0.138719	-1.87067	-0.983546	-1.5999
ENST00000252622	LSM7	0.144754	0.708624	0.298264	0.0197784	-0.220278	-0.0312691	-0.00555156	0.0988295	0.151816	-0.335874	0.403335	-0.442113
ENST00000585409	LSM7	-0.209005	0.341108	-0.548546	-0.46132	-1.12822	-0.302757	-0.211916	-0.22973	-0.152456	-0.774367	-0.775271	-1.2303
ENST00000371470	MAGOH	-0.0408687	0.365229	-0.00380261	-0.392457	-0.86866	-0.546114	0.184854	0.0278192	-0.227299	-0.807594	-0.325196	-1.08603
ENST00000462941	MAGOH	2.00333	0	1.85294	-0.274602	2.41206	0.397846	1.48492	0.0404	0	2.75086	-0.987576	3.28634
ENST00000495868	MAGOH	-1.30055	1.36357	0.0268658	-1.38523	-1.35944	0	-0.476568	-1.55333	-1.02234	0	0	-1.95492
ENST00000371466	MAGOH	-0.308503	-0.426056	0.184162	-0.221428	-0.279516	-0.58104	-0.179806	-0.0047489	-0.383912	-0.300218	-0.942714	-0.14951
ENST00000267812	MFAP1	-0.0214475	0.231118	0.105503	-0.106344	-0.163507	-0.286387	-0.000310487	0.0669704	-0.0945453	-0.143191	0.00452184	-0.2262
ENST00000424702	NAA38	-0.576077	0.0954398	0.071186	-0.420109	0.586546	-0.561725	0.0622667	0.153965	0.0730522	-1.06316	0.822926	-0.830842
ENST00000422760	NAA38	-0.249982	-0.535656	-0.235413	-0.468654	-0.207792	-0.202978	0.276406	-0.0943616	-0.220738	-0.864169	-0.466808	-0.629532
ENST00000249299	NAA38	-0.170167	0.38261	0.189293	-0.112658	-0.00650313	0.0460397	0.0953616	-0.161662	-0.0577848	-0.138191	0.164164	-0.0103061
ENST00000411938	NAA38	-1.24511	0.492284	0.851539	0.00382083	-0.610412	0	0.00230393	-1.29143	-0.0264548	0	0.973676	1.0415
ENST00000401959	NHP2L1	-0.380268	0.222571	0.0931015	-0.831693	-1.3402	-0.448521	-1.45497	-1.02412	-0.390148	-1.79024	0.838483	-0.768153
ENST00000215956	NHP2L1	0.51093	0.193804	0.202238	0.229669	0.609897	-0.51487	0.692505	0.219977	-0.359118	0.581125	-6.00697	0.118889
ENST00000355257	NHP2L1	-0.137147	0.407143	0.282133	-0.106946	-0.0339761	-0.159159	-0.238474	0.164087	0.368879	-0.068992	-0.105302	-0.177816
ENST00000469522	NHP2L1	-2.24695	-1.51784	-0.964542	-1.15708	-1.2638	-0.100234	-1.2633	-1.94282	-1.7278	-1.25736	-0.771978	-0.138448
ENST00000598820	NOSIP	-1.1181	-0.202296	0.175081	-0.85959	-0.758507	-2.09843	-0.81865	-0.0430469	0.135382	0	1.52081	-3.18763
ENST00000601340	NOSIP	0	0.692061	-0.466312	-0.274764	-0.0126488	0.303658	-0.577867	-0.955939	0	-0.853161	0.106196	0
ENST00000391853	NOSIP	0.757329	0.289812	0.0290663	0.0268111	-0.308798	0.252675	0.410423	-0.243765	-0.274212	0.187562	-0.620741	-0.986373
ENST00000596358	NOSIP	-0.202543	0.371047	-0.272687	-0.402838	-0.68974	-1.56269	-0.666161	-0.399382	-0.46298	-0.175896	-0.751059	-0.822515
ENST00000339093	NOSIP	0.895536	1.82748	0.544968	-0.43729	-0.263022	-1.33689	0.569352	1.00614	0.623953	-0.0623129	0	0.642653
ENST00000593345	NOSIP	-1.54038	-1.20624	-0.250242	-0.973923	-0.531496	-0.770233	-0.663737	-0.829098	1.08391	-2.08955	0	-0.239096
ENST00000596477	NOSIP	0	0.624204	0.66906	0	-0.076659	0	0.323524	0.460883	0.564511	0	1.69089	0
ENST00000598550	NOSIP	0	0	0	-0.00557072	0	0	1.17609	-0.0222183	0	3.55592	0	0
ENST00000601107	NOSIP	0	0.375108	0	-0.495433	0	0	0	-2.91165	-2.16838	1.29848	0	0.071492
ENST00000598544	NOSIP	0	0	0.233387	-1.37191	0	0	0	1.49491	0	-3.60663	0	-0.40686
ENST00000216252	PHF5A	-0.0134179	0.000382858	-0.209582	-0.535473	-0.66487	-0.920945	-0.000346719	0.222087	-0.350786	-0.493779	-0.508612	-0.678533
ENST00000499023	PLRG1	0.086456	0.123325	0.21165	0.212584	0.0815138	-0.312585	0.131451	-0.146528	0.0296593	0.081244	0.200098	-0.48354
ENST00000393905	PLRG1	-0.492289	0.11709	-0.494555	-0.980356	-0.938022	-0.782478	-0.448236	-0.233563	-0.663449	-0.948739	-0.467106	-0.916134
ENST00000302078	PLRG1	0.212945	-0.0203027	-0.459546	-0.199577	-0.638939	-0.637702	0.175026	0.0658835	-0.338854	0.069745	-0.292613	-0.464639
ENST00000506627	PLRG1	0.538706	4.69201	1.44567	0	2.30163	1.67927	2.72678	0	2.80772	0	0	0.178157
ENST00000503751	PLRG1	0.521184	0.575561	0.447737	0.565189	1.46624	0.324774	1.66559	0.153572	0.58361	1.31222	-1.71748	1.90686
ENST00000506192	PLRG1	-0.888639	-0.494699	-0.778389	-0.481652	-2.51395	-0.574463	-0.541751	0	-0.890718	-3.53003	-0.761511	-2.72941
ENST00000512719	PLRG1	-0.784453	-0.762326	-1.28197	0.359033	-1.19643	0.503491	0.860403	-3.21654	0.563414	-0.244975	0.946261	-0.556927
ENST00000506918	PLRG1	-0.387562	-0.521976	-0.884277	0.0522468	0.774631	-2.37167	-1.04147	0.135807	-0.835117	-1.81238	0	0.78376
ENST00000503251	PLRG1	-0.495231	0.643504	-2.61682	-2.56505	-2.7606	0	-0.551131	0.281689	0	0	0	-4.35519
ENST00000495526	PPIE	-0.22283	0.380606	-0.0140274	0.140437	0.30458	0.872271	0.640115	0.0447724	0.504484	-0.338456	0.781721	0.183181
ENST00000482751	PPIE	-0.506392	0.45746	0.714068	0.117402	1.197	-0.567833	-0.496447	0.732972	0.846043	-0.245167	0.824131	-0.300382
ENST00000324379	PPIE	-0.173413	0.603765	0.0512666	-0.0928536	-0.247849	0.0373867	-0.0535255	-0.00399877	0.183772	-0.19588	0.131596	-0.312582
ENST00000475350	PPIE	0.206265	0.543396	-0.245357	-0.081213	-1.0716	-0.430113	0.377488	-0.777562	-0.192333	0.0161405	-0.287269	-1.44879
ENST00000372830	PPIE	0.314761	0.709515	0.188714	0.337452	-0.277891	-0.245878	0.400916	-0.183455	0.904241	0.399689	0.751983	-0.941716
ENST00000356511	PPIE	-0.371882	-0.799688	-0.94099	0.0584705	-0.826933	0.658531	0.735202	-0.807065	-1.33221	-0.480832	-0.523115	0.338916
ENST00000470213	PPIE	0.00150578	1.64569	0.415878	0.608731	-0.261711	0.319707	1.75151	0.0828751	0.566505	0.354169	0.634292	-0.304413
ENST00000497370	PPIE	0.234999	-2.9246	0.205676	-0.112683	0.185084	-2.87272	-0.4418	-2.36875	-0.388229	0.571908	0	-0.520108
ENST00000480169	PPIE	0	-1.38984	-1.66774	-1.5637	-2.91821	0	-1.75244	-0.262348	-0.85845	0	0	-1.17459
ENST00000372835	PPIE	0	0.0631665	0	0.371506	0	1.16036	-1.41749	0	-0.989488	0	0	0
ENST00000474804	PPIE	2.15893	4.05483	1.86716	3.34589	-0.350002	3.6714	3.86831	0	2.16558	1.27455	3.9804	-1.24787
ENST00000485507	PPIE	-1.49147	-0.418058	0.478926	0.411105	1.01297	-0.513699	-1.32615	-0.44789	1.52074	0.347759	1.20368	-3.21118
ENST00000456578	PPIE	0	0	0.774894	0.775271	1.25099	2.59809	-0.0838701	0.786411	0	0	0	1.9535
ENST00000260970	PPIG	-0.0797769	-0.401829	0.250024	0.143133	0.25702	0.384129	0.13181	-0.235312	0.109714	0.13744	-0.663306	0.0149218
ENST00000409714	PPIG	0.462947	1.35803	0.715539	0.66539	-0.130353	-1.17295	0.647302	0.020238	-1.4291	-1.16835	-0.565261	-1.76633
ENST00000448752	PPIG	-0.24358	0.182573	-0.893483	-0.428268	-1.19545	-0.727021	0.0851533	-0.530266	-0.610306	-0.472723	-0.750052	-1.62848
ENST00000433207	PPIG	0.00386463	0.8295	-0.0371157	0.505852	-0.606721	-0.14844	0.657882	-0.83965	0.275598	-1.44439	0.255988	-0.243955
ENST00000414307	PPIG	-0.326424	-1.2439	-0.405974	-0.0520571	-0.328843	-0.407301	0.199226	-0.180586	-0.341827	-0.154542	-0.23737	-0.498111
ENST00000482772	PPIG	2.50775	0	2.13284	2.53113	0.812524	3.09559	1.65535	-0.463506	0	0	0	0
ENST00000466142	PPIG	0	0	3.30265	2.92063	4.41262	2.66628	3.23141	3.73115	5.06579	2.96902	5.79644	2.19147
ENST00000530152	PPIG	-0.230562	-3.47982	-9.48371	-0.766735	-1.08783	-0.570116	-0.337984	-0.449618	-0.386741	-1.13423	-0.312226	0.128852
ENST00000417938	PPIG	0.290428	0.936105	0.440166	0.478013	0.814448	0.163231	1.1943	-2.09618	-0.217518	1.23022	0	-0.625618
ENST00000418888	PPIG	0	-1.02599	-1.52006	-0.785241	-0.814107	-2.29252	-2.72234	-0.698088	-0.318851	0.327159	0	-0.0242562
ENST00000455203	PPIH	0.35363	-0.264752	-1.12058	0.316675	1.71191	0.128654	0.46238	0.607581	0.565968	0.213829	-0.276611	0.786715
ENST00000304979	PPIH	0.164724	0.970657	0.508885	-0.00465515	0.220759	0.395668	0.254318	0.605588	0.544381	-0.0471614	0.422278	0.284658
ENST00000440068	PPIH	0.0210099	-1.16983	0.309743	-0.491385	-0.345898	1.5433	-0.925579	-2.53923	0	0	0	0
ENST00000372550	PPIH	2.62163	2.3827	1.43909	1.43845	1.45243	1.1003	2.07732	2.47626	0.238615	-2.00217	2.83458	0.849618
ENST00000461351	PPIH	0.988356	0.679111	0.547423	0.00129567	0.158047	-0.126133	0.213431	0.484243	-0.0096674	-2.57636	-1.20191	0.314327
ENST00000436387	PPIH	0	-0.641927	-3.11138	-0.138047	0	-0.480657	-2.84174	0	-2.64473	0	-1.40782	-1.72573
ENST00000372549	PPIH	2.62574	2.72049	2.4016	1.27071	2.2367	2.82775	2.25819	1.95421	3.21543	0	0	1.03652
ENST00000373699	PPIL1	0.129307	-0.200675	-0.358739	-0.989672	-0.591807	-1.2654	-0.350728	-0.293447	-0.385118	-0.881608	-0.843621	-1.38109
ENST00000483552	PPIL1	-1.98443	1.32077	0.700144	-0.402967	-3.69366	-0.82326	0.769096	0.543902	-0.00235805	-1.44841	-0.482252	-3.00732
ENST00000417788	PPIL2	-0.293711	-1.50805	-1.13921	-1.08812	-1.01526	-1.12447	-0.93817	-2.08211	-0.584948	-0.0810631	0.282924	-1.87315
ENST00000406385	PPIL2	-0.763243	-0.173389	-0.327816	-0.734696	-0.597013	-1.00175	-0.479009	-0.201977	-0.116017	-1.16721	-1.10719	-0.66906
ENST00000335025	PPIL2	-0.0763133	-0.478946	-0.52795	-0.739553	-0.200069	-0.448742	-0.785473	-0.151667	0.0218306	-0.124687	-3.14476	-0.0865423
ENST00000412327	PPIL2	0.396847	-3.83491	-1.24052	-0.850839	-0.00162634	-1.00864	-0.754343	0.35022	-3.218	-2.08936	0	-0.576294
ENST00000398831	PPIL2	0.031071	-0.832369	-0.0521551	0.151393	0.183678	0.0136022	0.205015	0.417577	0.0400455	-0.0335506	1.08836	0.27872
ENST00000446951	PPIL2	0.293127	2.36499	1.24988	0.934571	-0.438532	-0.98251	0.453466	0.123987	-0.481423	1.19181	2.27141	-0.41597
ENST00000456792	PPIL2	-0.926463	-3.13359	-0.603862	-0.137822	-1.5019	-0.739699	-0.291701	-0.96387	-0.54446	0	0	-0.977356
ENST00000492445	PPIL2	-0.473908	0	-1.86807	-0.450694	-0.373122	-0.477672	0.352853	0.0574136	-4.23116	-0.644056	-3.30914	-0.274915
ENST00000462188	PPIL2	-1.09815	0.0311187	-0.740101	-1.5678	-0.491243	-1.47628	-2.07618	-0.588251	-0.950271	-0.67872	-4.5795	-1.61958
ENST00000498589	PPIL2	0.0481519	0	0.455163	0	-0.634722	-0.409556	-1.03685	-0.339378	1.11303	0	0	0.034622
ENST00000484439	PPIL2	1.52691	2.21481	0.230968	1.90128	0	0	0.681698	-1.21602	0	0	0	1.0482
ENST00000498109	PPIL2	-0.000620103	0	-0.222982	-0.299265	1.31399	0	-0.0285738	0.579204	3.13858	0	0	1.88408
ENST00000496819	PPIL2	0	0	-1.43306	-0.778436	-1.46344	-0.583304	-0.218552	-1.61735	0	0	0	-0.285411
ENST00000286175	PPIL3	0.58098	-1.13501	0.376658	0.497441	0.907583	0.850764	-0.355588	-0.10659	-0.28095	0.207639	1.9218	-0.225971
ENST00000465823	PPIL3	-0.55716	-0.562022	0.0275412	-1.0599	-0.533784	-0.337319	-1.19942	-0.474382	-0.836289	-0.0806909	0	-0.193908
ENST00000392283	PPIL3	-0.0436342	0.503122	0.395732	0.494	0.167583	0.379552	0.181391	0.0086852	-0.276469	0.415377	0.200082	-0.0375183
ENST00000409361	PPIL3	0	1.89999	1.51181	1.27157	1.44196	2.41641	0	0.938005	0	0	0	2.58819
ENST00000409449	PPIL3	3.03295	2.8618	3.30809	2.92798	3.41735	3.99739	2.25644	3.13374	4.04861	3.11393	1.40567	4.41161
ENST00000415562	PPIL3	1.94573	-0.0288785	1.2415	1.52614	0.972441	-0.0796677	1.26095	-0.791759	0	0.498971	0.861883	-0.0683247
ENST00000409264	PPIL3	-2.86853	0	-0.535084	0	-2.35639	-1.50363	-2.37186	0.00608682	-1.21948	0.0886929	0	-5.26754
ENST00000470442	PPIL3	0.120044	0	-1.72207	0.133965	0.290603	-1.18029	-0.696832	-0.422074	-2.02667	-1.59356	0	0.146973
ENST00000497263	PPIL3	0	0	1.92094	1.92056	1.22345	0.9457	0.938966	1.07343	0	0	0	1.36626
ENST00000457063	PPIL3	0.103349	0.106327	-0.0340807	0.643257	-1.80127	-0.220579	-0.143246	-0.385913	0.0642655	0.28975	0	-0.352644
ENST00000492074	PPIL3	0	0	0	0	0	0	-1.24105	0	0	0	0	-2.17634
ENST00000463866	PPIL3	0.889769	0.574287	1.08339	-0.653459	1.3683	0.746208	0.983326	-0.184911	1.32184	1.58429	1.36397	-0.638402
ENST00000443398	PPIL3	0	0	-0.0394031	0.628168	-0.399128	1.51916	-1.34628	-2.23141	0	-1.03585	0	0
ENST00000253329	PPIL4	0.0281878	-0.0666147	0.0972043	0.090089	-0.0447637	0.0111299	0.254576	-0.130083	-0.0579342	-0.0220737	-0.211962	-0.0349727
ENST00000340881	PPIL4	0	0	0.458662	1.55913	0.251135	0.238312	0.900507	1.09469	1.72154	2.24077	0	3.2632
ENST00000261308	PPWD1	0.111555	-0.0141542	0.286967	0.178261	0.159854	0.0780135	0.228616	0.0651731	0.361784	-0.0375226	-0.491877	-0.25536
ENST00000507608	PPWD1	-1.9383	1.7725	0.507017	0.948266	2.08831	1.32784	1.453	0.997471	-1.49483	-1.13373	0	2.0029
ENST00000513773	PPWD1	-0.717644	0.412979	0.592124	-0.177271	-0.229896	-0.502252	-0.455016	0.165584	0.792498	-0.00772816	-0.80758	-0.117288
ENST00000508982	PPWD1	0.497694	1.51044	0.870285	-0.0171429	1.76331	1.39553	-0.429796	0.646063	1.07695	0.487833	1.10104	1.56944
ENST00000505380	PPWD1	0	0	0	0	0	0	0	0	2.04984	0	11.621	0
ENST00000514172	PPWD1	0	1.26242	2.02575	0.990915	0.223794	0.463753	3.02742	0	0	0	0	0
ENST00000515447	PPWD1	0	0	-4.41992	-2.48668	-2.99583	-2.75242	-4.00203	0	0	-4.05578	-3.6651	-3.10607
ENST00000502703	PPWD1	0	0	-1.60463	-1.11513	0	-0.775953	0	0	0	0	0	0
ENST00000515151	PPWD1	-0.953754	0	0.856637	-0.921165	0	0.699633	-0.667225	-0.143377	0.00711901	0	0	-2.23749
ENST00000473764	PQBP1	0.943136	1.79093	0.143372	0.997522	1.44698	1.02286	1.22686	1.4879	2.36319	0	0	1.42954
ENST00000463529	PQBP1	-0.749586	0.5953	0.014577	-2.14938	0.531359	-2.74359	-2.07852	-0.330873	1.43521	0	1.20421	0
ENST00000376563	PQBP1	0.398445	1.9687	1.48848	-0.473343	1.18807	-3.38266	0.84287	0.959932	1.09032	-0.442362	1.06758	-0.724104
ENST00000447146	PQBP1	0.318644	1.10442	0.777835	0.191713	0.0539766	-0.22918	0.0741898	0.474271	0.890285	0.310622	0.47854	-0.358816
ENST00000470059	PQBP1	0.100389	2.03324	1.18901	0.739196	0.746571	-0.038437	0.291131	1.44012	0.982849	0.2307	-0.220901	0.120906
ENST00000486150	PQBP1	0.3836	-0.672241	0.0168272	-1.49789	-0.43007	-1.70214	-1.37946	-0.687466	0	1.00393	-0.168867	-2.20692
ENST00000465859	PQBP1	0	-0.588392	0	0	0	0	0	-0.144671	0	0	0	0
ENST00000470062	PQBP1	2.30729	0.444739	-0.690869	-1.61792	0	0.104856	1.94209	0.0500684	0	-1.63038	0	-2.47929
ENST00000376566	PQBP1	-0.346245	0.326612	-2.03499	-2.41549	-9.56676	-3.07782	-0.330584	-0.886633	-0.193125	0	-0.702433	-2.88687
ENST00000472742	PQBP1	-1.76071	0	-1.18104	-0.698758	-2.10666	0.131775	-0.669808	0.325131	0	-0.617162	0.0355863	-0.581439
ENST00000247140	PQBP1	0.370346	0.406396	-0.14368	-0.893881	-1.43872	-1.99938	-0.164647	-0.148354	-0.181717	-0.427886	-1.12681	-1.24403
ENST00000376548	PQBP1	0.0559419	1.90267	-0.0218059	-0.773017	-0.945246	1.19683	1.04476	2.15689	0.486611	0.224975	1.29284	0.87076
ENST00000271526	PRCC	-0.0581454	0.253434	-0.0231545	-0.199588	-0.367683	-0.429683	-0.145183	-0.0609677	-0.128559	-0.154982	-0.328309	-0.608268
ENST00000469071	PRCC	1.36262	1.23903	0.354602	0.854405	0.522227	0.0978764	0.404368	0.320888	1.57784	-0.458737	1.45608	-0.488986
ENST00000353233	PRCC	-0.123703	0.13912	-0.436123	0.00295214	-0.232608	-0.586097	-0.554118	-4.03204	-0.0781941	0.0349925	0	-1.97388
ENST00000454659	PRCC	-2.87648	-0.101374	-1.66983	-0.741658	-2.06107	-2.92187	-0.289976	-1.1581	-0.950434	-3.41301	0	-2.25103
ENST00000491853	PRCC	1.22928	0.692599	0.896993	0	0.0544022	-0.910006	1.09224	2.02723	3.1728	2.25965	0	1.72729
ENST00000526188	PRCC	0	0	0	0.774219	0	0	-0.0745393	1.18036	0	0	0	0.155928
ENST00000459707	PRCC	0	-0.818417	1.99305	0.747798	0.374054	1.92586	1.30116	2.08978	1.13869	0	0	0.732859
ENST00000473387	PRCC	-1.6958	0	-1.12079	-1.48275	-1.2768	-2.20707	-1.8069	-2.25018	-1.04698	0.675087	0	-1.00365
ENST00000378572	PRPF18	-0.114551	-0.154322	-0.23866	-0.404965	-0.551421	-0.520824	-0.0926033	-0.438335	-0.505186	-0.514883	-0.625469	-0.666638
ENST00000417658	PRPF18	2.1302	1.7388	1.72618	2.37308	2.41711	1.68299	2.0251	0	2.77857	1.34726	5.06265	0
ENST00000320054	PRPF18	-0.0888921	-0.905618	-0.540196	-0.131672	-0.794948	0.190229	-0.134784	-0.798373	-0.462574	0.218055	-0.477251	-0.263975
ENST00000227524	PRPF19	-0.0929443	0.0186673	-0.245592	-0.652567	-0.674962	-0.950913	-0.274405	0.0158603	-0.337835	-0.488677	-0.644211	-0.685662
ENST00000539960	PRPF19	2.59549	0	1.00237	0	2.1686	3.05079	1.95076	2.13548	3.15762	0	3.72246	0
ENST00000535326	PRPF19	0	-0.45787	0	0	0.0671646	-1.30947	-1.6903	1.69329	0	1.35132	0	0
ENST00000540473	PRPF19	0	0	0	0	-2.46884	0	-2.34528	-2.92302	0	0	0	0
ENST00000467329	PRPF3	0.289809	0.345223	-1.43205	-1.51992	-0.463109	-0.464155	0.211394	-0.579403	-1.61177	-0.500368	0	-1.10074
ENST00000324862	PRPF3	0.138803	0.617765	0.317912	-0.40582	-0.151634	-0.64787	0.288052	0.513164	0.312038	-0.622695	-0.0455363	-0.801491
ENST00000414970	PRPF3	-0.101324	-1.74123	-0.134229	-0.418516	0.138997	0.0602893	-0.599869	-0.108199	-0.605158	0	1.01314	0.488419
ENST00000543398	PRPF3	-2.23326	0.202513	-0.39723	-2.62001	0.335457	-0.361825	-0.0179554	-0.71468	0.258789	-2.02874	0	-1.28415
ENST00000467514	PRPF3	-0.375949	-0.0891882	-0.585581	-1.06814	-0.23412	-0.951752	-0.108222	0.180012	0.0197016	-0.732541	0.568565	-0.408646
ENST00000496202	PRPF3	-0.157974	-2.26094	-1.75703	-0.881269	-2.04052	-1.50597	-0.564023	-0.747476	-1.07608	0.271745	-2.12035	0.118995
ENST00000476970	PRPF3	0.0760631	-0.224784	-0.159434	-0.432216	0.492078	-0.443586	0.528685	0.452035	0.491616	-0.43559	-0.339647	-0.0851765
ENST00000470824	PRPF3	-0.326144	0.950454	0.552671	-0.485039	0.288462	-0.61226	0.552817	0.437201	1.15454	-0.588781	0.423233	-0.406759
ENST00000321030	PRPF31	0.146971	0.539792	0.185874	-0.276535	-0.0341204	-0.264927	-0.090174	0.334036	-0.145906	0.1247	-0.424541	-0.513217
ENST00000466404	PRPF31	-3.21758	0.771885	0.262093	-0.895408	-0.498557	-1.06941	-0.247275	-0.389371	0.188007	-0.203757	-0.624165	-1.93052
ENST00000391755	PRPF31	0.602187	0.139298	-0.616899	-0.803599	-2.0787	-1.60905	-1.60487	-0.514183	0.409425	0.253841	-0.804357	-1.91633
ENST00000419967	PRPF31	-0.484727	0.975208	-0.488707	-0.00408516	-0.753036	1.02874	0.604953	-0.453992	-0.168606	-1.94151	1.43443	-0.775589
ENST00000445811	PRPF31	-0.909331	-0.507331	-0.658279	-1.11478	-0.957082	-1.16949	-1.7781	-1.14887	-0.682054	0.697463	0.391875	-2.14152
ENST00000445124	PRPF31	0.195854	-0.923012	-0.0246175	-0.0463123	-0.485603	-1.6142	-0.396063	0.0588359	0.0818218	-1.36436	-7.75405	0.249526
ENST00000498612	PRPF31	0	0	-0.319754	-2.20337	-1.40692	-1.7149	0	0	1.20855	0	0	0
ENST00000447810	PRPF31	0	0	0	0	0	0.457485	-0.994552	0	0	0	3.72112	0
ENST00000467851	PRPF31	-0.508664	0	0	0	-0.896653	0	0	-2.9857	0	0	0	0
ENST00000257181	PRPF38A	-0.18526	-0.119119	-0.139075	-0.379217	-0.507911	-0.57291	-0.0373587	-0.405011	-0.233643	-0.575342	-0.740503	-0.712854
ENST00000487160	PRPF38A	-1.25691	-6.00477	-1.93546	-3.40739	0.0892906	-3.40097	-1.23027	-0.758183	-2.1094	0	-1.24999	-2.70351
ENST00000374199	PRPF4	0.218571	0.263781	0.275417	-0.115123	-0.236861	0.0420745	0.232623	0.374043	0.154974	-0.206388	0.190818	0.129228
ENST00000374198	PRPF4	-0.0146843	0.0446553	-0.0559709	-0.30855	-0.103465	-0.559893	0.0695027	0.112229	-0.00179813	-0.312607	-0.550144	-0.58992
ENST00000410080	PRPF40A	0.158682	0.0242378	0.0866651	-0.0238204	-0.182579	-0.174731	0.406389	-0.0199852	-0.0624066	-0.225676	-0.453509	-0.537537
ENST00000354363	PRPF40A	2.2175	0	2.14029	2.51442	2.85796	3.41017	2.09875	-0.0032519	2.43193	2.00027	0	4.68407
ENST00000545856	PRPF40A	0.570587	-1.55419	-0.63459	-0.270072	-0.227952	-0.340616	-0.0595726	-0.169472	0.118863	0.225299	-0.318633	0.59726
ENST00000493468	PRPF40A	0.256085	-1.27516	-1.19123	-0.916	-0.733599	-1.35516	-0.229597	0.106458	-1.13584	-1.41012	0	-0.558152
ENST00000489741	PRPF40A	2.16536	0.581011	-1.8617	-0.387659	-0.30248	1.13957	0.379003	-0.190419	0.571372	0	-1.59602	1.94372
ENST00000486100	PRPF40A	-0.544257	-2.26953	-1.33452	-0.883834	-0.63054	-1.00945	-0.324701	-0.290783	-1.68635	-0.428815	-0.0148642	-0.177882
ENST00000467114	PRPF40A	1.57162	0	0.167565	-0.943996	0.656408	0	-1.64427	-1.80104	0	0	0	-0.812866
ENST00000450303	PRPF40A	-2.7122	-0.772671	-0.704639	-0.957604	-0.444549	-1.66279	-1.5575	0.803551	-2.195	-4.18419	0	1.3258
ENST00000471167	PRPF40A	0.841633	0	-0.13303	-1.2238	0.503162	0	-3.60928	-0.201586	0	0.480072	0	0
ENST00000266079	PRPF6	-0.0269661	0.292285	-0.171904	-0.453463	-0.35109	-0.526324	-0.118345	-0.0912093	-0.0684231	-0.309937	-0.129209	-0.546439
ENST00000535781	PRPF6	-1.33343	-0.266474	-0.453732	0.175428	-0.950908	-0.736138	-0.609426	0.590509	-0.0841949	0.725476	-0.58764	-2.75098
ENST00000572621	PRPF8	-1.28733	0.560906	0.501871	0.367995	1.54708	0.572073	1.02882	0.718461	1.82294	-1.17305	0	0.817259
ENST00000304992	PRPF8	0.0968794	-0.235438	-0.023048	0.244749	0.608026	0.326968	0.187419	0.358435	0.346034	0.164634	0.50753	0.458396
ENST00000576585	PRPF8	-0.699805	0.518443	0.355558	0.135069	0.428613	0.151399	0.264747	0.65787	0.83798	-0.372518	0.246851	0.00913019
ENST00000573681	PRPF8	-0.0456079	-0.969958	0.0809835	0.309917	0.431205	0.801883	0.405921	0.628344	-0.0159615	-1.04153	-1.45797	0.933431
ENST00000572723	PRPF8	-0.933914	2.57204	0.849708	-1.44038	-0.459821	-1.75109	-1.38908	-0.0603885	-0.482348	-1.91811	0	-1.58376
ENST00000571346	PRPF8	0	0.286166	-1.27582	-0.680118	0.454973	-1.42693	0.267883	0.204266	0	0	-1.9508	0.194367
ENST00000573725	PRPF8	0.341367	-1.43554	-1.81943	-0.832747	-0.450844	-2.22931	-0.391905	-0.311363	-1.54566	-1.25728	-2.76945	-1.57402
ENST00000576407	PRPF8	0	0	0	0	0	0	-0.705778	0.93737	0	0	0	0
ENST00000575116	PRPF8	-0.677092	0	0	-1.22413	-1.59754	-0.438353	-0.0343921	-1.81688	-0.906551	0	0	-3.43772
ENST00000526683	PUF60	-0.0672445	0.404148	-1.1732	-0.451398	-1.61682	-0.181218	0.827032	-2.7148	0.57217	-1.14184	-1.35863	-3.32891
ENST00000524570	PUF60	-0.863073	0.611558	-1.29241	-2.47163	-1.73072	-1.51872	-0.654934	0	0	0	0	-2.36881
ENST00000453551	PUF60	0.26179	0.0805681	-0.33031	-0.620743	-0.674366	-1.69504	-0.855165	-0.0572236	-1.03332	-0.203076	-4.51645	-1.50952
ENST00000349157	PUF60	-0.15393	0.286952	-0.253151	-0.698971	-0.676732	-0.522748	-0.200031	-0.119391	-0.566529	-0.434897	0.067345	-0.887912
ENST00000313352	PUF60	-0.118978	2.79864	0.445237	-0.209757	0	0.325865	2.59157	0.486985	3.39794	0	0	1.66812
ENST00000456095	PUF60	0.495166	1.07145	-0.198249	-0.806122	-1.1032	-2.35107	-0.0359086	-0.0319406	-0.475969	-0.772127	-1.05557	-2.43476
ENST00000527197	PUF60	0.516744	0.937558	0.18166	-0.186305	-0.173287	0.0830109	0.303592	-0.116249	0.743792	-0.410748	-0.442185	-0.0807495
ENST00000527744	PUF60	-1.59047	-2.35657	-2.34973	-1.35811	-2.21926	-1.37573	-0.350599	0.11208	-1.27104	-0.516647	0.591108	-0.321636
ENST00000526459	PUF60	-0.377517	-0.140597	-0.501012	-0.41004	-0.28018	0.348129	-0.41063	0.394117	-0.503756	-0.618083	1.39636	-0.323744
ENST00000531951	PUF60	-1.93722	-0.614133	-2.40476	-2.86529	-1.01307	0	-1.1738	-0.493103	0	0	0	-0.846085
ENST00000528320	PUF60	1.45045	1.8509	2.34197	1.62616	1.39481	0	1.48007	1.08496	0	0	0	2.20592
ENST00000529999	PUF60	1.48676	-1.37163	-0.0344055	-0.266677	0.709625	0.0366825	-0.489952	0.278422	0.359874	0.634346	0	1.76802
ENST00000532884	PUF60	0.523352	0.310064	0.0237507	0.0942344	-0.103063	-0.184415	0.175201	-0.422699	-0.672441	-1.01197	0.638004	-0.462908
ENST00000533162	PUF60	0	0.588011	0	0	0	0	0	-0.512932	1.12118	-1.70797	0	0
ENST00000529693	PUF60	-0.368796	-1.52722	-1.35008	-0.0222201	-1.19007	-0.669501	-2.30732	1.22582	-2.18612	-1.04342	0	-0.107379
ENST00000531995	PUF60	0.135497	-1.64216	-0.0696558	-0.859914	-0.327107	-0.121876	0.0373201	-0.458602	0.516717	0.161391	0.154679	-0.639342
ENST00000533362	PUF60	0	-1.77495	-0.548491	0	0.325687	0	-2.03274	0.0043284	-0.876299	0	0	-0.124931
ENST00000532127	PUF60	0.350422	-0.159422	-1.68497	-0.57121	-1.19161	0.018795	1.01359	-0.0559561	0	0.276722	-0.693649	-0.161627
ENST00000526151	PUF60	-3.11318	-0.194059	-1.36697	-1.57084	0.076142	-1.14899	-1.86401	-0.549208	-1.66722	0.324433	0.644399	-0.924535
ENST00000527584	PUF60	0.420266	1.60485	-0.165893	0.231693	-0.863995	-0.00437705	1.15865	-0.0715135	-1.66988	0	-0.369911	-1.12377
ENST00000377604	RBM10	-0.161343	-0.583014	-0.246006	-0.330227	-0.233132	-0.423145	-0.354129	-0.257707	-0.296842	0.103779	-0.132961	-0.0138194
ENST00000329236	RBM10	-0.0595429	-0.107408	-0.036055	-0.0920522	-0.245516	-0.378983	-0.221093	-0.105704	0.0659182	0.00892146	0.342649	-0.756541
ENST00000468791	RBM10	-0.699214	-1.38544	-0.424237	-0.98302	-0.175706	-2.64648	-1.50459	-1.77554	-1.54259	-2.18987	-1.77451	-0.0256943
ENST00000478410	RBM10	-1.79482	0	0	0	0	0	0	-2.28907	-0.142609	0	0	0
ENST00000496012	RBM10	-0.534166	-3.21818	0.0309181	-1.13904	-0.298824	-0.511578	-1.19509	-2.39194	-0.333938	0.96348	0	0.162125
ENST00000446108	RBM17	0	-1.39956	-1.60991	-0.0614843	0.762945	0.633323	0.562143	0.155533	-2.28831	0	0	-0.0423212
ENST00000379888	RBM17	0.0131187	0.00883116	0.0835611	-0.149265	-0.269822	-0.383007	0.110513	-0.160056	-0.15446	-0.300432	-0.218434	-0.570786
ENST00000496762	RBM17	-1.15009	-0.711445	-0.308529	-1.18794	-0.0393449	-1.28018	-1.11802	-0.272672	0.307144	0	1.97747	-1.2158
ENST00000476706	RBM17	-1.18721	1.12399	0.311652	-0.321706	-0.517749	0.366812	0.782784	-0.517231	-0.42293	0.473871	0	-0.247149
ENST00000465906	RBM17	0.0889605	-0.159881	-0.2644	-0.0164649	0.640129	0.824845	0.804972	-0.779568	2.06956	-1.85147	1.44212	0.625291
ENST00000467080	RBM17	1.36709	0	2.54987	-0.075202	0	0	0	1.33759	0	0	0	2.21748
ENST00000432931	RBM17	0	0	0	-0.0706168	2.63891	0	0.52549	0	3.8124	2.4575	0	0
ENST00000447032	RBM17	0.116753	1.5249	-0.0025755	0.140124	0.598884	0.610008	0.497227	0.865561	0.27575	0.447433	1.46049	-0.569433
ENST00000481147	RBM17	0.137558	0	1.99532	1.49043	1.88006	-0.194564	0.242256	0.645769	0.837011	0	0	0.466885
ENST00000467214	RBM17	0	0	0	0.80926	2.25659	0	0	0.809009	0	0	0	0
ENST00000199814	RBM22	-0.0474976	-0.0223351	-0.333876	-0.569253	-0.606729	-0.835994	-0.0774345	-0.107945	-0.570571	-0.582075	-0.725365	-1.04866
ENST00000520132	RBM22	-1.72228	-0.111213	0.123848	-0.548087	0.0951565	-1.08295	-0.400949	-0.89248	-0.996305	-0.187471	0.48559	-1.70497
ENST00000522469	RBM22	1.00516	-1.73198	-3.15749	0.400932	0.854056	-0.0215869	0.770681	0.864841	0	0	1.48518	3.31096
ENST00000521594	RBM22	-0.672778	-2.62445	0	-1.68527	-2.6431	-0.801091	0	-2.5005	0	0	0	0
ENST00000518917	RBM22	0	1.127	0	0.56907	1.40258	0	0	1.71018	0	0	0	0.960285
ENST00000532683	RBM25	-0.184582	-0.107479	0.155811	0.315002	1.05643	0.854651	0.661327	0.348823	0.5095	-0.00511821	0.411016	0.705436
ENST00000261973	RBM25	0.222857	0.19253	0.171364	-0.627474	-0.363961	-0.720164	0.35072	0.120413	0.10044	-0.757739	-0.489969	-1.07322
ENST00000527432	RBM25	-1.07499	-2.49407	-2.28654	-2.32627	-1.94033	-2.88769	-0.420917	-0.457752	-0.902184	-1.79663	-0.167594	-1.29383
ENST00000528081	RBM25	-0.323283	2.70413	0.972387	0.422309	0.661415	1.13156	-0.436425	0.115652	0	1.62951	0	1.74563
ENST00000526754	RBM25	0.416948	0	0.447157	1.53409	0.592395	1.94204	1.26877	0.631186	0	2.2839	0	3.04273
ENST00000540173	RBM25	0	0	0	0	0	0	0	0	0	0	0	0
ENST00000531500	RBM25	-0.859318	-2.01884	-2.1926	-1.41768	-2.17717	-3.10167	-0.408771	-0.362024	-1.45953	-1.12581	-1.75577	-0.877427
ENST00000532192	RBM25	-0.484278	-1.66214	-4.41329	-2.45913	-0.685986	-0.858002	-1.37615	-2.16931	-1.02638	0	-2.95862	0.209621
ENST00000525161	RBM25	0	0.526583	0	-0.736963	0	-0.106908	0	-0.607602	0	0	0	0
ENST00000464087	RBM5	0.154063	-0.561521	0.402329	0.0242296	1.40684	0.832396	0.142425	0.263954	0.826916	-1.09596	1.2116	0.687933
ENST00000347869	RBM5	-0.11847	-0.124677	-0.413226	-0.236027	-0.388787	-0.324806	-0.0841263	-0.281787	-0.343796	-0.191613	-0.507612	-0.263565
ENST00000469838	RBM5	-0.351151	-1.24405	-0.267323	-0.135545	1.36332	0.680901	0.0863755	0.349024	0.21265	0.241737	-0.0728253	1.2366
ENST00000479275	RBM5	-1.09266	1.47805	0.652241	0.23324	0.695054	-1.6495	0.420856	0.305581	1.55764	1.07623	0	-0.708514
ENST00000496179	RBM5	-0.181697	-0.464709	-0.0538617	-0.23952	1.18309	0.365291	0.659007	0.167615	0.111081	-0.272774	1.20661	0.753121
ENST00000475128	RBM5	0.545102	1.11385	0.356753	-0.100078	0.433377	-0.166586	0.620111	0.42675	0.747571	-0.544909	0.993085	-0.541749
ENST00000395174	RBM5	0.65543	-1.88819	-0.426779	-0.645211	-0.150985	0.853794	0.368161	-0.461668	-1.21814	0.323618	0	-2.50958
ENST00000492472	RBM5	-3.77907	-1.36823	-3.22396	-1.72507	-1.14204	-1.68906	-0.044292	-0.878115	-2.96064	-0.241253	-4.19471	-1.19959
ENST00000464988	RBM5	-0.623216	-0.102591	-0.680016	-1.68137	-1.08146	-3.00316	-0.975239	0.0794976	-3.58111	-1.60506	0.232776	-3.15027
ENST00000471995	RBM5	-0.745979	-3.09167	-0.811484	-0.89976	-0.443854	-1.00036	0.633616	-0.460393	-3.64137	-1.19244	-3.25401	-2.63042
ENST00000475590	RBM5	0.102255	0.819904	0.171984	-2.64428	-0.477179	-0.321152	-0.903199	-0.714411	-0.644392	-0.290731	0	-2.29676
ENST00000489437	RBM5	-1.02499	-2.69341	-0.924655	0.278354	0.700687	-0.565287	0.542065	0.293022	-2.93793	0	-1.74043	-1.58064
ENST00000441812	RBM5	0.275335	-0.380856	1.14313	0.42349	-0.62552	0.648828	0.166996	0.125633	0.269638	0	0	0.616113
ENST00000404526	RBM5	1.88253	-0.637537	0	-0.548223	-0.757036	0.0721869	0.123476	0	-1.79267	0	0	2.95207
ENST00000492430	RBM5	1.43448	0	2.78324	0	0.751492	0	0.672877	1.05286	1.54696	0	0	0
ENST00000462025	RBM5	0.16594	3.39021	2.49973	0	2.51719	2.00564	0.722211	2.83754	3.35246	-0.0382809	3.3098	2.24873
ENST00000441305	RBM5	0	0	-2.21184	-2.17585	-0.768316	-1.46357	0	-1.20354	-1.89052	0	0	0.705443
ENST00000493993	RBM5	-1.88409	0.311988	-3.43509	0	-2.83566	0	-3.15193	-2.42304	-0.738113	0	0	0
ENST00000474470	RBM5	-2.1708	-1.39217	-1.75702	-0.998249	-1.04897	-1.82896	-2.06419	-1.07961	0.364215	0	0	-0.31143
ENST00000417905	RBM5	-0.557029	0	-1.11179	-0.150112	-1.22322	0.381557	0.523085	-4.54637	-0.0215398	-0.848064	1.43621	0.82839
ENST00000330165	RBM8A	-0.0658867	-0.274473	-0.392535	-0.427979	-0.467455	-0.779154	-0.0178512	-0.0797948	-0.550446	-0.514232	-0.361139	-0.808814
ENST00000369307	RBM8A	0.036639	0.264355	-0.65083	-0.814749	-0.856107	-1.37878	-0.170812	-0.314558	-0.747063	-0.732626	-0.724159	-1.01247
ENST00000498663	RBM8A	-0.99094	0.606437	-0.176999	-0.955034	-0.496802	-0.971426	-0.0584352	-0.666102	-0.251021	-3.20482	-0.489127	-1.38035
ENST00000484825	RBM8A	0	-0.74546	0.13121	-0.665957	0.248031	-1.62653	0.606097	-0.638163	1.47292	1.94975	0	-1.59267
ENST00000305536	RBMX2	0.0301826	0.74491	0.255872	0.145687	-0.0544381	0.259955	0.171411	0.0933758	0.393161	-0.18757	0.161061	-0.674723
ENST00000370947	RBMX2	-0.965554	0.0385667	1.62005	0.243286	0.942166	1.50546	1.20982	0.766316	1.04565	0.730859	3.61822	0
ENST00000469953	RBMX2	0.423351	0.11122	0.245013	0.175349	0.203089	0.461545	-0.222958	0.0890099	-0.420067	0.272875	-0.485636	-0.037721
ENST00000487274	RBMX2	0	1.25856	-0.416037	-0.403957	1.08259	0	-0.984052	-0.0639983	1.78788	0	0	0
ENST00000371442	RNF113A	0.172861	0.862792	0.574774	0.423671	0.295992	0.727835	0.283608	0.276283	0.544019	0.285929	0.992254	0.189701
ENST00000382533	SAP18	-0.0924952	-0.220235	0.0941232	-0.274849	-0.26819	-0.578687	-0.219471	-0.0117274	-0.117037	-0.262524	-0.422752	-0.345756
ENST00000485646	SAP18	0.851073	0	-0.438753	-0.126444	1.81724	-2.33268	1.6399	0.0768257	1.30282	0.330851	0.741428	0.372638
ENST00000467636	SAP18	1.12914	3.61112	2.06264	1.35561	1.19165	2.10397	2.22206	0	1.89778	-0.47777	2.73694	0
ENST00000471009	SAP18	0.00636383	-0.524411	-0.561364	-0.827614	0.706769	-1.00878	-0.421133	1.90226	-0.885883	1.2139	0	-0.110779
ENST00000450573	SAP18	2.53323	4.71409	3.19928	-0.592035	0	0	3.04973	1.90607	4.21027	1.7019	0	0
ENST00000492245	SAP18	0.213077	-0.585203	-1.07559	0	0.226198	0	-0.836414	0	0	0	0	0
ENST00000312397	SART1	-0.023088	0.612228	-0.047799	-0.483118	-0.486436	-0.561894	-0.185293	0.0246501	0.0613556	-0.465969	-0.392305	-0.75788
ENST00000529532	SART1	-0.771572	-0.375282	-1.22941	-2.06943	-1.28819	-0.598233	-1.64586	-1.79177	0	0	-0.567822	-0.467695
ENST00000532333	SART1	0	0	0	-2.08412	-2.54838	0	-2.94619	-1.81645	0	0	-2.98385	-0.554278
ENST00000533386	SART1	-2.36563	1.75019	-2.57385	0	-2.09538	-1.84053	-1.50992	-0.783373	0	0	0	0
ENST00000528573	SART1	5.61589	2.79741	2.02483	4.62186	3.52873	5.67517	5.35212	-0.948974	5.08422	4.21968	5.8359	0.748133
ENST00000272091	SDE2	0.000466747	-0.38888	-0.228296	-0.0849086	-0.362884	-0.15089	0.121231	-0.154422	-0.370146	-0.13049	-0.360979	-0.177644
ENST00000366817	SDE2	-0.290554	-1.16312	-0.0651803	0.632286	-0.412194	-0.381198	0.230911	0.183095	0.943272	1.13835	-3.79769	2.14808
ENST00000377390	SF1	0.586513	0.862195	0.657429	0.382725	0.371082	0.18361	0.284206	0.653857	0.59333	0.363892	0.382774	0.0646965
ENST00000334944	SF1	0.513244	-0.8566	-0.938632	-0.272109	-2.33544	-1.37888	-0.334283	0.100336	-2.66307	-0.608022	0	-1.13292
ENST00000377387	SF1	1.43892	1.70747	0.603304	0.389728	0.308309	0.370785	0.93407	0.757673	1.06456	-1.78343	0.386274	-1.28124
ENST00000377394	SF1	1.60113	0.318893	0.502547	0.496735	0.436482	1.13383	0.984502	0.769061	0.486044	1.06914	1.71313	0.910084
ENST00000227503	SF1	0.0820094	0.0668204	0.352125	-0.0329859	0.165729	-0.513018	0.0442062	0.839809	0.390481	0.269205	-0.104113	-0.217813
ENST00000448404	SF1	0.782277	1.15107	0.629858	-9.47571	0	-5.51335	-5.95323	-0.466264	0	0	0	0
ENST00000433274	SF1	0.50611	1.04567	0.862305	-0.207955	1.08106	1.4338	0	1.53576	3.90251	3.63465	0	3.15025
ENST00000422298	SF1	7.09558	0	2.03922	8.37231	7.21663	8.28268	8.5491	8.3602	8.20514	7.65213	6.71369	7.83029
ENST00000463343	SF1	0	1.06887	-1.38659	0.339074	2.97769	1.69273	1.21092	0.400335	1.47584	0.193387	2.11671	1.2132
ENST00000486867	SF1	0.97972	0.667098	1.26435	0.498814	-0.161526	0.0427803	0.174887	1.07331	0.923167	1.77824	-2.30379	1.78508
ENST00000477596	SF1	0	-2.16104	0.225639	-0.426341	-1.36593	-0.40325	-1.41986	-0.14421	-3.23883	-1.55366	-3.13871	-1.69048
ENST00000482693	SF1	0.232414	-0.0924784	-0.155539	0.1404	0.24972	0.269175	1.08218	0.386338	-0.292815	0	0.511514	0.536173
ENST00000486960	SF1	0.00130196	-0.535313	-0.609449	-0.724912	0.0429153	-0.107541	-0.0547467	-0.440863	0.172504	-0.940041	0.210088	-0.138553
ENST00000472725	SF1	1.16556	0.533759	1.47459	0.875327	1.67566	2.01347	2.87134	2.02344	0	-1.88363	-2.58392	2.65228
ENST00000413951	SF1	0	0	-0.599245	0.535742	0	0	-0.736441	0	0	0	0	0.416062
ENST00000489544	SF1	-0.0447708	0.227064	-0.13516	0.134238	0.0186017	0.339292	0.610653	-0.23782	0.577665	-0.130687	-3.23101	0.162389
ENST00000432725	SF1	-0.321947	0	0	0	-0.919533	1.5815	0	0	0	0	0	1.31464
ENST00000496969	SF1	1.13338	0	0.0548785	0.29405	-0.375589	-0.0976395	0.252377	-1.89816	1.18123	0.593825	0	0.23452
ENST00000439242	SF3A1	0.503745	0.446757	0.433804	0.178812	0.279416	0.0752076	0.170314	0.527075	0.431621	0.217034	0.0484072	-0.0963477
ENST00000215793	SF3A1	-0.104328	-0.0227365	-0.039068	-0.119604	0.0455166	-0.097369	0.099351	0.210853	0.129275	-0.155003	0.176932	0.198495
ENST00000444440	SF3A1	0.331136	1.27103	1.16369	0.21886	0.927198	1.84213	1.53828	2.76096	0	0	0	1.94441
ENST00000496189	SF3A1	0	0	0	0.667424	0	0	0	0	0	0	0	-0.48754
ENST00000411423	SF3A1	0.63917	0.327237	0.935862	0.204499	0.301841	-0.14954	-0.0574927	0.441325	1.09291	0.605245	0.491264	0.243907
ENST00000471342	SF3A1	-1.45087	0	0	-7.13989	0.328243	0	-3.5859	-2.16746	0	0	0	0
ENST00000221494	SF3A2	0.0801414	0.422731	0.0441584	-0.1886	-0.0983847	-0.22199	-0.259356	0.177117	0.0955129	-0.0564818	-0.0590956	-0.326794
ENST00000592314	SF3A2	2.4772	3.10813	3.8741	1.33978	2.86117	2.69265	2.14686	2.82002	3.33067	0	5.1378	1.79288
ENST00000592839	SF3A2	0.152818	1.56369	0.726495	0.466409	1.59545	-0.53979	0.710069	0.470456	2.31205	0	0	-1.04485
ENST00000591121	SF3A2	0	0	1.04942	0.73451	1.96738	0	1.75695	1.71821	0	2.67488	1.68769	0
ENST00000587637	SF3A2	0	-1.31307	-0.965785	-1.15814	0.125821	0	-1.84681	-1.25491	-1.50903	-0.772664	0	-1.45879
ENST00000373019	SF3A3	-0.157824	0.256528	0.0904297	-0.206035	-0.16395	-0.282568	-0.138843	0.365539	-0.0517332	-0.230279	-0.413283	-0.119443
ENST00000448721	SF3A3	0.0155517	0.798221	0.819566	0.417481	0.257612	0.0702246	0.558993	-0.206199	0.626836	0.308747	0.0137475	-0.754421
ENST00000489537	SF3A3	0.0240149	0.11954	0.262723	0.36153	0.0629071	0.00911189	0.511532	-0.105728	0.0270232	0.212803	0.305382	-0.905437
ENST00000460925	SF3A3	1.49329	0.70624	-0.642164	0	0.116614	-0.218478	0.52458	-0.143962	-3.04168	0.532006	0	0
ENST00000461869	SF3A3	-3.22039	-2.53882	0.0717861	-0.935297	-2.64585	0.0928777	-1.05105	-0.946275	-0.643434	0.774988	-0.277402	-0.142325
ENST00000462258	SF3A3	0.297949	-1.90328	-0.795754	-0.398679	-0.83601	-0.469041	-0.143991	0	-1.0534	0.152304	0.433597	-1.75648
ENST00000335508	SF3B1	0.0244293	-0.195634	-0.0231201	-0.0303985	0.0265717	-0.0585974	0.225122	0.111804	0.0552395	-0.215682	-0.0942673	-0.199622
ENST00000487698	SF3B1	0.516387	-1.71749	0.0486311	1.17591	1.85791	1.8372	0.839809	1.14773	0.681262	1.25257	1.411	2.44795
ENST00000470268	SF3B1	0.0149953	0.133587	0.468956	1.09385	1.56566	1.91831	0.570422	0.294715	1.11007	0.308597	1.48611	1.49431
ENST00000424674	SF3B1	0.202029	0.75891	0.859369	-0.194604	-0.18313	-1.17675	-0.254615	0.0377503	-0.275414	-0.0224175	0.74662	-1.27463
ENST00000414963	SF3B1	0	0	-2.05206	0	-0.645732	0	-3.55537	-2.20348	-1.35573	0	0	-1.56234
ENST00000409915	SF3B1	0	0	-2.83772	1.23405	-1.60443	0.215238	0.360838	0.658346	-2.4792	1.37203	0	5.89411
ENST00000414174	SF3B1	-1.39743	-0.279543	-1.23273	0.528028	0.464067	0.920381	0.273505	0	1.54953	0.057627	0.107601	-2.13595
ENST00000479532	SF3B1	0	1.67902	2.01089	-0.555272	0	0.498566	-0.534102	-1.31078	0	0	0	-0.631287
ENST00000496458	SF3B1	0	0	-0.271015	-0.367064	-0.204763	0	0	-0.800274	0	0	0	-1.24571
ENST00000233468	SF3B14	-0.0498886	0.139284	-0.0210887	-0.240655	-0.56545	-0.348314	-0.116192	-0.140951	-0.368641	-0.288681	-0.503857	-0.654599
ENST00000534765	SF3B2	-0.957064	-0.858805	0.00452025	-1.10193	-0.141456	-0.774287	-0.32448	-0.236497	0.539284	-2.29445	-0.25025	-0.989752
ENST00000528302	SF3B2	-0.926592	-1.63517	-2.64227	-3.07045	-2.42662	-1.81028	-2.39974	-3.89689	-0.246731	-0.705897	-0.586277	-3.59679
ENST00000322535	SF3B2	-0.0423608	0.509375	0.198968	-0.05456	-0.0520798	-0.171775	0.00153166	0.20589	0.197671	-0.0635311	0.186513	-0.122039
ENST00000531041	SF3B2	0	0	0.759514	-0.333262	1.32439	0.440105	0.882446	0.733799	0	0	0	-0.404451
ENST00000530322	SF3B2	0.527652	-0.212964	-0.466766	-0.501868	0.0916598	0.442128	-0.0985354	-0.707038	-1.19018	-0.703965	0.709088	-0.192636
ENST00000533595	SF3B2	0.158542	-1.00147	-1.17839	-0.847408	-0.0580075	-1.45065	-0.887596	0.191524	-0.108648	0.05482	-1.86495	0.50774
ENST00000530981	SF3B2	-0.250837	2.38105	1.14199	-0.0709777	-0.632349	0.475142	0.123287	0.20389	0.96095	-0.711485	-0.967311	-1.61363
ENST00000529994	SF3B2	0.46175	1.49175	1.49015	1.18819	2.60219	1.0276	-0.105878	1.19807	1.58925	1.23062	0	0.573367
ENST00000524627	SF3B2	0.794683	0.885394	0.321838	0.959531	0.186175	0.987373	0.446451	1.09574	0.995719	0.700827	2.12732	1.34342
ENST00000534307	SF3B2	0	-0.384436	0	0	0	0	0	0	0	0	0	0
ENST00000525207	SF3B2	1.55655	1.2463	1.89945	0.95276	3.17062	0.731208	-0.0293365	1.18119	1.32938	2.60698	0	1.50245
ENST00000302516	SF3B3	0.281482	0.203624	0.296785	-0.145777	0.339273	-0.13905	0.468383	0.468654	0.465034	-0.244165	0.211478	-0.163947
ENST00000563739	SF3B3	0.735542	0.933074	1.17734	-0.293504	0.409223	-2.16878	-0.953661	1.09518	0.0320293	-1.8194	0	0.399124
ENST00000567250	SF3B3	-1.08518	-0.28205	-0.758136	-2.47529	-1.09467	-1.27175	-0.8172	-0.030086	1.75047	0	-4.30791	0.419275
ENST00000568291	SF3B3	0	0	0	-0.348278	1.33025	0	0	1.09426	0	0	0	0
ENST00000565990	SF3B3	0.263321	2.39863	1.80115	-0.725367	-6.10408	-1.33338	-0.744139	0.400428	0.740624	-1.56101	0.773856	0
ENST00000562722	SF3B3	0	0	0	-1.82687	0	0	0	0	0	0	0	0
ENST00000567635	SF3B3	0.478372	-1.36538	-0.301613	0.125764	0.480763	0.669749	0.20726	-0.384725	-2.45371	-1.29785	0.666381	0.258024
ENST00000572365	SF3B3	-0.777918	-1.02165	-0.668453	-1.36587	0.396006	-0.31714	-1.78385	0.0915905	-0.763885	-1.84605	0	-0.46512
ENST00000568539	SF3B3	0.137071	0.92533	0.716297	0.171259	-0.539783	-0.450817	0.649459	0.800466	1.51586	0.126066	2.00605	0.345135
ENST00000564899	SF3B3	0	0	0	0	0	0	-1.0259	-1.13454	0	0	0	0.889975
ENST00000577085	SF3B3	1.55516	0.196314	0.784646	1.18771	0.579801	1.82631	2.27014	0	-0.708222	0.699216	0	-0.0519188
ENST00000566095	SF3B3	-0.75958	-0.605553	-0.132907	-1.20609	0.237247	-1.52275	-0.282029	-0.0577039	-1.17498	-2.25734	0	-0.819246
ENST00000271628	SF3B4	0.185381	0.492257	-0.00870799	-0.239821	-0.467725	-0.787668	0.19438	0.19244	0.107084	-0.183326	-0.240635	-0.483367
ENST00000457312	SF3B4	0.160974	-0.568512	-0.361528	-0.547539	-0.673391	0.607518	0.782869	0.646343	0.269835	0.22676	-2.59516	-11.9881
ENST00000367569	SF3B5	-0.0996073	0.277873	0.0508657	-0.322147	-0.392202	-0.337457	-0.386827	-0.330066	0.00683409	-0.118691	-0.285484	-0.430277
ENST00000297151	SLU7	0.0458682	0.127742	-0.0758243	0.163928	-0.226099	-0.0131747	0.206397	-0.10798	-0.220992	-0.0270277	-0.18172	-0.266996
ENST00000520664	SLU7	0.42636	-1.08898	-0.523098	0.489804	0.0544032	0.239217	-0.686011	-0.356154	0.0681253	0.728954	0.287088	0.875438
ENST00000518268	SLU7	-1.58753	-0.337892	-1.34815	-0.766756	-1.35001	-1.1236	0.0173362	-0.845126	0	-0.58864	1.13879	-3.78076
ENST00000523219	SLU7	0	0	-0.188913	0	0	-1.02942	0.0101116	0	0	0	0	0
ENST00000521190	SLU7	-0.142639	-0.993925	-1.2169	-0.555475	-0.156714	0.0229872	-0.0837836	0.708051	0.3688	0.0879228	0.141612	1.68213
ENST00000519349	SLU7	-0.0443831	0.438756	-0.943851	0.64983	-0.700045	0.161232	0.595799	-0.62927	-0.108558	0.511361	0.534217	0.00148842
ENST00000369603	SMNDC1	0.231343	0.334621	0.454702	0.166517	0.145812	0.112039	0.431994	0.0416556	0.109702	-0.130782	-0.00726569	-0.193968
ENST00000369592	SMNDC1	0.510953	0	0	-0.0392667	0.199944	0	1.1824	-0.855118	-2.43884	0	0	0
ENST00000471297	SMNDC1	0.129395	-1.76426	-1.227	-0.215293	-0.566026	-1.12046	-0.104396	-1.17765	0.230901	-0.559652	0	-0.0397355
ENST00000460483	SMNDC1	2.43219	2.97014	-1.3745	2.68664	0.335879	1.77996	1.25498	0.946823	0	-0.728179	0	0
ENST00000397149	SMU1	-0.049448	0.190571	-0.15851	-0.259481	-0.3957	-0.24404	0.158062	0.161698	-0.089368	-0.212449	-0.218979	-0.427005
ENST00000536631	SMU1	-0.0749884	-0.041754	-0.099292	-0.423293	-0.539081	-0.645354	0.129892	-0.12347	-0.14845	-0.586386	-0.78613	-0.875741
ENST00000296215	SNIP1	-0.189374	-0.258237	-0.321382	-0.335594	-0.599004	-0.582699	-0.196902	-0.0786716	-0.326049	-0.397109	-0.4543	-0.634406
ENST00000468040	SNIP1	0.3397	1.2291	-1.47887	-0.259076	0	-0.0498595	0.289963	-1.07765	-2.11405	-2.00222	0	0
ENST00000323853	SNRNP200	-0.0497969	-0.812934	-0.710038	-0.127073	0.193139	2.76e-06	0.0688441	0.103846	-0.045371	-0.0953585	0.201405	0.261812
ENST00000480242	SNRNP200	-0.757316	-0.16571	-0.22584	0.0744815	0.583782	0.164224	0.599716	0.808945	-0.12103	-1.45865	-1.11532	0.267461
ENST00000349783	SNRNP200	-0.00163103	-2.15685	-1.34839	0.0017926	0.0232198	-0.203013	-0.0899505	-1.36823	0.205866	-0.0835372	-1.04429	0.362475
ENST00000497539	SNRNP200	0.36612	1.67373	1.0753	-0.532782	-0.599887	-0.351998	0.0136496	0.179217	0.740955	-0.145021	-0.241647	-2.82138
ENST00000429650	SNRNP200	1.04311	-1.98493	0.34674	-0.117731	-0.261126	-0.44809	0.214546	-1.51058	-0.742988	-0.00547554	0.947433	-0.209937
ENST00000480615	SNRNP200	-0.58417	-1.12463	-0.0243294	-0.341671	0.0788762	-0.757329	-0.324619	-0.32879	0.581226	0.600036	-1.37198	-0.725792
ENST00000489853	SNRNP40	-0.0526747	0	-0.473423	-0.996483	0.00861251	-0.507471	-2.73494	-0.455714	-0.483525	-3.45585	0	-0.833428
ENST00000263694	SNRNP40	0.129624	0.616684	0.0722745	-0.29649	-0.180741	-0.324218	0.16863	0.22126	-0.0341379	-0.614256	0.0655421	-0.716454
ENST00000446633	SNRNP40	-0.0412179	-0.520415	-0.560569	-0.38693	-0.22786	-0.796116	-0.228696	-0.399478	0.0845929	-0.447553	-0.151026	0.0156977
ENST00000373720	SNRNP40	0	0.416842	-0.431136	-1.80147	-0.760003	-0.319998	0.264371	-1.72903	1.13015	0	0	-0.659723
ENST00000486941	SNRNP40	0.363722	0.607989	0.0920215	-2.76899	-1.22714	-0.21484	-0.354452	-2.14933	-0.240077	-3.18421	-2.58789	-0.169768
ENST00000474025	SNRNP40	0	-1.57857	-1.48958	-1.87656	-0.132248	-0.0894116	0.714038	-1.60695	0	0	0	1.01451
ENST00000491106	SNRNP40	0.8794	1.38722	-0.168482	-0.105821	-0.0744846	0	-0.895369	-0.548424	1.0616	0	0	-3.40135
ENST00000544278	SNRNP70	-0.0696003	0.534012	0.121263	-0.477181	0.0703321	-0.775333	-0.317982	0.080428	0.41853	-0.593631	-0.190815	-0.535436
ENST00000401730	SNRNP70	0.113332	0.432173	0.354602	-0.251658	0.463058	-0.28519	0.151007	0.502572	0.44909	-0.136462	0.728357	-0.665374
ENST00000601065	SNRNP70	0.0961113	1.29935	-0.0786186	-0.0558438	-0.450449	-0.364991	0.100436	0.565363	-0.800421	-2.08436	-0.631404	-0.472338
ENST00000595231	SNRNP70	2.96763	1.54362	0.998876	1.0976	-0.637537	0.152346	0.616337	1.50807	1.14572	0.956097	3.20923	1.51924
ENST00000221448	SNRNP70	-0.128624	0.403382	-0.285935	-0.587777	-0.690013	-0.62757	-0.114316	-0.253138	-0.262661	-0.662371	-1.02872	-0.922673
ENST00000598441	SNRNP70	-0.0213069	0.14128	-0.356273	-0.531192	-0.741117	-0.434942	-0.371022	-0.487511	-0.396657	-0.315854	-0.162239	-0.620595
ENST00000599687	SNRNP70	-2.08846	0	-0.468369	-1.20198	0.519896	-1.80965	-1.17738	-0.332429	0.0640631	0	2.08203	-0.130726
ENST00000598984	SNRNP70	0	-3.31733	-1.7943	-1.95631	0.511496	-0.312083	0.319595	-0.368803	-0.356623	0	-2.49206	0
ENST00000243563	SNRPA	-0.268502	0.391594	0.052086	-0.832681	-0.405947	-0.614941	-0.387851	0.110413	-0.14848	-0.709227	-0.239116	-0.606232
ENST00000601393	SNRPA	-0.671499	-2.38517	-0.740728	-2.44924	0	0	-1.49586	-0.775642	0	-0.652317	1.71242	0.43444
ENST00000599570	SNRPA	-1.38355	0	-0.655318	-0.506748	-2.44479	-2.7347	-3.32569	-1.41638	-2.93618	0	-5.20138	-1.32183
ENST00000598452	SNRPA	0	0	0	-0.788792	0	0	-2.4743	-0.626371	-1.30722	0	0	0
ENST00000597353	SNRPA	-1.0073	-2.13591	-0.912994	-1.0806	-0.433272	-0.35131	-0.399711	0.22733	0.100557	0.604742	-0.636318	-4.40904
ENST00000601253	SNRPA	3.40493	1.0314	-0.327141	0.464181	0.0890459	0.525897	2.37328	0.98023	0	2.65945	0	0
ENST00000560433	SNRPA1	1.06617	0.921441	0.451369	-0.565439	0.822603	1.09597	-1.14283	0.339881	2.3142	-0.389584	1.74865	0.0317325
ENST00000558036	SNRPA1	-2.08785	-0.26485	-0.322752	-0.773723	-0.248121	-0.117523	-0.222314	-0.415645	-0.373225	-0.38385	-0.648652	-0.960946
ENST00000254193	SNRPA1	-0.161746	0.332926	0.325745	-0.0220299	-0.36679	-0.401157	-0.132157	0.0505466	0.0963958	0.0177363	-0.232419	-0.323939
ENST00000559309	SNRPA1	0.549905	1.08499	0.0610362	-0.189835	-0.156949	-1.09369	0.579122	0.869981	-3.93251	1.46571	-0.769557	-2.66442
ENST00000559686	SNRPA1	1.6303	0.66998	-0.281635	1.41669	0.270299	1.53523	2.90292	0.196279	0.906111	0	0	2.95451
ENST00000560856	SNRPA1	0	0	-0.977267	0.394881	-2.34082	-0.264355	0.0520396	-1.14509	0.38677	0	0	0.0690223
ENST00000394082	SNRPA1	-0.655477	-0.577217	-1.82176	-1.60547	-1.79359	-2.04058	-0.236847	-1.46766	-1.3393	-2.63404	-1.59313	-1.93605
ENST00000561187	SNRPA1	-0.54726	0	0	-0.449674	1.29387	0	2.10583	0	0	0.0988855	0	0
ENST00000540017	SNRPA1	-0.88569	-0.321602	-1.75249	-2.85619	-1.11424	-4.02233	-1.10575	-2.10506	-1.08589	0	-2.08506	-3.2031
ENST00000560987	SNRPA1	0	0	-0.815155	0.0931996	0	0.814123	-1.03961	0	0	0	0	0
ENST00000339610	SNRPB	-0.470014	0.121877	-0.0922356	0.0779191	-0.689837	-0.668099	-0.225286	-0.103158	0.0468853	-0.326419	0.132587	-1.55213
ENST00000381342	SNRPB	0.225711	0.752264	0.15786	-0.471729	-0.410855	-0.679421	-0.119718	0.224876	-0.20902	-0.597058	-0.0603783	-1.05909
ENST00000438552	SNRPB	-0.424673	-0.930893	-0.391619	-0.766812	-1.03798	-1.86895	-0.434349	-0.0562778	-0.618071	-0.807302	-1.88809	-0.668073
ENST00000246071	SNRPB2	-0.0108732	0.123091	-0.0156113	-0.220168	-0.638283	-1.06655	0.0570557	-0.518518	0.101767	-0.209007	-0.805529	-1.27842
ENST00000377943	SNRPB2	-0.0841018	0.507411	-0.190037	-0.513962	-0.485703	-0.250945	0.171058	0.471653	-0.91813	-0.48055	0.170759	-0.326187
ENST00000478522	SNRPB2	1.11699	0	0	-2.49103	-1.17847	2.11559	2.08084	2.21525	0	0	0	3.22539
ENST00000374017	SNRPC	-0.222318	0.192948	-0.11831	-1.07059	-1.66233	-1.28179	-0.331655	-0.297436	-0.870982	-2.02278	1.25105	-0.492421
ENST00000244520	SNRPC	0.0125631	0.0640739	0.211783	-0.42447	-0.28002	-1.35573	-0.308694	0.00335377	-0.036451	-0.261426	-0.716817	-0.766126
ENST00000374018	SNRPC	-0.715909	1.65193	0.195715	0.00391103	-0.268135	1.72087	-0.0993425	1.46954	0.166364	-1.34961	2.01701	0.917221
ENST00000474635	SNRPC	-0.622381	0	0.538521	0	-1.31219	0	-0.0610652	0	-1.4177	0	0	-0.172791
ENST00000300413	SNRPD1	-0.293152	-0.123207	-0.408827	-0.771298	-0.829802	-0.959603	-0.177783	-0.0594782	-0.631907	-0.678572	-1.12452	-1.03088
ENST00000582475	SNRPD1	-1.01271	0.418822	-0.511405	-0.397293	-0.874045	-0.449851	-0.580185	-0.959245	-2.25025	0.142703	-2.22807	-2.92478
ENST00000579618	SNRPD1	-1.47953	2.33281	-1.48977	0.444414	-0.701537	3.51841	0.409756	-1.081	0.376568	0	0	0.602614
ENST00000342669	SNRPD2	2.01906	0.467544	0.716846	1.29194	1.18947	0.870882	0.342625	-0.248237	0.99896	0	0.468437	-1.22651
ENST00000588599	SNRPD2	-3.27165	1.2392	-1.08132	-0.935373	-1.34612	-1.94121	0.200748	-0.115413	0.552084	-0.366765	0	-0.490416
ENST00000588301	SNRPD2	-0.109154	0.412985	0.107936	-0.140347	-0.256922	0.14973	-0.200201	0.467039	0.0123214	0.0588033	0.236508	0.647294
ENST00000391932	SNRPD2	-0.527831	-0.857145	-0.525879	-1.06883	-1.84369	-1.60846	-0.542499	-0.70952	-1.49483	-1.01298	-0.197522	-2.33166
ENST00000590212	SNRPD2	-0.895602	0	-0.28365	0	-2.14321	0	-0.424025	-1.4776	-1.15465	0.640214	0.310354	-0.485833
ENST00000585392	SNRPD2	-0.481055	0.488812	-0.04133	-0.76809	-0.874424	-4.68283	-0.682661	-0.890891	0.22631	-0.532947	-0.515439	0
ENST00000587579	SNRPD2	0	0	0	0	0	0	0	0	0	0	0	0
ENST00000215829	SNRPD3	0.133207	0.49375	0.157198	0.123369	0.154533	0.345085	0.126201	0.491451	-0.0224449	-0.0200712	0.386335	0.249274
ENST00000404603	SNRPD3	-0.240617	-0.0144866	-0.450164	-0.448918	-0.723807	-0.838954	-0.0821677	-0.88043	-0.21699	-0.540217	-0.173403	-0.456272
ENST00000439775	SNRPD3	0.890346	-2.45286	0.995584	0.104754	-0.676331	-0.59435	-1.70118	1.23361	0	0	0	0.342668
ENST00000402849	SNRPD3	-0.400078	1.53198	1.18238	1.57919	1.5131	2.89075	1.85027	3.22758	1.51062	-0.710051	2.75958	3.63246
ENST00000468770	SNRPD3	0	0	0	-1.30581	0	0	0	0	0	0	1.45963	0
ENST00000483099	SNRPE	-0.887982	-0.00826593	-0.83682	-0.517574	-0.94708	-0.972832	-0.342566	-0.807505	-0.260161	-0.537083	-0.606136	-1.4165
ENST00000414487	SNRPE	-0.187157	-0.203169	-0.354768	-0.922685	-0.802411	-0.80561	-0.373629	-0.376361	-0.687744	-0.417363	-0.726561	-0.683234
ENST00000475035	SNRPE	0.127058	0.531157	0.0664674	-0.12928	-0.543017	-0.680924	0.608244	-0.762671	0.162687	-0.171326	-4.78102	-1.80637
ENST00000470492	SNRPE	-0.0101765	0.641163	0.900707	0.210971	-0.632769	-0.226891	0.181649	-0.795524	-0.807645	-3.32796	-4.68514	-0.187069
ENST00000266735	SNRPF	-0.088975	-0.394244	-0.240473	-0.887754	-0.892345	-1.08748	-0.224283	0.19526	-0.587221	-0.726567	-1.34496	-0.546146
ENST00000551316	SNRPF	0	-0.407197	0.530717	-1.45625	0.526224	-2.30851	-1.29868	-0.41972	-1.19148	0.992235	-0.689929	-1.08666
ENST00000553192	SNRPF	0.249128	-1.1494	-1.45469	-2.47605	0	0	-0.769774	0.222863	-0.653968	0	0	0.340576
ENST00000482975	SNRPG	-1.66347	-0.944474	-0.301274	0.656388	0.725464	0.567688	0.471348	-0.0426652	-0.098658	-0.671785	0.028488	0.350473
ENST00000272348	SNRPG	-0.115509	0.120787	0.0856623	-0.073872	-0.658723	-0.880805	0.0639117	0.00219603	-0.293914	-0.350137	-1.03564	-0.592186
ENST00000429728	SNRPG	-0.339518	-2.11812	0.0605211	-0.6266	-0.379048	-1.75396	-1.20897	-0.537388	-0.607288	-0.135014	-2.15165	-0.415757
ENST00000438261	SNRPG	0.279518	0.384488	-0.598397	0.332764	-0.605893	0.364657	-0.584973	-0.930825	-0.741294	0.135137	1.10433	-0.167529
ENST00000480370	SNRPG	0	0	0	0	0	0	-0.0225136	0	1.19342	0	0	-2.08485
ENST00000413456	SNRPG	0	0	0	0.7512	0.238422	0	0	2.49899	2.59681	3.05146	0	0
ENST00000261531	SNW1	0.0959304	-0.140918	-0.0024863	0.199418	0.042981	-0.0835454	0.267264	0.145575	0.107248	-0.0265815	-0.022669	-0.383535
ENST00000556428	SNW1	0.299372	0.0491898	0.583218	-0.460494	0.520972	-0.243299	-0.224677	0.425065	-4.47203	-0.149392	-4.73963	1.69317
ENST00000555761	SNW1	-1.71301	-1.18842	-1.31757	-1.61426	-1.99217	-1.38094	-0.391942	-0.842851	-1.4801	-1.64686	0	-2.26107
ENST00000554775	SNW1	-0.287108	0.76759	0.1115	-0.887781	-1.51957	-1.28061	-0.772741	-0.203311	-0.238561	-0.460296	-0.836388	-1.15098
ENST00000557663	SNW1	0.72492	-0.231262	-1.49804	-0.778182	0.0309217	-2.85069	-0.0129906	0.447522	-0.737417	-1.51953	0	0.779294
ENST00000301740	SRRM2	0.0386939	-0.709125	-0.718944	-0.199965	0.0277315	-0.0152362	0.175673	0.145912	-0.0941718	-0.256384	-0.112516	0.0480844
ENST00000576924	SRRM2	-0.266296	0	-1.60424	-1.15645	-0.589209	1.18657	-0.0956159	0.234496	-0.421908	1.89333	0	1.56349
ENST00000571378	SRRM2	0.577399	-2.26628	-2.56182	0.680949	1.29122	0.109568	0.316928	1.55868	-0.0171134	0.578401	0	2.2444
ENST00000576894	SRRM2	-0.357531	-3.08024	-0.632319	0.612066	1.82531	0.951498	-0.0470966	-0.0202991	-0.158908	0.14066	0.759755	2.32406
ENST00000574331	SRRM2	-0.260388	0.978445	0.918766	0.214962	1.05968	1.00851	-0.293439	0.547662	1.06239	0.374484	1.77066	1.36496
ENST00000574593	SRRM2	0.162307	2.56874	1.75209	0.0743958	0.0172828	0.430458	-0.449394	0.676673	1.57333	0.389008	1.66709	-1.4226
ENST00000575009	SRRM2	1.0679	-2.25838	-1.05778	-0.693367	1.41525	0.720101	-0.892549	1.66387	0	2.48824	-1.5448	3.54133
ENST00000576878	SRRM2	-0.081733	1.19552	0.811766	0.911187	2.37542	1.814	-0.546957	1.11171	2.34727	0.494429	2.02579	1.88467
ENST00000570971	SRRM2	-2.88818	-2.84325	0	-0.97887	0	-0.0478914	-0.290079	-0.392853	-0.998506	-1.21163	0	0.148235
ENST00000572952	SRRM2	1.40436	-1.89616	-1.49013	1.48104	3.05514	3.34091	1.48323	1.01172	1.72063	2.61415	2.93284	4.08814
ENST00000576076	SRRM2	0	-0.328232	-0.641156	0.185923	-0.526634	-4.19493	-1.42706	0.575436	-0.598979	-3.10209	0	-0.16642
ENST00000572883	SRRM2	0.766581	2.55216	1.26755	0.475728	0.739995	0.631695	0.540607	-0.927357	-1.28719	-1.21809	-0.293043	-1.99189
ENST00000572721	SRRM2	-2.36874	-1.51438	0.269071	-0.424082	1.02624	0.804269	-1.08917	-0.153069	0.413523	-0.0258899	-0.82741	1.04763
ENST00000573311	SRRM2	-0.286433	0.545422	0.966429	0.509081	1.56154	0.728196	-0.451385	0.452077	0.576071	1.17495	0.658976	0.260106
ENST00000575870	SRRM2	0.0941745	-2.91244	-1.45735	0.0123142	1.04891	0.963344	0.283024	0.144881	-0.0817914	0.398706	0.304227	1.9827
ENST00000570705	SRRM2	0	0	0	0	0	1.14575	0	0	0	0	5.15517	0
ENST00000574866	SRRM2	-1.11434	0.104927	-1.42887	-0.582921	-0.21947	-0.29428	-1.64172	-1.3181	1.09643	-1.96806	1.2506	0.0225729
ENST00000576674	SRRM2	-0.36762	-2.43641	-2.15823	-0.994204	-0.714967	1.02824	0.279871	-0.562693	1.12555	0	0	-3.07545
ENST00000570655	SRRM2	-3.07498	-1.04854	-0.0904752	-0.402058	0.288647	0.444102	0.352424	-0.288649	0.457316	-1.18433	0	0.569442
ENST00000573583	SRRM2	1.98326	0.12543	0.764306	1.02585	0.304509	0	-1.0374	-1.38002	0.216292	0	-0.68066	-1.39293
ENST00000576415	SRRM2	-0.381596	0.749101	-1.37028	0.321002	0.54069	-0.284853	0.983808	0.151068	-0.0786225	-0.326168	-0.614663	0.855636
ENST00000573451	SRRM2	0	0	-1.76751	-1.10814	-0.439594	0	0.390255	-0.279772	-0.128645	0.748803	0	-0.00836993
ENST00000570539	SRRM2	-0.0645496	2.02959	1.36554	-0.268127	0.897212	0.353563	0.730805	0.477645	0.365814	0.36923	-0.138792	-0.468718
ENST00000247001	SUGP1	-0.233902	0.199726	-0.175708	-0.250819	-0.699357	-0.729929	-0.0578786	-0.152848	-0.509417	-0.181601	-1.14919	-1.37953
ENST00000588731	SUGP1	0.00580462	-0.877858	-0.579533	-0.524689	-0.16985	-1.20076	-1.29086	-0.677963	-0.1088	-2.30117	-1.3874	-0.320049
ENST00000589144	SUGP1	0.171979	0.174608	-1.58985	-0.408179	-0.762121	-0.657928	-0.529616	-1.26327	0.995919	0.00296066	-1.70708	-0.594095
ENST00000535070	SUGP1	0	0	-2.22066	0	-0.175665	-1.3259	0.492842	-0.361696	-1.05146	0	0	-2.46922
ENST00000588580	SUGP1	0	0.935246	0.493668	-0.134188	2.93284	1.44072	0.471254	1.79031	2.63312	0.920851	2.01225	1.61043
ENST00000334782	SUGP1	1.00844	-0.88935	0.139105	1.26329	0.872503	0.679171	1.39558	-1.55148	0.232833	1.397	0.804318	0.55512
ENST00000586387	SUGP1	0.330482	-0.436241	0.825976	0.268274	0.998571	0.357379	-0.188347	0.523178	0.551894	-2.33017	1.88005	0.59569
ENST00000590439	SUGP1	-1.39854	-1.66747	-0.700258	0.917735	-1.17019	0	0.937129	2.44188	0	0	0	1.87149
ENST00000585444	SUGP1	0	0	-0.188396	0	0.309592	0	0	0	0	0	0	0
ENST00000476231	SYF2	0.882954	1.18624	0.80353	0.925927	-2.48671	-2.39801	0.531626	0.462291	-2.75237	0	1.39762	-1.54192
ENST00000236273	SYF2	-0.028182	0.281099	0.0438001	0.111412	-0.299389	-0.0480503	0.0104519	-0.138417	-0.16284	0.0950435	-0.293427	-0.0534343
ENST00000354361	SYF2	-1.91622	0.445723	-0.574634	-0.346234	-0.889408	-1.46386	-0.0666591	-0.831733	-0.555112	-1.31453	-0.989232	-1.81396
ENST00000474160	SYF2	0.436217	-0.84343	0.215579	0.433958	-0.196392	-0.268987	-0.0548612	-0.041622	-0.696028	0.959495	-1.85174	0.17461
ENST00000407690	TFIP11	-0.226925	-0.208852	-0.319879	-0.563113	-0.481323	-0.884318	-0.325923	-0.161062	-0.341444	-0.386475	-0.6312	-0.780653
ENST00000405938	TFIP11	-0.446772	-1.49477	-1.16694	-0.614729	-1.09643	-0.446903	0.209864	-1.04847	-0.770877	-1.27391	-0.900912	-0.478402
ENST00000407148	TFIP11	0	2.99836	0	0	0	0	0	-1.88261	-0.118615	0	0	0
ENST00000492137	TFIP11	0.307044	0.275593	0.566124	-0.432394	0.137664	-0.268882	0.0447214	0.645278	0.206266	0.0313354	0.888066	0.237412
ENST00000455080	TFIP11	-3.51217	0	0	-1.271	0	-0.756505	-1.98401	-1.36044	-0.303015	0	0	-0.307072
ENST00000440258	TFIP11	-0.463621	-1.38269	-1.76219	-0.652344	-1.84267	0.169702	-1.40945	-1.1939	-2.44999	0	-3.85349	0.020339
ENST00000464449	TFIP11	1.9917	0	2.41128	0.712943	1.3415	1.57595	1.53055	1.29563	4.51008	1.16188	0	2.3468
ENST00000420242	TFIP11	0.628122	-1.44039	-1.56438	-2.13716	-2.38578	0.16714	-1.04648	-0.157567	-0.537817	0	1.07665	-3.09984
ENST00000354618	THRAP3	-0.181741	-0.548786	-0.957161	-0.527559	-0.854001	-0.690077	0.113476	-0.286857	-0.863757	-0.694165	-0.948642	-0.809597
ENST00000469141	THRAP3	-5.13684	-2.9844	-3.50502	-0.169594	-0.503504	-1.0479	0.176337	-0.215742	-2.30963	-2.81958	-3.67574	0.137946
ENST00000466743	THRAP3	0.977617	1.6647	2.74761	1.66487	2.33313	2.14729	1.58308	1.84121	2.70617	-2.24225	3.11932	1.17049
ENST00000478853	THRAP3	-0.593956	-4.16345	-1.83901	-0.227075	-0.350724	-1.32074	0.104801	-0.764337	-1.70644	-0.955752	0	-0.362703
ENST00000269601	TXNL4A	0.356795	0.690144	0.0224889	-0.481252	-0.204579	-0.516045	-0.107176	-0.137809	-0.197006	-0.196842	0.0364757	-0.724942
ENST00000585474	TXNL4A	-0.824821	0.400528	-1.00691	-0.618414	-1.94558	-0.951186	-0.344842	0.429708	-1.29763	-3.48554	-2.70108	-0.851563
ENST00000585769	TXNL4A	1.11048	1.03882	0.550627	0.470122	0.33257	0.0303552	0.21558	0.0595708	0.136381	0.0262877	-0.265579	-0.380762
ENST00000355491	TXNL4A	3.54618	0	2.38952	2.81503	0.983245	0	1.47775	2.64037	0	2.13364	0	2.15822
ENST00000588162	TXNL4A	2.4486	1.98015	-0.682959	0.888325	1.35799	1.33477	2.32096	1.45118	1.58787	2.96979	1.51678	1.92937
ENST00000586295	TXNL4A	1.88314	0	0.886418	1.76544	0	0	-0.0616358	1.1538	0.125649	0.305323	0	0
ENST00000592837	TXNL4A	0	2.61904	1.71751	-0.0976479	1.49256	0.446297	1.61288	1.16283	0	0	0	-0.144868
ENST00000592957	TXNL4A	-0.600947	0.501209	-0.217312	-0.482401	-0.856288	-0.674338	-0.337873	-0.220642	-0.599415	-0.849248	-0.275905	-1.318
ENST00000589926	TXNL4A	0	0	-2.20028	-1.30463	0	0	-2.0568	0	0	0	4.13307	1.38963
ENST00000475639	U2AF1	0.198719	-0.285327	-0.144782	0.165064	0.545308	0.938997	0.865712	0.557848	0.672491	-0.16163	1.0892	1.20776
ENST00000496462	U2AF1	-0.369205	-0.14521	-0.0959199	-0.300522	0.456582	-0.648059	0.144163	0.00863196	0.22964	-0.599695	0.151647	-0.271195
ENST00000478282	U2AF1	0.129228	0.492213	0.364582	-0.126842	0.251754	-0.442242	0.433632	0.700696	0.503039	-0.614081	0.126156	-0.51454
ENST00000459639	U2AF1	1.71479	-0.919973	-1.02919	1.80189	1.6126	2.26229	2.06731	1.65353	0	-2.40982	0	1.32051
ENST00000398137	U2AF1	0.0379464	-2.05807	-0.907266	-0.0109136	-1.68223	-0.311121	0.27093	-0.0456356	-0.503157	-0.302093	-1.47691	-0.832742
ENST00000291552	U2AF1	0.000574346	-0.014354	-0.456194	-0.393808	-0.833892	-1.19715	-0.220023	-0.0353398	-0.658503	-0.231814	-1.26419	-0.972728
ENST00000380276	U2AF1	-0.1498	0.377978	0.110405	-0.964001	-0.413362	-0.598145	-0.374892	0.102207	0.0699253	-1.05062	-0.557499	-0.653716
ENST00000486519	U2AF1	0	0	-0.498273	-4.95892	-2.91607	-3.10162	-1.16141	-4.28853	-1.50054	-2.27117	-4.43226	-3.69386
ENST00000450554	U2AF2	0.183948	0.130216	-0.128242	-0.453355	-0.419511	-0.834209	-0.173818	0.266217	-0.169879	-0.30946	-0.51092	-0.462024
ENST00000308924	U2AF2	0.34543	0.220917	-0.361059	-1.01423	-1.1333	-1.0154	-0.188449	-0.025658	0.0946318	-0.36715	-0.428298	-1.22062
ENST00000590551	U2AF2	0.323104	1.01982	0.241266	-0.586719	-0.490275	-0.292092	0.290682	0.312406	0.0646323	-0.88979	0.263025	-2.67687
ENST00000592874	U2AF2	0.394237	0.150655	-0.0169398	0.131279	0.868504	0.378647	0.0492463	-0.0180784	-0.171397	-0.00242852	-0.835502	0.750677
ENST00000587196	U2AF2	-0.702548	-0.72639	-0.532788	-1.05481	-0.66371	-0.537081	-1.10806	-1.84305	1.14097	-1.43163	1.34251	-1.61873
ENST00000588850	U2AF2	-0.10292	0.525391	1.18237	1.44651	-1.17251	-0.385596	1.52623	0.550113	1.27823	0	0	-0.385319
ENST00000587275	U2AF2	0	0	0.827329	0.737512	1.35591	2.61685	2.2823	-0.252006	3.70954	0	0	0
ENST00000592867	U2AF2	0.381939	-1.01904	0.915638	-0.295516	0.576443	-1.65124	-0.113418	0.645137	1.47458	-1.31646	1.02551	-1.12813
ENST00000473835	U2SURP	0.0837859	-0.166997	-0.0206703	0.582745	0.113677	0.0655915	0.274568	0.0750811	-0.0236688	0.505371	-0.124213	0.134747
ENST00000463563	U2SURP	0.833957	1.08359	1.09692	0.702517	-0.0341072	0.518883	0.693746	0.659826	0.663169	0.341212	0.580471	0.11362
ENST00000488497	U2SURP	0.276877	-2.851	-1.54146	-0.895615	-0.021555	-0.17881	0.509152	0.53213	-0.136046	-2.41158	0.699491	0.486147
ENST00000493598	U2SURP	-0.0399871	0.0360365	0.376865	0.861801	0.591201	0.826085	0.365592	0.750958	0.446582	0.403209	0.330238	0.655382
ENST00000480029	U2SURP	-0.143525	-1.15826	0.368972	-0.252437	0.699173	0.574757	0.383106	-0.0204023	0.175203	-0.662483	0.586635	0.191349
ENST00000461591	U2SURP	0.317449	-2.69868	-0.504843	-0.89666	0.41005	-0.436668	-0.190869	0.0575567	-1.07641	-2.11136	-1.61398	1.26632
ENST00000467348	U2SURP	-0.865491	0.355631	-0.394189	-0.533733	-1.09714	-0.80548	0.239548	-0.525646	-1.46296	-0.492852	-0.202238	-1.86103
ENST00000472373	U2SURP	-0.0987392	0.23966	0.657303	-0.795398	1.46111	0.935469	0.68428	0.839433	1.41993	1.98584	-0.750708	2.0648
ENST00000470400	U2SURP	-0.960041	0	0	-0.609578	-1.61719	-2.86061	-0.0732586	-1.71902	0	1.06582	0	1.78303
ENST00000491827	U2SURP	0	-2.98221	-0.953362	-0.262087	1.3071	0.428792	0.0603014	-1.1416	-0.163679	0	1.1648	1.73466
ENST00000493782	U2SURP	-0.456055	-6.58739	-0.754866	0.530649	0.83914	1.41984	0.459303	-0.420202	0.125737	1.07091	0.309357	0.788886
ENST00000461844	U2SURP	0.0151553	0	0.537393	0	-0.297047	1.05895	-0.576214	-1.81342	0	0	0	-0.860144
ENST00000323701	USP39	-0.0527735	0.422018	0.27028	0.0123033	-0.162168	0.0345197	-0.0437684	0.33564	0.0944037	0.133194	0.538186	-0.0307869
ENST00000459775	USP39	-0.638828	-0.510911	-0.462953	-1.12191	-0.371917	-1.04935	-0.270341	-0.479448	-0.503252	-2.13258	0	-1.36508
ENST00000409470	USP39	0.275776	-0.112486	-0.132609	-0.202668	0.0945048	-0.105173	-0.14983	-0.127239	-0.0186955	-0.142745	0	-0.218389
ENST00000409025	USP39	0.204502	-0.120977	-0.386279	0.397915	0.795298	0.118425	0.254295	-0.392319	0.810345	-0.72784	2.54241	-0.22176
ENST00000493829	USP39	-1.76255	-0.914311	-1.91531	-1.1178	-0.587718	0.475174	0.537711	-0.508461	-0.38694	0.298887	0	-0.563569
ENST00000490193	USP39	2.14043	2.28535	0	0	-0.261888	2.40965	2.08374	2.3069	0	0	0	0
ENST00000465514	USP39	-0.839541	0.0224937	-1.297	-1.38933	-1.10882	-1.22552	-1.43373	-0.932302	-1.37715	-0.550863	0	-1.09152
ENST00000491659	USP39	0.405066	1.88269	0.845354	0.677625	1.03662	0.88737	1.10261	0.160792	0	0	3.42882	-0.422798
ENST00000455732	USP39	0.410252	-1.45731	0.101056	-0.692817	-0.475634	-1.00313	-0.358547	0.107218	-1.64911	-0.376953	0.674549	-0.211345
ENST00000448971	USP39	-0.0326119	-1.67329	-0.485153	-0.402308	-1.50848	-0.230449	-0.455109	-0.590526	-0.364644	-1.20634	0	-0.0904553
ENST00000496047	USP39	-0.998516	-0.278675	0.983589	0.518517	0.314974	0	0	0.741491	-1.8728	0	1.58056	-0.423161
ENST00000261167	WBP11	-0.035293	0.151388	0.256318	0.137655	0.131173	0.199152	0.227928	0.264934	0.00981745	0.0669893	0.181743	0.0636533
ENST00000537574	WBP11	1.29947	0	-1.58602	-1.47589	1.52034	-0.388987	0.999879	1.01849	1.76731	-0.826776	0	1.62408
ENST00000543316	WBP11	0	0	-0.671139	0	-1.72067	0	0	0	0	-0.801718	0	0
ENST00000379487	WBP4	-0.085397	0.303396	0.126531	0.168116	-0.287379	-0.131343	0.199118	-0.0376316	0.109225	0.198588	-0.367255	-0.362964
ENST00000418543	WDR83	0.223889	-0.161852	0.0747603	0.135569	0.180374	0.443516	-0.227172	0.139932	0.419199	-0.75889	0.468588	0.164229
ENST00000553179	WDR83	0.697929	-0.742964	-0.349996	-2.65962	-0.96093	0	-0.866082	-2.29637	0	0	0	0
ENST00000552700	WDR83	-1.88359	-0.439809	-0.244721	-0.246027	0.516415	0.0463524	-0.882919	0.00327488	-0.384536	-0.390242	1.81948	0.0308756
ENST00000425834	WDR83	0	-1.01757	-3.29782	0	-1.29068	0	-2.70975	-2.47127	0	-0.236267	-3.24807	-2.83911
ENST00000547481	WDR83	1.29996	2.13553	0	3.13222	2.29996	2.44968	0.778614	2.17188	0	0	0	0
ENST00000547797	WDR83	0	0	0.892159	0	0	0	0	-0.351666	2.8543	0	0	0
ENST00000595288	XAB2	-0.415986	1.39101	0.236607	0.399821	0.628192	0.335695	0.185039	0.806613	1.36412	-0.594839	1.49125	0.39892
ENST00000358368	XAB2	-0.846947	-2.03942	-1.20166	6.78024	-0.74875	7.51189	-1.55727	-1.91138	-1.92318	-1.40236	9.75638	5.00653
ENST00000534844	XAB2	-0.205326	0.272702	-0.0505422	-0.610778	-0.235742	-0.800998	-0.37706	-0.106594	-0.0240116	-0.129228	-14.9006	-0.432267
ENST00000274712	ZMAT2	-0.274053	-0.0207572	-0.0717114	-0.157925	-0.316657	-0.359167	-0.0258015	-0.349337	-0.295766	-0.329951	-0.365681	-0.536676
ENST00000506644	ZMAT2	-0.476308	-3.00812	-0.659284	-2.43922	-0.361578	-1.79655	-2.70083	0.547484	-1.43627	-4.93952	-0.351602	1.11264
ENST00000519913	ZMAT2	-0.959864	1.01493	-0.0757929	0.13475	0.330856	-2.11574	-0.638519	-0.499625	-1.68943	0.367741	-1.90871	-0.202715
ENST00000361952	ZNF830	-0.0730915	0.0654818	-0.267228	-0.547075	-0.704804	-0.679558	-0.0809092	-0.181586	-0.608104	-0.895794	-0.8454	-0.716136
